# Supplementary material for: BG7: A New Approach for Bacterial Genome Annotation Designed for Next Generation Sequencing Data
Source: PLoS One. 2012 Nov 21;7(11):e49239. doi: 10.1371/journal.pone.0049239 (PMC3504008; doi:10.1371/journal.pone.0049239)
Supplement: File S1 — BROAD Institute reference genes used in the test. The annotation used for determining the correct genes was the BROAD Institute annotation of the last assembly that included 5164 genes. The gene sequences were downloaded on 20-Aug-2012 from: http://www.broadinstitute.org/annotation/genome/Ecoli_O104_H4/FeatureSearch.html. The name of the file downloaded was: Escherichia_coli_o104_h4_str._ty-2482_1_genes.fasta. (FASTA) [file pone.0049239.s001.fasta]

>tmpTY2482_00001 | Escherichia coli O104:H4 str. TY-2482 hypothetical protein (633 nt)
GATGTTGCTCCCCCAAGTATGAGCATTCTTAAAAATGCTGGAGAACCGGTTATCTCAATG
AGATATATTCCTTATAACGGAGGTGCTGTAAAGGAAACATGGTGGGACAGGGATTCTGAT
CGGAAACGTTTACTTATCAGCCTTGGCACTGTAAAACCAATGGTTGATGGTCTGGAGCTG
ATTTCATGGGTTATGGATTCTGCAAATGAAGTTGATGCTGATATCATTTTGCAACTTGCA
ATAAATGCTCGTACTGGTTTACGAAAACTACCATCAAATGTACGTCTGGTTGACTGGATA
CCTATGGGTGTATTCCTTAATGGAGCTGATGGATTTATTCATCACGGTGGCGCAGGTAAT
ACCCTGACAGCGCTGTATAGTGGAATACCACAGATTGTGTTTGGCGAAGGTGCAGATCGC
TCTGTTAATGCAGAAATTGTTGCGAAGCGTGGGTGTGGGATTATTCCGGACAAGCATGGA
CTGACCAGTGATTTGGTAAATCGCCTGCTTTATGATGATTCACTACGCTTCTGTTCAGAT
CAGGTAGCCGCTGAAATGGCTGAACAACCCAGTCCTGCAGAGATTGCAGAGGTTTTGATG
AGAAAATTAAAAAACAACGGGAAACAATTGTAG
>tmpTY2482_00002 | Escherichia coli O104:H4 str. TY-2482 hypothetical protein (1275 nt)
ATGATACCTATGAAAAACTATCTTTTCCAGACACCCGAAGATATTTGTGTACAGTTAAAA
AAAATGACACATCCTGTCACAATAAGAACAACAGATATTGCTAATTTCTGGCACTATCTT
GAGTCAGCAACACTTCCAGTGATCACAAAAAGCACCACTACAGAAAATCGGGAGGTTACA
TTTCTGTGGCGCTCAGAGAAAGCACTGCAAGGCGTATATCTTCGCCTGAATCGTGTTACA
GATAAAAAAGACGTCAAAAAAGGACTAATGACTCATATCCCTTCGACAGATATCTGGATG
CTGACACTGGTGTTACCAGCTTCATATCGGGGCTCATACTCATTTATAGAAATTCCCACA
GATATGACACAAAAAGACATATTTCAACTAGGAAGTCGCTTCTCTCCATTACCCGGTAAA
TCTGATCCATTTAACAAAACAGCAGAAATAAATATACGAGGATTCGGAGAATCAGTCCTT
TCTCTTGATATGGCTCCTGAACAAAAGGAATGGGATGATACTTCCCATAAATGTACAGGT
ATTCTTTCAACATTACATTCCTTTGTTGCAGGATATCAACGCCGGATTCGTTTATATTTT
CCCCTGAATCCAACATCAGTACCTCTTGGATTACTTGTGTTACCTGATGCTGAAACATGG
TTTGACCGGATAGATATTACCCGGGCATTAGATATGGCCATCACCACTGGTCGTATCACG
CCAATGGCAATTATGGGGATAGACAATATTAATGAATCTGATCGTATGAATATACTGGGA
GGCAATAAAGAACTCATCTTTGATATAGCGGAAAATCTGATACCCCAGTTATACAGAGAC
TATCCGGATATCGTATGGGCTGGTCGCTCTAATACTGTACTGGCCGGGCAGAGCCTCGGT
GGAGTGACAGCACTGATGGCAGCTATATATGCGTCGACAACATTTGGTACAATCATTAGT
CACTCACCTTCAATGTGGTGGAACCCTGACCAGGGCAGCCCGATCTTGTTTACTGAGAAT
AATACCTCCTGGGTAAATGAGCAGATACTTTCAGCGCCTCCGAAAGATGTAAATATTCGA
CTTGGAGTCGGTTCTTTAGAAGGTACAACCGTCTCACATGTTCAGCGATTGCATCATTCG
TTAATCGCAGCTGGTTTGGAAAGTAACCTCACTGTCTATACCGGTGGTCACGATTATGCC
TGGTGGCGCGGAGCAATTATTGATGAATTAGCAAATTATAATTGCAGGAAGGTATCAAAT
AATAACTCTGTGTAA
>tmpTY2482_00003 | Escherichia coli O104:H4 str. TY-2482 transposase insH for insertion sequence element IS5Y (981 nt)
ATGAGCCATCAACTCACCTTCGCCGATAGTGAATTCAGCACTAAGCGCCGTCAGACCCGA
AAAGAGATTTTCCTCTCCCGCATGGAGCAGATTCTGCCATGGCAGAATATGACCGCTGTC
ATCGAGCCGTTTTATCCCAAGGCGGGCAATGGCCGACGGCCCTATCCGCTGGAGACCATG
CTGCGTATTCACTGCATGCAGCATTGGTACAACCTGAGCGACGGTGCCATGGAAGATGTC
CTGTACGAAATCGCCTCCATGCGCCTGTTTGCCCGATTATCCCTGGATAGCGCCCTGCCG
GATCGCACCACCATCATGAATTTCCGCCACCTGCTCGAGCAGCATCAACTGGCCCGTCAA
TTGTTCAAGACCATCAATCGCTGGCTGGCCGAAGCAGGCGTCATGATGACCCAAGGCACT
TTGGTGGATGCCACCATCATTGAGGCACCCAGCTCTACCAAGAACAAAGAGCAGCAACGC
GATCCGGAGATGCATCAGACCAAGAAAGGCAATCAGTGGCACTTTGGCATGAAGGCCCAC
ATTGGTGTCGATGCCAAGAGTGGCCTGACCCACAGCCTGGTCACCACCGCGGCCAACGAG
CATGACCTCAATCAGCTGGGTAATCTGCTTCATGGAGAGGAGCAATTTGTCTCAGCCGAT
GCCGGCTACCAAGGAGCGCCACAGCGCGAGGAGCTGGCCGAGGTGGATGTGGACTGGCTG
ATCGCCGAGCGTCCCGGCAAGGTAAAAACCTTGAAGCAGAATCCGCGCAAGAACAAAACG
GCCATCAACATCGAATACATGAAAGCCAGCATCCGTGCCAGGGTGGAGCACCCGTTTCGC
ATCATCAAGCGGCAGTTCGGCTTCGTGAAAGCCAGATACAAGGGGCTGCTGAAAAACGAT
AACCAACTGGCGATGTTATTCACCCTGGCCAACCTGTTTCGGGTGGACCAAATGATACGT
CAGTGGGAGAGATCTCAGTAA
>tmpTY2482_00004 | Escherichia coli O104:H4 str. TY-2482 hypothetical protein (96 nt)
ATGAGAGAAATATCAGATCACATGCTTGATTTCGTGAAAAGAGGGATGAATCTTAATGGA
TTACCTAGGGAAGGTGCGAACAAGTTCCTGATATGA
>tmpTY2482_00005 | Escherichia coli O104:H4 str. TY-2482 hypothetical protein (435 nt)
ATGTATCTTACGAAAAAGATTATAATAAGTATGATGTTTATATTACCATCTGCTGCATTT
TCATCAGATCCACCTCCCCTTCAACAATCGTTAGAAAAAACAACCTATTTTTCTATAGGT
ATGAATGGGTTTATAGGCTATCAGAGCGAAGGGGAAAAATTATACACACACATTCTTACA
TTAGATAATCCCGAAGAGATATTTAAAAATATAATAAAAAATAGAAAGTCAACTAAGGAG
TCTAAAATTTATGCTGCTTGTGGGCTATATTATTTAAACGTAGAAAATATAGAGTCATTG
TTTAATAAAAATGATAAACAAGAATATGTGTCTGTCTTAAGAGGGGATATTTTAACAAAA
ATAAAACTGAATGATATTCTGAATTCTGTGATAATAAATGGTTGCAACACCAAATTAATA
TCTGAACATAAATGA
>tmpTY2482_00006 | Escherichia coli O104:H4 str. TY-2482 hypothetical protein (246 nt)
ATGAATTGTGATAATAATCACAGAAATGAAGAATTCATTGTTACCTTTGATAAAGGCAAC
AAGCAAGACAATTCAAGACGAAAACACGATAATTTTCCTATAGAGGTAGAATCCTCCGTA
GAGCAGGAGACACACTGTATCACAAATAATAAGTCGGCTTCCGGTATAGTAACACATGAC
TATGATGCCGATTATATTTGTGGTTGTGGTGAAATTATGTGTCCTGGTTGCGGTCATGAC
CTATAA
>tmpTY2482_00007 | Escherichia coli O104:H4 str. TY-2482 hypothetical protein (162 nt)
ATGATCAAAGATAACAGCAAAGCTGATGACAGCGCTGACCGACTGTCATTTACAGAAACC
CTGTTTGTAGCACATTCCATCTTACCTGACCTCACCCAGACAAAGACAAAAGAGAATGAT
TGTTATTTACTTTTCAAAAAAAGTGTCATATTGTCCATATAA
>tmpTY2482_00008 | Escherichia coli O104:H4 str. TY-2482 microcin H47 immunity protein mchI (210 nt)
ATGAGTTATAAAAAACTGTCCCAATTGACGGCTATATTCAGTTTATCTATTACTATCTTA
TTGGTTTCACTTTCATCCCTTCGGATTGTTGGCGAAGGGAATTCTTATGTTGACGTTTTT
CTAAGCTTTATAATATTTCTTGGTTTTATTGAGCTGATTCATGGGATTCGAAGGATTCTG
GTCTGGTCAGGCTGGAAAAACGGAAGTTAA
>tmpTY2482_00009 | Escherichia coli O104:H4 str. TY-2482 microcin H47 immunity protein mchI (90 nt)
ATGGGATTCGAAGGATTCTGGTCTGGTCAGGCTGGAAAAACGGAAGTTAAATATGATGGA
GTTTATATGCAGTTTATATGCGAGAAATAA
>tmpTY2482_00010 | Escherichia coli O104:H4 str. TY-2482 hypothetical protein (1551 nt)
ATGAGTCATCAGTGTTCACTTTCTGAACTGAATGAAAACCTGGTGCCTTTCACTGCCAGG
CAGATCAAGGCCTCATTAATCTGGTGTGCAGAGGATGTCAGAAATCCAGACGAGCTGCAA
AATGCCTGCAGTTATATTATCGATCCTGGCAGTACAGCTTCTGCCAAAGTGTTCCATGCA
GAGCGCTATGGTGGCAGTGGTATTCAGCGTAATGGAGGTGGTGCACGTTGTGGGTTTGAT
GGTAACTACCAGGTTAAAGGAATAGGAAGTAATCCGTTGGTTGGCGAAGGTACTGACGAA
CGTCATTCTAATGGTGCACTCGGCGCTGTTCATGCAATATATGAGGCTTTGTGGGGAGAA
GTACTGGCTCAAATATTACCTTATAGTGCTGTGCGGGTTCGGGCGGTTTTACTTACAGAT
CTCTATACTGAAAAGGCATTTGAGCGCTCCGGTAGGAAATCACGAAGAGCCCTGTTGGTA
CGTGAGCCTGTTGTTCGTCCGGCGCATTTTGAACGGGCACCTTACTTCCAAGTAAAACCG
GAGTATTCCAGTCTGTTAATTCACGATGCCTGTCGGGTTAGATCTGTGATCCACAAGCTG
CCAGGATATCTACCTGTACCACCGGAAGAAATTGATGCTGAAGCACGAACTGATCCCCGG
ATTTATTGCATTGAGGGGTTATGTGAACTGGCACGTCGTGAGGCCTGGCAAATGGCATTT
TGTCGAACACGTTTCCTGAGATTGACAACTTCTCCTTCTAATATTGCAATGGATGGCAGA
TTAATGGATTTTAACGGACTCAGTTGTCTGTTTCCGGGAGATTCCCCAGCTGATTTTGGG
TATAAACTAAGATTAGCTGAACTGGCAAAAGAACCGATGGTACTTATGCAAGGGCTGTCT
GATCTCTGCTTGTATATCGGAAAATATATGTTTGACCCTGACTTCACTCTTGCAGCCCGT
TTGAAGGTTGAGGAGATATTTCAGAAAACTTTTCATGAAGCATGTTATTACTGTTATCTA
GAACTGTTGGGTATTCCTGGAGAATTTATAACACAAAAAGAGATACCTGATATATTGAAA
GAACTGGTTAACAGTTTTGTTGCATTACTCAATCAATACTGCGAGAAATCACATGCCCAA
GATATTGTCAATCAGGATGGTTCACCATTGCAAAAGTTGGTTGTGACGCTAATTCATCAT
AGGCATAATCAAAAGCAGGCACTGAATAGTAGCATCAAGAATAATGTTTATTTCACCGTT
GCACAACAGTGTTTTTCCCAGGCCATCCACTGGCTGACGCAAGGCAGTACCAGACGTCAG
ATAAATGCCTCATTACTCCTGAAAGAAATTGAACATCATACCATGAAAAGGCTGCAACCC
AGGGAAGAGCTGAGGAAAGAAAATATGTGCGAAAAAATTGCCATCCTGCTGGATAATCAT
GGCGATGATCCCCTTTTTTTACAAGAAGCAATTTCTGATATGAAAAATTTTATGCTTAAG
TTTTCCAGAGATGCATTTGGATATCTTGAACCGATAAGAAACACAGTGTAA
>tmpTY2482_00011 | Escherichia coli O104:H4 str. TY-2482 hypothetical protein (453 nt)
ATGTATTATATAAGGGAAACCATCAGAGGAAAAGATGAATGGACTGTTTATGAACAGATC
GGTTTTGCAGTCAGTTGTATGCTCTACAATCGTAATTACAGTCTGTATCCGGTGTTAACC
ATTCAATACTGGACTGAATATGCGATACAGCATAATCAGATTAAATTCCTGTTTGATTCA
CGAGGTTTTCCACTGGCGTATATTACCTGGGCATATCTTGAGGCTGATACAGAAGCGCGC
CTGCTCAGGGATCCAGAATTCAGGTTGCATCCGTCTGAATGGAATGAAGATGGAAGGATT
TGGATTCTGGATTTCTGTTGTAAACCAGGCTTTGGTCGAAAAGTTATTGACTATCTCATA
CAGCTTCAGCCATGGGGAGAAGGAGAAGTACGATGGTTAAGCAGGCGAAAGAAAATTGTG
ACATACATCCCTGAGCGGCTGCATAAAACGTAG
>tmpTY2482_00012 | Escherichia coli O104:H4 str. TY-2482 microcin H47 secretion protein mchE (1275 nt)
TTGTTTCGTCAGGATGCTTTAGAAAACAGAAAAATGAAGTGGCAGGGACGGGCAATATTA
CTTCCCGGAATACCACTATGGTTAATCATGCTGGGAAGCATAGTGTTTATTACGGCATTT
CTGATGTTCATTATTGTTGGTACCTATAGCCGCCGTGTTAATGTCAGTGGTGAGGTCACA
ACCTGGCCAAGAGCTGTCAATATATATTCAGGTGTACAGGGATTTGTTGTCAGGCAGTTT
GTTCATGAAGGACAGTTGATAAAAAAAGGGGATCCTGTTTATCTGATTGACATCAGTAAA
AGTACACGTAGTGGTATTGTCACTGATAATCATCGTCGGGATATAGAAAACCAGCTGGTT
CGTGTGGACAACATTATTTCCCGTCTGGAAGAAAGTAAAAAAATAACGCTAGATACCCTG
GAAAAACAACGCCTGCAATACACAGATGCGTTTCGTCGCTCATCAGATATTATACAGCGT
GCAGAGGAAGGGATAAAAATAATGAAAAACAATATGGAGAATTACAGAAACTATCAGGCA
AAAGGGCTGATTAATAAAGATCAGTTAACTAACCAGGTGGCATTATATTATCAGCAACAA
AACAATCTTCTCAGCCTGAGCGGACAGAACGAACAGAATGCCCTGCAGATAACCACTCTG
GAGAGTCAGATTCAGACTCAGGCTGCAGATTTTGATAACCGTATCTACCAGATGGAACTG
CAACGGTACGAGTTACAGAAAGAACTGGTTAACACTGATGTGGAGGGCGAAATCATTATC
CGGGCGTTGACTGACGGGAAAGTTGACTCCCTGAGTGTCACTGTCGGGCAAATGGTCAAT
ACCGGAGACAGCCTTCTGCAGGTTATTCCTGAGAATATTGAAAACTATTATCTTATTCTC
TGGGTCCCGAATGATGCTGTTCCTTATATTTCGGCTGGTGACAAAGTGAATATTCGTTAT
GAAGCCTTTCCGGCAGAAAAATTTGGGCAGTTCTCTGCTACGGTTAAAACTATATCCAAG
ACTCCTGCGTCAACACAGGAAATGTTGACCTATAAGGGAGCACCACAGAATACGCCGGGC
GACTCTGTTCCCTGGTATAAAGTCATTGCGATGCCTGAAAAGCAGATTATCAGATATGAC
GAAAAATACCTCCCTCTGGAAAATGGAATGAAAGCCGAAAGTACACTATTTCTGGAAAAA
AGGCGTATTTACCAGTGGATGCTTTCTCCTTTCTATGACATGAAACACAGTGCAACAGGA
CCGCTCAATGACTAA
>tmpTY2482_00013 | Escherichia coli O104:H4 str. TY-2482 colicin V secretion/processing ATP-binding protein CvaB (2103 nt)
ATGACTAACGGGAATTTCAGACAAATTATAAATCAGCTTGATATGCGCTGGCGACGTCGT
GTTCCGGTTATTCATCAGACGGAGACCGCTGAATGTGGACTGGCCTGCCTGGCAATGATA
TGCGGTCATTTTGGTAAGAATATTGACCTGATATCTCTTCGCCGGAAGTTTAATCTCTCG
GCCCGTGGAACAAACCTTGCAGGAATCAATGGAATAGCGGAGCAGCTGGGGATGGTCACC
CGGGCTCTTTCACTGGAGCTGGATGAACTTGGTGCCCTCAAAATGCCGTGTATTCTCCAC
TGGGATTTCAGTCACTTCGTCGTGCTGGTCAGCGTAAAGCGTAACCGTTATGTACTGCAT
GATCCGGCCAGAGGCAGAAGATATCTCGGTCGGGAGGAAATGAGCCGGTATTTTACGGGC
ATTGCACTTGAGGTCTGGCCCGGAAGTGAATTCCTGGCGGAAACCCAGCAGACCCGCATA
AGTCTCCGTTCACTGATTAACAGTATTTACGGTATTAAAAGAACACTGGCGAAAATTTTC
TGTCTGTCAGTTGTAATTGAAGCAATCAATCTGCTAATGCCGGTGGGAACTCAGCTGGTT
ATGGATCATGCGATTCCGGCGGGGGACAGAGGGCTGCTGACGCTTATTTCTGCTGGCCTG
ATGTTCTTTATATTGCTCAGGGCCGCGGTGAGTATGCTGCGTGCATGGTCCTCACTGGTT
ATGAGCACGCTCATCAATATACAGTGGCAGTCGGGTCTGTTTAACCATCTTCTCAGACTG
CCGCTGGCGTTTTTTGAACGCCGTAAATTAGGTGATATCCAGTCGCGTTTTGGCTCCCTT
GACACTTTGAGGGCCACCTTTACCACCTGTGTTGTTGGGGCAATCATGGACAGTATTATG
GTTGTGGGTGTTTTTGTGATGATGCTGTTATATGGAGGATATCTTACCTGGATAGTGCTC
GGTTTTACCATGGTTTACGTTCTTATTCGTCTGGTGACATACGGCTATTACCGGCAAATA
TCGGAAGAAACTCTTGTCAGGGGGGCCCGGGCCAGCTCCTATTTTATGGAAAGCCTGTAT
GGTATTGCCACGGTAAAAATCCAGGGTATGGCTGGGATTCGGGGAACACACTGGCTTAAC
CTGAAAATAGATGCGATCAATTCAGGTATTAAGTTAACCAGGATGGATTTGCTCTTCGGG
GGGATAAATACTTTTGTTGCCGCCTGTGATCAGGTGGCGATTTTATGGCTGGGTGCAAGC
CTTGTGATCGATAATCAGATGACAATAGGGATGTTTGTGGCATTTGGTTCTTTTCGTGGG
CAGTTTTCGGATCGGGTTGCTTCGCTGACCAGTTTTCTTCTTCAACTGAGAATAATGAGT
CTGCATAATGAGCGCATTGCAGATATTGCACTACATGAAAAGGAAGAAAAGAAACCGGAA
ATTGAAATCGTTGCTGACATGAGCCCGGTTTCACTGGAAACCACTGATTTAAGCTACCGG
TATGACAGCCAGTCAGCACAGGTATTCAGTGGTCTGAATTTGTCTGTGGCTCCGGGAGAA
AGTGTGGCTATAACTGGTGCCTCCGGTGCCGGAAAAACCACATTAATGAAAGTATTATGT
GGACTGTTTGAACCAGATAGTGGAAAAGTACTGGTTAATGGCACGGATATACGTCAACTT
GGAATAAATAATTATCACCGTATGATAGCCTGTGTTATGCAGGACGACCGACTATTTTCA
GGATCAATTCGTGAAAATATCTGTGGGTTTGCAGAAGAAACAGACGACGAATGGATGACA
GAATGTGCCAAAGCAAGTCATATTCATGATGTGATAATGAAAATGCCAATGGGGTATGAA
ACGTTAATAGGTGAACTGGGGGAAGGTCTTTCCGGCGGTCAAAAACAGCGTATATTCATT
GCCCGAGCTTTATACCGGAAACCTGGAATATTATTTATGGATGAGGCTACAAGTTCTCTT
GATACAGAAAGTGAACGTTTCGTGAATGCTGCTATAAAAAAGATGAATATCACCCGGGTG
ATTATTGCACATAGAGAGACAACTTTAAGAACAGTTGATCGGATTTTTAGAATTACAAAT
TAG
>tmpTY2482_00014 | Escherichia coli O104:H4 str. TY-2482 hypothetical protein (324 nt)
ATGAGAAATATAACAACCGATGAACTTGCTTTAATACATGGTGCAGGATTAGATAAAGAT
GCATCCGTTGCAATAGGTACTGCGGCTGGTGGTTTTTTAGGTAAAGCAACAAAAATCCCT
GGTGCGGATATAGCAGGAAGTGCAATTGGAGGATATATTGGAGGAGTTATTGCTGATGGT
TCAAATAGGACAATAACAATACCATCAAACGGTATTAACTATAATCCGGGTATAGGACTT
GGAAGTTTTAATCCAAACTACAATGGAGGTTTATTAAACTCAGGATTTAACTCATCAACA
TCCTCTTCTAGTAGTGGAAGTTGA
>tmpTY2482_00015 | Escherichia coli O104:H4 str. TY-2482 hypothetical protein (459 nt)
ATGAAAATATACTGGACAAGAAAACGCATTCCTGAACTTTCAGCACTTCCACCTTCATTA
AGAAAGAAAAATTTTACTGACGCATATAATGCAGCATCTTCTCATATCGAATACTGGATA
GGTGCTGGCGTCTCATTTATCTCGATGATAATTTTATCCAGAGTATATGACTTTCTTTTA
CCCGCCCAAGATACTTTCCCGGGTGATATCATCAGAAGTTTATGTGTTGTGTGTCCATCC
ATATTAATCTGGTTTCAGTTTTCGGTATATGTCATGAGGAAATATTACAGACATATTCTG
GTGCGAGGAAAAGAAACCGAAACCATTTCAGAAAGGTTGATACGTGAGGCTGATACACGA
GAATATGAACTATGGCGTCCGGTCCGTCGCTTTTTCTCCATTGTTTTTCTCATTGTTCTA
TTAGTTTGCATTCATTCACTGATAACAACTATAAAATAA
>tmpTY2482_00016 | Escherichia coli O104:H4 str. TY-2482 hypothetical protein (510 nt)
GTGCAAATAACCGAAGCCTTAATTTCAGAGCCGGGGGAAATCCGGCGTTTTGTTCAGCAG
GCGGTGGACCACTGGCCAAATCTGTTGGCATTTCACTTCACGCTCTATTCGGCAGAAGGA
ATCTATGGTCAACAGATTCAGACATTTTGTAGTTCCTTTCACCGACGGGTACACGAACGT
ATTACGGAGCATAATCACACGGTCAGCCCATCAGCGCCGGTGGTATTACGCTGGTTGCGG
GAACAACATGAAGGAGCACAGATACGATGTCTGTTGCTGCTCAGCCAGACGAGTATTTGC
CATCCGCGAGTCGGCGTCATGGCTGATGAAGAATGTGCGCAACTGGTGGATTTACTGCAA
CAGACCTGGTCGGTGATAAGTGCTGGCGGACAATGCCGGGTGGAAAGATGTTTTCGGGTT
GCCCGGCCTGGTTCATCAGGGCAATACGTGGCGTTAAAAACGGCTGTTCAGTCCTTTATG
TCGCAGGTTATTGCAACAATCATCCGGTGA
>tmpTY2482_00017 | Escherichia coli O104:H4 str. TY-2482 hypothetical protein (624 nt)
ATGCGTACACGAATTGACTATCTTGCAGATAAATACAGTTTTACTGAACTGAATGAATCG
CCCCGTCTTCGCCGGCAATGGCAGGATGTCCTGGATGAGTGCCGGCAGACAGAGGCAGGG
CCTGAAGAACGGTTGCGTATTGCACTGCTGAATGTGGATTACGTCACCAGTTTTGAACTG
CCTTTTCGCTTGCTGCTTACCCGTACACCACAACTGATTGCCGCGCTGCGTGAAGAATGG
GACATCAGCCAGAAAAATGTGGTGTTCAACGATAAACGCTTTGGCTGCGTGTACAGCCTG
AAGGCCAGTCTTTCCAGTGTGCCGGATACATACCGGTATCATCTGTCTCACCGTATTCGT
CGCGTGGTTGGGAATGAAAACACATCATTGCCATATCAGCAGGTTGCCCGGGAAGTGAAA
GTGCCCCGTGAACGGCTGAAGTATGCGCTGGAGGCGGGGTTACTGGTGACCGCACTGGAC
GGCCTGTTCTGGTCTGGCAGTCAGCGTATTGCGGCTGATGTCCTGAGGCTGAGAAAGGCC
GGAATGCCGGTGGTGACTACGACCGTGGAGGTGCACGATAACCTGACGGGAACAACCCGC
AAAGTACCTGCATACCATCTCTGA
>tmpTY2482_00018 | Escherichia coli O104:H4 str. TY-2482 hypothetical protein (234 nt)
ATGGCAAGGTCCGATTACGATATTATCAATCTGTCTCTGGAACATGAACTGAATGAGTGG
CTGGCAGAGAGAGGTTATGCCGGACTGGCGGATAACCGGAATCGCCTGGAAGAAGTTGTT
ACCCGCAGATTGCAGGACAGGTTTTATATGAACGTTTCCTGGGATGCGCTGAACACGGCA
TTCAGTGAACACCCGGAGTGGGTTTCCGGGCTTGTCTCCGGGGATGAGGATTAA
>tmpTY2482_00019 | Escherichia coli O104:H4 str. TY-2482 hypothetical protein (576 nt)
GTGGCGCTGACCCGGCATCACTGGTCAGTGATGTGGCCGCTGAATACACACGCCCGGCTG
GAAATTATTACCAGTCTGTTCAACCGTCTGCAAAAAACGCTCCGGGCCATGCCACCGGAC
GACCGTGACAACCTGCCCCTGCTGTATCAGACCGAAACATTCCTGAAGGCACTGAGTGAC
ACACTGGCCCGGCACGAACTAAAACAGAGCAGTAAAGTGGCTTTACCGGAAGCCATGGTG
AAGGGATATATCACCCGCCTGGAGAAACAGCCTGTGCAGGGTGAAGTATCGTCTCCGGTA
ACCCTTCCGGCTCAGGCACTCCGGTCTGATGCTCCGGACGTACAGGAATATCAGACCCTG
CCACACTCCCGTCTGGTGTATGTTGTTTCTGAAACAAAAGCAGAGCCCACACCCTCCCTT
CAGAAATCCCCGCCCACGTTTCTGAAACCGTTTGTGGCTGGTGTCTGTGCGGCATTGCTG
GTGGTCAGCGTGGCTATTCCGGGATGGCAGTTTCTGACACAGCCATCACCGGAGGAGCAG
CATTTTACCTGGGGGAATGGTTGTAAAAAGCAGTGA
>tmpTY2482_00020 | Escherichia coli O104:H4 str. TY-2482 hypothetical protein (2682 nt)
ATGGTCACGATTTGTGTTGACGGTGAAAATAAGACTCATAAAATTACCGACTGGACGCTG
TGGGCTGGAAATGACGACAGAGAGGTTATGCTGACCTGTCATTTTCGCAGCGGGAGAAAA
TATACTCGTCCGCTTTCTGTATGTCAGATAACGCCAACTGTAAATTTGCGAAATGTTTTC
CTTGAAAGGAAAGGGAACGCTGTAACATCCCGGGCTGAACGGGTTATTATATATGGTGAT
AAATATGCTGCTGTTTATTACCGCGAGGGTGAACGACCCTACATCATGAAAACGACCGGC
CTTGACTTTCAACAGTGTTCAGTATTTACAGAGCATGCCGTGTTTAATTACTTGTGTAGG
GTGGCTAATGAACGTATTTTTTATGTCCGTGGTAATAACAGAAATATCGATGAGAATATC
CTTAGGCAGATAAAGAAAATAGTTCCTCATCCGGATACCGCCTTGCATGCATACTGTTCA
GGACAGAGTAAAAAACGTGATTCGCCATGGGGTTTGATTTTTCCGTTTGGTCTTAATGAA
AGTCAGTTGCTGGCTGTCGAACGGGCATTTTCCTCACAGATTTCAGTTATTGAAGGACCA
CCTGGAACAGGTAAAACACAGACTATACTCAATATTGTTGCTAATATATTAATTCAGAAT
AAAACAGTGGCAATTTTGTCCAATAATAACTCAGCTGTCAGTAATGTTTATGAAAAGATG
GACAAACAGCAACTGGGATATGTGGTGGCACGACTGGGGAGTACGGAGAACAGGCAACAG
TTTTTTTCAACGTCGATTTCGCGTTCTGAGGAAGTCTTACCTGACTCACCGTCTGCAAAT
GCGATTGATGATGTACTTCAACAAGTGAAAAAACACCTGAATGCCATTAACCAGGTCGCT
TCGTTAAAAGCAGAAATTAATGAGCTGAATATTGAGTATAAATATCTGCAGCAATGGCAG
AGTCAGAATCTTCGACCGGAGGAGCTTTTTTCTCACAAATACCGATTTTCCTCACAAAAA
ACAACCGACCTGATGGCTTATATTCATTACCTTTCTGACAGGCGGATTGGATTCAGAAAC
AGAATTGATTTGTTGTTAAACTTCAGGATACTGAAAGTCAAACCATTGATGATTCCGGAG
AGAAGGCTGGCACTATTTACTTCTCTTCAGCTTTCTTATTATGAAAAAACTATTCGGGAA
AAACAAATTTCTCTGAATGAATATGAGGAAGTATTTAAAAAATCTGATTTTAAAATTTTA
CTGGGGCGCCTGACATCATGGTCTATGCTTTATTTAAAGCAACATCTGCGAAGAAATGTT
TCAACAAGAAGTTCATTCTCGGCAGAGACATACAGAGATGAATTTGACCGTTTTATAAAG
CGTTTTCCGGTTATTGGTAGCAGTACGCATTCGATTATTAACTCTATCGGCAAGGGGGCC
CTTCTTGATTATGTTATTATTGATGAAGCCTCGCAGCAGGATATTGTTCCGGGCATTCTG
GGACTGGGATGTGCCCGTAATGTAATCGTTGTAGGGGATCGTAAGCAACTTCCACATGTT
CCTGTATTACTCCCGAACAGCCCATCTCCACCGGCAGAATACTATAATTGTGAGAAATAT
AGTCTACTTGATTCGGTTTGTATGTTGTTCAGGAACATGGTGCCAGTAACCCTTCTTAAA
GAGCATTATCGTTGTCATCCTAAAATCATTCAATTTTGTAATAAGCAGTTTTATGATAAT
GCTCTGATACCGTTAACGGTTGATTCCGGTGAAGCCTCATTATCTCTGGTCATCACGGCA
AAAGGAAACCATACCCGTAATTTTTCAAATCTCAGGGAGCTTGAATCTCTGGAAGGTCAT
TACTGGGATGAAGAAAGTAGCAGGGGATACATTGCCCCATATAATGCACAGGTTAATCTG
GCTGAAAAAGTGCTGCCTGCTGATTTTGTGAAATCGACGGTGCATAAATTTCAGGGACGG
GAGTGCGATGAAATTGTGTTTTCCACTGTGCTGGATAAGAAGCGCAGCAGCCAGCACAGT
CGGAACATCGCGTTTGTTGATAATCCTGAACTGGTGAATGTCGCTGTTTCAAGGGCCCGA
AATAAATTTACACTGGTGACTGGTAATGATGTATTTGAACGCCACGCTGGACATATTGCG
GCGCTGATTCGTTACATCAAATACTACGCTGATGACGGAGAGGTTTTCGAGAGCCCGGTC
ATATCAGCATTTGATTTGCTGTACAGTGAGTATGACAAATCACTGGAACGACTGAATAGT
AGATTGAATTCAAATGATTCACACTTTAAGTCAGAACAGATTGTGGCCTGCCTGTTGCGG
GATATCCTGTCGCAGGATAGTTATCGGAGTATGATGTTTCATTCACAAATAGCGCTGAAT
CAGTTGGTGTTGCTGGAGCGGGGGGATTTTACACACCGTGAACAGTTATTCATGCGTAAC
CGGGCCAGTTGTGACTTTGTTGTTTACTATAAGGTCGGGAAGACTCCATTAGGGGTTATT
GAAGTGGATGGAGGTTATCATCTGACCAGTGTTCAGGCTGAACGTGATGAACTTAAAAAC
AGTATACTGAAGAAATGCGGCCTGCCATTGCTAAGATTACGTACTATAGACAGTGATATA
GAAGGGAAGTTGGGAGCGTTTCTGTCAGGCCTGACAGGCTAA
>tmpTY2482_00021 | Escherichia coli O104:H4 str. TY-2482 hypothetical protein (1098 nt)
ATGAGTGATACGCTTTTAACCGAAAAAATTCTTACCGGAGAAAATGTTTTGCGTGCCGCA
ATCGCCCGCATTGAGTGGATTTTTGAAACATTTCCGTCGGTATGCCTGTCTTTTTCAGGT
GGAAAGGATTCCACCGTGCTTTTCCATCTTGTGGCAGAGGTGGCCCGCAGGAGAAAACGT
CATTTCTCTGTTCTGTTCATTGACTGGGAGGCCCAGTATCAGTGCACCATTGAACATATT
CAGAAAATGCGGGAAATGTACCGGGATGTGACGGATACCTTTTACTGGGTGGCACTTCCC
CTGACCACGGTTAACGGTGTCTCGCAGTTTCAGCCGGAGTGGATATGCTGGGAGTCTGGT
GTGACCTGGGTTCGCCAGCCACCGGAAGAGGCCATTACAGACATGACGTATTTTCCCTTT
TACCGGTATGCCATGGCGTTTGAAGAATTTGTTCCGGCATTTTCTTCCTGGTTTGCCGGT
AACCGGTGTGGAGTGGCAATACTGACTGGTGTCCGTGCTGATGAATCGCTCAATCGCTTT
ATGGGACTGGTATCTCAGCGCAAACTGAGATATGCAGATGATAAACCCTGGACCACAGCG
TCGCCTGAAGGGTTTTATTACACCATGAATCCGTTATATGACTGGAAAGCCCGCGATATC
TGGATATATAACGCCAGAACCTGTGCCATCTACAATCCTCTGTATGACCTGATGTACCGT
GCCGGCGTGCCGTTACGCAACATGCGTGTCTGTGAACCTTTTGGTCCTGAACAACGTAAG
GGACTGTGGCTTTACCATGTTCTGGAGCCGGAAACCTGGGCCAGGATGTGTGAGCGGGTG
TCAGGCGCTGCCAGCGGGGCGCTTTATGCCAATCAAAGCGGTGCCTATTTTGCCCTGCGT
AAACGTATATCAAAACCGGCCCATCACGCCTGGCGCAGCTATGCGATGTTCCTGCTGGAT
GTGATGCCGGAAAGAACGGCAGAACATTACCGTAATAAAATTGCTGTCTACCTGCGCTGG
TATCAGACGCGGGGCTTCCCGGATGACATCCCGGATGAACAGGAGAATGACCAGGGGAGC
CGGGATATTCCGTCCTAG
>tmpTY2482_00022 | Escherichia coli O104:H4 str. TY-2482 hypothetical protein (120 nt)
ATGGGGGATTCTGTGACACCGGAGATAATTGGCAACATGATTCGTCAGTACTTCAGCCAG
GAACGACCAGAAGAAGAGACCATACAGGCCCTTGGTAATGCTGCCAACTTACTGATTTAG
>tmpTY2482_00023 | Escherichia coli O104:H4 str. TY-2482 insertion element IS1 5 protein insB (294 nt)
ATGTCGCGCCAGTGCACGCATTATGGGCGTTGGCCTCAACACGGTTTTACGTCACTTAAA
AAACTCAGGCCGCAGTCGGTAACCTCGCGCATACAACCGGGCAGTGATGTGATTGTCTGC
GCTGAAATGGACGAACAGTGGGGCTACGTCGGTGCTAAATCACGTCAGCGCTGGCTGTTT
TACGCGTATGACAGGATACGGAGGACGGTTGTGGCGCACGTCTTCGGTGAACGCACTCTG
GCCACACTGGAGCGTCTTCTGAGCCTGCTGTCGGCCTTTGAGGTCGTGGTATAG
>tmpTY2482_00024 | Escherichia coli O104:H4 str. TY-2482 insertion element IS1 protein insB (210 nt)
ATGACGGATGGCTGGCCGCTGTATGAATCACGCCTGAAGGGAAAGCTGCACGTTATCAGC
AAGCGTTACACTCAGCGCATTGAGCGGCATAACCTGAATCTGAGGCAGCACCTGGCACGG
CTGGGACGGAAGTCGCTGTCGTTCTCAAAATCGGTGGAGCTGCATGACAAAGTCATCGGG
CATTATCTGAACATAAAACACTATCAATAA
>tmpTY2482_00025 | Escherichia coli O104:H4 str. TY-2482 hypothetical protein (714 nt)
GTGGCACATATCCGCACTCGCGAAACATATGGAACCCGGCGGCTCCAGACGGAGCTGGCA
GAGAATGGCATCATCGTTGGTCGTGACCGACTGGCACGTCTTCGTAAGGAGCTAAGGCTA
CGCTGTAAGCAGAAACGCAAGTTCAGAGCGACTACGAACCCGAACCACAATCTGCCAGTT
GCGCCAAATCTGCTGAACCAGACGTTCGCTCCTACAGCACCAAATCAGGTCTGGGTGGCG
GACCTGACGTATGTTGCCACACAGGAGGGATGGTTGTACCTCGCTGGCATCAAAGATGTT
TATACGTGCGAAATTGTCGGCTACGCCATGGGAGAGCGCATGACAAAAGAGCTGACAGGT
AAAGCCCTGTTTATGGCGCTCAGGAGCCAGCGCCCACCTGCCGGGCTAATCCACCACTCT
GATCGAGGTTCACAGTACTGCGCATACGATTACCGGGTCATACAGGAGCAGTTTGGTCTG
AAAACATCAATGTCGCGTAAAGGTAACTGTTACGACAACGCTCCGATGGAAAGCTTCTGG
GGAACGCTGAAAAATGAGAGCCTGAGCTACTATCGTTTTAATAACCGGGATGAAGCCATC
TCAGTAATACGGGAATACATTGAGATTTTCTACAATCGTCAGCGTCGTCACTCTCGTCTG
GGGAATATCTCCCCGGCAGCCTTCAGGGAAAAATATCATCAGATGACTGCTTAA
>tmpTY2482_00026 | Escherichia coli O104:H4 str. TY-2482 anaerobic C4-dicarboxylate uptake (Dcu) family transporter (1299 nt)
ATGGTTTGGCTGGAAATTATCGTAGTACTTGGTGCAATATTTTTTGGTATTCGCCAGGGG
GGAATCGGTATTGGTTTATGTGGCGGGCTTGGGCTTGCCATTCTGACTCTGGGATTTGGT
CTGCCTATGGGGTCGCCGCCAGTCGACGTGATCCTGATTATTATGACCGTTGTTGTGGCG
GCCTCAGCCTTACAGGCCGCAGGCGGAATGGATTATCTGGTACGCGTCGCTGGTAATTTT
ATGCGGCGTAACCCGAAATATATCAACATAATCGCGCCGATTATCACCTGGTCTATGACC
ATTATGGCCGGTACTGGGTTTATTGTTTTTTCCACGCTGCCGGTGATTGCTGAAGTGGCG
AAAGAGTCCGGTATCCGTCCTTCCCGCACGCTTGCCGGTTCGGTTGTCGCTTCGCAGGTT
GCGATTTCCGGTTCGCCGATCAGCGCCGCAATGGCGGCTATGCTCACTATTATGGAGGTA
AACGGTGTCAGTTTTATTCAAGTGATGTCGGTATGTCTTCCCACCTCTTTTGCTGCCGCG
ATGGTCGCCGCTTTTATTGCTTCCCGACAGGGATGTGAGTTGCAGGATGACGAGGTCTAC
CTTGAGCGCCTGCAAAAAGGACTGGTGCAAAAATACGAGAATAATAGCAGCATCAAGCCA
GGTGCGACGCTCTCCGTCGGATTGTTCCTGCTGGCGACGGTCGCTATTGTTATTCTTGCT
GCCTTCCCCCAACTGCGTCCGGGTTTTGATATCGGTAAACCGATGGAAACACGCGATATC
ATTATTATCTGTATGCTCTCTGCCGCCTGCCTGATGGTGGTGCTGTGTAAGACGGCGACC
GATGCCATTATTCTCACCTCCACATTCCGTGCGGGGATGAGTTCGCTGGCGGTAATTCTC
GGCATTGTAACCTTAGGCACCACTTTTATTGATGCGCATTTAACTGAGATTAAAGATATT
GCTGGTGATATTTTGCAGGCGTATCCGATGTTGTTGGCGCTGGTTCTTTTTGGCACTTGC
GCGCTGCTCTACTCGCAAGGTGCGACCACGCCGTTAATTATCCCGCTTGCCGTCGCGCTT
GACGTGCCCACCTGGGCAATTCTGGCGTCCTATGTGGCCGTCACCGGAGTATTTGTACTG
CCAACGTATCCAACATCACTGGCTGCCATGGAATTTGATACTACCGGCACAACTCGTGTA
GGCAAATATGTGCTGAATCATCCATTTATGCTGCCTGGGTTGGGGGGAATTATTGCTGGA
GTGGCATTAGGCTTTGTGATTGCGCCAATGATTATTTAG
>tmpTY2482_00027 | Escherichia coli O104:H4 str. TY-2482 aspartate racemase (720 nt)
GTGAAAGGTTTAATTGGTGTACTCGGTGGAATGGGGCCGGCAGCTACCGTCGACCTGTTT
AATAAATTTGTAACTTTTACCGCTGCACAATGTGATCAGGAACATATTCCTTTAATTATT
TCTTCGATCCCGGATATTCCTGACCGTACCGATGCATTAATGCATCATGGGCGTTCACCA
TTACCCGTTATGCGTGATTATATGCATAAGCTGGAAGATGCCGGGGCAGAATGTATTGTT
ATTCCCTGTAATACCGCGCATTACTGGTTCAAAGAATTAAAAGATGCTTGTCATATTGAT
ATATTAAGTATCGTAGAAACTACGATCAATGAAGTTCGCGCCTGTGGTAAAACCCGAATT
GGCTTGTTAGCCACCAATGCCACGCTATATATGGGGTTATACCAAAAAGGAATTGAGTCG
CTGGGATTTACCTGTGTCAGCCCCGATGCCGACGGTCAGAAAAAAGTGATGGAAAGTATT
TATTCCTTGAAAGCTGGCAATATAGCGCACGCACAAAAGTTGATGAATGAGCAGGCTGAA
ATATTATTTTCCCGCGGTGCAGAAATCCTTGTTCTTGGTTGTACAGAAATTCCGGTTATT
CTGGCGCAAGCCGTTAAAGAGCAGCCTTCCCGCTATATTGACTCAACGGCGTCACTCGTT
CGTGCCGGAATAAAATGGTACGAAAATCGTGTCGGTAAACATTATCTTTTAACCCAATAA
>tmpTY2482_00028 | Escherichia coli O104:H4 str. TY-2482 hypothetical protein (939 nt)
ATGAAGAATATCGAGACAAAATGGTTATACGATTTCCTGACACTGGAAGCCTGTCGCCAT
TTTTCTCAGGCGGCAAAAGAGCGTAATCTTTCGCAACCCGCATTCAGCCGACGAATTAAG
GCGCTGGAGGCAGCGATCGGCGTTGTTTTATTCGATCGCACGACCACCCCTTTACAATTA
ACCGAAGAGGGCAAGCTCTTTCATTCCCAGACTCGCAGCTTATTACAGCAGCTTGAATGC
AATTTGGGGGAGTTAAACGGCCAGAGTTTACTCGGCGTTCCCAACATTAAAATTGCAGCC
GCGCACTCACTATCCCTGAGCGTATTACCCAAACTGGTGCATTCACTTACCGCCTATGGC
GGAGAATTTGTCTATCATGTTGAAGCCATTGATGTTGTCCAGGCCGTAAATACGTTACGC
GAAGGCAAGAGTGACTTTATTATTTCGTTTCGCGATGAAGATCTTATGCAATCGCCTTTT
TGCTGCCTGAAACTGTTTGAATCTGAGTTGTACCCGGTATGTGCTGCCGACGCACAGGGG
CACCCTGTATTCGATATCACTCAGCCCCAGGTTCCTTTGCTCAACTATACCGCCACATCT
TATATGGGCAGGTTGGTCAATCGTCATCTGGCAGAGGTTGGAGGTATTACCGGGCGCACG
ATATTTATCTCTTCGATGAGCGAGTTATTAAAGAATATGGCGCTCAACGGATACGGCATT
GCCTGGTTACCGATCTGGTCGATCGTCGATGAACTACAGACCAAACGTCTGATATGCCTT
GATGCTGCTAAATTGACAGTCCCCATTCAGGCTTATATTTACCGAATGAACACCCGACTG
AATAGAACCGCCGAGAACCTCTGGCGTATTTTACAGGAACATATGCCAGACGATTTAATC
CAGCAGATATCAATGGAAGAGCCAGCACGCCGCAATTGA
>tmpTY2482_00029 | Escherichia coli O104:H4 str. TY-2482 transposase for insertion sequence element IS200 (246 nt)
ATGAGCGTATCCGGGTTTATGGGATATCTGAAAGGGAAAAGCAGTCTGATGCTTTACGAG
CAGTTTGGTGATTTGAAATTCAAATACAGGAACAGGGAGTTCTGGTGCAGGGGGGACTAC
GTCGATACAGTGGGTAAGAACACGGCGAAGATACAGGATTACATAAAGCACCAGCTTGAA
GAGGATAAAATGGGAGAGCAGTTATCGATTCCCTGTCCGGGCAGCCCGTTTACGGACCGT
AAGTAA
>tmpTY2482_00030 | Escherichia coli O104:H4 str. TY-2482 hypothetical protein (648 nt)
ATGGAAATTAAAATCCTGCACAAGCAGGGAATGAGTAGCCGGGCGATTGCCAGAGAACTG
GGGATCTCCCGCAATACCGTTAAACGTTATTTGCAGGCAAAATCTGAGCCGCCAAAATAT
ACGCCGCGACCTGCTGTTGCTTCACTCCTGGATGAATACCGGGATTATATTCGTCAACGC
ATCGCCGATGCTCATCCTTACAAAATCCCGGCAACGGTAATCGCTCGCGAGATCAGAGAC
CAGGGATATCGTGGCGGAATGACCATTCTCAGGGCATTCATTCGTTCTCTCTCGGTTCCT
CAGGAGCAGGAGCCTGCCGTTCGGTTCGAAACTGAACCCGGACGACAGATGCAGGCTGAC
TGGGGCACTATGCGTAATGGTCGCTCACCGCTTCACGTGTTCGTTGCTGTTCTCGGATAC
AGCCGAATGCTGTACATCGAATTCACTGACAATATGCGTTATGACACGCTGGAGACCTGC
CATCGTAATGCGTTCCGCTTCTTTGGTGGTGTGCCGCGCGAAGTGTTGTATGACAATATG
AAAACTGTGGTTCTGCAACGTGACGCATATCAGACCGGTCAGGGCCGTTATAAAGCGACG
CTTCAGCGTGGAGTAATGGCCCCCGCCTGCTCATCATTGATGAAATAG
>tmpTY2482_00031 | Escherichia coli O104:H4 str. TY-2482 hypothetical protein (1500 nt)
ATGGCAAATATTGTTACGTGCAAAACAAAGGACGGCGAAACAGTCCAGTATGTTGACGAG
GTAATTGGTTCGGGCTCGATGAAGGATGTTTACTTCTCGCCTGATAAATCATACGTCGTC
GCTTTTTATCATAAACCGCAGAACGAGCAGGCCCGGGATCGGATTGATATGATCACCGGA
CGCTACAGGCAAAACATTTTTGGTCAGTCCGGAGGTGAATACTGGAAGGACCTGTTTTGC
TGGCCGACCCACGTTGTTGAGCATGGGGATAAAATCGGCATCGTGGTTCCAACCTACAAA
AGCTACTTTTTCTTTAAATACGGCTCTAAAAACGATGATTTTCTTGGCATAAAAGGCCGT
GAAAAGGAAGGCAAATGGTTTGCCAGCGCCAGCAACCAGAATAAATTTCTCGACCCACGT
GAACGAGGCAATACGCTTACCTATCTCAAGGTCTGTCTGCTGCTAACAAGAGCCGTCAGA
AGGATGCATGCGGCAGGTCTCTGTCACAGCGATCTAAGCTATAAAAACGTGCTTATCGAT
CCAGAAATGGGACATGCCTGCATCATTGACGTAGACGGCCTGGTTGTCCCTGGAAAGTAT
CCTCCCGACGTCGTGGGTACCCCGGATTTTATCGCTCCGGAAGTGGTGAAAACCAGCCAT
CTTTCCAAAGAGGATCCGAACCGCGTATTGCCAAGCATTACTACTGACCGTCATGCGCTG
TCGGTGCTTATCTACATGTATCTGTTCTTCCGTCATCCGCTACGTGGCGGAAAAATACAT
GACATGTCGGATGAAGTACGTGATGAGACCTTATCTATGGGTGAGAAGGCGCTCTTCATT
GAACATCCGACAGACAAAAGCAATGCAGTCAAAGTCAGTCAGCTATCCTCCTTTTCACTG
CCCTGGGCTGACCCGGAGAAAATTCCTTACACCATCATGGGCCCTTATCTGACGCCTTTG
TTTGAACGCGCCTTTATTGATGGCTTACACGATGCCACTAAACGCCCGACCGCCGATGAG
TGGGAAAGTGCCCTGGTTAAAACAGTTGATCTGATACAGCCCTGCCAGAACAAGGCGTGT
GAACAGAAATGGTACGTTTTCTCAGGTAAGACAAAGCCGGTTTGTCCCTACTGCAGTACG
CCATACAAGGGTAAATTACCGGTTCTAAATTTATATTCATCCCGAAAGGAAGGCAGTTAT
CGTCCTGACGATCACCGGTTGATGGTGTGGAGCGGGCAGTCAATCTATGCGTGGCATGTG
AATCGCCTCATTGCGCCAAATGAGCGCACAACCGATGCACAAAGGAAACGAGTTGGGTAT
TTTGTTTTCCATAACGATCAGTGGTGGTTAGTAAATGAAGGCATAAATGGGCTTATGTCA
TTACCGGATAAACGACAGATTGCCATTGGTGAAAAAATTGAACTGACGAATAACGCTCAG
TTTGTTCTGTCAAAGGAGGAAGGCGGCAGGCTAGTCGTCGTTCAGTTAGTTGAAAACTAA
>tmpTY2482_00032 | Escherichia coli O104:H4 str. TY-2482 hypothetical protein (1638 nt)
ATGTCGCAAAATGCTTTACTTGAAGAGAAGATTATCCGCTTAGTGCTGTCTGAGCTGGGC
CACCCTGTAGAAGGTGAGCGGCTTTTTCTTCTATCGCACGCCCCTTCCCTTACTGAAGAG
ATTATGCGGCTTAAAGAGCGGATTGAGAGCCTTGCACAGGGTTTATCTGCGCGGGTTAGT
GAAGGTGATAACGACGCAGAGATCGCCGCCTCGTCAGCATCCAGCCTTTCCGATCAGCAA
CAAACGGTCGTAAGTGATGCTGATAACCCGGGCATTGACGCTACCGATACACCATTACTG
CAACCCCTGCCAGAAAATGAACCTCATCCTCCGTTCTGGAAGCTGATGCCTTATTACGAA
TTTGATAAACCAGCACAGAGGGAAGACGAAAACCTGTCTTCCCTGGTATTAAAACCCGGG
CAGATACCGACAGGCCAGCAGCGGGCCAGATTAGCTGTGCCACCTGCCGTTCCCCCGAGA
GCTAAAATAATTATTCCCAACGCCCGCGCAGGCGAACGTTTCTCTTCGCCGGTTGCTATC
GTTCTGGATGAGGGCCAGCAGGCTACTGTCAGGGACGTTGTCTTTCCCCGGAACATTGGC
CTGACCTTTGACAAAGAGCATAAGTTGCTGACAGGTACACCCACCGAAAACGGCGATATA
GAGCTTTCAGTACTCTGGTCATGCGCTTCACACGACGAATGCGAAACAAAACAGCTTTTT
ATAGTCAATCCCGATCCGAGAAGCCTGTGGAAGGTGGTAGAGCCACCAGCAGACGCTTCC
TACCCTAAGTCCCATCTGGACGCTGCTGGCCTGGTCAGGGGTGACATACGTATTGCTGCC
GCCAGTCGCCGGGGACGATCTCATGAGCATGCCGGGAGCTTCAGAGATGACGACTTCTAT
ATCAACCACTGCCAGGAAACAGGATGGTCTGTCATGCTGGTCGCAGACGGGGCCGGTAGT
GCGGTAAATTCCCGGGAAGGCTCCCGGATTGCAGTCCAAACGGCTGGCGATTACCTTTTC
AATCAGCTCAGTGGTTTGAAAGGCATCCATTTAAAGCAGCACATTACGGCGTGGGAAGGG
AGCGATCAGCAGGCAACCATAAAAGCCATGCTTCATCATTTTAAACAGGCAGCTACGCTC
GCGGTCAACAGTATCCAGAACGAAGCCATTTGTGCAGAACAACCTGTGAAATCCTATTCA
ACAACCCTACTGGCAACTGTAGCGCTACGAACTGATAAAGAGCTGTTTGCGGCTGCATTC
TGGCTTGGTGATGGTGCGATAGGTGCATACAGCCCTTCCGGTAAAGTCAGAATACTGGGA
AATCCCGATAGCGGAGAATACGCAGGACAAACCCGCTTTCTTGACCAAAGCATTATCGCA
GACCCCTCGTTTAGCAGCCGCATCAGCGTGGGTAAATGGAATGATGTATCTCACTTGATC
CTCATGACAGATGGCGTATCAGACCCTCTGTTTGAGACGGATAACGGGCTTCGCAGTGAC
GAAAAATGGACCCGTCTCCTTGATGAGCTCATCCCTGTCCTTACAGACGCCAGTATTGCG
CCTGAGAGGTTAGGCGACTGGCTTAACTTTTTCTCCACAGGGAACCACGATGACCGCACT
ATTGCGGTGTTGTGGTAA
>tmpTY2482_00033 | Escherichia coli O104:H4 str. TY-2482 hypothetical protein (1041 nt)
ATGAGACGCCTTCCCGTGTTTTTTGTCCTGGACTGTTCAGAGTCCATGATTGGTGAAAAC
TTGAAAAAAATGACCGATGGTCTGCAAATGATCGTCGGAGATTTAAGAAAGGATCCACAC
GCACTTGAAACAGCCTGGGTTTCGGTAATCGCATTTGCCGGTGTAGCCCGTACGATTGTA
CCTCTTCACGAAATTGCCTCGTTCTACCCTCCCCGCCTTCCCGTTGGCGGCGGTACGAGC
CTTGGGGCCGCATTGCGTGAGCTGACCGTGCAAATTGATACTCAGGTCAGAAAAACCACT
CATGAGGCTAAAGGCGACTGGAAACCCGTCGTGTACCTCCTCACCGACGGACGTCCGACT
GACGACACAACCGCAGAAGTGAAGCGCTGGAAGGATCACTACGCGAGTAAAGTGAATCTC
ATTGCCGTTGGCCTGGGGCCGTCAGCAGACCTGAATATCCTGCGGCAACTGACAGAGAAT
GTCATGCTGTTCACCGAGTCTCAGGAAGGGGACTTTACCCGCTTCATCAAATGGATCACG
GCTTCGGTTACGGCGCACAGCCGCAGCGTCGGGGACGACAAACAACCTGAGCTCAGCCAG
ACTGAATACATAGTCCGGCTGGCCAAAGACGAGCCAGTAAAAGCGTACGACGAAAACTGC
GTTACGCTTACCGGCCGTTGCAGCAAGACCCGTCGTCCGTATCTGATGAAGTATGAACGG
CCACCAGCAAGGGTTTCCGGGCTCGATTTCAGCCTGAACCTGAACAGCTTTAATATTGCC
GGATGCTATCCCATCGATGAGGACTATTTTGCATGGTCAGATGCCACCGCTACCGGTTTG
CAGGTAAACACCAGCGAACTGCATGGCGTACCGGGTTGCCCTCACTGCGGTAATGCCAGT
GCGTTTGCCCTGTGCTCATGCGGAAAATTGCTGTGCATTGACGGCCCGGATGACGTGATC
TGCCCGTGGTGTGAAACAGGTCTGTCATTCAGCAATGATGGCGGAAACACTAACTTCGAC
GTAAACAGAGGGAGAGGTTGA
>tmpTY2482_00034 | Escherichia coli O104:H4 str. TY-2482 hypothetical protein (639 nt)
ATGCGCCGCCTGCCTGTTTACCTTGTTATCGACACATCCGGCTCGATGCGCGGTGAGTCA
ATCCATTCCGTTAACGTTGGAATTCAGGCGATGCTTAGCGCTCTTCGCCAGGATCCCTAC
GCCCTCGAAAGCGTTCATATCTCCATTATCACCTATGACAATGAGGCGCGTGAGTTCATT
CCTCTCACGCCGCTGGAAGACTTCCAGTTTTCTGACATCGTTGTGCCAAGCGCAGGCGGG
ACGTTCACCGGTGCTGCCCTTGAATGTCTGATGCAGTGTGTTGAACGGGATGTACGTCGC
TCAGAGGGTGATACCAAAGGAGACTGGCGTCCTCTGGTATTCCTGATGACTGATGGAACC
CCTTCTGATGCCCTGGCGTACGGTGAAGCGGTAAAAGCGATTCGCGGCCGGGGATTCGGA
TCCATCATTGCCTGCGCCGTTGGTCCTAAAGCAGGCCATGAGCACTTAAAACAGCTCACC
GATAAGGTTGTGTCTCTGGAGACGCTAGATTCAACCGCGTTTGCAGGTTTCTTTAAATGG
GTATCGGCCAGCGTGTCTTCCGGCAGCACAAGCGCGGGGATTAATAACGGAACTGATACC
CTTCCCCCTCCTCCACCAGAAATCCAGCTGGTGCTCTGA
>tmpTY2482_00035 | Escherichia coli O104:H4 str. TY-2482 tellurium resistance protein TerX (639 nt)
ATGTCTGTCAGTCTGAGCAAAGGCCAGGGCGTAAGCCTGAAAAAAAATGAATACGATCTC
TCGTCCGTTACTATCGGCCTGGGTTGGGATATTAATGAGGAAAAGAAAGGTTTTCTCGGC
GGGATCTTTGGTAAAAAAGAAGAATACGACCTTGATGTGATCGCTTTCCTGTGTAATTCA
GCCGGAAAGGTGACCGATCTCGGCAATGTGGAAAATGGTAAACCAACGCTTGTGAATGGC
GATATCATCTTTTTCAACAGCCTTCGCCATAAGTCAGGCAATATCTGGCTGACGGGCGAT
AACCGAACCGGAGCCGGTGACGGTGACGATGAGCAAATTATTGTGCGCCTGAATTCCCTT
GACGCTCAGTACGAGAAAATTGTGTTCATCGTTCAGATCTACAATGGTGAAAAGCTCCAG
CAGCACTTTGGTAAAGTTCAGAATGCCTTCATCCGGGCAGTAGATGCCCGTAATATTGAA
ATGGCACGATTCGATCTTTCTGGCGGACCCGCCTTCGCTAGCCAGCGTTCCATGGTCTTT
GCCGAGCTGATACGCGAGGCTACAGGCTGGAAACTCAGGGCAATTGGTGAGCCTTCAGAA
TCAGATTCGTTTGTCTCGCACCTGAGGAATTACATGTGA
>tmpTY2482_00036 | Escherichia coli O104:H4 str. TY-2482 hypothetical protein (639 nt)
TTGAGACGCTTACCCGTATATCTGCTACTCGACACGTCCGGCTCTATGCACGGAGAGCCT
ATCGAAGCGGTTAAGAATGGCGTTCAGACGCTGCTTACCACGCTGAAACAGGATCCGTAT
GCACTCGAAACGGCTTACGTGTCAGTGATCACCTTTGATTCTTCAGCCCGACAGGCTGTC
CCCCTGACAGACCTCCTGAGTTTCCAGATGCCAGCACTAACAGCCAGCGGCACCACGTCT
CTTGGCGAAGCGCTTACTCTCACGGCCAGCTCCATTGCCAAAGAAGTACAGAAAACGACG
GCTGACACTAAAGGTGACTGGCGTCCCCTTGTATTCCTGATGACGGATGGAAGTCCGAAT
GATGACTGGCGTAAAGGCCTGAATGACTTTAAAGCCGCCAGAACCGGCGTTGTTGTGGCA
TGTGCAGCCGGGCATGATGCCGATACCAGCGTCCTCAAAGAAATCACTGAAATCGTGGTT
CAGCTCGATACAGCTGACAGTTCGACGATTAAAGCTTTCTTTAAATGGGTCAGTGCGAGC
ATTTCGGTAGGCAGTCAGAAAGTGGAGTCCAGCAAAAAAGAAGTGATCGGTCTTGAAGAC
CTACCACCGCCGCCGCCAGAAGTAAATGTGGTCTTATAA
>tmpTY2482_00037 | Escherichia coli O104:H4 str. TY-2482 hypothetical protein (162 nt)
ATGTCGGTAATTCAATGGTGGTTAACTTATTTCTATAATGCCGCTTCTGAGTATTTAATC
TCCCCCCGACAGATGTCGTGCCGTTTTATCAAATCAACAAACTCTGGCCTCTTCCTGAAA
CTACTCTCCTCTTCCGATCTCTTAAGAAGGAATTACATTTGA
>tmpTY2482_00038 | Escherichia coli O104:H4 str. TY-2482 hypothetical protein (468 nt)
ATGCAATTAAATACCAGACAGACCCGGATTTTTAAGCTTGCCAACTTACTGGGCACCGGC
AAGCCCGTTTCCGCTGCCGACATTATAACCAGTCTGGAATGCTCAGAGCCGACATTAACC
CGGGCCCTCAAAGAGCTACGCGAGTCATATTCTGCGGAGATCAAATACAGCAAGGCAGGT
CATTCCTATCATCTCGTTAATCCGGGCCAGCTGGATAAAAAGACCCTTCGCCGGATGAAT
GAAGCGCTCGCACAGAATGCTGAACTGAAAACCGGTGAGTCCACAGGGAAGGTCGTACTC
GATAAGGATAAAAAAACAGCTGTGTCATTATCGCTACGCATGCGGATTCTAAGAAAAATT
GACCGTCTGGCTGCGCTGAGTGGCTCGACCCGAAGTGAAGCGGTAGAGAAGCTGGCTCTG
CACTCCGTTGATGAACTGATAAAAGAATACAGCACTAAAAAGTCCTGA
>tmpTY2482_00039 | Escherichia coli O104:H4 str. TY-2482 hypothetical protein (1209 nt)
ATGGGGTTCAGGTTCAGAAAGTCGATCAACATTATTCCTGGCGTTCGCCTCAACCTGAGT
AACGGTGCACCGAGCCTGAGTGTCGGGCCGAGAGGTGCTTCCGTTTCTTTTGGTAGCCGG
GGGACCTATGCCAATCTGGGCTTGCCCGGTACCGGGCTGAGTTACCGTACCCGGCTTGAC
CGGGCCGCGCGTTCCAGAGGTGAAAACCGGACGGCAACCGACCCGGGGCTCAGACAGGCG
CTTGAGCAGAAAGCCGCTGAACTCATGTCAGCGGTAACCGCAATCCGTAATATTCACGAG
CTGACGCCGGATCCAAAAACAGGCATCAGCTGGGCAGAGCTGGAAGCAGTATACCTGCAT
AACAGAACGTCGCCTTTTCAGGTTCCGGCACCGGTGCGTCCAGAAAAGCCAGACTACCTT
GCATTGCCGGAAAAGCCTGCCGAGAGCGAAGGCATTAGTTTTTTGGGTAAATGGTTTGAA
TCGGAATCAGCTAAAGCTGAGCGCCACGCCGAAAATCTTCGCCGGTGGCAGCAGGAGCTG
ATTGATGTGGAGCGTGAGAATACCCTTCGACAGCACCGGTACCAGCAACAACGGACGGCC
TGGGCCGAACAGTATGCAAACTGGAAGTTTGAAGCTGAAGAACATGAAAAACGGCTCGCC
ACGGCTCAGGCAGATGCCCGGCAGCAGTTCCGGACAGACGCCGCGTTTTTCGAATCATAC
CTGGCGGGTGTGCTGGCAGAAACTGAATGGCCGCGTGAAACGCTTGTTGCATTTGAAGTA
AAGCCGGAGCTATCAGCAGTCCTGCTGGACGTTGATTTAGCTGAGATTGAAGATTTCCCT
GATAAGATTTACGGCGTTAATGCCCGGGGAACGGAGCTGACGGAAAAAGCCATGACGCAA
AAAGCCGTACGCGAAAACTATGCCCGCCACGTCCATGGCTGCTTGTTCCGCCTGGTCGGT
ATCGTTTTACATACGCTACCTTTCGACAACGTGATTGTGTCAGGCTTTACGCAACGGGTC
AGTAAGCGGACCGGCTATCTGGAGGATGAGTATATCCTGTCCTGCAAATGCACTCGCAGC
CAGATGTCGTCAGTAAATTTTGAAGGCATAGAACACATTGATCCGGTTGAAGCGTTAGGC
GATCACCCGGTTATTAGAAAGATGAGCAGTACCTTCATTTTTCAGCCTATTGAACCACTA
ACCCTTTAA
>tmpTY2482_00040 | Escherichia coli O104:H4 str. TY-2482 hypothetical protein (957 nt)
ATGAAAAATCGTCTTTCTCCCTGGAATCTGGGAGCCACGCTATACATGCCTGCAACACGG
GAAGATATTGCTGATGCCGTCCTGCACGGGAAAATCCCGGGCTTGCGCTCTCTGGTGATT
TGCCTGGAGGATGCTGTCAGTGAAGCAGACATCCCTGTCGCCCTCAAAAATCTGGAGCAC
CTGCTGCACGAGCTCAGTAACAGCATGAGTAGCCTGGGTAAAAATGACTGGCCTCTGGTG
TTCATTCGCCCCCGGCATGCCGAAATGGGCAGATGGTTAAAAGCGCATCATGATCTTTCC
GCTGTCGACGGGTTTGTGCTGCCTAAATTTACCCTCAGTTCGTTAGCTGAATGGTGGGAT
ATCATGGTCGGGACTCACCTGTGCATGATGCCAACGCTGGAAACAGAAGATGTCTTTGAC
GTGGTTCAGATGCGCGAGCTGGCTACCCGTCTGGAGGAACATCCCTGCCACGACCGCATT
ATTGCGCTTCGAATCGGCGGCAACGATCTTATGAACGTTGTGTCGCTTCGCCGTCCCCGG
GACCTGACGCTGTATGACAGCCCGATGGGCTACGTCATCAAAATGCTCGTTTCGGTCTTC
GGCCCGCGTGATTTTGCCCTGACCGCGCCCGTATGTGAGCATATTGACGATCATGCCGTT
ATGGCCAGAGAGCTGGCTCTTGATATTGCACACGGGCTTGTTGGGAAAACGGCCATTCAC
CCGGGTCAGATAGAGGTCATTCAAAACGCGCTGATGGTCACTCAGGGTGAGCATTCTGAC
GCTCTGCGGATCCTGAACTCTACCCAGGCCGTGTTTAAGTCGCAGGGAGCAATGTGTGAA
CCCGCCACACATCGCCGCTGGGCGGCTGGCATTCTGGACAGGGCTCGTTTTTATGGGTTA
CAGAACGAGCAAAGCGCTGATGGAATCAGATTACTTACCGTGACCCAGCATCATTAA
>tmpTY2482_00041 | Escherichia coli O104:H4 str. TY-2482 hypothetical protein (1080 nt)
ATGCAGCCACATGACACATTTACCGGCTCATACCAGCCCGGTGACGTGGAATTTCTGCTA
AAGCCGGTTGTCATTGAGATGACGCCGGTTGAGCAAAAAGAAGAGCTGATTCAGTCAGGG
AAGAAACATTATTCGGACATGCTCAGTCAGGAGCCAGCGCCAACACAATGGCATCTTGAT
TTGTTTCACCGGGCGCTGGATCGGGGCGCAGAGAGACTTGCAAAAGAAGTCACACAGCTC
GCTATTGCTCTGGCCAAACGCTTTGGTGATGAGCCCATTGTACTGGCCAGTCTTGTCAGG
GCTGGCGTGCCGCTCGGCGTTATGCTGCACCAGGCCCTGCGTGACATGGGGAAAACCTCA
TGGCATTACGGTATCAGCATTATCCGGGATCGTGGAATTGACGGTGCAGCCCTCGACGTC
ATTGAAGAGCGGCATGGTACCAGCGGTATTGTCTTTGTTGACGGATGGACAGGTAAAGGC
GCAATTACCGGAGAGCTTGTACGCGCACTGAAAGATCGCCCGGGCTATCCTGAGCAGCCG
CGACTGGTTGTCCTGGCCGATCCCTGTGGCTGCTCCTGGCTTGCAGCCAGTGATGATGAC
TGGCTCATTCCTTTTGGCATCATGGGGGCGCCGGTATCAGGCCTGATCTCCCGGTCAGTA
TGGTCCTCTGAAGGATTACACGGGTGCATGGTTTGCGAGCATCTCAGTGAATTCGAATGC
AGCCGGATGCTTGCCGATACCGTCGCTCATTTCCGTAAGAAGTTAACACCGTCATCCCTC
GCTCCCCTGAGCTGGAATACGGAATCAGCCCGGGTCTTATGGCAGACAAGTCGCGACGTT
ATCGCGTTCCTGGCCGATGAATTTAAAGTGGACAGCGTCAATCGTATTAAACCCGGTATT
GCTGAAGCAACCCGGGCTGTATTACGTCGGGTACCGGACCATGTATTTGTGCGTTCTATT
GACGACCCGGACGTTGCCTTGCTTGTAGGGCTTGCTCGTGAAAAGGGAATAGTTGTTACA
GAAATGGGGGGAACCCTCGGCCAGTATCGGGCTGTAACCATTATCAAGAAGGTACTCTGA
>tmpTY2482_00042 | Escherichia coli O104:H4 str. TY-2482 hypothetical protein (774 nt)
ATGAATAAACCCGTTGTTCTGAGCGACCTTGACGACACGCTCTTTCAGACCCGTCGTAAA
ATGGTGGACGAGCTGGCCCTGGAGCCATTCCGTACCGGTGCCGTTGATCGCACCCTGAAT
CCACGAAGCTTTATGACGGAAGAACAGTCCATGTTGGTGGACTGGCTCCTGGAGCAGGCT
GAACTCATACCTGTTACCGCCCGGGGAACTGAAGAAATCAGCCGCGTCCGGATCCCTTTC
CACTCCTGGGCAATCACCACGCACGGGGCCGTCATTCTCACGCCTGAAGGCAAACCCGAC
GAGGAGTGGAAGGCCCATATGCTTGGCCAGCTGGCTCCCTACCAGGAAAAGCTGACATCG
ATGCAGCGTCTGATCACTGAAATGATGGACGCAAAAGGGATCAATGCCTGGGCAAGGCTG
AACTTCGAATACTGTGAAACGGCGGTTTATATGGTGATGAAGCACCGCGACAGCACCCGC
CTTGACGAGCTCAATGCCATTGCAGATGAGATAGAAACGGTGTTTCCGACCGAGGGCTTC
TACATCCACCGCAACAGTAATAACGTGGCCTGGCTTCCCACCCCGGTTGAGAAAGGGCTG
GCAGTCAGATGGCTGCTTGAAAAACTTCGGGCTGAACGCGGAGTCTTCCCCGTAATTGGC
CTGGGCGACAGCCTGAGCGATCATCGTTTTATGAAACTGTGCAGCTGGTTTGGCATCCCG
CGTCAGAGTCAGTTTGCAGATGCCATTTCACAGCGAATTTTTGGAGAAAATTAA
>tmpTY2482_00043 | Escherichia coli O104:H4 str. TY-2482 hypothetical protein (1143 nt)
ATGTCTGATACCCTCGAAGATATGATTTATCGCCGTACCCTCTCATGCGGTACGATACAG
GTAACCCGCGACCAGGGTGATGTTTCGCTCGATGACCTGTTTGATATCGCTGAAAGACGT
AACCCGAAACGCGCCTTTCTGTTTGTCAGCAAAGTACTCGGCAGGCACATTCCCGTGCCA
CCCTCAGTCATGCGGCAGGCCTACAGACAGCTTGCCAGCCAGTTCCCCGCAACGCTGACA
GGGCCCGTACTTTTTATCGGTATGGCTGAAACCGCCGTTGGGCTAGGGGCCGGTGTGTTT
GATGAAGTGCGCCACCAGCATCGTGAATCTGTCTATCTGACCTCTACCCGTCACCCGGTT
GATGGCACGTTACTTTGCGAGTTCAAGGAAGAACACAGCCACGCCACCGATCATCTGATC
TATCTGCCAGATGATGAAGAGAAAAGACGTCGTGTTACCAACGCACGAACGCTGGTTTTG
ATTGATGACGAGGCAACCACCGGTAATACCTTTATTAACCTGCTTTCTGCCCTGCGTAAT
ACCGGCAAGCTTCAACATATTGAACAGGTTATCGCCGTTACGCTTACCGACTGGAGTAGC
AACGCCCTGTCGGAGCGCACATCCTTGCCCGTCACTTCGGTTTCGCTTGTAAGCGGTCAG
TGGGGATGGACCCCATTACCTGATGCACCTGTCCCGGACATGCCGAAAGTCAACGTAACT
TCACGCGGAGAATGGGACATCCTGGGAAAACAGTCCTGGGGTCGACTGGGGATGCTCGCA
CCTGCGGCCGATCTCGGCCATGAGGTCTCCGTCCGCAAGGGGGAACGTATTCTGGTTCTC
GGGACCGGGGAATTCGTCTGGGAGCCGTTCCTGCTTGCTGAACGGCTCGAAGCTGCCGGA
GCACAGGCACTTTATGGTTCGACCACCCGCTCCCCTATCGCCGTTGGTTATGCCATTGAG
TCCGCCATTTCCTTTACGGATAACTACGGGCTGGGCATCCCCAATTTTGTCTATAACGTC
GCCCACCAGCAGTTTGACCGTATTCTTGTGTGTACTGAGACACCCGCAGAAAGTATTGAC
ACGCAGCTTCTTAAAGCCCTGGCTGAGGTTGCGCCCGTCGTGGAGATTGTTACCTATGAA
TAA
>tmpTY2482_00044 | Escherichia coli O104:H4 str. TY-2482 hypothetical protein (1059 nt)
ATGAACAAGAAAATTTGGTTTATGGAAGGTTTATCCTCCCAGCGAGATATTATTCAGGGG
GTAAAATCATTTGCACAAAAAAATAATTTTGCCATTACCGTTTTTGCCTCCCACCGTAAC
GAAAGAAATGAAATCCTTTCCGTTGCCGATTATTCTTTGACTGAACCTGAAGATCCTCAA
AAACGTCTTCAGTTTATCCAGGAAACCATTCAGACCTACGGCATCCACCATATTCATACT
GGCCGTAACAGCCAGTGGTTTGAAGAACACCGTTCAGCCATTGAATCGACCGGAGCCACC
CTTACTACCGGTGCAACAGGCGTCGACTGGTTAACTCTGGCTGACGAAAAAGTTACTTTT
GCTCAGTTTATGGAGCAAAACGGGCTCCCGGTCGTACCGTCCTGGCGGGTGAATACGCTG
GCAGAATTAAAGACGCACCTCGCGGCCCCGCCGTTCTCGGACAGCCCGGTATGCGTGAAG
CCGGTGACGGGTATCTATGGCATGGGATTCTGGCGCTTTGATGACAGTGCTTCGCCCATG
GCCGTCTTTAATCATCCCGAACATCGTCTGGTCAGTCCGCAACAGTATATTGCAGCAGCA
TCGGCTTCTGAGTCGTTTAAACCCCTTGTTTTGATGCCGTACCTGCCAGGCCCGGAATTT
TCCGTCGATATCCTCGCGGATAAGGGCGAAATACTCGCAGCCGTGGGACGCCGTAAGGAA
GGGGCTATCCAGTATCTGGTAAACGAAGGAAGCGCCTGGGAACTGGCTTGTGACTGCGCC
CGGGTTATGAAGGCCGACGGGCTGGTGAATGTTCAGACGCGAAACGATGTGAATGGCAAC
CCGGTGCTGCTTGAAACCAACATGCGTCCGTCAGGCGGGGTGGGTTATACCCTTCACAGC
GGGGTGAACCTTCCCGGGTTGTTTGCTGCCTTTAAGCTCGGTCTGATGTCTGAAGATGCG
GTGATCCAGAGCGCCAGAAATACCTTTTCTCCGGTTGCAGTGAGATCCATCACAGATGTC
ATCGTTTACCCGGAATCACTCTCTAACCATCTGAATTAA
>tmpTY2482_00045 | Escherichia coli O104:H4 str. TY-2482 tellurium resistance protein TerZ (582 nt)
ATGGTTTCATTAGTTAAGAACCAGACGGTATCACTCAGCAAAGAATCATCTGCATTAAGC
CAGCTTCATTTCGGTCTCGGTTGGGATCCGGTTAAGAAAAAAGGTCTTCTTGGAGGATTG
TTTGGAGGCAACGACTCAATCGATCTCGATGCTGGCTGTGTATTAATGGACAGCACAGGT
AAAACAATTGACACCATCTGGTTCCGCAAACTGAAATCCACCTGCGGCGCTGTTGTGCAC
AGTGGCGATAACCTGACCGGTGAGGGTGACGGTGACGATGAAGTGATTAAGGTCAACCTC
TCCCGCCTGCCTGCAAACGTTGAATACCTGGCGTTTACGGTAAACAGCTTCCGTGGTCAG
TCGTTCAATGACGTCGAAAACGCTTTCTGCCGCGTTGTCGATCAAACCGGCAAAGAGCTG
GCTCGCTACAAGCTGACTGAGCAGGGCTCACATACCGGGATCGTTATTTCTTCGCTGCGC
CGTAATAACGGCAACTGGGACTTTACCGCCCTTGGCCATGCCTGTCGCGGCCGCACAATT
GACGATATGCACTCCGATATCGTTTCAGCGGTTATTCGCTAA
>tmpTY2482_00046 | Escherichia coli O104:H4 str. TY-2482 hypothetical protein (1158 nt)
ATGAACCTGACGCCGGGGGGCAATGCCCCCGTTCCAGCCCAGGAGTTGCGGGTCCGGATC
ACCTCGGGCGGCCAGGTGGATGCTTCGGCGTTTCGCCTGTATGCCGACGGGAAGGTGCAG
GGTGATGCGGACATGGTGTTTTATGGTCAGCCACGTAACGATGATGGTACCGTCAGCCTG
GTCAGTGAAGGCCAGTACTCAACCTTTACTGTCGCGCTCAACCGGCTGAAACCTGATGTC
CAGAAAATTGCGTTCACCGTGACCTGTGACGGTGGGCAGACGGTGTCCGGTCTTCGTAAT
CTTTCCATCGACGTGGAGCAAGGGGCTACCGGCCTGGTTAGCGGCAGTGTCGAACTGAGC
GGCCGTCAGGAAGCAGCCTTAATTCTGGGGGAATTTTACCGTCGTAATAATGACTGGAAA
TTCCGCTTCGTTGCGCAGGGGTTCAACGGTGGACTTAAACCGCTGGCAGAGCATTTCGGC
GTAAATATTGCCGACGAACCGGTTCCCGCAGCCCCTACTCCTCCGGTTGTAACCCCTCCG
CCAGTTGAGACAAAAATCAGCCTGAGCAAGGTATCGCTGACAAAAGAGAAGCCTGCAATC
AGCCTGACCAAACGGGATAACTTCGGTGAAATCCGGATCAACCTGAACTGGCACCGGGGC
AGTAGCAAATCAGGCTTTGCAGGTATGTTCGGCTCCAAAGGAATCGACCTGGATCTGGGG
GCCTTTGTTGAGCTTCAGGACGGGTATAAATCGGTCATTCAGGCGCTCGGTAATGCATTC
GGTGATTATCGCGATGAACCGTATGTTCAGCTCAAGGGCGATGACCGGACGGGTGATGTA
TCAGACGGCGAGTGGCTGCATATCAATGGACGTGAATGGAAGCATATCCGCGAAGTGCTG
ATTTACGCCTTTATTTATGAAGGTGTTCCCAGCTGGGACAAGACTGATGGTGTAGTCACC
ATTCATGTGCCGGATCAACCGCCCATTGAGACCCGCCTGACCGAAGGTGAGAACCGTCGC
ACATTGTGCGCCATTGCCAGACTCGTAAACGAAAACGGCGCAATTAAAGTCGAGCGAATT
AACCAGTACTTCAAAGGCCAGGACGAAATGGACCGGGCATTTGGCTGGGGATTTCGCTGG
AGCGCCGGTTCTAAATAA
>tmpTY2482_00047 | Escherichia coli O104:H4 str. TY-2482 hypothetical protein (456 nt)
ATGAGCTTTTTCGACAAAGTTAAAGGTGCCATTAACTCAGGCCGTGACGAACTGACCCGC
CAGGTTGGCCGTTTCAAAAACAAAAAATTCATGCAGGGCACCGTTGCTGTATGTGTCCGT
ATTGCCGTATCGAGTGACGGCGTAAGTTCGGAAGAAAAGCAGAAAATGATGGGCTTTCTG
CGCTCTTCAGAAGAGCTGAAGGTCTTCGATACCAATGAGGTGATTGAGTTCTTCAATAAA
CTGGTTTCAAGCTTCGATTTCGATGTTGAAATTGGCAAGGGCGAAACCATGAAATACATC
CTGGCGCTGAAAGATCAGCCTGAGGCCGCTCAGCTGGCCTTACGTGTTGGTATTGCCGTT
GCGAAAAGTGACGGTAACTTCGATCAGGACGAGAAACTGGCCTCCCGCGAGATCGCTATC
GCGTTGGGCTTCGACCCGGCTGAATTTGGCCTCTGA
>tmpTY2482_00048 | Escherichia coli O104:H4 str. TY-2482 tellurium resistance protein terC (1041 nt)
ATGGTTTCCACACACATCGGCTTCCCGACTGAAACGGTCATTGTTTTTATTGCGCTTTCA
GTCGGTGCCATCTTTATTGACCTGTTTATGCACCGTGATGACAAGCCAATCTCGCTGAAG
AGTGCTGCGCTCTGGTCCGTATTCTGGGTTGTGGTTGCGATGGCATTTGCCGGTTTCCTC
TATATCCACCACGGTGCTGAGGTTGCCAGTCTGTTTGTCACGGGTTATGCGCTGGAGAAA
GTGCTGTCGGTCGATAACCTGTTCGTCATGATGGCAATCTTCTCCTGGTTCGCCGTTCCG
GATCGTTATCGCCACCGTGTTCTCTACTGGGGGATCATTGGTGCCATCGTCTTCAGGGGC
ATCTTTGTCGCCATCGGTACGAGCCTGCTGAGTCTGGGGCCGTACGTTGAAGTTGTCTTC
GCTATTATCGTTGCCTGGACGGCGGTCATGATGCTTAAAAGCGGTGATGACGATGATGAA
ATTGAGGATTACTCCCAGCATCTGGCTTACCGTATGGTTAAACGCTTCTTCCCTATCTGG
CCGAAGCTCAGAGGGCATGCCTTCCTGCTTAACCAGAAGGAAGTGGATGCTGAACTGGCG
AAACCAGAAAACAGCGATGTCACCATTGGCCGTGGTAAAAAAGCGGCGCTGTATGCGACC
CCGCTGTTCCTGTGTGTGGCTGTGGTTGAACTCTCGGACGTAATGTTCGCGTTTGACTCG
GTACCGGCAATCATTGCCGTCAGTCGTGAACCGCTTATCGTCTATAGTGCCATGATGTTT
GCTATCCTGGGCCTGCGTACTCTGTATTTTGTCCTTGAGGCACTGAAACAGTACCTGGTT
CATCTGGAGAAGGCCGTTATCGTGCTGCTGTTCTTCATCGCGGCAAAACTCGGCCTGAAT
GCGACCGATCACATCTGGCATCATGGTTACAGCATCGCGGCAACAACCAGCCTGTATGTT
GTACTGGGTGTACTGGCGCTGGGCATTCTCGCAAGCGTCATGTTCCCGGGCAAACCTGAA
TCTGAGGAAAAGGGGAGTTAA
>tmpTY2482_00049 | Escherichia coli O104:H4 str. TY-2482 tellurium resistance protein TerD (579 nt)
ATGAGTGTTTCTCTTTCCAAAGGCGGGAACGTCTCCCTGAGTAAAGCAGCTCCGTCAATG
AAAAATGTCCTGGTGGGCCTTGGCTGGGATGCGCGTTCAACAGACGGTCAGGACTTTGAC
CTGGATGCTTCAGCATTCCTGCTGGCCTCAAACGGCAAAGTGCGCGGCGATTCAGATTTC
ATCTTCTATAACAACCTGACGTCATCCGACGGTTCCGTAACGCACACCGGCGATAACCGC
ACCGGTGAGGGCGATGGTGATGATGAATCGCTGAAAATTAAACTGGACGCCGTCCCGTCT
GAAGTTGACAAGATCATCTTCGTTGTGACCATCCACGATGCTCAGGCTCGTCGCCAGAGC
TTTGGTCAGGTATCCGGTGCGTTTATTCGTCTGGTTAATGACGATAACCAGACTGAAGTC
GCTCGCTACGATCTGACCGAAGATGCGTCCACTGAGACTGCCATGCTGTTCGGCGAGCTG
TATCGCCACAATGGTGAGTGGAAATTCCGCGCAGTAGGCCAGGGTTATGCTGGTGGTCTG
GCATCTGTATGTGCTCAGTACGGCATTAACGCGTCCTGA
>tmpTY2482_00050 | Escherichia coli O104:H4 str. TY-2482 tellurium resistance protein TerE (576 nt)
ATGGCAGTTTCTCTCGTAAAAGGCGGCAACGTATCTCTGACCAAAGAAGCACCAACCATG
AATGTCGCTATGGTTGGCCTGGGCTGGGATGCCCGTGTAACCGATGGTCAGGGTTTTGAT
CTGGACGCTTCCGTATTCGCAGTAGGTGAAGACGGTAAAGTACTGTCAGATGCCCATTTC
ATTTTCTTCAATAATAAAACCAGCCCTGATGGCGCAGTAGAGCACCAGGGCGACAACCGT
ACCGGTGAAGGCGACGGCGACGATGAGCAGGTCAAAATCGATCTGACCAAAGTCTCAGCA
GACATCAAAAAACTGGTATTTGCTGTTACCATCTATGATGCAGAAGCGCGTAAACAAAAC
TTCGGCATGGTGAGCAACAGCTTCATGCGCGTTTACAACAACGACAACGGGACGGAAATT
GCCCGTTTCGATCTGTCTGAAGACGCCTCAACCGAAACCGCAATGGTCTTCGGTGAACTG
TATCGCCATGGTACTGAGTGGAAGTTTAAAGCTGTTGGCCAGGGTTTTGCCGGTGGTCTG
TCAGCGCTTGCTTCCCAGCACGGCGTCAATGTCTAA
>tmpTY2482_00051 | Escherichia coli O104:H4 str. TY-2482 hypothetical protein (1242 nt)
ATGAATTTACAATCCGGACAAAACATACCCCTTCAGCAATCTACGATCAGGCTGAATCTT
CAGTACCCTGCCAAATCCGGCTTTAAAGGCGAACCCGATACCTGCCTGTTCATGCTTAAT
GCTCAGGGAAAGGTCAGTGGCGATTCTGACTTTATCTTTTATAATAATTTGTCTTCTCCT
GAGGGGGCAGTCAGGCTCGTTACCGGTTCGCAGCAGGCCAGCATTGAGATAGCACTGGAT
CGTGTTCCGGCGAACGTCAGTAAAATTGCGATCACCGTTGTCATTGATGGTGAAGATACC
ATCAGTGGGCTCAGTTTATTGAGCATTCAGGCTCCTGGTATCGCTGATTTCCAGGCTGAG
ACTCAGGGCCGCAGTGAGAAAGCAATCATTCTGGGTGAAGTATATCGGCACAATGGCGCC
TGGAAGCTTCGTGCGCTAGGGCAGGGTTTCAACGGTGGACTTGAGCCTTTGGCCATTAAC
TATGGCGTTGATGTCGCACAGCCAGCTCCGCAGCCAGCAAAGCCTGCTCGTATCAGTCTG
GAAAAGAAACTGGAAACCCGATCTCCGCGCCTTGTAAGCCTCGCTAAAAAAGCCTCGGTC
AGTCTCACTAAAAATAAACTGGACACCCTTGAGGCTGCGGTTGCGTTCGTACTTGACGCA
TCCGGCTCGATGAGTGGCCAGTTCAGTAAGGGTAACGTTCAGTCTGTGCTGGACCGCATC
GCCGTTCTTGCCGCCCAGTTCGACGACGACGGTGAAATGGATGTCTGGGGATTTGGAGAG
AAGCATAAGAAGTATCCAAACGTCACTCTGGACAATCTGGACACGTATATTCAGTCGATT
CGAGGGGCTGGTAAGCGTTCATCCTGGGAGAACCTGCCGGGCCTTGGGGGGACAAACAAC
GAGCCTCCTGTGATGGAAGAAATAGTCGACTACTTTAAGGACTCGAAAATCCCGGTATAT
GTTGTATTTATTACCGATGGCGGGATCAGCAAGACCCGGGCGATTAAAGATGCAATCCGG
CGTTCTGCCAACTACCCCATCTTCTGGAAGTTTGTCGGCCTGGGTGGTTCAAGCTACGGT
ATCCTCAAAAATCTGGATGACTTTACTGACCGCCGGGTTGATAACACCCACTTCTTTGCC
ATGGATGATTTCGGTTCGATTAGCGATGAAAAGTTATATGATAATTTACTGGAAGAATTC
AGACCGTGGATCGATGAAACAAAAAGGTTAGGCATCCTTTAA
>tmpTY2482_00052 | Escherichia coli O104:H4 str. TY-2482 hypothetical protein (426 nt)
ATGGAATTACAGGACTGGCGAAAAGAACCTCGTAAAAAGTATTCGAATGAATTCAAACTT
CGTATGGTTGAACTGGCATCACAACCCGGTGCTTGTGTTGCACAGATTGCACGTGAAAAT
GGCGTCAATGATAATGTTATTTTCAAATGGCTCAGGCTCTGGCAGAACGAAGGGCGTGTT
TCGCGGTGTCTTCCAATAACGACCTCTTCTGACACTGGCGTTGAATTATTACCTGTAGAG
ATAACGCCTGATGAGCCGAAAGAACCGATGTCGACTCTTCCCCTGCTTTTATCCACTCCT
TCACAGAGCACAGCCAGTGCCAGTTCCTGTAAAGTGGAATTCCACTACGATAAAACGACG
CTGAAAAATCCTTCACCAGAGCTGCTCACAGTGTTGCTCCGTGAACTGAGCGGGAGGGGA
CAATGA
>tmpTY2482_00053 | Escherichia coli O104:H4 str. TY-2482 hypothetical protein (90 nt)
ATGATCTCACTCCCGTCAGGTACCCGCATCTGGCTCGTTGCCGACGTTACCGATATGCGT
AAATCCTTCAACGGATACGACATATGCTGA
>tmpTY2482_00054 | Escherichia coli O104:H4 str. TY-2482 hypothetical protein (159 nt)
ATGTATAACTGTAGTGAATCATATTCAGAATACGACATATCATTATCTGACGATGAAAAC
TATGACGATGACTATTATCGTGAACGCCCGTGCCGGGGGAAGTTTTCGGCTATGATAATA
CTGAGGATAATGATGAGGCGGCATCTGATTATGCATTAA
>tmpTY2482_00055 | Escherichia coli O104:H4 str. TY-2482 hypothetical protein (873 nt)
ATGAATCCGTCTGATGCCATTGAGGCAATTGAAAAACCGCTCTCCTCCCTGCCTTACTCG
CTTTCCCGTCACATCCTGGAACATCTGCGCAAACTCACCCGTCACGAACCCGTGATTGGC
ATTATGGGGAAAAGCGGGGCCGGTAAATCCTCACTCTGTAATGCACTGTTTCAGGGGGAG
GTCACCCCGGTCAGTGATGTTCACGCCGGCACCCGGGAAGTGCAGCGCTTCCGTCTGAGT
GGCCACGGTCACAGCATGGTTATCACTGACCTGCCCGGAGTGGGCGAGAGTCGGGACAGG
GATGCAGAGTATGAAGCCCTGTACCGTGACATTCTGCCTGAACTGGACCTGGTACTGTGG
CTGATTAAAGCCGATGACCGTGCCCTGTCTGTGGATGAGTATTTCTGGCGACACATCCTG
CACCGGGGACATCAGCAGGTGCTGTTTGTGGTGACGCAGGCCGACAAAACGGAGCCCTGC
CATGAATGGGATATGGCCGGTATTCAGCCTTCTCCTGTACAGGCACAGAATATTCGCGAA
AAAACGGAGGCGGTATTCCGTCTGTTCCGGCCCGTACATCCGGTTGTGGCCGTATCGGCC
CGCACCGGCTGGGAACTGGATACGCTGGTCAGTGCGCTCATGACAGCGCTTCCCGACCAT
GCCGCCAGTCCCCTGATGACCCGACTGCAGGACGAGCTGCGCACGGAATCTGTCCGCTCT
CAGGCCCGTGAACAGTTTACCGGTGCGGTGGACCGGATATTTGACACAGCGGAGAGCGTC
TGTGTTGCCTCTGTTGTCCGTACGGCCCTGCGCGCTGTTCGTGACACGGTGGTCTCTGTT
GCCCGTGCGGTATGGAACTGGATTTTCTTCTGA
>tmpTY2482_00056 | Escherichia coli O104:H4 str. TY-2482 antigen 43 (579 nt)
ATGAAACGACATCTGAACACCAGCTACAGGCTGGTATGGAATCACATGACGGGCGCTTTC
GTGGTTGCCTCCGAACTGGCCCGCGCACGGGGTAAACGTGGCGGTGTGGCGGTTGCACTG
TCTCTTGCCGCAGTCACGTCACTCCCGGTGCTGGCTGCTGACATCGTTGTGCACCCGGGA
GAAACCGTGAACGGCGGAACACTGGCAAATCATGACAACCAGATTGTCTTCGGTACGACC
AACGGAATGACCATCAGTACCGGGCTGGAGTATGGGCCGGATAACGAGGCCAATACCGGC
GGGCAATGGGTACAGGATGGCGGAACAGCCAACAAAACGACTGTCACCAGTGGTGGTCTT
CAGAGAGTGAACCCCGGTGGAAGTGTCTCAGACACGGTTATCAGTGCCGGAGGCGGACAG
AGCCTTCAGGGACGGGCAGTGAACACCACGCTGAATGGTGGCGAACAGTGGATGCATGAG
GGGGCGATAGCCACAGGAACCGTCATTAATGATAAGGGCTGGCAGGCCATCAAATCCGGC
GCAGTGGCAACCGACACGGTTGTGAATACCGGCGCGTAA
>tmpTY2482_00057 | Escherichia coli O104:H4 str. TY-2482 antigen 43 (1275 nt)
ATGGGGGATATGGCACAGAACAATGCTGACAGACTGGTCATTGACGGCGGCAGGGCAACC
GGAAAAACCATCCTGAACCTGGTGAACGCCGGCAACAGTGCGTCGGGGCTGGCGACCAGC
GGTAAGGGTATTCAGGTGGTTGAAGCCATTAACGGTGCCACCACGGAGGAAGGGGCCTTT
GTCCAGGGGAACAGGCTGCAGGCCGGTGCCTTTAACTACTCCCTCAACCGGGACAGTGAT
GAGAGCTGGTATCTGCGCAGTGAAAATGCTTATCGTGCAGAAGTCCCCCTGTATGCCTCC
ATGCTGACACAGGCAATGGACTATGACCGGATTGTGGCAGGCTCCCGCAGCCATCAGACC
GGTGTAAATGGTGAAAACAACAGCGTCCGTCTCAGCATTCAGGGCGGTCATCTCGGTCAC
GATAACAATGGCGGTATTGCCCGTGGGGCCACGCCGGAAAGCAGCGGCAGCTATGGATTC
GTCCGTCTGGAGGGTGACCTGATGAGAACAGAGGTTGCCGGTATGTCTGTGACCGCGGGG
GTATATGGTGCTGCTGGCCATTCTTCCGTTGATGTTAAGGATGATGACGGCTCCCGTGCC
GGCACGGTCCGGGATGATGCCGGCAGCCTGGGCGGATACCTGAATCTGATACACAACGCC
TCCGGACTGTGGGCTGACATTGTGGCCCTGGGAACCCGCCACAGCATGAAAGCGTCAACG
GACAATAACGACTTCCGCGCCCGGGGTTGGGGCTGGCTGGGTTCACTGGAAACCGGTCTG
CCCTTCAGTATCACTGACAACCTGATGCTGGAGCCACAACTGCAGTATACCTGGCAGGGA
CTTTCCCTGGATGACGGTAAGGACAACGCCGGTTATGTGAAGTTCGGGCATGGCAGTGCA
CAACATGTGCGTGCCGGTTTCCGTCTGGGCAGCCACAACGATATGACCTTTGGCGAAGGC
ACCTCATCCCGTGCCCCCCTGCGTGACAGTGCAAAACACAGTATGCGTGAACTGCCGGTG
AACTGGTGGGTACAGCCTTCTGTTATCCGTACCTTCAGTTCCCGGGGAGACATGAGCATG
GGTACAGCCGCAGCCGGCAGTAACATGACGTTCTCACCGTCCCAGAATGGCACATCACTG
GACCTGCAGGCCGGACTGGAAGCCCGTGTCCGGGAAAATATCACCCTGGGCGTTCAGGCC
GGTTATGCCCACAGCGTCAGCGGCAGCAGCGCTGAAGGCTATAACGGTCAGGCCACGCTG
AATGTGACTTTCTGA
>tmpTY2482_00058 | Escherichia coli O104:H4 str. TY-2482 hypothetical protein (2397 nt)
ATGCACGAAAAGAACATCGCCCTGCTTTGTGATGAAGCCGACCGGCTTTTGCAACTGAAT
ATCAATCTGCTCCGGCAAATGGTTGATGAGCCGGATGTGTTATCTGACAGTAAGAACGAA
AACGGGCTGATTTTTGATAAACGGAAAGCGCTGAAAAGAATTGAGGAGCTGGAGGGCGAA
CAAATCAAAACCGCGCGCAGGGAGATGGTGCTGGCTGTTGTCGGCACGATGAAAGCAGGC
AAATCAACCACCATCAACGCCATTGTGGGGCAGGAAATTCTGCCTAACCGTAACCGCCCC
ATGACCTCTGTACCGACACTCATCCGCCACGTTCCCGGAAAAACGGAACCGGTCCTCCAT
CTGGAACATATTCAGCCTGTCCGCAATTTATTAATCACACTGCAGGAAAAACTCGCCACC
CCGGCAGGACAGCAAGTCGCACAGACCCTGCTGCAAACCGGGGATACCCGTGAACTGCTG
GATATTCTGACGGATGATGGCTGGCTCAAAAATGAATACCACGGGGAGGAGGAAATCTTT
ACCGGACTGGCATCGTTAAACGATCTGGTTCGTCTTGCTGCGGCAATGGGGACTGAATTT
CCTTTTGATGAATACGCAGAAGTGCAGAAACTGCCGGTGATCGACGTGGAATTCAGCCAT
CTGGTGGGGATGGATGCATGCCAGGGAACACTCACACTGCTGGATACCCCCGGCCCTAAT
GAAGCCGGCCAGCCGCAGATGGAAGTGATGATGCGGGATCAACTGCAGAAAGCTTCTGCG
GTTCTGGCAGTGATGGATTACACCCAGATGAACTCAAAAGCGGATGAAGACGTCCGTAAA
GAGCTTAATGCCATTGCGGACGTATCAGTTGGCCGCCTGTTTGTGCTGGTCAATAAATTT
GATGAGAAAGACCGCAATGGCGATGGGGCAGATGCCGTACGCCAGAAAGTTCCGGCAATG
CTGAACAGCGATGTGCTGCCCGCCTCCCGCGTTTATCCCGGATCCTCACGCCAGGCATAC
CTGGCTAACCGTGCGCTTCATGAGTTACGGAAAAACGGAACCCTTCCTGTTGATGAAGCC
TGGGTCGATGATTTTGTCAGGGAAGCTTTCGGTCGCATGAAAAAAGATTACGTCTGTAAA
GACAGCGAACTGGCAACTGAAGGGGCAACAGACCTGTGGGAAGGCTCACTTATCGATCAA
CTGATAACGGAAGTCATACAGAGTTCCCATTCCAGAGCGGCGGCACTGGCGGTTGATTCT
GCCGCCGCAAAACTGATGCAGAATGCGGAAAATGTCAGCGAATATCTGTCATTACGCCAT
CAGGGGCTACAGCAAAGCATTCAGTCACTGCAGGCGCATATCACCAGCCTGCTTGCGGAT
ATCCGGGAAATCGCGGACTGTCAGGAGCAGGTGACCGCTGATGTCAGAATGGCCATGGAG
GAGATCGATGCCAGAACCCGGGAATTACTCACGGGGGTCTGCACCTCACTGGAAGAGGAG
CTGAATGACTATTTCAGAACCGGTAAACGCAAAGAACAGCAAATGCTGGAGGAAGAAGAC
GCAGAACAACGAAGGTCCCGGTCCGGATTATGGGGAAAGATTTATCGATGGTCCGGTATC
AATAACCCGGGCTGGGAGGATGACAGGATACGAGTCTTTGATCCGGAAACCCCCGAGATA
ACATTAAATAATCGCAGGGAAGCCCTTGAACTGATGACGCAAATCGAATCGACCGTGACC
AGCCTGCACAGTGAGGCTGAGGCACAGTTCCGGCCTGAGCTGGAGAAAATCGTCAGCGGG
ATTGAAACAGGTTTTCGTGGTACGGCCCTGTATGCGACAGAAAACATCGCCGGACGTATC
AATGCCCGCCTGGCGGATGAGGGCTTCACTGTAAAAATCAGTTTTCCGGCAGTCAGTCAG
TTACAGACCCGGCTCGCGGTAAAAACAAATCTGAGTGCGCTTATGGAGGAAAGAACGGAG
ACAGTCACCCGTCGCCGTCGGAAGGATAGCTTCATTGGAAAGATTTGTGGATGGATTGGC
ACCAAAGAATGGGGATGGGAAAACTATAACGTGGATGTGAGCCGCAGTGTTATCAATATC
AACAAGGTCAGGAAGGAAGTGATGTCACTGACCCGGGCATATTTCGGGGAGCTGCAGGCA
TCCATTGAGCAGGATATTAACCAGCCCGTCCGCCAGGAAATCGATGCCTTTTTCTGTACA
TTCAGGGAGAAAGTTGAACAGCTGCGTAACACGCTGATTCAGAGCTCTGAAGATCATAAA
CGCGATCAGCAGGCGCAGGAACGGCTGACCGGGCGTCTTCAGGCGTTAAATGAAAGGGTT
CCTGAGCTCATTACTGACAGTAAGGCGTTAAGGGAAGAACTGGAGACAATGCTGTGA
>tmpTY2482_00059 | Escherichia coli O104:H4 str. TY-2482 hypothetical protein (906 nt)
GTGACTTCACCATTTATTCAACAAATTGCTGATAACCGGGTATGTCAGGTACTCACCTGT
CTTCCTGAAAAATTTGTGGTTGATTTCGCAAACGGTATCGATGTTGCACAGGAGCATATC
CGCACGGCCGGAGAGCGCACGTTCTTCCGGCGGTTAAAAGAGGGGCTGAGCGGCGAAGGT
GCTGCACGGCAGAATGCCATCAATGCTTCGCTTGCACAGGGCGTTGAGGCATCCCTGCGC
TGGCTGACGGAGCTGACAACGTCACTTGCCACCACAAACTACGCGATTACCCAGGTAAAC
GACAGGGTCAGTTCACTGGTCAGTGATACAGCCAGGCTGGCGCATTATTCCGCAGATACG
CGGGAGCAGTTACTCACCCTGGCCGATCAGGTTCACCATAAACTGAATCATCTTGAAGAA
AAACTCCACCGTGTTGACCAGGTTCAGCGGGCGCAGTTACATCTTGAGCAGATATTCTCA
TGGTGGAGCGCCGGGCGATATGCGTCATTTTCCCCTGCCGGACGTTGTTATGTGGCACTT
GAAGAGCTTCGCTGGGGCGCGTTTGGTGATGTGATACGTCAGAGCGAAACAGGCCAGGTT
AACCAGCTACTGGATATTCTCAGACATAAAGCATTAACGCAGATGGCACAGGAGAGTGGC
GGTAGTGCAACCGTGCGTCTGAACACTCTGGACTGGCTTGGTGGTCAGGGCCGGGAGCAG
GCAGATAACGAGTGGCATGACGCGATTAACTGGCTGGGAGACTGGTGCAGTGAAGAGCAG
CATCCGGTGATCTGGTCAACCACGCAGGCTGCAGAACACTTACCGGTTCGCATGCCTCGC
CTCTGCTCTGCAGAACGCCTCTCTGAAAGTATGGTCGATGAAATATTTCAGAAGGGGGCT
GCATGA
>tmpTY2482_00060 | Escherichia coli O104:H4 str. TY-2482 hypothetical protein (1071 nt)
ATGAGTACAGAAATGAAAACGGGGCTGGTGCTGTCCGGTGGCGGGGCGGTGGGCGCTTAT
CAGGCGGGAGTGGTTAAGGCACTGGCAGAGTGTGGTACACAGATCAGCATGGTTTCAGGG
GCCAGCATTGGCGCATTCAATGGTGCCATTATCGCGGCCTCTCCCGATCTGTCAGAAGCT
GCCGTACGCCTGGAGGCGCTCTGGGATCATCTGGGGAATAATCAGGTGCTGTCGGTAAAC
AGATTGGTTTACTTTTCATTGCTGAAAAAATTGTTCCAGGCAATGAACCTCTGCCAGATC
CCCGGACGTGCAGGAGCACTGCTTACGACGCTTCTTCGCCATATATCGACAATCAACGGG
TTTGACAATCTGATGGCTCAGCCGTTGTTGTCAGATGAGCCCCTGACAGCGCTGATGGAT
CATTATCTTGATACTGATGCTCTGGCAGACGGGCTACCGCTGTATGTGTCGCTGTACCCC
ACAGAAGGGGGCATGCAGGATATTATTGACTGCATTCGTGCTGAACTGGGTGTCGGAACC
ACGAAAAACGCCGTTTTTCAGCATATCCAGAGCCTGCCCCGCGGACAGCAGAAAGAGGCT
CTGCTTGCGTCAGCCGCGCTGCCCCTGCTGTTCCGTCCCCGTGAGGTACAGGGAAAAATG
TACGGTGATGGTGGTATGGGCGGATGGCAAAATATGCAGGGGAATACCCCTGTGACGCCA
CTGGTGGATGCCGGATGCAATATGGTGATTGTGTCGCATCTGAGTGACGGTTCTTTATGG
GATCGCCGGGCTTTTCCGGACACCACAATCCTTGAAATCCGTCCCCGGAAAAAGCTGAAA
CAAACAGGGGAAGAAGGCAAAAGTGGCGGTCTGCTCAGTTTTACATCGGCACATACCGAC
ACCTGGCGTCAGCAGGGCTATGAAGACACGATGCTGACGATGGAGCATATCCGGAAACCA
CTGGCGGCACGTCAGGCACTGACCCGGTCAGAGGCGGTATTGCAGAAAAGCCTGGATATA
ACTGAAGGTGCAGATTCGGCACTGAGAAACGCGATGGCCCGACTTAAATAA
>tmpTY2482_00061 | Escherichia coli O104:H4 str. TY-2482 hypothetical protein (684 nt)
ATGAAATTACCTGTAAAGTTATTAATGAGCCTTATATCTCTGGTCAGCGTTATTGTACGT
GCCGGGGAATATAAAAATTACAGCCGGGATGAAATAAAATACTGGCGATATACATCATAC
AAGGGGTGGAAACTTCCGGAAGGTTTCACTGATGAGAAATTTTCCAGCGCCATTTACAAC
GGAAGAATATTTACAATGAAACGTTTACATACCCTGATGTTATTTCTGGCGGTTCTGTTC
ACGGGCTTTAACTTTAACGCAGAAGCGGCTACCGTGAAACAAGCACTTAGCTGTAACCCG
GAAGCCTGGGCTGAACAACCTGGAGTGTGTCCATCAACGTACGAGTTGTACGAAGGTGAC
GCTACCTACAAAGCTGCTATCGACAAAGCATTAAAACCGGTCGGACTGAGTGGTATGTTC
GGTAAAGGCGGGTATATGGATGGCCCTGGTGGTGGTATCACGCCAGTAAATATTAACGGT
ACAGTCTGGCTCCAGGGTGACGGTTGCAAAGCCAATACCTGCGGTTGGGACTTTATCGTA
ACACTCTATAACCCAAAAACCCATGAAGTCGTTGGCTACCGTTACTTTGGTTTAGATGAC
CCGGCCTACCTGGTTTGGTTCGGCGAAATTGGCGTGCATGAATTCGCGTATCTGGTGAAA
AACTACGTAGCTACGGTTAACTAA
>tmpTY2482_00062 | Escherichia coli O104:H4 str. TY-2482 hypothetical protein (411 nt)
ATGAAAACTTTTATCAAAACTTTACTCGTTGCTGTAACTGTTCTGTTTTCTGTCTTCGCT
ACTGCGAAACAAATAAAGCTACCGTCTGGTATCAAATACGTCAACAGTACCGATGAATTC
TATTGCACAGAAATCGACGGTCTGTATTGCCAGACAAAGAATTTGTTTAAATACAAAGGC
AACAGATATGTTTTCGTTGTTGAGCAAGGTGGTTCCTGGTGCTACGACAACCCTATGTCG
GTGCTCAACCTGGAAACTTGGAAAGCACAGAAAATCGAATACAAAGACAACCAATTGTGT
TCGGGCGAAAATAAACCGTTCTTCGAAATCAAAAATGGTGTACCGACGGTAGGAGTTATC
GACACATCCGGAAAACCTGTCGTTGTAGCCCAGGACAAACTTAAAATCTAA
>tmpTY2482_00063 | Escherichia coli O104:H4 str. TY-2482 UPF0380 protein yafZ (822 nt)
ATGCGATTAGTCAGTCGTTTTGGTTATGCTGCAAACCAGATACGCCGTGACCGTCCGCTG
ACACATGAAGAGCTGATGCACCATGTGCCGGGGATTTTCGGAGAAGATAAACACACATCC
CGAAGCCAGAACTATACGTACATCCCCACCATCACCGTGCTGGAAAGCCTGCAGCGGGAA
GGTTTTCAGCCCTTTTTCGCCTGCCAGACCCGTGTGCGCGACCCGGGCCGCCGGGGATAC
ACAAAACACATGCTGCGTCTGCGGCGGGCCGGAGAGATAAACGGAGAACATGTCCCTGAA
ATTATTCTGCTCAACTCTCATGACGGTACCTCCAGCTACCAGATGCTGCCGGGTTACTTC
AGGTTCGTCTGCCAGAACGGGTGCGTCTGTGGCCAGTCTCTGGGGGAAGTGCGTGTTCCA
CACCGGGGAAATGTAGTGGAGAAAGTTATCGAAGGGGCTTACGAGGTGGTGGGGGTTTTT
GACCGGATTGAAGAGAAACGTGATGCCATGCAGTCGCTGGTCCTGCCGCCACCGGCACGC
CAGGCGCTGGCACAGGCGGCACTGACTTACCGTTATGGTGACGAACATCAGCCCGTCACC
ACCGCCGACATTCTGACGCCACGACGCCGGGAGGATTACGGTAAGGACCTGTGGAGTGCT
TATCAGACCATCCAGGAGAATATGCTGAAAGGCGGGATTTCCGGTCGCAGTGCAAAAGGA
AAACGTATCCACACCCGTGCCATTCACAGCATCGACACCGATATTAAGCTCAACCGCGCA
TTGTGGGTAATGGCAGAAACGCTGCTGGAGAGCCTGCGCTGA
>tmpTY2482_00064 | Escherichia coli O104:H4 str. TY-2482 hypothetical protein (246 nt)
ATGCAGCATGTCCCTGAAGGCGTGATTCAGGCACCAGAATCACCCGACGCCCCGGAGGCG
CTGCCGGGGTGTCGTTCCATTTCTGATGATGACCTGTGCGCCTGGTGTACCCGTCTGCTT
TACCGTCCCGGAGAAATCAGTCTGTGCAGACTGAGTACAGGCAATGGCATCTGGCCATCC
GTCTGTGACCGGAACGGTTACGCGTACGGCTGTCCGGAATTTCAGCCGAATATCATTCAT
CCCTGA
>tmpTY2482_00065 | Escherichia coli O104:H4 str. TY-2482 hypothetical protein (474 nt)
ATGAAAACATTGTCTCAGAACACCACCGCTTCGGCCTGTGCACCGGAGACTGGCCTGCAA
CAACTGGTTGCCACCATAGTCCCTGATGAACAGCGCATCAGCTTCTGGCCGCAGCATTTT
GGCCTCATTCCACAGTGGGTCACCCTGGAACCCCGTGTCTTCGGCTGGATGGACCGTCTT
TGCGAAAACTACTGCGGTGGTATCTGGAATCTGTACACCCTGAACAACGGCGGGGCATTT
ATGGCCCCCGAACCGGATGATGATGATGACGAAACATGGGTACTGTTCAATGCCATGAAC
GGTAACCGCGCTGAAATGAGCCCGGAAGCCGCCGGCATTGCCGCCTGTCTGATGGCGTAC
AGCCATCACGCCTGTCGTACAGAGAATTATGCCATGACGGTTCATTATTACCAGCTGCGG
GATTATGCCCTGCAGCATCCGGAATGCAGCGCCATTATGCGCATCATCGACTGA
>tmpTY2482_00066 | Escherichia coli O104:H4 str. TY-2482 UPF0758 protein yeeS (477 nt)
ATGCAACAACTTTCCTTTCTGCCCGGAGAGATGACGCCCGGCGAGCGCAGTCTCATTCAG
CGGGCCCTGAAAACCCTGGACCGCCATCTTCATGAACCCGGCGTGGCCTTCACCTCCACC
CGTGCAGCACGGGAATGGCTGATTCTGAACATGGCGGGACTGGAGCGGGAAGAATTCCGG
GTGCTGTATCTGAACAACCAGAATAAGCTGATTGCCGGTGAAACCCTCTTCACCGGCACC
ATCAACCGCACGGAAGTCCATCCCCGGGAAGTGATTAAACGCGCCCTGTACCACAATGCC
GCTGCCGTGGTGCTGGCACACAATCACCCGTCCGGTGAAGTCACACCCAGTAAGGCAGAC
CGGCTTATTACGGAACGTCTGGTACAGGCACTGGGCCTGGTGGATATCCGGGTGCCGGAC
CATCTGATAGTCGGTGGCAGCCAGGTTTTCTCTTTTGCCGAACATGGTCTGCTTTAA
>tmpTY2482_00067 | Escherichia coli O104:H4 str. TY-2482 hypothetical protein (222 nt)
ATGAAAATCATCACCCGTGGTGAAGCCATGCGTATTCACCGTCAGCATCCTGCATCCCGT
CTTTTTCCGTTCTGCACCGGTAAGTACCGCTGGCACGGCAGCACTGAGACGTATACCGGT
CGTGAAGTACAGGATATTCCCGGTGTGCTGGCCGTGTTTGCTGAACGCCGTAAGGACAGT
TTTGGCCCGTATGTCCGGCTGATGAGCGTCACCCTGAACTGA
>tmpTY2482_00068 | Escherichia coli O104:H4 str. TY-2482 antitoxin YeeU (354 nt)
GTGTCAGACACACTTCCCGACGACAATCACGACCGCCCCTGGTGGGGGCTGCCCTGCACC
GTGACGCCCTGTTTCGGCGCCCGTCTGGTGCAGGAGGGTAACCGGTTGCATTACCTTGCC
GACCGCGCCGGTATCAGAGGCCTGTTCAGCGATGCAGATGCGTACCACCTGGACCAGGCC
TTTCCGCTGCTGATGAAACAACTGGAACTCATGCTCACCAGCGGTGAACTGAATCCCCGC
CATCAGCATACCGTCACGCTATATGCTAAAGGGCTGACCTGCGATGCCGACACCCTCGGC
TCCTGTGGTTACGTTTATCTGGCTGTTTATCCGACCCCCGAAACGAAAAAGTAA
>tmpTY2482_00069 | Escherichia coli O104:H4 str. TY-2482 toxin YeeV (375 nt)
ATGAAATTATTACCCGACACACATGTACGGGAGGCATCATGCTGCCCGTCTCCCGTCACC
ATCTGGCAGACACTGCTCATCCGTCTGCTGGACCAGCACTATGGCCTCACACTGAATGAC
ACACCGTTCGCTGATGAACGTGTGATTGAGCAGCATATTGAGGCAGGCATTTCACTGTGT
GATGCGGTGAACTTTCTCGTGGAAAAATACGCGCTGGTGCGTACCGACCAGCCGGGATTC
AGCGCCTGTACCCGCTCTCAGTTAATAAACAGCATCGATATCCTCCGGGCTCGCAGGGCG
ACCGGCCTGATGACCCGCGACAATTACAGAACGGTAAATAACATTACCCTGGGTAAGCAT
CCGGAGGCGAAATGA
>tmpTY2482_00070 | Escherichia coli O104:H4 str. TY-2482 hypothetical protein (492 nt)
ATGATGAAACTGGCCCTGACACTGGAAGCCGACAGCGTTAACGTACAGGCACTGAATATG
GGGCGAATTGTCGTTGACGTCGATGGTGTTAATCTCGCTGAACTGATTAACATGGTCTGC
GATAACGGCTACTCCCTTAGTGTTGTTGATGAATCTGACCGGACCGCAACTGACAGCATG
CCACCCTCCGCTGCCCTGAGCGGTATACGCTGCAGCACCGCACATATCACGGAAACAGAC
AACGCCTGGCTGTACTCACTGTCGCATCAGACCAGTGACGTTGGTGAATCAGAATGGATT
CATTTCACAGGCAGCGGCTATCTGTTACGTACCGATGCGTGGTCGTATCCGGTTCTGCGA
CTTAAACGACTGGGACTGTCAAAAACGTTCCGTCGTCTGGTTGTCACACTCATCCGGCGT
TATGGCGTCAGCCTCATTCATCTGGATGCCAGCGCTGAATGCCTGCCCGGTTTACCCACT
TTCGACTGGTAA
>tmpTY2482_00071 | Escherichia coli O104:H4 str. TY-2482 hypothetical protein (198 nt)
ATGAAATCATTAACCACGGAAACAGCGCTGGATATTCTGATTGCGTGGCTGCAGGACAAT
ATCGACTGCGAATCGGGGATTATCTTTGACAACGATGAATATAAAACGGATTCGGCAGCA
CTGTTGCCCTGTATTGAACAGGCCAGGGAGGATATCCGTACCCTGCGCCAACTGCAGCTT
CTGCACCAGAACCGGTGA
>tmpTY2482_00072 | Escherichia coli O104:H4 str. TY-2482 hypothetical protein (843 nt)
ATGTCTGCAATCACAGTCTCCCGTCCGGAAGTGGTCAACGGGCATACGGACGTTATTTGC
TCAACCTCAGTCAGCCACATTCTGGCTGTACGAAAGAGTACACTGTTGCAAATCGACACA
CTTATCCGACAACTGGCTGAAATCTCGGTGCTGACGGAAAGCATCGGAGGTAAAACTGCC
CCGGACTGGGCCATGAAACAGGATTTTCGCTGCGGCTGCTGGCTGATGGAGAAACCCGAA
ACAGCAATGAAAGCCATTACCCGGAATCTTGATCGCGAAATCTGGCGTGACCTGATGCAA
CGTTCCGGGATGCTGTCATTAATGGATACGCAGGCCCGTGATACATGGTACCGGTCACTG
GAGTACGATAATTTTCCGGAAATCAGCGAAGCGAACATTCTGAGCACATTTGAACAACTG
CACCAGAATAAGGATGAGGTGTTTGAGCGAGGGGTGATCAACGTCTTCAGAGGGCTGAAC
TGGAATTACAAAACCAATTGCCCCTGTAAATTTGGCAGTAAAATTATCGTCAACAATCTG
GTGAGATGGGACCGGTGGGGATTTCATCTTATCACCGGACAACAGGCTGACCGACTCGCC
GATCTGGAAAGAATGTTGCACCTGTTCAGCGGTAAACCAATCCCCGACAACCGGGGAAAC
ATCACCCTTCGTCTGGATGATCACATTCAGTCTGTTCAGGGTAAAGAGAGCTATGAAGAT
GAGATGTTCAGCATCAGATACTTTAAGAAGGGCTCCGCGCATATCACGTTCAGAAAACCA
GAACTGGTTGACAGACTGAATGATATTATCGCAAAACACTATCCTGATATGCTGGCAGTA
TAG
>tmpTY2482_00073 | Escherichia coli O104:H4 str. TY-2482 glyoxylate/hydroxypyruvate reductase A (939 nt)
ATGGATATCATCTTTTATCACCCAACGTTCGATACCCAATGGTGGATTGAGGCACTGCGC
AAAGCTATTCCTCAGGCAAGAGTCAGAGCATGGAAAAGCGGAGATAATGACTCTGCTGAT
TATGCTTTAGTCTGGCATCCTCCTGTTGAAATGCTGGCAGGGCGCGATCTTAAAGCGGTG
TTCGCACTCGGGGCCGGTGTTGATTCTATTTTGAGCAAGCTACAGGCACACCCTGAAATG
CTGAACCCTTCTGTTCCACTTTTTCGCCTGGAAGATACCGGTATGGGCGAGCAAATGCAG
GAATATGCTGTCAGTCAGGTGCTGCATTGGTTTCGACGTTTTGACGATTATCGCATCCAG
CAAAATAGTTCGCATTGGCAACCGCTGCCTGAATATCATCGGGAAGATTTTACCATCGGC
ATTTTGGGCGCAGGCGTACTGGGCAGTAAAGTTGCTCAGAGTCTGCAAACCTGGCGCTTT
CCGCTGCGTTGCTGGAGTCGAACCCGTAAATCGTGGCCTGGCGTGCAAAGCTTTGCCGGA
CGGGAAGAACTGTCTGCATTTCTGAGCCAATGTCGGGTATTGATTAATTTGTTACCGAAT
ACCCCTGAAACCGTCGGCATTATTAATCAACAATTACTCGAAAAATTACCGGATGGCGCG
TATCTCCTCAACCTGGCGCGTGGTGTTCATGTTGTGGAAGATGACCTGCTCGCGGCGCTG
GATAGCGGCAAAGTTAAAGGCGCAATGTTGGATGTTTTTAATCGTGAACCCTTACCGCCT
GAAAATCCGCTCTGGCAACATCCACGCGTGACGATAACACCACATGTCGCCGCGATTACC
CGTCCCGCTGAAGCTGTGGAGTACATTTCTCGCACCATTGCCCAGCTCGAAAAAGGGGAG
AGGGTCTGCGGGCAAGTCGACCGCGCACGCGGCTACTAA
>tmpTY2482_00074 | Escherichia coli O104:H4 str. TY-2482 putative hydrolase ycdX (738 nt)
ATGTATCCCGTCGACCTTCATATGCATACCGTTGCCAGCACACATGCATATAGCACATTG
AGTGATTACATTGCCCAGGCCAAACAAAAGGGCATTAAACTTTTTGCGATCACCGATCAT
GGCCCGGATATGGAAGATGCTCCGCATCACTGGCACTTCATTAACATGCGTATCTGGCCG
CGAGTGGTTGATGGGGTAGGGATCCTGCGCGGCATCGAAGCTAACATTAAAAATGTTGAT
GGTGAAATTGATTGCAGCGGTAAAATGTTTGACTCGCTGGATCTGATTATTGCCGGTTTT
CATGAGCCGGTTTTTGCACCACATGACAAAGCGACCAATACACAAGCGATGATCGCCACT
ATCGCCAGCGGCAATGTGCATATAATAAGCCATCCCGGAAATCCCAAATATGAAATAGAT
GTGAAAGCCGTTGCTGAAGCAGCCGCGAAACATCAGGTGGCGCTGGAAATCAATAATTCT
TCATTTTTACACTCACGTAAGGGCAGTGAAGACAACTGTCGTGCGGTAGCCGCAGCGGTA
CGTGATGCTGGAGGTTGGGTGGCATTAGGCTCGGATTCTCACACCGCGTTTACCATGGGG
GAATTTGAAGAGTGTCTTAAAATCCTCGACGCGGTAGATTTTCCGCCAGAGCGCATTTTG
AATGTTTCGCCGCGCCGCTTACTGAACTTCCTTGAATCTCGCGGTATGGCACCGATTGCG
GAATTTGCAGACCTTTAA
>tmpTY2482_00075 | Escherichia coli O104:H4 str. TY-2482 hypothetical protein (555 nt)
ATGAACGAGTTTTCTATCCTCTGTCGTGTGCTGGGTTCGCTCTATTACCGCCAACCGCAA
GATCCTTTACTGGTGCCGCTGTTTACCCTGATTCGTGAGGGGAAACTGGCTGCGAACTGG
CCACTGGAGCAGGATGAGTTACTGACGCGTTTACAGAAAAGCTGTGATATGGCGCAAGTC
TCTGCCGATTACAATGCGTTGTTTATCGGCGATGAATGTGCCGTGCCGCCATATCGTAGC
GCATGGGTTGAGGACGCAACGGAAGCGGAAGTGCGCGCTTTTCTTTCCGAACGAGGGATG
CCACTGGCGGATACGCCAGCCGATCACATCGGCACATTGCTGCTTGCGGCTTCCTGGCTG
GAAGATCAGTCAACGGAAGATGAGAGCGAAGCACTGGAAACACTGTTCAGTGAGTATCTG
TTACCCTGGTGTGGTGCGTTCCTCGGCAAAGTGGAGGCCCATGCAACCACGCCTTTCTGG
CGCACCATGGCACCGCTAACCCGTGATGCCATTAGTGCAATGTGGGACGAGCTGGAAGAA
GATTCTGAAGAGTAA
>tmpTY2482_00076 | Escherichia coli O104:H4 str. TY-2482 inner membrane protein ycdZ (522 nt)
ATGGCCGCGTTTTCTGCTATCATGCGCGGCATGAACATACTTCTCTCTATTGCAATCACA
ACAGGCATTCTCTCCGGTATCTGGGGATGGGTGGCTGTTTCCCTGGGCTTACTAAGCTGG
GCGGGCTTCCTGGGCTGTACGGCCTACTTTGCCTGCCCGCAAGGTGGGCTGAAAGGGCTG
GCGATCTCCGCTGCAACCCTGCTTAGTGGCGTGGTGTGGGCGATGGTCATTATTTACGGT
AGTGCACTGGCACCACATCTGGAAATTCTCGGTTATGTCATAACCGGTATTGTCGCGTTT
CTGATGTGTATTCAGGCCAAACAGCTGCTGCTTTCATTTGTTCCGGGGACGTTTATAGGC
GCATGCGCGACGTTTGCCGGGCAGGGTGACTGGAAACTGGTGTTACCTTCGCTGGCGCTT
GGGCTGGTATTTGGTTACGCAATGAAAAACAGCGGCCTGTGGCTGGCGGCGCGTAGTGCA
AAGACGGCTCACCGTGAGCAGGAAATCAAAAATAAAGCGTGA
>tmpTY2482_00077 | Escherichia coli O104:H4 str. TY-2482 curli production assembly/transport component CsgG (834 nt)
ATGCAGCGCTTATTTCTTTTGGTTGCCGTCATGTTACTGAGCGGATGCTTAACCGCCCCG
CCTAAAGAAGCCGCCAGACCGACATTAATGCCTCGAGCTCAGAGCTACAAAGATTTGACC
CATCTGCCAGCGCCGACGGGTAAGATCTTTGTTTCGGTATACAACATTCAGGACGAAACC
GGGCAATTTAAACCCTACCCGGCAAGTAACTTCTCCACTGCTGTTCCGCAAAGCGCCACG
GCAATGCTGGTCACGGCATTGAAAGATTCTCGCTGGTTTATACCGCTGGAGCGCCAGGGC
TTACAAAACCTGCTTAACGAGCGCAAGATTATTCGTGCGGCACAAGAAAACGGCACGGTT
GCCATTAATAACCGAATCCCGCTGCAATCTTTAACGGCGGCAAATATTATGGTTGAAGGT
TCGATTATCGGTTATGAAAGCAACGTTAAATCGGGCGGTGTTGGGGCAAGATATTTTGGG
ATCGGTGCAGACACGCAATACCAGCTCGATCAGATTGCCGTGAACCTGCGCGTCGTCAAT
GTGAGTACCGGTGAGATCCTCTCCTCGGTGAACACCAGTAAGACGATACTTTCCTATGAA
GTTCAGGCCGGGGTTTTCCGCTTTATTGACTACCAGCGCTTGCTGGAAGGGGAAGTGGGT
TACACCTCAAACGAACCCGTTATGCTGTGTCTGATGTCGGCTATCGAAACAGGGGTCATT
TTCCTGATTAATGATGGTATCGACCGTGGTCTGTGGGATTTGCAGAACAAAGCAGAACGG
CAGAACGACATTCTGGTGAAATACCGCCATATGTCGGTTCCACCGGAATCCTGA
>tmpTY2482_00078 | Escherichia coli O104:H4 str. TY-2482 curli production assembly/transport component CsgF (417 nt)
ATGCGTGTCAAACATGCAGTAGTTCTACTCATGCTTATTTCGCCATTAAGTTGGGCTGGA
ACCATGACTTTCCAGTTCCGTAATCCAAACTTTGGTGGTAACCCAAATAATGGCGCTTTT
TTATTAAATAGCGCTCAGGCCCAAAACTCTTATAAAGATCCGAGCTATAACGATGACTTT
GGTATTGAAACACCCTCAGCGTTAGATAACTTTACTCAGGCCATCCAGTCACAAATTTTA
GGTGGGCTACTGTCGAATATTAATACCGGTAAACCGGGCCGCATGGTGACCAACGATTAT
ATTGTTGATATTGCTAACCGCGATGGTCAATTGCAGTTGAACGTGACAGATCGTAAAACC
GGACAAACCTCGACCATCCAGGTTTCGGGTTTACAAAATAACTCAACCGATTTTTAA
>tmpTY2482_00079 | Escherichia coli O104:H4 str. TY-2482 curli production assembly/transport component CsgE (390 nt)
ATGAAACGTTATTTACGCTGGATTGTGGCGGCAGAATTTCTGTTCGCCGCAGGGAATCTT
CACGCCGTTGAGGTAGAAGTCCCGGGATTGTTAACTGACCATACTGTTTCATCTATTGGC
CATGATTTTTACCGAGCCTTTAGTGATAAATGGGAAAGTGACTATACGGGTAACTTAACG
ATTAATGAAAGGCCCAGTGCACGATGGGGAAGCTGGATCACTATAACGGTCAATCAGGAC
GTTATTTTCCAGACTTTTTTATTTCCGTTGAAAAGAGACTTCGAGAAAACTGTCGTCTTT
GCACTGATTCAAACTGAAGAAGCACTAAATCGTCGCCAGATAAATCAGGCGTTATTAAGT
ACGGGCGATTTGGCGCATGATGAATTCTAA
>tmpTY2482_00080 | Escherichia coli O104:H4 str. TY-2482 CsgBAC operon transcriptional regulatory protein (651 nt)
ATGTTTAATGAAGTCCATAGTATTCATGGTCATACATTATTGTTGATCACTAAACCGTCT
TTGCAAGCGACAGCTCTCTTGCAGCACCTTAAACAATCGCTGGCAATTACAGGAAAATTA
CATAATATTCAACGTTCTCTGGACGATATATCTTCAGGCTCTATTATTCTTCTGGATATG
ATGGAAGCAGATAAAAAGCTTATCCATTATTGGCAGGATACTTTGAGCAGGAAAAACAAC
AATATCAAAATATTGTTGCTAAATACGCCTGAAGATTACCCGTACCGCGACATTGAAAAC
TGGCCTCATATCAACGGCGTTTTTTATGCCATGGAGGATCAAGAACGTGTTGTCAATGGG
TTGCAAGGCGTCCTGCGCGGCGAATGCTACTTTACGCAAAAGCTTGCCAGTTACCTGATT
ACACATTCTGGTAACTATCGTTATAACAGCACGGAATCAGCCCTCCTTACTCATCGGGAA
AAAGAGATCCTGAATAAGCTGCGTATCGGCGCGTCTAATAACGAGATCGCTCGTTCGTTG
TTCATCAGCGAAAATACGGTTAAAACGCATCTTTATAATCTTTTCAAGAAGATAGCCGTA
AAAAACCGGACACAAGCGGTTTCCTGGGCAAACGATAACCTCAGGCGATAA
>tmpTY2482_00081 | Escherichia coli O104:H4 str. TY-2482 minor curlin subunit (456 nt)
ATGAAAAACAAATTGTTATTTATGATGTTAACAATACTGGGTGCGCCTGGGATTGCAGCC
GCAGCAGGTTATGATTTAGCTAATTCAGAATATAACTTCGCGGTAAATGAATTGAGTAAG
TCTTCATTTAATCAGGCAGCCATAATTGGTCAAGCTGGGACGAATAATAGTGCTCAGTTA
CGGCAGGGAGGCTCAAAACTTTTGGCGGTTGTTGCGCAAGAAGGTAGTAGCAACCGGGCA
AAGATTGACCAGACAGGAGATTATAACCTTGCATATATTGATCAGGCGGGCAGTGCCAAC
GATGCCAGTATTTCGCAAGGTGCTTATGGTAATACTGCGATGATTATCCAGAAAGGTTCT
GGTAATAAAGCAAATATTACACAGTATGGTACTCAAAAAACGGCAATTGTAGTGCAGAGA
CAGTCGCAAATGGCTATTCGCGTGACACAACGTTAA
>tmpTY2482_00082 | Escherichia coli O104:H4 str. TY-2482 major curlin subunit (456 nt)
ATGAAACTTTTAAAAGTAGCAGCAATTGCAGCAATCGTATTCTCCGGTAGCGCTCTGGCA
GGTGTTGTTCCTCAGTACGGCGGCGGCGGTAACCACGGTGGTGGCGGTAATAATAGCGGC
CCAAATTCAGAGCTGAACATTTACCAGTACGGTGGCGGTAACTCTGCACTTGCTCTGCAA
ACTGATGCCCGTAACTCTGACTTGACTATTACCCAGCATGGCGGTGGTAATGGTGCAGAT
GTAGGTCAGGGCTCAGATGACAGCTCAATCGATCTGACCCAACGTGGCTTCGGTAACAGC
GCCACTCTTGATCAGTGGAACGGCAAAAATTCTGAAATGACTGTTAAACAGTTCGGTGGT
GGCAACGGTGCTGCAGTTGACCAGACTGCATCTAACTCCTCCGTCAACGTGACTCAGGTT
GGCTTTGGTAACAACGCGACCGCTCATCAGTACTAA
>tmpTY2482_00083 | Escherichia coli O104:H4 str. TY-2482 curli assembly protein CsgC (333 nt)
ATGAATGCGTTATTACTCCTTGCGGCACTTTCCAGCCAGATAACCTTTAATACGACCCAG
CAAGGGGATGTGTATACCATTATTCCTGAAGTCACTCTTACTCAATCTTGTCTGTGCAGA
GTACAAATATTGTCCCTGCGCGAAGGCAGTTCAGGGCAAAGTCAGACGAAGCAAGAAAAG
ACCCTCTCATTGCCTGCTAATCAACCTATTGCTTTGACGAAGTTGAGTTTAAATATTTCC
CCGGAAGATCGGGTGAAAATAGTTGTTACTGTTTCTGATGGACAGTCACTTCATTTATCA
CAACAATGGCCGCCCTCTTCAGAAAAGTCTTAA
>tmpTY2482_00084 | Escherichia coli O104:H4 str. TY-2482 UPF0189 protein ymdB (534 nt)
ATGAAAACGCGTATTCATGTTGTGCAGGGTGATATTACCAAACTGGCCGTTGATGTGATT
GTGAATGCGGCTAATCCGTCATTAATGGGAGGCGGCGGCGTCGATGGGGCCATTCATCGC
GCAGCGGGTCCGGCCCTGCTGGATGCCTGTTTAAAAGTCAGGCAACAGCAGGGCGATTGC
CCTACGGGGCATGCCGTTATTACGCTTGCAGGCGCTCTTCCCGCTAAAGCCGTAGTGCAC
ACCGTCGGGCCAGTCTGGCGTGGTGGTGAACAAAACGAAGACCAGCTTTTGCAGGATGCC
TATCTCAATAGCCTACGACTGGTGGCGGCAAACAGCTATACGTCAGTGGCTTTTCCTGCA
ATCAGTACTGGGGTTTATGGTTACCCTCGTGCGGCAGCGGCTGAAATCGCAGTTAAAACC
GTTTCAGAATTTATTACCCGTCACGCTTTACCCGAACAGGTATACTTTGTCTGTTATGAT
GAAGAAAACGCCCACCTCTACGAAAGACTCCTTACCCAACAAGGAGATGAATGA
>tmpTY2482_00085 | Escherichia coli O104:H4 str. TY-2482 hypothetical protein (1482 nt)
ATGATGAAGAAAACGCCCACCTCTACGAAAGACTCCTTACCCAACAAGGAGATGAATGAT
TTGCCCCGGCTGGCGAGCGCGGTGCTGCCACTGTGTTCGCAACATCCCGGTCAGTGTGGT
CTTTTCCCTCTGGAGAAAAGTCTGGATGCGTTTGCCGCCCGGTATCGTCTGGCCGAAATG
GCAGAGCATACGCTGGATGTTCAGTATTACATCTGGCAGGACGATATGTCGGGTCGGTTA
CTGTTTTCCGCCCTGTTAGCCGCAGCAAAGCGTGGCGTTCGCGTCCGTTTGTTGCTGGAC
GACAACAATACGCCCGGACTTGACGACATTTTACGCTTGCTTGACAGCCATCCCCGCATT
GAAGTCCGGCTTTTTAATCCTTTCTCGTTTCGCTTGCTGCGTCCGCTTGGTTATATCACC
GACTTTTCCCGTCTCAATCGCCGTATGCACAATAAAAGTTTCACTGTCGATGGCGTGGTG
ACGCTGGTAGGGGGGCGAAATATTGGTGATGCCTATTTTGGGGCAGGGGAAGAGCCACTT
TTTTCGGATTTAGATGTTATGGCAATAGGGCCCGTGGTAGAGGACGTTGCCGATGATTTC
GCCCGCTACTGGTATTGCAAATCGGTTTCACCCTTACAGCAAGTGCTGGATGTCCCGGAA
GGTGAAATGGCGGATCGCATCGAGTTACCCGCCTCCTGGCATAACGATGCTATGACGCAT
CGTTACTTACGCAAAATGGAATCCAGTCCGTTTATAAATCATCTGGTTGATGGAACGTTG
CCGCTTATCTGGGCGAAAACACGTTTATTAAGTGATGATCCGGCGAAAGGGGAGGGCAAG
GCAAAACGGCATTCACTGTTACCGCAGCGCCTGTTCGATATCATGGGCTCACCCAGTGAA
CGCATCGATATTATCTCTTCCTATTTTGTACCGACACGCGCAGGTGTGGCGCAACTCTTA
CGGATGGTGAGAAAAGGGGTAAAGATTGCGATCCTAACCAATTCTCTTGCCGCTAACGAT
GTTGCTGTCGTCCATGCCGGATACGCGCGCTGGCGCAAAAAATTGCTCCGCTATGGCGTG
GAATTATATGAACTCAAGCCGACGCGTGAACAAAGTAGTACGTTACACGATCGCGGCATA
ACCGGTAATTCCGGAGCCAGCCTGCATGCTAAAACCTTTAGCATCGATGGTAAAACGGTG
TTTATCGGCTCTTTCAATTTCGATCCGCGTTCAACATTGCTCAATACTGAAATGGGCTTC
GTGATAGAGAGCGAAACGCTGGCACAGTTAATTGATAAACGCTTTATTCAGAGCCAGTAT
GATGCGGCCTGGCAGCTCCGTCTGGACAGGTGGGGACGGATCAACTGGGTTGATCGTCAT
GCAAAGAAAGAGATTATTCTCAAAAAAGAACCCGCCACCAGTTTCTGGAAGCGGGTTATG
GTCAGACTGGCGTCGATATTGCCCGTGGAATGGTTATTGTAA
>tmpTY2482_00086 | Escherichia coli O104:H4 str. TY-2482 glucans biosynthesis protein C (1158 nt)
ATGAATCCAGTACCCGCGCAACGTGAATATTTCCTCGACTCCATCCGCGCCTGGCTGATG
TTGTTAGGGATCCCTTTTCATATTTCTTTAATCTATTCGAGCCATACATGGCATGTGAAT
AGCGCCGAACCATCATTGTGGCTGACCCTTTTTAATGACTTCATCCACTCGTTCCGCATG
CAGGTATTTTTCGTTATATCCGGCTACTTTTCCTACATGCTTTTTTTACGCTATCCCTTG
AAAAAATGGTGGAAAGTACGTGTCGAACGTGTAGGTATCCCGATGTTAACAGCCATCCCC
CTACTGACATTACCGCAATTTATTATGCTGCAATATGTCAAAGGAAAAGCGGAAAGTTGG
CCTGGGCTGTCATTGTATGACAAATATAATACGTTGGCCTGGGAATTAATATCACACCTG
TGGTTTTTACTGGTGTTAGTAGTCATGACGACGCTGTGCGTATGGATATTTAAGCGCATC
AGAAATAATTTAGAAAATTCTGATAAAACGAATAAAAAATTCTCGATGGTAAAACTATCG
GTGATTTTTTTATGCCTCGGCATCGGTTATGCGGTAATAAGAAGAACGATTTTTATTGTG
TATCCGCCCATTCTGAGTAATGGCATGTTCAATTTTATTGTCATGCAAACGCTATTTTAT
TTACCGTTCTTTATCCTCGGCGCACTGGCTTTCATTTTCCCTCATCTTAAAGCCTTGTTT
ACCACGCCGTCTCGTGGCTGTACCCTCGCTGCAGCATTGGCGTTTGTCGCTTATTTACTC
AACCAGCGCTATGGCAGTGGCGATGCCTGGATGTACGAAACCGAGTCAGTGATCACCATG
GTCCTCGGTCTGTGGATGGTGAATGTGGTCTTCTCCTTTGGCCACCGTTTGCTTAACTTC
CAGTCAGCGCGGGTGACTTATTTTGTTAACGCATCGCTATTTATCTATCTGGTTCACCAC
CCGTTAACGCTGTTTTTCGGCGCATACATTACACCGCACATCACCTCCAACTGGCTTGGT
TTTCTCTGTGGCCTGATATTCGTAGTAGGGATTGCGATAATTCTGTATGAAATTCATTTA
CGCATCCCGTTACTGAAGTTTTTGTTTTCTGGTAAACCGGTTGTTAAGCGTGAGAACGAT
AAAGCACCAGCCCGTTAA
>tmpTY2482_00087 | Escherichia coli O104:H4 str. TY-2482 glucans biosynthesis protein G (1503 nt)
ATGTTAACCCTGTATACATCTTCAAGCTGGGCTTTCAGTATTGATGATGTCGCAAAGCAA
GCTCAATCCTTAGCCGGGAAAGGCTATGAGGCGCCCAAAAGCAACTTGCCCTCCGTTTTC
CGCGATATGAAATACGCGGACTATCAGCAGATCCAGTTTAATCATGACAAAGCGTACTGG
AACAATCTGAAGACCCCATTCAAACTCGAGTTCTACCATCAGGGTATGTACTTCGATACC
CCGGTCAAAATAAATGAAGTGACTGCCACCGCAGTCAAACGAATCAAATACAGCCCGGAT
TATTTCACTTTCGGCGATGTTCAGCATGACAAAGACACGGTAAAAGACCTTGGTTTTGCC
GGTTTTAAAGTGCTTTACCCGATCAACAGCAAAGATAAAAACGATGAAATCGTCAGCATG
CTCGGGGCCAGCTATTTCCGCGTGATTGGTGCAGGTCAGGTTTATGGCCTTTCTGCCCGC
GGCCTGGCAATTGATACCGCCTTGCCATCGGGTGAAGAATTTCCACGCTTCAAAGAGTTC
TGGATCGAGCGTCCAAAACCGACTGATAAACGTTTAACCATTTATGCATTGCTTGACTCG
CCGCGCGCGACAGGTGCTTACAAATTCGTGGTTATGCCAGGGCGTGACACGGTTGTGGAT
GTGCAGTCGAAAATCTATCTGCGCGATAAAGTCGGCAAACTGGGGGTTGCACCGTTAACC
AGTATGTTCCTGTTTGGGCCGAACCAACCGTCGCCTGCAAATAACTATCGTCCGGAGTTG
CACGACTCTAACGGTCTCTCTATCCATGCCGGTAATGGCGAATGGATCTGGCGTCCGTTG
AATAACCCGAAACATTTAGCGGTCAGCAGCTTCTCTATGGAAAACCCGCAAGGCTTCGGT
CTGTTGCAGCGCGGTCGTGATTTCTCCCGCTTTGAAGATCTCGATGATCGTTACGATCTT
CGTCCAAGCGCATGGGTGACTCCGAAAGGGGAGTGGGGTAAAGGCAGCGTTGAGCTGGTA
GAAATTCCAACCAACGATGAAACCAACGATAACATCGTCGCTTACTGGACGCCGGATCAG
CTGCCGGAGCCGGGTAAAGAGATGAACTTTAAATACACCATCACCTTCAGCCGTGATGAA
GACAAACTGCATGCGCCAGATAACGCATGGGTGCAACAAACGCGTCGTTCAACGGGGGAT
GTGAAGCAGTCGAACCTGATTCGCCAGCCTGACGGTACTATCGCCTTTGTGGTCGATTTT
ACCGGCGCAGAGATGAAAAAACTGCCAGAGGATACCCCGGTCACAGCGCAAACCAGCATT
GGTGATAATGGTGAGATAGTTGAAAGCACGGTGCGCTATAACCCGGTTACCAAAGGCTGG
CGTCTGGTGATGCGTGTGAAAGTGAAAGATGCCAAGAAAACCACTGAAATGCGTGCTGCG
CTGGTGAATGCCGATCAGACGTTGAGTGAAACCTGGAGCTACCAGTTACCTGCCAATGAA
TAA
>tmpTY2482_00088 | Escherichia coli O104:H4 str. TY-2482 glucans biosynthesis glucosyltransferase H (2514 nt)
ATGCCCATCGCCGCAAGCGAGAAAGCGGCATTGCCGAAGACTGATATCCGCGCCGTTCAT
CAGGCGCTGGATGCCGAACACCGCACCTGGGCGCGGGAGGATGATTCCCCGCAAGGCTCG
GTAAAGGCGCGTCTGGAACAAGCCTGGCCAGATTCACTTGCTGATGGACAGTTAATTAAA
GACGACGAAGGGCGCGATCAGCTGAAGGCGATGCCAGAAGCAAAACGCTCCTCGATGTTT
CCCGACCCGTGGCGTACCAACCCGGTAGGCCGTTTCTGGGATCGCCTGCGTGGACGCGAT
GTCACGCCGCGCTATCTGGCTCGTTTGACCAAAGAAGAGCAGGAGAGCGAGCAAAAGTGG
CGTACCGTCGGTACCATCCGCCGTTACATTCTGTTGATCCTGACGCTCGCGCAAACTGTC
GTCGCGACCTGGTATATGAAGACCATTCTTCCTTATCAGGGTTGGGCGCTGATTAATCCT
ATGGATATGGTTGGTCAGGATTTGTGGGTTTCCTTTATGCAGCTTCTGCCTTATATGCTG
CAAACCGGTATCCTGATCCTCTTTGCGGTACTGTTCTGTTGGGTGTCCGCCGGATTCTGG
ACGGCGTTAATGGGCTTCCTGCAACTGCTTATTGGTCGCGATAAATACAGTATATCTGCG
TCAACAGTTGGCGATGAACCATTAAACCCGGAGCATCGCACGGCGTTGATCATGCCTATC
TGTAACGAAGACGTGAACCGTGTTTTTGCTGGCCTGCGTGCAACGTGGGAATCAGTAAAA
GCCACCGGGAATGCCAAACACTTTGATGTCTACATTCTTAGTGACAGTTATAACCCGGAT
ATCTGCGTCGCAGAGCAAAAAGCCTGGATGGAGCTTATCGCTGAAGTCGGTGGCGAAGGT
CAGATTTTCTATCGCCGCCGCCGTCGCCGCGTGAAGCGTAAAAGCGGTAATATCGATGAC
TTCTGCCGTCGCTGGGGCAGCCAGTACAGCTACATGGTGGTGCTGGATGCTGACTCGGTA
ATGACCGGTGATTGTTTGTGCGGGCTGGTGCGCCTGATGGAAGCCAACCCGAACGCCGGG
ATCATTCAGTCGTCGCCGAAAGCGTCCGGTATGGATACGCTGTATGCGCGCTGTCAGCAG
TTCGCGACCCGCGTGTATGGGCCACTGTTTACAGCCGGTTTGCACTTCTGGCAACTTGGC
GAGTCGCACTACTGGGGACATAACGCGATTATCCGCGTGAAACCGTTTATCGAGCACTGC
GCACTGGCTCCGCTGCCGGGCGAAGGTTCCTTTGCCGGTTCAATCCTGTCACATGACTTT
GTAGAAGCGGCGTTGATGCGCCGTGCAGGTTGGGGGGTCTGGATTGCTTACGATCTCCCG
GGTTCTTATGAAGAATTACCGCCTAACTTGCTTGATGAGCTAAAACGTGACCGCCGCTGG
TGCCACGGTAACCTGATGAACTTCCGTCTGTTCCTGGTTAAGGGTATGCACCCGGTTCAC
CGTGCGGTATTCCTGACGGGCGTGATGTCTTATCTCTCCGCTCCGCTGTGGTTTATGTTC
CTCGCGCTCTCTACTGCATTGCAGGTAGTACATGCGTTGACCGAACCGCAATACTTCCTG
CAACCACGGCAGTTGTTCCCGGTGTGGCCGCAGTGGCGTCCTGAGCTGGCGATTGCACTT
TTTGCTTCGACCATGGTGCTGTTGTTCCTGCCGAAGTTATTGAGCATTTTGCTTATCTGG
TGCAAAGGAACGAAAGAATACGGCGGCTTCTGGCGCGTTACATTATCGTTGCTGCTGGAA
GTGCTGTTTTCCGTGCTGTTGGCTCCGGTACGCATGCTGTTCCATACGGTCTTCGTCGTC
AGCGCGTTCCTTGGCTGGGAAGTGGTGTGGAATTCACCGCAGCGTGATGATGACTCCACT
TCCTGGGGTGAAGCGTTCAAACGCCACGGCTCACAGCTGCTGTTAGGGTTAGTGTGGGCT
GTTGGTATGGCGTGGTTGGATCTGCGTTTCCTGTTCTGGCTGGCACCGATTGTCTTCTCG
TTGATCCTGTCACCGTTTGTTTCGGTGATTTCCAGCCGTGCCACCGTTGGTCTGCGCACC
AAACGCTGGAAATTGTTCCTGATCCCGGAAGAGTATTCACCGCCGCAGGTACTGGTTGAT
ACCGATCGGTTCCTTGAGATGAACCGTCAACGCTCCCTTGATGATGGTTTTATGCACGCA
GTGTTTAACCCGTCATTTAACGCTCTGGCAACCGCAATGGCGACCGCGCGTCACCGCGCC
AGTAAGGTGCTGGAAATCGCCCGTGACCGCCACGTTGAACAGGCGCTTAACGAGACGCCA
GAGAAGCTGAATCGCGATCGTCGCCTGGTGCTGCTAAGCGATCCGGTGACGATGGCCCGT
CTGCATTTCCGCGTCTGGAATTCCCCGGAGAGATATTCTTCATGGGTGAGTTATTACGAA
GGGATAAAGCTCAATCCACTGGCATTGCGTAAACCGGATGCGGCTTCGCAATAA
>tmpTY2482_00089 | Escherichia coli O104:H4 str. TY-2482 hypothetical protein (228 nt)
ATGCGTTTAATTGTGGTGAGCATCATGGTGACCTTGCTGAGTGGCTGTGGCAGCATTATT
AGTCGCACTATACCGGGGCAGGGGCATGGCAACCAATATTATCCCGGTGTGCAATGGGAT
GTGCGTGACTCCGCCTGGCGTTATGTCACAATCCTTGATCTGCCATTCTCCCTGGTTTTT
GATACTTTACTGCTGCCGCTCGACATTCATCATGGCCCGTATGAGTGA
>tmpTY2482_00090 | Escherichia coli O104:H4 str. TY-2482 hypothetical protein (375 nt)
ATGACCATGTACGCAACGCTTGAAGAAGCCATTGACGCTGCACGCGAAGAATTTCTTGCA
GACAACCCCGGCATCGACGCCGAAGACGCGAATGTGCAACAGTTCAATGCCCAAAAATAC
GTTTTGCAGGACGGCGACATCATGTGGCAAGTTGAGTTTTTTGCCGACGAAGGGGAAGAA
GGTGAATGTTTACCTATGCTTAGCGGTGAAGCCGCGCAAAGTGTTTTTGATGGCGACTAT
GATGAGATAGAGATCCGCCAGGAGTGGCAGGAAGAGAATACATTACATGAATGGGACGAG
GGGGAATTTCAGCTTGAGCCACCGCTGGATACCGAGGAAGGACGCGCAGCAGCTGATGAG
TGGGATGAACGTTAA
>tmpTY2482_00091 | Escherichia coli O104:H4 str. TY-2482 multidrug resistance protein mdtG (1227 nt)
ATGTCACCCTGTGAAAATGACACCCCTATAAACTGGAAACGAAACCTGATCGTCGCCTGG
CTAGGCTGTTTTCTTACCGGTGCCGCCTTCAGTCTGGTAATGCCCTTCCTACCCCTCTAC
GTTGAGCAGCTTGGAGTTACCGGTCACTCCGCCCTGAATATGTGGTCCGGTATTGTCTTC
AGCATTACATTTTTATTTTCGTCCATCGCCTCACCGTTTTGGGGTGGACTCGCCGACCGT
AAAGGCCGAAAACTCATGCTATTACGCTCTGCCCTCGGCATGGGCATCGTGATGGTGTTG
ATGGGACTGGCACAAAATATCTGGCAGTTTTTGATCCTACGGGCGCTTCTTGGGTTACTT
GGCGGATTTGTCCCCAACGCTAATGCTCTTATCGCCACACAAGTACCGCGTAATAAAAGC
GGCTGGGCGCTGGGTACGCTCTCCACAGGCGGCGTTAGTGGTGCGTTGCTCGGCCCAATG
GCTGGCGGCCTGCTCGCCGATAGCTACGGCTTACGTCCGGTATTCTTTATTACCGCCAGT
GTGCTCATACTCTGCTTTTTCGTCACCCTGTTCTGCATCAGAGAAAAATTCCAGCCGGTC
AGCAAAAAAGAGATGCTGCACATGCGGGAAGTGGTGACATCACTTAAAAACCCGAAACTG
GTACTCAGCCTGTTTGTCACCACGTTAATCATCCAGGTGGCGACAGGCTCAATTGCCCCC
ATTCTGACGCTGTATGTCCGCGAACTGGCGGGTAACGTCAGTAACGTCGCCTTTATCAGT
GGCATGATCGCCTCGGTGCCAGGCGTGGCGGCTCTGCTAAGTGCACCACGACTCGGCAAA
CTTGGCGATCGAATCGGACCCGAAAAGATCCTGATTACGGCGCTGATCTTTTCTGTACTG
CTGTTGATCCCAATGTCTTACGTTCAGACGCCATTGCAACTTGGGATTTTACGTTTTTTG
CTCGGTGCCGCCGATGGTGCACTACTCCCCGCCGTACAGACACTATTAGTTTATAACTCG
AGCAACCAGATCGCCGGGCGTATCTTCAGCTATAACCAATCGTTTCGTGATATTGGCAAC
GTTACCGGACCATTGATGGGAGCAGCGATTTCAGCAAACTACGGTTTCAGAGCGGTATTT
CTCGTCACCGCTGGCGTAGTGTTATTCAACGCAGTCTATTCATGGAACAGTCTACGTCGT
CGTCGAATACCCCAGGTATCGAACTGA
>tmpTY2482_00092 | Escherichia coli O104:H4 str. TY-2482 lipid A biosynthesis lauroyl acyltransferase (921 nt)
ATGACGAATCTACCCAAGTTCTCCACCGCACTGCTTCATCCGCGTTATTGGTTAACCTGG
TTGGGTATTGGCGTACTTTGGTTAGTCGTGCAATTGCCCTACCCGGTTATCTACCGCCTC
GGTTGTGGATTAGGAAAACTGGCGTTACGTTTTATGAAACGACGCGCAAAAATTGTGCAT
CGCAACCTGGAACTGTGCTTCCCGGAAATGAGCGAACAAGAACGCCGTAAAATGGTGGTG
AAGAATTTCGAATCCGTTGGCATGGGCCTGATGGAAACCGGCATGGCGTGGTTCTGGCCG
GACCGCCGAATCGCCCGCTGGACTAAAGTGATCGGCATGGAACACATTCGTGACGTGCAG
GCGCAAAAACGCGGCATCCTGTTAGTTGGCATCCATTTTCTGACACTGGAACTGGGCGCG
CGGCAGTTTGGTATGCAGGAACCGGGGATTGGCGTTTACCGCCCGAACGATAATCCACTG
ATTGACTGGCTACAAACCTGGGGCCGTTTGCGCTCAAATAAATCGATGCTCGACCGCAAA
GATTTAAAAGGCATGATTAAAGCCCTGAAAAAAGGCGAAGTGGTCTGGTACGCACCGGAT
CATGATTACGGCCCGCGCTCAAGCGTTTTCGTCCCGTTATTTGCCGTTGAGCAGGCTGCG
ACCACGACCGGAACCTGGATGCTGGCACGGATGTCCGGCGCATGTCTGGTGCCCTTCGTT
CCACGCCGTAAGCCAGATGGCAAAGGGTATCAATTGATTATGCTGCCGCCAGAGTGTTCT
CCGCCACTGGATGATGCCGAAACTACCGCCGCGTGGATGAACAAAGTGGTCGAAAAATGC
ATCATGATGGCACCAGAGCAGTATATGTGGTTACACCGTCGCTTTAAAACACGCCCGGAA
GGCGTTCCTTCACGCTATTAA
>tmpTY2482_00093 | Escherichia coli O104:H4 str. TY-2482 UPF0176 protein yceA (1053 nt)
ATGCCAGTGTTACACAACCGCATTTCCAACGACGCGCTAAAAGCCAAAATGTTGGCTGAG
AGCGAACCGCGAACCACCATTTCGTTTTACAAGTATTTCCACATCGCCGATCCTAAGGCG
ACCCGTGACGCTTTATATCAGCTGTTTACCGCGCTGAATGTTTTTGGGCGAGTGTATCTG
GCGCATGAGGGCATTAACGCGCAAATCAGCGTACCTGCGAGCAATGTTGAAACATTTCGC
GCGCAGCTCTATGCCTTCGACCCGGCTTTAGAGGGTTTACGCCTGAATATCGCGTTGGAT
GATGACGGGAAATCCTTCTGGGTACTGCGCATGAAGGTACGCGATCGCATTGTTGCCGAC
GGTATTGACGATCCTCACTTTGATGCCAGCAATGTTGGTGAGTATCTGCAAGCGGCGGAA
GTGAACGCCATGCTTGACGATCCCGATGCACTATTTATCGACATGCGTAACCACTATGAG
TATGAAGTGGGGCACTTTGAAAACGCGCTCGAAATTCCGGCAGATACCTTCCGTGAGCAG
CTGCCAAAAGCAGTCGAGATGATGCAGGCACATAAAGATAAAAAAATCGTCATGTACTGC
ACCGGCGGCATTCGTTGTGAAAAGGCCAGTGCCTGGATGAAACATAACGGATTCAACAAA
GTCTGGCATATCGAGGGCGGAATTATTGAATACGCCCGTAAGGCGCGCGAGCAGGGCTTG
CCGGTGCGTTTTATTGGCAAAAATTTTGTTTTTGACGAGCGGATGGGCGAACGTATATCG
GATGAGATTATCGCGCATTGCCACCAGTGCGGCGCGCCGTGCGACAGCCATACCAACTGT
AAAAATGATGGCTGCCACCTGCTGTTTATTCAGTGTCCAGTATGCGCGGAAAAATACAAA
GGTTGTTGTAGTGAGATTTGCTGCGAAGAAAGCGCGTTACCGCCAGAAGAACAGCGACGC
CGTCGGGCAGGACGTGAAAATGGCAATAAGATCTTTAATAAGTCTCGTGGACGTCTGAAT
ACAACACTGGGCATTCCTGATCCAACAGAATAA
>tmpTY2482_00094 | Escherichia coli O104:H4 str. TY-2482 protein yceI (576 nt)
ATGAAAAAAAGCCTGCTTGGTTTAACCTTCGCGTCCCTGATGTTCTCTGCCGGTTCAGCG
GTTGCCGCCGATTACAAAATTGACAAAGAAGGTCAGCACGCCTTTGTTAATTTCCGCATC
CAGCACCTTGGCTATAGCTGGTTATACGGCACCTTTAAAGATTTCGACGGTACTTTTACC
TTTGACGAAAAAAATCCGGCTGCCGATAAAGTGAATGTGACAATTAACACCACCAGCGTC
GATACTAATCACGCCGAACGCGATAAACATCTTCGCAGTGCAGATTTCCTCAATACCGCA
AAATATCCACAGGCAACATTCACCTCCACCAGCGTGAAGAAAGACGGTGACGAACTGGAT
ATTACCGGCGATCTGACGCTGAATGGCGTAACCAAACCCGTCACGCTGGAAGCGAAATTA
ATTGGTCAGGGCGACGACCCATGGGGTGGTAAACGTGCAGGCTTCGAGGCCGAAGGCAAA
ATTAAGCTCAAGGACTTCAATATCAAGACAGATTTAGGTCCAGCTTCTCAGGAAGTGGAT
CTGATTATTTCAGTGGAAGGCGTACAGCAGAAGTAA
>tmpTY2482_00095 | Escherichia coli O104:H4 str. TY-2482 hypothetical protein (567 nt)
ATGTCATTCACAAATACCCCTGAACGCTATGGTGTTATATCTGCGGCCTTCCATTGGCTA
AGCGCAATTATTGTCTACGGCATGTTTGCTTTAGGTCTGTGGATGGTCACGCTCAGTTAT
TACGATGGCTGGTATCACAAAGCACCCGAACTGCATAAAAGCATCGGTATTTTGTTAATG
ATGGGGCTGGTTATTCGCGTTCTGTGGCGTGTCATATCTCCACCGCCGGGTCCGCTGCCG
AGTTATTCGCCCATGACTCGTCTTGCCGCAAAGGCTGGACATCTCGCATTGTACCTATTG
CTGTTCGCCATCGGCATCAGCGGCTATCTGATCTCAACTGCCGATGGTAAACCGATCAGC
GTTTTTGGCTGGTTTGACGTCCCCGCGACCCTTGCCGACGCTGGCGCACAGGCAGACTTT
GCCGGTGCCCTGCATTTTTGGCTCGCGTGGAGCGTCGTAGTACTGTCCGTTATGCACGGA
TTTATGGCCCTGAAGCATCATTTCATCGATAAAGACGACACTCTGAAGCGCATGCTGGGA
AAGTCGTCATCTGACTATGGAGTATAA
>tmpTY2482_00096 | Escherichia coli O104:H4 str. TY-2482 hypothetical protein (114 nt)
ATGCGTCGGCTGTTGCACTATCTCATCAATAATATTCGCGAGCATCTGATGCTTTATCTT
TTTCTCTGGGGATTGTTGGCAATTATGGATCTGATCTATGTGTTTTATTTTTAG
>tmpTY2482_00097 | Escherichia coli O104:H4 str. TY-2482 N-methyl-L-tryptophan oxidase (1119 nt)
ATGAAATACGATCTCATCATTATTGGCAGCGGTTCCGTAGGCGCTGCCGCCGGGTATTAT
GCAACCCGCGCCGGTTTAAACGTGCTAATGACCGACGCCCATATGCCACCGCATCAACAC
GGCAGCCACCACGGCGATACGCGATTAATTCGCCATGCTTATGGTGAAGGCGAAAAGTAT
GTCCCGTTGGTCCTCCGCGCGCAAACGCTGTGGGATGAACTTTCCCGCCACAACGAAGAT
GATCCCATTTTTGTACGCTCTGGTGTCATTAACCTCGGCCCGGCTGACTCCGCATTTCTC
GCCAACGTCGCCCACAGCGCCGAACAGTGGCAACTCAACGTTGAAAAGCTCGATGCGCAA
GGGATTATGGCCCGCTGGCCAGAAATACGCGTCCCGGACAACTACATCGGCTTATTTGAG
ACTGATTCCGGTTTTTTGCGCAGCGAACTGGCGATTAAAACCTGGATCCAACTGGCGAAG
GAAGCGGGCTGTGCGCAACTGTTCAACTGCCCGGTCACCGCAATTCGTCATGACGATGAT
GGCGTAACTATTGAAACCGTTGACGGTGAGTATCAGGCGAAAAAAGCGATTGTCTGCGCG
GGAACATGGGTAAAAGACCTGCTCCCGGAGCTGCCTGTCCAGCCCGTACGTAAAGTATTT
GCCTGGTATCAGGCCGATGGCCGCTATAGCGTGAAGAATAAATTCCCGGCGTTTACCGGT
GAACTGCCCAATGGCGATCAATATTATGGTTTTCCGGCAGAAAACGACGCGTTGAAGATT
GGCAAACATAACGGAGGCCAGGTTATCCATTCAGCGGATGAACGTGTTCCGTTTGCGGAA
GTGGTCAGCGATGGTTCGGAAGCCTTCCCGTTCTTGCGCAATGTATTGCCGGGTATCGGT
TGCTGCCTGTACGGCGCTGCCTGCACCTATGATAATTCGCCTGACGAAGATTTTATTATC
GATACCCTACCCGGCCACGATAATACACTGCTCATTACCGGCCTGAGTGGGCACGGTTTT
AAATTTGCGTCAGTTTTAGGGGAAATAGCTGCCGATTTTGCGCAAGACAAAAAAAGCGAT
TTTGATTTGACGCCATTCAGGCTTTCCCGCTTCCAATAA
>tmpTY2482_00098 | Escherichia coli O104:H4 str. TY-2482 biofilm regulator BssS (255 nt)
ATGGAAAAAAATAATGAAGTCATTCAGACTCATCCGCTCGTAGGGTGGGACATCAGCACC
GTTGATAGCTATGATGCGCTGATGTTGCGTTTGCACTACCAGACCCCAAATAAGTCCGAG
CAGGAAGGGACTGAAGTTGGTCAGACGCTCTGGTTAACCACTGATGTTGCCAGACAATTT
ATTTCGATATTAGAAGCAGGAATCGCCAAAATTGAATCCGGTGATTTCCCGGTAAACGAG
TATCGGCGTCATTAA
>tmpTY2482_00099 | Escherichia coli O104:H4 str. TY-2482 DNA-damage-inducible protein I (246 nt)
ATGCGAATTGAAGTCACCATAGCGAAAACTTCTCCATTGCCAGCTGGGGCTATTGACGCC
CTGGCTGGCGAACTTTCCCGCCGTATTCAGTATGCGTTTCCTGATAATGAAGGCCACGTA
TCGGTACGTTATGCCGCAGCGAATAATTTATCGGTTATTGGCGCAACAAAAGAAGATAAA
CAGCGCATTAGCGAAATTCTCCAGGAAACGTGGGAAAGCGCCGATGACTGGTTTGTCAGC
GAATAA
>tmpTY2482_00100 | Escherichia coli O104:H4 str. TY-2482 dihydroorotase (1047 nt)
ATGACTGCACCATCCCAGGTATTAAAGATCCGCCGCCCAGACGACTGGCACCTTCACCTC
CGCGATGGCGACATGTTAAAAACTGTCGTGCCGTATACCAGCGAAATTTATGGACGGGCT
ATCGTAATGCCCAATCTGGCTCCGCCCGTGACCACAGTTGAGGCTGCCGTGGCGTATCGC
CAACGTATTCTTGATGCCGTACCTGCCGGGCACAATTTCACCCCATTGATGACCTGTTAT
TTAACAGATTCGCTGGATCCTAATGAGCTGGAGCGCGGATTTAACGAAGGCGTGTTCACC
GCTGCAAAACTTTATCCGGCAAACGCAACCACTAACTCCAGCCACGGCGTGACGTCAATT
GACGCAATCATGCCGGTACTTGAGCGCATGGAAAAAATCGGTATGCCGCTACTGGTGCAT
GGTGAAGTGACACATGCAGATATCGACATTTTTGATCGTGAAGCGCGCTTTATAGAAAGC
GTGATGGAACCTCTGCGCCAACGCCTGACTGCGCTGAAAGTCGTTTTTGAGCACATCACC
ACCAAAGATGCTGCCGACTATGTCCGTGACGGAAATGAACGGCTGGCTGCCACCATCACT
CCGCAGCATCTGATGTTTAACCGCAACCATATGCTGGTTGGTGGCGTGCGTCCGCACCTG
TATTGTTTACCCATCCTCAAACGCAATATTCACCAACAGGCATTGCGTGAACTGGTCGCC
AGCGGTTTTAATCGAGTATTCCTCGGTACGGATTCTGCGCCACATGCACGTCATCGCAAA
GAGAGCAGTTGCGGCTGCGCGGGCTGCTTCAACGCCCCAACCGCGCTGGGCAGTTACGCT
ACCGTCTTTGAAGAGATGAATGCTCTGCAGCACTTTGAAGCATTCTGTTCTGTAAACGGC
CCGCAGTTCTATGGCTTGCCGGTCAACGACACATTCATCGAACTGGTACGTGAAGAGCAA
CAGGTTGCTGAAAGCATCGCACTGACTGATGACACCCTGGTGCCATTCCTCGCCGGGGAA
ACGGTACGCTGGTCCGTTAAACAATAA
>tmpTY2482_00101 | Escherichia coli O104:H4 str. TY-2482 hypothetical protein (561 nt)
ATGAACAAGTTTTTATTTGCCGCTGCATTGATCGTCAGTGGCCTGCTCGTTGGCTGTAAT
CAACTCACCCAATACACCATCACCGAACAAGAAATTAACCAGTCGCTTGCGAAACATAAT
AATTTCTCAAAAGATATCGGTTTACCCGGCGTGGCTGACGCCCATATTGTTCTGACAAAC
CTGACCAGCCAAATTGGTCGCGAAGAGCCGAATAAGGTTACCCTAACCGGAGACGCCAAT
CTGGACATGAACTCCCTGTTCGGTAGCCAGAAAGCGACCATGAAACTGAAGCTGAAAGCG
CTGCCCGTGTTTGATAAAGAAAAAGGCGCGATCTTCCTGAAAGAGATGGAAGTGGTCGAT
GCGACGGTACAACCGGAAAAAATGCAAACGGTGATGCAAACGTTGCTTCCCTATTTGAAC
CAGGCATTACGCAATTACTTTAACCAGCAACCTGCTTACGTCCTGCGCGAAGATGGCAGC
CAGGGCGAAGCAATGGCGAAAAAACTGGCGAAAGGCATTGAAGTGAAGCCAGGCGAAATT
GTCATTCCATTTACTGATTAA
>tmpTY2482_00102 | Escherichia coli O104:H4 str. TY-2482 glutaredoxin-2 (648 nt)
GTGAAGCTATACATTTACGATCACTGCCCTTACTGCCTCAAAGCCCGCATGATTTTCGGC
CTGAAAAATATCCCCGTCGAATTACATGTTCTGCTCAACGACGACGCAGAAACACCCACC
CGGATGGTCGGTCAAAAACAGGTTCCCATTCTGCAAAAAGATGACAGCCGCTATATGCCA
GAAAGCATGGACATCGTTCACTATGTCGATAAACTCGACGGCAAACCGTTACTGACCGGC
AAACGTTCCCCTGCCATTGAAGAGTGGCTGCGCAAGGTCAATGGCTACGCCAACAAACTG
CTGTTGCCGCGTTTTGCCAAATCGGCATTTGATGAGTTTTCTACTCCCGCCGCACGCAAA
TATTTCGTCGACAAGAAAGAGGCCAGCGCGGGTAATTTTGCCGACCTGCTGGCCCACTCT
GACGGTCTGATTAAGAATATCAGCGATGATTTACGTGCGCTGGATAAACTGATCGTCAAA
CCGAACGCCGTGAATGGCGAACTTTCAGAAGATGATATTCAGCTATTTCCGCTACTACGT
AATCTGACGCTGGTAGCCGGAATCAACTGGCCAAGCCGCGTTGCTGATTACCGCGATAAT
ATGGCGAAACAGACACAAATCAATTTGTTATCATCAATGGCGATTTAA
>tmpTY2482_00103 | Escherichia coli O104:H4 str. TY-2482 multidrug resistance protein mdtH (1209 nt)
ATGTCCCGCGTGTCGCAGGCGAGGAACCTGGGTAAATATTTCCTGCTCATCGATAATATG
CTGGTCGTGCTGGGGTTCTTTGTTGTCTTCCCGCTGATCTCTATCCGCTTCGTTGATCAA
ATGGGCTGGGCCGCCGTCATGGTCGGTATTGCTCTCGGTCTACGCCAGTTTATTCAGCAA
GGTCTGGGTATTTTCGGCGGCGCAATTGCCGACCGCTTTGGTGCCAAACCGATGATTGTT
ACCGGTATGCTGATGCGCGCTGCCGGATTCGCCACAATGGGTATCGCCCACGAACCGTGG
CTATTGTGGTTTTCATGCCTGCTCTCGGGACTCGGCGGCACGTTGTTTGATCCGCCGCGT
TCGGCGCTGGTGGTGAAACTAATCCGTCCACAACAGCGTGGTCGTTTTTTCTCGCTGTTG
ATGATGCAGGACAGTGCCGGTGCAGTCATTGGCGCATTGTTGGGGAGCTGGCTGTTGCAA
TACGACTTTCGCCTGGTCTGCGCCACAGGGGCCGTTTTGTTTGTGCTGTGTGCAGCGTTC
AATGCGTGGTTGTTACCAGCATGGAAACTCTCCACCGTACGCACGCCCGTTCGCGAAGGC
ATGACCCGCGTGATGCGTGACAAGCGTTTTGTCACCTATGTCCTGACGCTGGCGGGTTAC
TACATGCTGGCTGTACAAGTGATGCTGATGCTGCCAATTATGGTCAACGACGTGGCTGGC
GCGCCCTCTGCCGTTAAATGGATGTATGCCATTGAAGCGTGTCTGTCGTTAACGTTGCTC
TACCCTATCGCCCGCTGGAGTGAAAAGCATTTTCGTCTGGAACACCGGTTGATGGCTGGG
CTGTTGATAATGTCATTAAGCATGATGCCGGTGGGCATGGTCAGCGGCCTGCAACAACTT
TTCACCCTGATTTGTCTGTTTTATATCGGGTCGATCATTGCCGAGCCTGCGCGTGAAACC
TTAAGTGCTTCGCTGGCGGACGCAAGAGCTCGCGGCAGCTATATGGGGTGTAGCCGTCTG
GGTCTGGCGATTGGCGGCGCTATTGGTTATATCGGTGGCGGCTGGCTGTTTGACCTGGGT
AAATCGGCGCACCAGCCAGAGCTTCCGTGGATGATGCTGGGCATTATTGGCATCTTCACT
TTCCTTGCGCTGGGTTGGCAGTTTAGCCAGAAACGCGCCGCGCGTCGTTTGCTTGAACGC
GACGCCTGA
>tmpTY2482_00104 | Escherichia coli O104:H4 str. TY-2482 ribosomal-protein-alanine acetyltransferase (585 nt)
ATGTTTGGCTATCGCAGTAACGTGCCAAAAGTGCGCTTAACCACAGACCGACTGGTCGTG
CGTCTGGTGCATGATCGTGATGCCTGGCGTCTTGCGGATTATTACGCAGAGAATCGCCAT
TTCCTCAAGCCCTGGGAGCCAGTGCGCGACGAAAGCCACTGTTATCCATCAGGCTGGCAG
GCCAGGCTGGGGATGATTAACGAATTTCATAAACAAGGTTCAGCTTTCTACTTTGGTTTA
TTCGACCCGGACGAAAAAGAGATTATTGGCGTTGCCAATTTTTCCAATGTTGTTCGCGGC
TCTTTTCATGCCTGCTATCTCGGTTATTCGATTGGGCAAAAATGGCAGGGCAAAGGACTC
ATGTTTGAAGCCCTGACCGCAGCCATTCGTTATATGCAGCGCACCCAACATATTCATCGC
ATTATGGCTAATTATATGCCGCACAATAAACGCAGCGGTGATTTACTGGCGCGACTGGGT
TTTGAAAAAGAAGGCTATGCGAAAGACTATCTGTTGATTGATGGACAATGGCGCGATCAC
GTACTGACGGCATTAACGACCCCAGACTGGACGCCCGGCCGCTAA
>tmpTY2482_00105 | Escherichia coli O104:H4 str. TY-2482 UPF0502 protein yceH (648 nt)
ATGAAATATCAACTTACTGCCCTTGAAGCTCGCGTGATTGGTTGCTTGCTGGAAAAGCAG
GTGACCACGCCGGAGCAATACCCGCTCTCAGTCAATGGTGTAGTCACGGCCTGTAATCAG
AAAACGAACCGTGAACCGGTCATGAATCTGAGTGAATCCGAAGTGCAGGAACAGCTGGAT
AATCTGGTCAAACGTCATTATCTACGCACAGTGAGCGGTTTTGGTAATCGGGTCACCAAA
TATGAGCAACGTTTTTGTAATTCAGAATTTGGCGATCTGAAACTGAGCGCAGCGGAAGTG
GCGTTAATCACCACGTTGTTATTGCGTGGTGCCCAGACGCCAGGTGAACTGCGCAGCCGC
GCCGCGCGAATGTATGAATTCAGCGATATGGCGGAAGTGGAGTCGACGCTGGAACAACTG
GCAAATCGCGAAGATGGTCCTTTTGTGGTGCGTCTGGCCCGCGAACCGGGTAAACGCGAA
AGCCGCTACATGCATCTTTTCAGTGGTGAGGTTGAAGATCAGCCGGCGGTGACGGATATG
TCGAACGCGGTTGATGGTGATTTACAGGCCCGCGTCGAAGCCCTGGAAATCGAAGTGGCA
GAACTGAAACAGCGTCTTGATTCGTTGCTGGCCCATCTGGGAGATTAA
>tmpTY2482_00106 | Escherichia coli O104:H4 str. TY-2482 hypothetical protein (924 nt)
GTGAAAAAATTACGTATCGGCGTAGTGGGATTAGGTGGCATTGCGCAAAAAGCGTGGTTA
CCGGTGCTGGCGGCAGCGTCTGACTGGACGTTACAAGGAGCCTGGTCGCCTACGCGCGCG
AAAGCCCTGCCAATTTGTGAAAGCTGGCGCATTCCTTATGCCGATTCGTTATCCAGCCTT
GCCGCCAGTTGCGATGCGGTTTTTGTGCATTCCAGCACCGCCAGCCACTTTGACGTGGTC
AGTACGTTACTCAATGCGGGTGTACATGTCTGTGTCGATAAACCGCTGGCAGAAAATCTG
CGCGATGCTGAACGGCTGGTGGAACTGGCGGCGCGTAAAAAACTGACGTTGATGGTCGGT
TTTAACCGTCGTTTCGCACCACTCTACGGTGAGTTAAAAACGCAACTCGCTACCGCAGCT
TCGCTAAGAATGGATAAACATCGTAGCAATAGTGTCGGGCCACACGATCTTTATTTCACG
TTGCTGGATGATTATCTGCATGTGGTGGATACCGCGCTGTGGTTGTCGGGCGGCAAAGCC
TCTCTGGATGGCGGTACGCTACTGACTAACGACGCTGGCGAAATGCTGTTTGCCGAGCAC
CATTTTTCGGCCGGTCCTTTGCAGATCACCACCTGTATGCATCGCCGTGCCGGAAGTCAG
CGTGAAACCGTGCAGGCCGTGACTGACGGTGCGCTCATCGACATTACGGATATGCGCGAA
TGGCGTGAGGAGCGCGGGCAGGGCGTAGTGCATAAACCGATTCCTGGTTGGCAGAGCACT
CTTGAACAACGTGGATTTGTCGGCTGTGCGCGGCACTTCATTGAATGTGTGCAAAATCAG
ACAGTTCCGCAAACCGCCGGCGAACAGGCCGTGCTGGCGCAACGTATCGTTGACAAGATC
TGGCGCGATGCGATGAGTGAATAA
>tmpTY2482_00107 | Escherichia coli O104:H4 str. TY-2482 virulence factor mviN (1536 nt)
ATGAATTTATTAAAATCGCTGGCCGCCGTCAGCTCGATGACCATGTTTTCGCGTGTGCTT
GGCTTCGCACGAGACGCAATTGTCGCCAGAATCTTTGGCGCAGGGATGGCAACCGACGCC
TTTTTCGTCGCTTTTAAACTTCCTAACTTGTTACGCCGTATCTTTGCCGAAGGGGCATTT
TCCCAGGCATTTGTACCGATTCTGGCGGAATATAAAAGTAAGCAGGGTGAAGACGCCACG
CGGGTCTTTGTCTCTTATGTTTCTGGCCTGCTGACACTCGCGCTGGCGGTTGTGACGGTC
GCTGGCATGCTCGCCGCACCGTGGGTGATCATGGTGACCGCGCCAGGCTTCGCTGACACT
GCCGACAAATTTGCCCTGACCAGCCAGCTACTAAAGATTACCTTTCCCTATATCTTGCTG
ATCTCCCTGGCGTCGCTGGTGGGAGCGATTCTGAATACGTGGAACCGCTTCTCGATTCCG
GCGTTTGCTCCAACACTGCTTAACATCAGCATGATTGGTTTCGCGCTGTTTGCCGCACCG
TACTTTAACCCACCGGTGCTGGCGCTGGCGTGGGCTGTTACGGTCGGCGGCATCCTGCAG
CTGGTGTATCAGCTACCGCACCTGAAGAAGATCGGCATGCTGGTCCTGCCGCGCATTAAC
TTCCACGATGCCGGAGCAATGCGCGTGGTGAAACAGATGGGACCGGCGATCCTTGGCGTC
TCTGTGAGCCAGATCTCCTTAATCATCAACACCATTTTTGCCTCGTTTCTTGCTTCCGGT
TCGGTGTCTTGGATGTATTACGCCGACCGCTTAATGGAGTTTCCGTCTGGTGTGCTGGGC
GTGGCGCTTGGCACCATTTTGCTGCCGTCGCTGTCGAAGAGTTTTGCCAGTGGCAATCAT
GATGAATACAACCGTTTGATGGACTGGGGGCTGCGTCTTTGTTTCCTGTTGGCGCTGCCG
AGTGCGGTTGCGTTGGGCATTCTTTCAGGTCCGTTGACCGTTTCGCTGTTCCAGTACGGT
AAATTTACCGCCTTTGATGCGCTGATGACCCAGCGGGCGTTAATTGCCTACTCGGTGGGT
TTGATTGGCCTGATTGTAGTGAAAGTTTTGGCTCCTGGCTTTTATTCCCGCCAGGACATT
AAAACGCCAGTGAAAATTGCCATCGTTACGCTGATTTTAACGCAATTGATGAACCTGGCG
TTTATTGGTCCGTTGAAACATGCCGGGCTGTCACTTTCTATTGGTCTGGCGGCGTGTCTG
AATGCTTCGCTGCTTTACTGGCAGTTGCGTAAGCAGAAAATCTTTACCCCGCAACCCGGC
TGGATGGCGTTTCTGTTGCGTCTGGTGGTGGCGGTACTGGTGATGTCTGGCGTGCTTTTA
GGTATGTTACATATCATGCCGGAGTGGTCATTGGGTACCATGCCCTGGCGCTTACTGCGT
TTAATGGCGGTCGTGCTGGCGGGGATTGCCGCGTACTTCGCTGCACTGGCGGTACTGGGC
TTCAAAGTTAAAGAATTTGCCCGCCGGACGGTGTAA
>tmpTY2482_00108 | Escherichia coli O104:H4 str. TY-2482 flagella synthesis protein flgN (417 nt)
ATGACACGTCTTGCAGAGATCCTCGACCAGATGTCCGCTGTGCTTAACGATCTCAAAACG
GTAATGGATCAAGAGCAGCAACATCTCTCTATGGGGCAGATCAACGGCAGCCAGTTGCAA
TGGATTACAGAACAAAAAAGCTCACTGCTGGCGACGCTGGATTACCTCGAACAGTTACGC
AAGAAAGAACCCAATACAGCAAATAGCGTTGATATTAGTCAACGCTGGCAGGAAATTACT
GTGAAAACGCAGCAACTACGCCAAATGAATCAACATAACGGCTGGTTACTGGAAGGACAG
ATTGAGCACAATCAACAGGCGCTGGAAATGTTGAAACCGCATCAGGAACCGACGCTATAT
GGGGCGAACGGTCAGACCTCAACAACCCATCGCGGCGGTAAAAAGATTTCGATCTGA
>tmpTY2482_00109 | Escherichia coli O104:H4 str. TY-2482 flagellar biosynthesis anti-sigma factor FlgM (294 nt)
ATGAGTATTGATCGCACTTCGCCTCTGAAGCCTGTAAGCACCGTTCAACCGCGCGAAACC
ACTGACGCGCCGGTAACGAACAGCCGGGCGGCAAAAACAACCGCCTCCACCAGCACCAGT
GTGACGTTAAGCGACGCGCAAGCAAAACTGATGCAACCCGGCAGCAGTGATATCAATCTT
GAACGTGTCGAAGCGTTAAAACTGGCGATTCGTAACGGTGAACTAAAAATGGACACCGGC
AAAATTGCCGATGCGCTGATCAACGAAGCGCAGCAAGACTTGCAGAGTAACTGA
>tmpTY2482_00110 | Escherichia coli O104:H4 str. TY-2482 flagella basal body P-ring formation protein flgA (660 nt)
ATGCTGACAATAAAACGTAGCGTGGCGATCATCGCGATACTGTTCAGTCCGTTAAGTACG
GCGAGCAATCTCACATCGCAATTGCACAACTTTTTTAGCGCCCAACTCGCGGGGGTAAGT
GATGAGGTTCGTGTTTCTATTCGTACAGCGCCCAATCTACTACCGCCATGCGAGCAGCCA
TTGCTTTCGATGAGCAATAATTCCCGCCTGTGGGGCAATGTGAATGTGTTGGCACGCTGC
GGTAACGACAAACGATATTTACAGGTTAATGTGCAGGCCACAGGAAATTATGTGGTTGCC
GCGATGCCCATTGTGCGGGGAGGAAAGCTGGAAGCTGGCAATGTCAAACTAAAACGCGGA
CGGCTGGATACCCTGCCACCGCGTACGGTGCTGGATATCAATCAACTTGTTGATGCCATT
AGCCTGCGCGATCTATCACCCGATCAACCTATCCAGTTAACCCAGTTTCGCCAGGCATGG
CGGGTAAAAGCGGGACAACGCGTCAATGTGATCGCCAGCGGTGATGGGTTTAGCGCCAAC
GCAGAAGGTCAGGCGCTGAACAATGCAGCCGTCGCACAGAATGCGCGGGTGCGCATGGTA
TCGGGACAGGTAGTCAGCGGCGTTGTTGATGCAGATGGGAATATTCTTATAAACCTGTAA
>tmpTY2482_00111 | Escherichia coli O104:H4 str. TY-2482 flagellar basal-body rod protein flgB (417 nt)
ATGCTCGATAAGCTCGACGCCGCCTTACGTTTTCAACAAGAGGCGCTCAATCTGCGCGCC
CAGCGTCAGGAAGTGCTGGCAGCAAACATCGCCAATGCCGATACCCCTGGTTATCAGGCG
CGCGATATCGATTTTGCCAGTGAACTTAAAAAAGTCATGCAACGTGGACGGGATGCAACC
AGTGTGGTTGCACTGACGATGACCTCAACGCAACACATCCCGGCGCAGGCGCTGACGCCT
CCTACCGCAGAACTGCAATACCGTATTCCGGACCAGCCTTCGCTTGACGGTAATACCGTC
GATATGGATCGCGAACGCACCCAGTTTGCCGATAACAGCCTGCAATACCAGATGAGCCTT
AGCGCGTTGAGCGGGCAAATCAAAGGCATGATGAACGTTTTACAGAGCGGAAATTAA
>tmpTY2482_00112 | Escherichia coli O104:H4 str. TY-2482 flagellar basal-body rod protein flgC (405 nt)
ATGGCACTGCTGAATATTTTTGATATCGCCGGGTCGGCGTTAACTGCCCAGTCCCAGCGC
CTGAACGTGGCGGCCAGTAATCTGGCAAATGCTGATAGCGTGACCGGTCCTGATGGACAG
CCATATCGGGCAAAACAGGTGGTATTCCAGGTTAACGCTGCACCAGGTGCTGCGACAGGC
GGCGTAAAGGTTGCCGATGTTATAGAAAGTCAGGCCCCGGACAAACTGGTTTATGAACCG
GGTAATCCGCTGGCAGATGCAAAGGGCTACGTAAAAATGCCGAACGTTGATGTCGTCGGG
GAGATGGTTAACACCATGTCGGCGTCACGCAGCTATCAGGCCAACGTTGAAGTGCTCAAC
ACGGTGAAAAGTATGATGCTGAAAACCCTTACGCTCGGTCAATAA
>tmpTY2482_00113 | Escherichia coli O104:H4 str. TY-2482 basal-body rod modification protein flgD (696 nt)
ATGTCCATTGCGGTAACCACCACCGATCCGACAAATACCGGCGTCAGTACCACCAGCAGT
AGTTCGCTCACGGGCAGCAACGCCGCAGATTTACAAAGCAGTTTTCTGACTTTGCTGGTG
GCGCAGCTGAAAAACCAGGACCCGACCAATCCAATGGAAAACAACGAGCTGACGTCGCAA
TTGGCACAAATCAGCACGGTCAGCGGGATTGAAAAACTCAATACCACGCTCGGATCTATT
TCCGGACAGATTGATAACAGCCAGTCGTTACAGGCCAGTAACCTGATCGGTCACGGCGTG
ATGATCCCCGGCACAACTGTTCTTGCGGGAACCGGCAGTGAAGAAGGGGCTGTGACCACG
ACCACGCCGTTTGGTGTTGAGCTGCAACAGGCGGCAGACAAAGTTACGGCCACCATCACC
GATAAAAATGGCGCGGTTGTGCGCACCATTGATATTGGTGAACTGACCGCTGGAGTTCAC
AGTTTCACCTGGGACGGTACGTTGACTGATGGCAGCACTGCGCCGAACGGTTCTTACAAT
GTAGCGATTAGCGCCAGTAACGGTGGTACACAACTGGTTGCCCAGCCGCTGCAGTTTGCT
CTGGTGCAGGGTGTGATCCGCGGCAACAGCGGTAATACGCTGGATCTCGGCACTTACGGC
ACCACCACCCTCGACGAAGTACGGCAGATAATTTAA
>tmpTY2482_00114 | Escherichia coli O104:H4 str. TY-2482 flagellar hook protein flgE (1206 nt)
ATGGCCTTTTCTCAAGCGGTTAGCGGATTAAACGCTGCCGCCACCAACCTCGATGTTATT
GGCAACAATATCGCCAACTCCGCCACCTACGGCTTTAAATCAGGCACGGCCTCTTTTGCC
GATATGTTTGCCGGTTCGAAAGTGGGACTGGGGGTAAAAGTTGCCGGTATCACTCAGGAC
TTTACCGATGGCACGACCACCAACACCGGGCGAGGTCTGGACGTTGCTATCAGCCAGAAC
GGTTTTTTCCGTCTGGTAGACAGCAACGGTTCGGTGTTCTACAGCCGTAACGGACAATTT
AAGCTGGATGAAAACCGTAACCTGGTGAATATGCAAGGTTTACAGCTGACGGGTTACCCG
GCAACCGGTACGCCGCCGACTATTCAGCAAGGGGCGAATCCGACCAATATTTCGATCCCG
AATACCCTGATGGCAGCGAAAACTACCACCACGGCATCGATGCAGATCAACCTGAATTCC
AGTGATCCGCTTCCTACTGTTACGCCATTCAGCGCCAGCAATGCGGATAGCTATAACAAA
AAAGGTTCGGTGACTGTTTTCGACAGTCAGGGTAATGCTCATGACATGAGCGTCTACTTT
GTGAAGACCGGGGATAATAACTGGCAGGTCTACACCCAGGATAGCAGTGATCCAACAGGT
ACAGCCGAGCCTGCAATGAAGCTGGTGTTTAATGCCAATGGCGTTCTGACCTCAAATCCA
ACAGAGAATATTACCACTGGCGCAATTAACGGCGCAGATCCCGCCACGTTTAGCCTGAGC
TTCCTCAACTCCATGCAGCAAAATACCGGCGCTAACAACATTGTGGCAACCACCCAGAAC
GGCTACAAACCGGGCGATCTGGTGAGTTATCAAATCAATGATGACGGTACGGTTGTCGGC
AACTATTCCAACGAACAAACCCAACTGCTGGGGCAGATTGTACTGGCGAACTTTGCCAAC
AACGAAGGTCTGGCATCCGAAGGCGACAACGTCTGGTCTGCGACGCAATCTTCTGGCGTG
GCGCTGTTGGGGACAGCCGGGACGGGCAACTTTGGTACCCTGACCAACGGTGCGCTGGAA
GCGTCCAACGTCGATCTCAGTAAAGAACTGGTCAATATGATCGTTGCCCAGCGTAACTAT
CAGTCTAACGCCCAGACCATTAAAACCCAGGACCAGATCCTCAACACGCTGGTTAACTTA
CGCTAA
>tmpTY2482_00115 | Escherichia coli O104:H4 str. TY-2482 flagellar basal-body rod protein flgF (756 nt)
ATGGATCACGCAATTTATACCGCGATGGGAGCAGCCAGCCAGACGCTGAATCAACAGGCG
GTAACCGCCAGTAATCTGGCCAATGCCTCTACGCCCGGTTTTCGTGCGCAGTTAAACGCC
TTGCGCGCAGTGCCGGTGGAAGGGCTTTCACTGCCTACGCGCACGCTGGTAACGGCGTCA
ACACCGGGTGCAGACATGACGCCCGGCAAGATGGATTACACCTCGCGCCCGCTGGACGTT
GCGTTGCAGCAGGATGGTTGGCTGGCCGTGCAGACCGCTGACGGCAGCGAAGGGTATACG
CGTAATGGCAGCATTCAGGTTGATCCCACCGGGCAACTGACAATTCAGGGGCATCCGGTG
ATAGGCGAGGCGGGGCCAATTGCTGTGCCGGAAGGGGCGGAAATCACGATAGCTGCCGAT
GGCACAATCTCGGCGCTGAATCCGGGCGATCCGGCAAATACGGTTGCGCCAGTGGGGCGT
CTGAAGCTGGTGAAAGCCACGGGCAGCGAAGTGCAGCGCGGTGACGACGGCATTTTTCGT
TTAAGCGCAGAAACCCAGGCCACGCGTGGGCCTGTACTGCAGGCAGATCCAACCTTGCGT
GTGATGTCGGGTGTTCTGGAAGGCAGTAACGTCAATGCCGTTGCGGCAATGAGCGACATG
ATTGCCAGCGCGCGGCGTTTTGAAATGCAGATGAAGGTGATCAGCAGCGTCGATGATAAC
GCAGGCCGTGCCAACCAACTGCTGTCGATGAGTTAA
>tmpTY2482_00116 | Escherichia coli O104:H4 str. TY-2482 flagellar basal-body rod protein flgG (783 nt)
ATGATCAGTTCATTATGGATCGCCAAAACGGGCCTTGACGCCCAGCAAACCAATATGGAC
GTCATTGCCAACAACCTGGCAAACGTCAGTACTAACGGTTTTAAGCGTCAGCGCGCGGTG
TTTGAAGATCTGCTTTATCAAACCATTCGTCAGCCGGGGGCACAGTCTTCCGAACAAACC
ACCTTACCCTCCGGATTACAAATCGGCACGGGGGTACGCCCGGTCGCCACTGAACGCTTA
CACAGCCAGGGCAACCTGTCGCAGACCAACAACAGCAAAGATGTCGCGATTAAAGGGCAG
GGCTTTTTCCAAGTGATGTTGCCAGATGGCTCATCAGCCTATACCCGTGACGGCTCTTTC
CAGGTGGATCAGAACGGGCAGTTGGTGACGGCTGGTGGTTTTCAGGTGCAGCCAGCGATC
ACCATTCCGGCGAATGCGTTAAGTATCACCATCGGTCGTGATGGCGTGGTCAGCGTAACC
CAACAAGGCCAGGCAGCTCCGGTCCAGGTTGGGCAGCTCAATCTCACCACCTTTATGAAT
GATACCGGACTGGAGAGCATTGGCGAAAACCTCTACACCGAAACGCAATCCTCCGGTGCA
CCGAACGAAAGCACGCCGGGCCTGAACGGTGCGGGACTGCTGTATCAAGGGTATGTTGAA
ACGTCTAACGTCAACGTGGCGGAAGAACTGGTCAATATGATTCAGGTGCAACGCGCTTAC
GAAATCAACAGTAAAGCGGTGTCCACCACCGATCAGATGCTGCAAAAACTGACGCAACTC
TAA
>tmpTY2482_00117 | Escherichia coli O104:H4 str. TY-2482 flagellar L-ring protein (699 nt)
ATGCAAAAAAACGCTGCGCATACTTATGCCATTTCCAGCTTGTTGGTGCTTTCACTAACC
GGCTGCGCCTGGATACCCTCCACGCCGCTGGTACAGGGAGCGACCAGTGCACAACCGGTT
CCCGGTCCGACTCCCGTCGCCAACGGTTCTATTTTCCAGTCTGCTCAGCCGATTAACTAT
GGCTATCAACCGCTGTTTGAAGATCGTCGACCACGCAATATTGGCGATACGCTGACCATC
GTGTTGCAGGAGAACGTCAGCGCCAGCAAAAGCTCCTCTGCGAATGCCAGCCGTGACGGT
AAAACTAATTTTGGCTTTGATACTGTGCCGCGCTATTTGCAGGGGCTGTTTGGTAACGCT
CGTGCCGATGTCGAAGCCTCCGGTGGTAACACGTTCAACGGAAAAGGCGGGGCCAATGCC
AGCAATACCTTTAGCGGCACGTTGACGGTGACGGTTGACCAGGTACTGGTCAACGGCAAC
CTGCATGTGGTGGGTGAAAAACAGATTGCCATTAATCAGGGTACCGAATTTATTCGCTTC
TCTGGCGTGGTTAATCCACGCACCATCAGCGGCAGCAATACCGTACCGTCTACTCAGGTG
GCGGATGCGCGCATTGAATACGTAGGCAATGGCTACATTAACGAAGCGCAAAATATGGGC
TGGTTGCAACGTTTCTTCCTTAACCTGTCGCCAATGTAA
>tmpTY2482_00118 | Escherichia coli O104:H4 str. TY-2482 flagellar P-ring protein (1098 nt)
GTGATTAAATTTCTCTCTGCATTAATTCTTCTACTGGTTACGACGGCGGCTCAGGCTGAG
CGTATTCGCGATCTCACCAGTGTTCAGGGGGTAAGGCAAAACTCACTGATTGGCTATGGC
CTGGTGGTGGGGCTGGATGGAACCGGTGACCAGACGACCCAGACGCCGTTTACCACACAA
ACGCTTAATAACATGCTCTCACAGCTGGGAATTACCGTTCCGACGGGCACCAATATGCAG
CTAAAAAACGTCGCTGCGGTAATGGTGACAGCGTCACTTCCTCCGTTTGGACGTCAGGGG
CAAACCATCGATGTGGTGGTTTCCTCCATGGGTAATGCCAAAAGCTTGCGTGGAGGTACG
TTGTTGATGACACCGCTTAAGGGCGTTGACAGTCAGGTGTATGCGCTGGCGCAGGGCAAT
ATTCTGGTTGGCGGCGCAGGAGCCTCCGCTGGCGGTAGCAGTGTTCAGGTGAACCAACTG
AACGGTGGACGGATCACCAATGGTGCGGTTATTGAACGTGAATTGCCCAGCCAGTTTGGC
GTCGGGAATACCCTTAATTTGCAACTTAACGACGAAGATTTCAGCATGGCGCAGCAAATC
GCTGACACCATCAACCGCGTGCGTGGATATGGCAGCGCCACCGCGTTAGATGCGCGGACT
ATTCAGGTGCGCGTACCAAGTGGCAACAGTTCCCAGGTCCGTTTCCTTGCCGATATCCAG
AATATGCAGGTTAATGTCACCCCGCAGGACGCTAAAGTAGTGATTAACTCGCGCACCGGT
TCGGTGGTGATGAATCGCGAAGTGACCCTCGACAGCTGCGCGGTAGCGCAGGGAAATCTC
TCAGTAACAGTCAATCGTCAGGCCAATGTCAGCCAGCCAGATACACCGTTTGGTGGTGGA
CAGACTGTGGTTACTCCACAAACGCAGATCGATTTACGCCAGAGCGGCGGTTCGCTGCAA
AGCGTACGTTCCAGCGCCAGCCTCAATAACGTGGTGCGCGCGCTCAATGCGCTGGGCGCT
ACGCCGATGGATCTGATGTCTATTTTGCAATCAATGCAAAGTGCGGGATGTCTGCGGGCA
AAACTGGAAATCATCTGA
>tmpTY2482_00119 | Escherichia coli O104:H4 str. TY-2482 peptidoglycan hydrolase flgJ (942 nt)
ATGATCAGCGACAGCAAACTACTGGCAAGTGCGGCCTGGGATGCGCAATCACTCAACGAA
CTAAAGGCGAAAGCGGGCGAAGATCCGGCGGCAAATATCCGTCCGGTGGCCCGCCAGGTG
GAAGGGATGTTCGTGCAGATGATGTTGAAAAGCATGCGCGACGCTTTACCAAAAGATGGC
CTGTTCAGCAGCGAGCACACTCGTCTGTATACCAGTATGTATGACCAGCAAATTGCCCAA
CAGATGACGGCGGGCAAAGGTCTGGGGCTTGCAGAGATGATGGTTAAACAGATGACGCCA
GAACAACCATTGCCAGAGGAGTCCACGCCAGCAGCACCGATGAAATTCCCGCTCGAAACT
GTGGTGCGTTATCAAAATCAGGCGCTTTCGCAGCTGGTGCAAAAGGCCGTGCCACGTAAC
TACGATGATTCGCTGCCGGGTGACAGTAAAGCATTCCTCGCGCAACTCTCGCTGCCCGCC
CAACTGGCAAGCCAGCAAAGCGGTGTGCCACATCATTTGATCCTCGCTCAGGCGGCACTG
GAATCTGGTTGGGGGCAACGGCAAATCCGCCGCGAAAACGGCGAGCCGAGCTATAACCTG
TTTGGTGTCAAAGCCTCTGGCAACTGGAAAGGGCCAGTTACTGAAATCACCACGACTGAA
TATGAAAACGGCGAAGCGAAGAAAGTAAAAGCGAAGTTTCGGGTCTACAGCTCGTATCTG
GAAGCATTGTCGGATTACGTTGGGCTGTTAACACGTAACCCGCGCTACGCCGCCGTGACG
ACCGCCGCGAGTGCGGAGCAGGGGGCGCAGGCCCTACAGGACGCGGGGTATGCTACCGAT
CCTCACTATGCCCGTAAACTCACCAACATGATCCAGCAGATGAAATCGATAAGCGACAAG
GTGAGCAAAACCTACAGCATGAACATTGATAATCTGTTCTGA
>tmpTY2482_00120 | Escherichia coli O104:H4 str. TY-2482 flagellar hook-associated protein 1 (1644 nt)
ATGTCCAGCTTGATCAATAACGCCATGAGCGGACTGAACGCGGCCCAGGCGGCGTTAAAT
ACGGCAAGTAATAATATCTCCAGCTATAACGTTGCCGGATATACCCGCCAAACCACTATT
ATGGCGCAGGCCAATAGCACGTTGGGCGCTGGCGGCTGGGTTGGCAATGGCGTCTACGTT
TCTGGTGTGCAGCGTGAGTATGATGCGTTTATTACCAACCAGTTACGTGCTGCGCAGACG
CAAAGTAGCGGCCTGACCGCCCGCTATGAGCAGATGTCGAAAATCGACAATATGCTCTCC
ACCAGTACCTCTTCGCTGGCAACACAGATGCAGGATTTCTTCACCAGCCTGCAAACGCTG
GTGAGTAACGCGGAAGACCCGGCAGCGCGCCAGGCGCTGATTGGGAAATCAGAAGGGTTG
GTGAATCAGTTTAAAACCACCGATCAATATCTGCGCGACCAGGACAAACAGGTCAATATC
GCGATAGGTGCCAGCGTTGATCAGATCAACAATTACGCTAAACAAATTGCCAGCCTGAAC
GATCAAATCTCGCGCCTGACAGGCGTGGGGGCAGGGGCGTCACCTAACAATCTGCTGGAT
CAACGCGATCAACTGGTGAGCGAATTAAACCAGATTGTTGGTGTAGAAGTCAGCGTTCAG
GATGGTGGCACTTATAACATCACGATGGCCAATGGCTACTCACTGGTTCAGGGAAGTACG
GCGCGGCAACTTGCGGCAGTTCCTTCCAGCGCCGACCCTTCTCGTACGACTGTCGCTTAT
GTTGATGGGACGGCAGGCAATATTGAGATCCCGGAGAAATTACTGAATACCGGGTCGCTG
GGCGGCATTCTGACATTCCGTTCTCAGGATCTGGACCAGACGCGTAATACGCTTGGACAA
CTGGCGCTGGCATTTGCCGAGGCTTTCAACACCCAACACAAAGCCGGATTTGATGCCAAC
GGCGATGCTGGTGAAGATTTCTTTGCTATCGGTAAGCCCGCGGTTCTGCAAAACACGAAA
AACAAAGGTGACGTTGCGATCGGTGCCACGGTAACTGATGCCTCCGCGGTACTGGCGACA
GATTACAAAATCTCGTTCGATAATAATCAGTGGCATGTCACCCGCCTTGCCAGCAATACC
ACTTTTTCGGTGACGCCGGATGCCAACGGTAAAGTGGCATTTGATGGTCTGGAGTTGACG
TTTACAGGAACGCCTGCCGTTAACGACAGCTTCACGCTGAAACCAGTAAGTGACGCCATC
GTCAACATGGATGTATTAATCACTGACGAAGCGAAAATCGCGATGGCGAGCGAAGAAGAT
GCGGGTGATAGCGACAACCGCAACGGTCAGGCCCTGCTGGATCTGCAAAGCAACAGTAAA
ACGGTGGGCGGTGCGAAATCTTTTAATGACGCTTATGCCTCGTTAGTGAGTGATATCGGT
AATAAAACCGCTACGTTGAAAACCAGTAGCACCACGCAAGGTAATGTGGTGACGCAGCTT
TCCAATCAGCAGCAGTCGATTTCCGGTGTCAATCTCGATGAGGAGTACGGAAATCTGCAA
CGTTTTCAGCAGTATTACCTGGCGAATGCGCAGGTTCTGCAGACGGCAAACGCGATTTTT
GATGCGCTGATTAACATTCGCTAA
>tmpTY2482_00121 | Escherichia coli O104:H4 str. TY-2482 flagellar hook-associated protein 3 (954 nt)
ATGCGTTTCAGTACCCAGATGATGTACCAGCAAAACATGCGCGGCATTACCAATTCTCAG
GCAGAATGGATGAAGTACGGCGAACAGATGTCGACGGGTAAGCGAGTCGTTAACCCTTCA
GATGATCCCATTGCTGCATCACAAGCGGTTGTTCTCTCCCAGGCGCAGGCGCAAAACAGC
CAGTACACGCTGGCGCGTACTTTCGCCACTCAAAAAGTGTCACTGGAAGAGAGTGTACTT
AGCCAGGTCACCACTGCTATCCAGAATGCTCAGGAAAAAATTGTCTACGCCAGCAATGGC
ACCTTGAGTGACGATGACCGGGCCTCGCTGGCTACGGATATTCAGGGGCTTCGTGACCAG
TTGCTGAATCTGGCGAACACCACTGACGGTAACGGGCGCTACATTTTTGCCGGTTATAAA
ACAGAGACTGCGCCGTTTAGCGAAGAGAAAGGGAAATACGTCGGTGGAGCAGAAAGTATT
AAACAACAGGTCGATGCTTCGCGTTCGATGGTGATAGGGCACACGGGTGACAAAATTTTC
GACAGTATTACCAGCAACGCGGTAGCGGAACCAGACGGTAGCGCTTCTGAAACAAATCTT
TTTGCCATGCTGGATAGCGCCATCGCAGCCCTGAAAACGCCGGTCGCGGATAGCGAAGCG
GATAAAGAAACCGCCGCTGCGGCGTTAGATAAAACCAACCGCGGACTGAAAAACTCGCTG
AACAATGTGCTGACCGTTCGCGCGGAATTAGGCACGCAGCTGAACGAACTGGAGTCGCTG
GATTTATTAGGTAGCGATCGCGCATTAGGGCAAACGCAGCAGATGAGCGATCTGGTTGAT
GTGGACTGGAATGCAACTATTTCATCTTACATCATGCAGCAAACGGCATTGCAGGCATCG
TATAAAGCATTTACCGATATGCAGGGATTGTCGCTCTTCCAGCTCAACAAATAA
>tmpTY2482_00122 | Escherichia coli O104:H4 str. TY-2482 ribonuclease E (3186 nt)
ATGAAAAGAATGTTAATCAACGCAACTCAGCAGGAAGAGTTGCGCGTTGCCCTTGTAGAT
GGGCAGCGTCTGTATGACCTGGATATCGAAAGTCCAGGGCACGAGCAGAAAAAGGCAAAC
ATCTACAAAGGTAAAATCACCCGCATTGAACCGAGTCTGGAAGCTGCTTTTGTTGATTAC
GGCGCTGAACGTCACGGTTTCCTCCCACTAAAAGAAATTGCCCGCGAATATTTCCCTGCT
AACTACAGTGCTCATGGTCGTCCCAACATTAAAGATGTGTTGCGTGAAGGTCAGGAAGTC
ATTGTTCAGATCGATAAAGAAGAGCGCGGAAACAAAGGCGCGGCATTAACCACCTTTATC
AGTCTGGCGGGTAGCTATCTGGTTCTGATGCCGAACAACCCGCGCGCGGGTGGCATTTCT
CGCCGTATCGAAGGCGACGACCGTACCGAATTAAAAGAAGCACTGGCAAGCCTTGAACTG
CCGGAAGGCATGGGGCTTATCGTGCGCACCGCTGGCGTCGGCAAATCTGCTGAGGCGCTG
CAATGGGATTTAAGCTTCCGTCTGAAACACTGGGAAGCCATCAAAAAAGCCGCTGAAAGC
CGCCCGGCTCCGTTCCTGATTCATCAGGAGAGCAACGTAATCGTTCGCGCATTCCGCGAT
TACTTACGTCAGGACATCGGCGAAATCCTTATCGATAACCCGAAAGTGCTCGAACTGGCA
CGTCAGCATATCGCTGCATTAGGTCGCCCGGATTTCAGCAGCAAAATCAAACTGTACACC
GGCGAGATCCCGCTGTTCAGCCACTACCAGATCGAGTCGCAGATCGAATCCGCCTTCCAG
CGTGAAGTCCGTCTGCCATCCGGTGGTTCCATTGTTATCGACAGCACCGAAGCGTTAACT
GCCATCGACATCAACTCCGCACGCGCGACCCGCGGCGGCGATATCGAAGAAACCGCGTTT
AACACCAACCTCGAAGCTGCCGATGAGATTGCTCGTCAGCTGCGCCTGCGTGACCTCGGC
GGCCTGATTGTTATCGACTTCATCGACATGACGCCAGTACGCCACCAGCGTGCGGTAGAA
AACCGTCTGCGTGAAGCGGTGCGTCAGGACCGTGCGCGTATTCAAATCAGCCATATTTCT
CGCTTTGGCCTGCTGGAAATGTCCCGTCAGCGCCTGAGCCCATCACTGGGTGAATCCAGT
CATCACGTTTGTCCGCGTTGTTCTGGTACTGGCACCGTGCGTGACAACGAATCGCTGTCG
CTCTCTATTCTGCGTCTGATCGAAGAAGAAGCGCTGAAAGAGAACACCCAGGAAGTTCAC
GCCATTGTTCCTGTGCCAATCGCTTCTTACCTGCTGAATGAAAAACGTTCTGCGGTGAAT
GCCATTGAAACGCGTCAGGACGGTGTTCGCTGCGTGATTGTGCCAAACGATCAGATGGAA
ACCCCGCACTACCACGTGCTGCGCGTGCGTAAAGGGGAAGAAACCCCAACCTTAAGCTAC
ATGCTGCCGAAGCTGCATGAAGAAGCGATGGCGCTGCCGTCTGAAGAAGAGTTCGCTGAA
CGTAAGCGTCCGGAACAACCTGCGCTGGCAACCTTTGCCATGCCGGATGTGCCGCCAGCG
CCAACGCCAGCTGAACCTGCCGCGCCTGTCGTAGCTCCATCACCGAAAGCTGCACCGGCA
ACACCAGCAGCTCCTGCACAACCTGGGCTGTTGAGCCGCTTCTTCGGCGCACTGAAAGCG
CTGTTCAGCGGTGGTGAAGAAACCAAACCGACCGAGCAACCAGCACCGAAAGCAGAAGCG
AAACCGGAACGTCAACAGGATCGTCGCAAGCCTCGTCAGAACAGCCGCCGTGACCGTAAT
GAGCGCCGCGACACCCGTAGCGAACGTACTGAAGGCAGCGATAATCGCGAAGAAAACCGT
CGTAATCGTCGCCAGGCACAGCAGCAGACTGCCGAGACGCGTGAGAGCCGTCAGCAGACT
GAGGTAACGGAAAAAGCGCGTACCACCGACGAGCAGCAAGCGCCGCGTCGTGAACGTAGC
CGCCGCCGTAACGATGATAAACGTCAGGCGCAACAAGAAGCGAAGGCGCTGAATGTTGAA
GAGCAATCTGTTCAGGAAACCGAACAGGAAGAACGTGTACGTCCGGTTCAGCCGCGTCGT
AAACAGCGTCAGCTCAATCAGAAAGTGCGTTACGAGCAAAGCGTAGCCGAAGAAGCGGTA
GTCGCACCGGTGGTTGAAGAAACTGTCGCTGCCGAACCAATTGTTCAGGAAGCGCCAGCT
CCACGCACAGAACTGGTGAAAGTCCCGCTGCCAGTCGTAGCGCAAACTGCACCAGAACAG
CAAGAAGAGAACAATGCCGATAACCGTGACAACGGTGGTATGCCGCGTCGTTCTCGCCGC
TCGCCTCGTCACCTGCGCGTGAGTGGTCAGCGTCGTCGTCGCTATCGTGACGAGCGTTAT
CCAACCCAGTCGCCAATGCCGTTGACCGTAGCGTGCGCGTCTCCGGAACTGGCCTCTGGC
AAAGTCTGGATCCGCTATCCAATTGTACGTCCGCAAGATGTACAGGTTGAAGAGCAGCGC
GAACAGGAAGAAGTACAAGTGCAGCCGATGGTGACTGAGGTCCCTGTCGCCGCCGCTATC
GAACCGGTTGTTAGCGCGCCAGTTATTGAAGAAGTGGCTGAAGTCGTAGAAGCCCCCGTT
CAGGTTGCCGAACCGCAACCGGAAGTGGTTGAAACGACGCATCCTGAAGTAATTGCCGCC
GCGGTAACTGAACAGCCGCAGGTGATTACCGAGTCTGATGTTGCCGTAGCCCAGGAAGTT
GCAGAACACGCAGAACCGGTGGTTGAACCGCAGGAAGAGACGGCAGATATTGAAGAAGTT
GCCGAAACTGCTGAGGTTGTGGTTGCTGAACCTGAAGTTGTTACTCAACCTGCCGCGCCA
GTCGTCGCTGAAGTCGCAGCAGAAGTTGAAACGGTAGCCGCGGTTGAACCTGAGATCACC
GTTGAGCATAACCACGCTACCGCGCCAATGACACGCGCTCCGGCACCGGAATATGTTCCG
GAGGCACCACGTCACAGTGACTGGCAGCGCCCTACTTTTGCCTTCGAAGGTAAAGGTGCC
GCAGGTGGTCATACGGCAACGCATCATGCCTCTGCCGCTCCTGCGCGTCCGCAACCTGTT
GAGTAA
>tmpTY2482_00123 | Escherichia coli O104:H4 str. TY-2482 ribosomal large subunit pseudouridine synthase C (960 nt)
ATGAAAACAGAGACTCCATCCGTAAAAATTGTTGCTATCACCGCTGACGAAGCGGGGCAA
CGTATCGATAACTTTTTGCGTACCCAATTGAAAGGCGTACCAAAAAGTATGATTTACCGT
ATTTTGCGTAAAGGCGAAGTGCGGGTGAACAAAAAACGTATTAAGCCTGAATATAAACTC
GAAGCGGGTGATGAGGTGCGTATTCCACCGGTTCGCGTTGCTGAGCGGGAAGAAGAGGCG
GTTTCGCCACATCTGCAAAAGGTGGCGGCGCTGGCGGACGTCATCTTATATGAAGATGAT
CATATCCTGGTGCTGAATAAACCTTCCGGTACGGCGGTACATGGCGGCAGTGGTTTAAGC
TTCGGCGTTATCGAAGGTTTGCGGGCGTTGCGCCCGGAAGCGCGGTTCCTTGAACTGGTT
CATCGTCTCGACCGGGACACTTCAGGTGTGTTGCTGGTAGCGAAAAAACGCTCGGCGTTG
CGTTCTCTGCATGAGCAATTACGTGAAAAAGGAATGCAAAAAGATTACCTGGCGCTGGTG
CGCGGTCAGTGGCAGTCGCATGTGAAGAGCGTTCAAGCGCCGTTACTGAAAAATATTCTG
CAAAGCGGCGAACGTATCGTGCGTGTCAGTCAGGAAGGCAAACCGTCGGAAACACGCTTT
AAAGTGGAAGAGCGCTATGCATTTGCCACCCTGGTGCGTTGTAGCCCGGTAACCGGACGT
ACTCATCAGATCCGTGTGCATACACAGTATGCGGGTCATCCGATTGCCTTTGACGATCGC
TACGGTGACCGTGAATTTGACAGACAGCTCACTGAAGCAGGCACGGGATTAAATCGTCTG
TTCCTGCACGCCGCAGCGTTGAAGTTTACCCATCCGGGGACCGGTGAGGTGATGCGCATC
GAAGCGCCGATGGATGAAGGTTTGAAGCGTTGTTTGCAAAAGCTGCGTAACGCGCGCTAA
>tmpTY2482_00124 | Escherichia coli O104:H4 str. TY-2482 maf-like protein yceF 1 (624 nt)
ATGGCTATCATCAATACGCTATATCTGATGGAAAAAAATATGCCTAAACTTATTTTAGCC
TCCACCTCGCCATGGCGTCGCGCTCTTCTGGAAAAACTGCAAATCTCTTTTGAATGTGCA
GCACCAGAGGTCGACGAAACCCCACGCAGCGACGAATCACCGCGACAGTTGGTGCTTCGA
CTGGCACAAGAAAAAGCGCAATCTCTGGCGTCACGTTATCCGGATCATTTAATTATTGGT
TCAGACCAGGTATGTGTTCTTGATGGCGAAATCACCGGTAAACCGTTAACGGAAGAAAAT
GCCCGTCTGCAATTACGCAAAGCCAGCGGCAATATCGTCACCTTCTATACTGGACTGGCG
TTGTTTAATTCGGCGAATGGGCATCTACAAACAGAAGTGGAGCCTTTTGACGTCCATTTC
CGTCACCTGAGCGAGGCGGAGATTGATAATTACGTGCGTAAGGAGCATCCCCTGCACTGC
GCGGGTAGCTTTAAGAGTGAAGGATTTGGCATTACGCTGTTTGAGCGTTTAGAGGGACGT
GACCCTAACACGCTGGTTGGTTTACCGCTAATCGCGCTGTGTCAGATGTTACGTCGGGAA
GGGAAAAACCCGCTGATGGGATAG
>tmpTY2482_00125 | Escherichia coli O104:H4 str. TY-2482 hypothetical protein (522 nt)
ATGCAAAAGGTAAAATTACCCCTGACTCTCGATCCGGTTCGTACGGCTCAAAAACGCCTT
GATTACCAGGGTATCTATACCCCTGATCAGGTTGAGCGCGTCGCCGAATCCGTAGTCAGT
GTGGACAGTGATGTGGAATGCTCCATGTCGTTCGCTATCGATAACCAACGTCTCGCAGTG
TTAAACGGCGATGCGAAGGTGACGGTAACGCTCGAGTGTCAGCGTTGCGGGAAGCCGTTT
ACTCATCAGGTCTACACAACGTATTGTTTTAGTCCTGTGCGTTCAGACGAACAGGCTGAA
GCACTGCCGGAAGCGTATGAACCGATTGAGGTTAACGAATTCGGTGAAATCGATCTGCTT
GCAATGGTTGAAGATGAAATCATCCTCGCCTTGCCGGTAGTTCCGGTGCATGATTCTGAA
CACTGTGAAGTGTCCGAAGCGGACATGGTCTTTGGTGAACTGCCTGAAGAAGCGCAAAAG
CCAAACCCATTTGCCGTATTAGCCAGCTTAAAGCGTAAGTAA
>tmpTY2482_00126 | Escherichia coli O104:H4 str. TY-2482 50S ribosomal protein L32 (174 nt)
ATGGCCGTACAACAGAATAAACCAACCCGTTCCAAACGTGGCATGCGTCGTTCCCATGAC
GCGCTGACCGCAGTCACCAGCCTGTCTGTAGACAAAACTTCTGGTGAAAAACACCTGCGT
CACCACATCACTGCCGACGGTTACTACCGCGGCCGCAAGGTCATCGCTAAGTAA
>tmpTY2482_00127 | Escherichia coli O104:H4 str. TY-2482 phosphate acyltransferase (1041 nt)
ATGGGAGGGGATTTTGGCCCTTCCGTGACAGTGCCTGCAGCATTGCAGGCACTGAATTCT
AATTCGCAACTCACTCTTCTTTTAGTCGGCAATCCCGACGCCATCACGCCATTACTTGCT
AAAGCTGACTTTGAACAACGTTCGCGTCTGCAGATTATTCCTGCGCAGTCAGTTATCGCC
AGTGATGTCCGGCCTTCGCAAGCTATCCGCGCCAGTCGTGGGAGTTCAATGCGCGTGGCC
CTGGAGTTGGTGAAAGAAGGTCGAGCGCAAGCCTGTGTCAGTGCCGGTAATACCGGGGCA
CTGATGGGGCTGGCAAAATTATTACTCAAGCCCCTGGAGGGGATTGAGCGTCCGGCGCTG
GTGACGGTATTGCCGCATCAGCAAAAGGGCAAAACGGTGGTTCTCGATTTAGGGGCCAAC
GTCGATTGTGACAGCACAATGTTGGTGCAATTTGCCATTATGGGCTCAGTCCTGGCTGAA
GAGGTGGTGGAAATTCCCAATCCTCGCGTGGCGTTGCTCAATATTGGTGAAGAAGAAGTA
AAGGGTCTCGACAGTATTCGGGATGCCTCAGCGGTGCTTAAAACAATCCCTTCTATCAAT
TATATCGGCTATCTTGAAGCCAATGAGTTGTTAACTGGCAAGACAGATGTGCTGGTTTGT
GACGGCTTTACAGGAAATGTCACGTTAAAGACGATGGAAGGTGTTGTCAGGATGTTCCTT
TCTCTGCTGAAATCTCAGGGTGAAGGGAAAAAACGGTCGTGGTGGCTACTGTTATTAAAG
CGTTGGCTACAAAAGAGCCTGACGAGGCGATTCAGTCACCTCAACCCCGACCAGTATAAC
GGCGCCTGTCTGTTAGGATTGCGCGGCACGGTGATAAAAAGTCATGGTGCAGCCAATCAG
CGAGCTTTTGCGGTCGCGATTGAACAGGCAGTGCAGGCGGTGCAGCGACAAGTTCCTCAG
CGAATTGCCGCTCGCCTGGAATCTGTATACCCAGCTGGTTTTGAGCTGCTGGACGGTGGC
AAAAGCGGAACTCTGCGGTAG
>tmpTY2482_00128 | Escherichia coli O104:H4 str. TY-2482 3-oxoacyl-[acyl-carrier-protein] synthase 3 (954 nt)
ATGTATACGAAGATTATTGGTACTGGCAGCTATCTGCCCGAACAAGTGCGGACAAACGCC
GATTTGGAAAAAATGGTGGACACCTCTGACGAGTGGATTGTCACTCGTACCGGTATCCGC
GAACGCCACATTGCCGCGCCAAACGAAACCGTTTCAACCATGGGCTTTGAAGCGGCGGCA
CGCGCAATTGAGATGGCGGGCATTGAGAAAGACCAGATTGGCCTGATCGTTGTGGCAACG
ACTTCTGCTACGCACGCTTTCCCGAGCGCAGCTTGTCAGATTCAAAGCATGCTGGGCATT
AAAGGTTGCCCGGCATTTGACGTTGCAGCAGCCTGCGCAGGTTTCACCTATGCATTAAGC
GTAGCCGATCAATACGTGAAATCTGGGGCGGTGAAGTATGCTCTGGTCGTCGGTTCCGAT
GTACTGGCGCGCACCTGCGATCCAACCGATCGTGGGACTATTATTATTTTTGGCGATGGC
GCGGGCGCTGCGGTGCTGGCTGCCTCTGAAGAGCCGGGAATCATCTCCACCCATCTGCAT
GCCGACGGTAGCTATGGTGAGTTGCTGACGCTGCCTAATGCTGACCGTGTGAATCCAGAG
AATTCAATTCATCTGACGATGGCGGGCAACGAAGTCTTCAAGGTTGCGGTAACGGAACTG
GCGCACATCGTTGATGAGACGCTGGCGGCAAATAATCTTGACCGTTCTCAACTGGACTGG
CTGGTTCCGCATCAGGCTAACCTGCGTATTATCAGTGCAACGGCGAAAAAACTCGGTATG
TCTATGGACAATGTCGTGGTGACGCTGGATCGCCACGGTAATACCTCTGCGGCCTCTGTC
CCGTGCGCGCTGGATGAAGCTGTACGCGACGGGCGCATTAAGCCGGGGCAGTTGGTTCTG
CTTGAAGCCTTTGGCGGTGGATTCACCTGGGGCTCCGCGCTGGTTCGTTTCTAG
>tmpTY2482_00129 | Escherichia coli O104:H4 str. TY-2482 malonyl CoA-acyl carrier protein transacylase (930 nt)
ATGACGCAATTTGCATTTGTGTTCCCTGGACAGGGTTCTCAAACCGTTGGAATGCTGGCT
GATATGGCGGCGAGCTATCCAATTGTCGAAGAAACGTTTGCTGAAGCTTCTGCGGCGCTG
GGCTACGACCTGTGGGCGCTGACCCAGCAGGGGCCAGCTGAAGAACTGAATAAAACCTGG
CAAACCCAGCCAGCGCTGTTGACTGCATCTGTTGCGCTGTATCGCGTATGGCAGCAGCAG
GGCGGTAAAGCACCGGCAATGATGGCCGGTCACAGCCTGGGGGAATACTCCGCGCTGGTT
TGCGCTGGCGTGATTGATTTCGCTGATGCGGTGCGTCTGGTTGAGATGCGCGGCAAGTTC
ATGCAAGAAGCCGTACCAGAAGGCACGGGCGCTATGGCGGCAATCATCGGTCTGGATGAT
GCGTCTATTGCGAAAGCGTGTGAAGAAGCTGCAGAAGGTCAGGTCGTTTCTCCGGTAAAC
TTTAACTCTCCGGGACAGGTGGTTATTGCCGGTCATAAAGAGGCGGTTGAGCGTGCTGGC
GCTGCCTGTAAAGCTGCGGGCGCAAAACGCGCGCTGCCGTTACCAGTGAGCGTACCGTCT
CACTGTGCGCTGATGAAACCAGCAGCCGACAAACTGGCAGTAGAATTAGCGAAAATCACC
TTTAACGCACCAACAGTTCCTGTTGTGAATAACGTTGATGTGAAATGCGAAACCAATGGT
GATGCCATTCGTGACGCACTGGTACGTCAGTTGTATAACCCGGTTCAGTGGACGAAGTCT
GTTGAGTACATGGCAGCGCAAGGCGTAGAACATCTCTATGAAGTCGGCCCGGGCAAAGTG
CTAACTGGCCTGACGAAACGCATTGTCGACACCCTGACCGCCTCGGCGCTGAACGAACCT
TCAGCGATGGCAGCGGCGTTCGAGCTTTAA
>tmpTY2482_00130 | Escherichia coli O104:H4 str. TY-2482 3-oxoacyl-[acyl-carrier-protein] reductase (735 nt)
ATGAATTTTGAAGGAAAAATCGCACTGGTAACCGGTGCAAGCCGCGGAATTGGCCGCGCA
ATTGCTGAAACGCTCGCAGCCCGTGGCGCGAAAGTTATTGGCACTGCGACCAGTGAAAAT
GGCGCTCAGGCGATCAGTGATTATTTAGGTGCTAACGGCAAAGGTCTGATGTTGAATGTG
ACCGACCCGGCATCTATCGAATCTGTTCTGGAAAAAATTCGCGCAGAATTTGGTGAAGTG
GATATCCTGGTCAATAATGCCGGTATCACTCGTGATAACCTGTTAATGCGAATGAAAGAT
GAAGAGTGGAACGATATTATCGAAACCAACCTTTCATCTGTTTTCCGTCTGTCAAAAGCG
GTAATGCGCGCTATGATGAAAAAGCGTCATGGTCGTATTATCACTATCGGTTCTGTGGTT
GGTACCATGGGAAATGGCGGTCAGGCCAACTACGCTGCGGCGAAAGCGGGCTTGATCGGC
TTCAGTAAATCACTGGCGCGCGAAGTTGCGTCACGCGGTATTACTGTAAACGTTGTTGCT
CCGGGCTTTATTGAAACGGACATGACACGTGCGCTGAGCGATGACCAGCGTGCGGGTATC
CTGGCGCAGGTTCCTGCGGGTCGCCTCGGCGGCGCACAGGAAATCGCCAACGCGGTTGCA
TTCCTGGCATCCGACGAAGCAGCTTACATCACGGGTGAAACTTTGCATGTGAACGGCGGG
ATGTACATGGTCTGA
>tmpTY2482_00131 | Escherichia coli O104:H4 str. TY-2482 acyl carrier protein (237 nt)
ATGAGCACTATCGAAGAACGCGTTAAGAAAATTATCGGCGAACAGCTGGGCGTTAAGCAG
GAAGAAGTTACCAACAATGCTTCTTTCGTTGAAGACCTGGGCGCGGATTCTCTTGACACC
GTTGAGCTGGTAATGGCTCTGGAAGAAGAGTTTGATACTGAGATTCCGGACGAAGAAGCT
GAGAAAATCACCACCGTTCAGGCTGCCATTGATTACATCAACGGCCACCAGGCGTAA
>tmpTY2482_00132 | Escherichia coli O104:H4 str. TY-2482 3-oxoacyl-[acyl-carrier-protein] synthase 2 (1242 nt)
GTGTCTAAGCGTCGTGTAGTTGTGACCGGACTGGGCATGTTGTCTCCTGTCGGCAATACC
GTAGAGTCTACCTGGAAAGCTCTGCTTGCCGGTCAGAGTGGCATCAGCCTAATCGACCAT
TTCGATACTAGCGCCTATGCAACGAAATTTGCTGGCTTAGTAAAGGATTTTAACTGTGAG
GACATTATCTCGCGCAAAGAACAGCGCAAGATGGATGCCTTCATTCAATATGGAATTGTC
GCTGGCGTTCAGGCCATGCAGGATTCTGGCCTTGAAATAACGGAAGAGAACGCAACCCGC
ATTGGTGCCGCAATTGGCTCCGGGATTGGCGGCCTCGGACTGATCGAAGAAAACCACACA
TCTCTGATGAACGGTGGTCCACGTAAGATCAGCCCATTCTTCGTTCCGTCAACGATTGTG
AACATGGTGGCAGGTCATCTGACTATCATGTATGGCCTGCGTGGCCCAAGCATCTCTATC
GCGACCGCCTGTACTTCCGGCGTGCACAACATTGGTCATGCTGCGCGTATTATCGCGTAT
GGCGATGCTGACGTGATGGTTGCAGGTGGCGCAGAGAAAGCCAGTACGCCGCTGGGCGTT
GGTGGTTTTGGCGCGGCACGTGCATTATCTACCCGCAATGATAACCCGCAAGCGGCGAGC
CGCCCGTGGGATAAAGAGCGTGATGGCTTCGTACTGGGCGATGGTGCCGGTATGCTGGTA
CTTGAAGAGTACGAACACGCGAAAAAACGCGGTGCGAAAATTTACGCTGAACTCGTCGGC
TTTGGTATGAGCAGCGATGCTTATCATATGACGTCACCGCCAGAAAATGGCGCAGGCGCA
GCTCTGGCAATGGCAAATGCTCTGCGTGATGCAGGCATTGAAGCGAGTCAGATTGGCTAC
GTTAACGCGCACGGTACTTCTACGCCGGCTGGCGATAAAGCTGAAGCGCAGGCGGTGAAA
ACCATCTTCGGTGAAGCTGCAAGCCGTGTGTTGGTAAGCTCCACGAAATCTATGACCGGT
CACCTGTTAGGTGCGGCGGGTGCAGTAGAATCTATCTACTCCATCCTGGCGCTGCGCGAT
CAGGCTGTTCCGCCAACCATCAACCTGGATAACCCGGATGAAGGTTGCGATCTGGATTTC
GTACCGCATGAAGCACGTCAGGTCAGCGGAATGGAATACACGCTGTGTAACTCCTTCGGC
TTCGGTGGCACTAATGGTTCTTTGATCTTTAAAAAGATCTAA
>tmpTY2482_00133 | Escherichia coli O104:H4 str. TY-2482 aminodeoxychorismate lyase (810 nt)
ATGTTCTTAATTAACGGTTATAAGCAGGAATCGCTGGCAGTAAGCGATCGGGCAACGCAG
TTTGGTGATGGTTGTTTTACCACCGCCAGAGTTATCGACGGTAAAGTCAGTTTGTTATCG
GCGCATATCCAGCGACTACAGGATGCTTGTCAGCGGTTGATGATTTTCTGTGACTTCTGG
CCTCAGCTTGAACAAGAGATGAAAACGCTGGCAGCAGAACAGCAAAATGGTGTGCTGAAA
GTCGTGATCAGTCGCGGTAGTGGCGGGCGAGGGTACAGCACATTGAACAGTGGACCGGCA
ACGCGGATTCTCTCCGTTACGGTTTATCCTGCACATTACGACCGTTTGCATAACGAAGGG
ATGACGTTGGCGCTAAGCCCGGTGCGGCTGGGGCGCAATCCTCATCTTGCAGGTATTAAA
CATCTTAATCGGCTTGAGCAAGTATTGATCCGCTCTCATCTTGAGCAGACAAACGCTGAT
GAGGCGCTGGTCCTTGACAGCGAAGGGTGGGTTACGGAATGCTGTGCGGCTAATTTGTTC
TGGCGGAAGGGCAATGTAGTTTATACGCCGCGACTGGATCAGGCAGGTGTTAACGGCATT
ATGCGACAATTCTGTATCCGTTTGCTGGCACAATCCTCTTATCAGCTTGTCGAAGTGCAA
GCCTCTCTGGAAGAGGCGTTGCAGGCAGATGAGATGGTTATTTGTAATGCGTTAATGCCA
GTGATGCCCGTACGTGCCTGTGGCGATGTCTCCTTTTCGTCAGCAACGTTATATGAATAT
TTAGCCCCACTTTGTGAGCGCCCGAATTAG
>tmpTY2482_00134 | Escherichia coli O104:H4 str. TY-2482 UPF0755 protein yceG (1023 nt)
ATGAAAAAAGTGTTATTGATTATCTTGTTATTGCTGGTGGTACTGGGTATCGCCGCTGGT
GTGGGCGTCTGGAAGGTTCGCCATCTTGCCGACAGCAAATTGCTTATCAAAGAAGAGACG
ATATTTACCCTGAAGCCAGGGACCGGACGTCTGGCGCTCGGTGAACAGCTTTATGCTGAT
AAGATCATCAATCGCCCACGGGTTTTTCAATGGCTGCTGCGTATCGAACCGGATCTTTCT
CACTTTAAAGCCGGGACTTACCGCTTTACACCGCAGATGACCGTGCGCGAGATGCTGAAA
TTGTTGGAAAGCGGTAAAGAAGCACAGTTCCCGCTGCGACTGGTAGAAGGGATGCGTCTG
AGCGACTACCTCAAGCAATTGCGTGAGGCTCCGTATATCAAGCACACGCTGAGTGACGAT
AAGTACGCCACCGTAGCGCAGGCACTTGAACTGGAAAACCCGGAGTGGATTGAAGGTTGG
TTCTGGCCAGACACCTGGATGTATACCGCCAATACCACCGATGTCGCGTTACTCAAGCGA
GCGCACAAGAAAATGGTGAAAGCGGTCGATAGCGCCTGGGAAGGGCGTGCGGACGGTCTG
CCTTATAAAGATAAAAATCAGCTGGTGACGATGGCATCAATTATCGAAAAAGAAACCGCC
GTTGCCAGTGAACGCGATCAGGTTGCCTCGGTATTTATCAACCGTTTACGCATTGGTATG
CGCCTGCAGACCGACCCAACCGTGATTTACGGGATGGGAGAGCGTTATAATGGCAAACTT
TCTCGTGCAGACCTGGAAACGCCGACAGCGTATAACACCTATACCATTACCGGTTTGCCG
CCGGGTGCGATAGCTACGCCGGGGGCGGATTCGCTGAAGGCTGCTGCGCATCCGGCAAAA
ACGCCGTATTTCTATTTTGTGGCCGATGGTAAAGGTGGTCACACGTTTAATACCAATCTT
GCCAGCCATAACAAGTCTGTGCAGGATTATCTGAAAGTGCTTAAGGAAAAAAATGCGCAG
TAA
>tmpTY2482_00135 | Escherichia coli O104:H4 str. TY-2482 thymidylate kinase (642 nt)
ATGCGCAGTAAGTATATCGTCATTGAGGGGCTGGAAGGCGCAGGCAAAACTACCGCGCGT
AATGTGGTGGTTGAGACGCTTGAGCAACTGGGTATCCGCGACATGGTTTTCACTCGGGAA
CCTGGCGGTACGCAACTTGCCGAAAAGTTAAGAAGCCTGGTACTGGATATCAAATCGGTA
GGCGATGAAGTCATTACCGATAAAGCCGAAGTTCTGATGTTTTATGCCGCGCGCGTTCAA
CTGGTAGAAACGGTCATCAAACCAGCTCTGGCTAACGGCACCTGGGTGATTGGCGATCGC
CACGATCTCTCCACTCAGGCGTATCAGGGCGGAGGACGTGGTATTGACCAACATATGCTG
GCAACACTGCGTGATGCTGTTCTCGGGGATTTTCGCCCCGACTTAACGCTCTATCTCGAT
GTTACCCCGGAAGTTGGCTTAAAACGCGCGCGTGCGCGCGGCGAGCTGGATCGTATTGAG
CAAGAGTCTTTCGATTTCTTTAATCGCACCCGCGCCCGCTATCTGGAACTGGCTGCACAA
GATAAAAGTATTCATACCATTGATGCCACCCAGCCGCTGGAGGCCGTGATGGATGCAATC
CGCACTACCGTGACCCACTGGGTTAAGGAGTTGGACGCATGA
>tmpTY2482_00136 | Escherichia coli O104:H4 str. TY-2482 DNA polymerase III subunit delta' (1005 nt)
ATGAGATGGTATCCATGGTTACGATCTGATTTCGAAAAACTGGTAGCCAGCTATCAGGCC
GGAAGAGGTCACCATGCGCTACTCATTCAGGCGTTACCGGGCATGGGCGATGATGCTTTA
ATCTACGCCCTGAGCCGTTATTTACTCTGCCAACAACCGCAGGGCCACAAAAGTTGCGGT
CACTGTCGTGGATGTCAGTTGATGCAGGCTGGCACGCATCCCGATTACTACACCCTGGCT
CCCGAAAAAGGGAAAAATATGCTGGGCATTGATGCGGTACGTGAGGTCACCGAAAAGCTG
AATGAGCACGCACGCCTAGGTGGTGCGAAAGTTGTCTGGGTAACCGATGCTGCCTTACTG
ACCGACGCCGCGGCTAACGCATTGCTGAAAACGCTTGAAGAGCCACCAGCAGAAACCTGG
TTTTTCCTGGCTACCCGCGAGCCTGAACGTTTACTGGCAACATTACGTAGTCGTTGTCGG
TTACATTACCTTGCGCCGCCGCCGGAACAGTACGCCGTGACCTGGCTTTCACGCGAAGTG
ACAATGTCACAGGATGCATTACTTGCCGCATTGCGCTTAAGCGCCGGTTCGCCTGGCGCG
GCACTGGCGTTGTTTCAGGGAGATAACTGGCAGGCTCGTGAAACATTGTGTCAGGCGTTG
GCATATAGCGTGCCATCGGGCGACTGGTATTCGCTGCTAGCGGCCCTTAATCATGAACAA
GCTCCGGCGCGTTTACACTGGCTGGCAACGTTGCTGATGGATGCGCTAAAACGCCATCAT
GGTGCTGCGCAGGTGACCAATGTTGATGTGCCGGGCCTGGTCGCCGAACTGGCAAACCAT
CTTTCTCCCTCGCGCCTGCAGGCTATACTGGGGGATGTTTGCCACATTCGTGAACAGTTA
ATGTCTGTTACAGGCATCAACCGCGAGCTTCTCATCACCGATCTTTTACTGCGTATTGAG
CATTACCTGCAACCGGGCGTTGTGCTACCGGTTCCTCATCTTTAA
>tmpTY2482_00137 | Escherichia coli O104:H4 str. TY-2482 TatD family hydrolase (798 nt)
ATGTTTTTAGTCGACTCACACTGCCATCTCGATGGTCTGGATTATGAATCTTTGCATAAG
GACGTGGATGACGTTCTGGCGAAAGCCGCCGCACGCGATGTGAAATTTTGTCTGGCAGTC
GCCACAACATTACCGGGTTATTTACATATGCGGGATCTGGTAGGCGAACGTGACAACGTC
GTATTTTCTTGTGGCGTGCATCCACTCAACCAGAATGATCCCTACGATGTAGAAGATTTA
CGCCGTCTGGCGGCAGAAGAGGGTGTTGTAGCGCTGGGTGAAACCGGGCTGGATTATTAT
TACACACCGGAAACTAAAGTACGTCAGCAAGAGTCCTTCATCCATCATATCCAGATTGGT
CGTGAACTGAACAAGCCGGTTATCGTCCATACCCGTGACGCCCGTGCCGATACGCTGGCA
ATTCTGCGCGAAGAAAAAGTGACGGATTGCGGTGGCGTACTACACTGTTTTACAGAGGAC
AGAGAAACGGCGGGTAAATTACTGGATCTCGGATTTTACATCTCCTTTTCCGGCATTGTG
ACCTTCCGTAATGCGGAGCAACTGCGCGATGCTGCGCGTTATGTCCCCCTGGATCGATTA
CTGGTGGAAACTGACTCACCTTACCTTGCGCCGGTACCGCATCGAGGAAAAGAGAATCAA
CCTGCGATGGTTCGTGACGTTGCAGAATACATGGCTGTGTTGAAAGGTGTTGCCGTTGAA
GAACTGGCGCAGGTAACCACCGATAACTTCGCCCGTCTGTTTCACATCGACGCTTCCCGC
CTTCAATCCATCCGTTGA
>tmpTY2482_00138 | Escherichia coli O104:H4 str. TY-2482 PTS system glucose-specific EIICB component (1434 nt)
ATGTTTAAGAATGCATTTGCTAACCTGCAAAAGGTCGGTAAATCGCTGATGCTGCCGGTA
TCCGTACTGCCTATCGCAGGTATCCTGCTGGGCGTCGGTTCCGCGAATTTCAGCTGGCTG
CCCGCCGTTGTATCGCATGTTATGGCAGAAGCAGGCGGTTCCGTCTTTGCAAACATGCCA
CTGATTTTTGCGATCGGTGTCGCCCTCGGCTTTACCAATAACGATGGCGTATCCGCGCTG
GCCGCAGTTGTTGCCTATGGCATCATGGTTAAAACCATGGCCGTGGTTGCGCCACTGGTA
CTGCATTTACCTGCTGAAGAAATCGCCTCTAAACACCTGGCGGATACTGGCGTACTCGGA
GGGATTATCTCCGGTGCGATCGCAGCGTACATGTTTAACCGTTTCTACCGTATTAAGCTG
CCTGAGTATCTTGGCTTCTTTGCCGGTAAACGCTTTGTGCCGATCATTTCTGGCCTGGCT
GCCATCTTTACTGGCGTTGTGCTGTCCTTCATTTGGCCGCCGATTGGTTCTGCAATCCAG
ACCTTCTCTCAGTGGGCTGCTTACCAGAACCCGGTAGTTGCGTTTGGCATTTACGGTTTC
ATCGAACGTTGCCTGGTACCGTTTGGTCTGCACCACATCTGGAACGTACCTTTCCAGATG
CAGATTGGTGAATACACCAACGCAGCAGGTCAGGTTTTCCACGGCGACATTCCGCGTTAT
ATGGCGGGTGACCCGACTGCGGGTAAACTGTCTGGTGGCTTCCTGTTCAAAATGTACGGT
CTGCCAGCTGCCGCAATTGCTATCTGGCACTCTGCTAAACCAGAAAACCGCGCGAAAGTG
GGCGGTATTATGATCTCCGCGGCGCTGACCTCGTTCCTGACCGGTATCACCGAGCCGATC
GAGTTCTCCTTCATGTTCGTTGCGCCGATCCTGTACATCATCCACGCGATTCTGGCAGGC
CTGGCATTCCCAATCTGTATTCTTCTGGGGATGCGTGACGGTACGTCGTTCTCGCACGGT
CTGATCGACTTCATCGTTCTGTCTGGTAACAGCAGCAAACTGTGGCTGTTCCCGATCGTC
GGTATCGGTTATGCGATTGTTTACTACACCATCTTCCGCGTGCTGATTAAAGCACTGGAT
CTGAAAACGCCGGGTCGTGAAGACGCGACTGAAGATGCAAAAGCGACAGGTACCAGCGAA
ATGGCACCGGCTCTGGTTGCTGCATTTGGTGGTAAAGAAAACATTACTAACCTCGACGCA
TGTATTACCCGTCTGCGCGTCAGCGTTGCTGATGTGTCTAAAGTGGATCAGGCTGGCCTG
AAGAAACTGGGCGCAGCGGGCGTAGTGGTTGCTGGTTCTGGTGTTCAGGCGATTTTCGGT
ACTAAATCCGATAACCTGAAAACCGAGATGGATGAGTACATCCGTAACCACTAA
>tmpTY2482_00139 | Escherichia coli O104:H4 str. TY-2482 FhuE receptor (2190 nt)
ATGCTTTCAACACAATTTAACAGGGATAATCAATATCAAGCCATCACCAAACCGTCACTA
CTTGCCGGTTGCATAGCACTGGCACTATTACCTTCTGCCGCTTTTGCTGCACCAGCCACT
GAAGAAACGGTGATTGTTGAGGGTTCAGCCACAGCTCCAGATGATGGCGAAAATGATTAC
AGCGTAACGTCTACCTCTGCGGGTACCAAAATGCAGATGACTCAACGTGATATTCCTCAG
TCGGTCACTATTGTTAGCCAGCAGCGGATGGAAGATCAGCAGTTACAAACGCTGGGCGAA
GTGATGGAAAACACGCTGGGGATCAGCAAAAGTCAGGCGGATTCCGATCGTGCTCTTTAT
TATTCCCGCGGATTCCAGATCGATAACTATATGGTTGATGGTATCCCCACCTATTTTGAA
TCGCGCTGGAATCTGGGCGACGCACTTTCTGATATGGCACTCTTTGAACGCGTAGAAGTA
GTGCGTGGCGCGACAGGACTCATGACCGGGACGGGTAATCCATCTGCGGCAATTAATATG
GTTCGAAAACACGCGACCAGTCGTGAATTTAAAGGCGATGTCTCGGCGGAATACGGTAGC
TGGAACAAAGAACGGTATGTGGCGGATTTACAAAGCCCACTCACCGAAGACGGTAAAATC
CGCGCGCGAATTGTCGGCGGCTACCAGAATAACGACTCATGGCTGGACCGCTACAACAGT
GAAAAGACCTTCTTCTCGGGCATTGTCGATGCTGATTTAGGCGATCTTACGACGCTTTCA
GCCGGTTACGAATATCAGCGCATTGATGTTAATAGCCCTACCTGGGGCGGTTTACCGCGC
TGGAATACTGATGGCAGCAGCAACAGTTACGATCGTGCACGCAGTACCGCACCTGACTGG
GCGTACAACGATAAAGAGATCAACAAGGTCTTTATGACCCTGAAGCAGCGGTTTGCTGAT
ACCTGGCAAGCGACACTGAATGCCACCCACTCTGAAGTCGAATTTGACAGCAAAATGATG
TATGTCGATGCCTATGTAAACAAAGCGGATGGTATGCTGGTTGGGCCATACAGTAATTAT
GGACCTGGCTTTGATTATGTCGGCGGCACCGGTTGGAACAGTGGCAAACGTAAAGTTGAT
GCGCTGGATTTGTTCGCTGACGGTATTTATGAATTGTTTGGTCGTCAGCACAATCTAATG
TTTGGTGGCAGTTACAGCAAACAAAACAATCGTTACTTCAGTTCATGGGCCAACATCTTC
CCGGATGAAATTGGCAGTTTCTACAACTTTAATGGCAATTTCCCACAAACCGACTGGTCA
CCACAGAGCCTGGCACAGGACGATACCACACATATGAAATCGTTATATGCTGCCACTCGA
GTCACCCTTGCCGATCCGCTGCATCTGATCCTCGGCGCACGTTATACCAACTGGCGGGTT
GATACGCTGACTTACAGCATGGAGAAAAACCACACCACGCCTTACGCTGGTCTGGTGTTT
GACATCAATGACAACTGGTCGACCTACGCCAGCTATACCTCTATTTTCCAGCCGCAAAAT
GATCGTGACAGTTCAGGCAAATATCTGGCTCCAATCACCGGTAACAACTACGAGCTGGGT
CTGAAATCGGACTGGATGAATAGCCGTCTGACCACCACGTTAGCCATCTTCCGTATTGAG
CAGGATAATGTCGCTCAGTCCACCGGTACACCTATCCCCGGCAGCAACGGCGAAACCGCC
TATAAAGCGGTGGATGGGACAGTCAGTAAAGGGGTGGAATTTGAACTCAACGGCGCAATT
ACCGACAACTGGCAGCTGACATTTGGCGCAACGCGCTATATTGCAGAGGATAACGAAGGA
AACGCCGTTAATCCTAATCTGCCACGCACCACGGTTAAAATGTTCACCAGCTATCGGTTG
CCTGTCATGCCAGAGTTGACAGTCGGCGGTGGTGTTAACTGGCAAAATCGCGTGTATACC
GACACCGTGACACCGTATGGCACCTTCCGCGCCGAGCAAGGTAGCTACGCGCTGGTGGAT
CTCTTCACCCGCTACCAGGTGACGAAAAACTTCTCGTTACAGGGGAACGTCAATAACCTG
TTCGACAAAACCTACGATACCAACGTGGAAGGTTCTATCGTCTACGGCACACCGCGTAAT
TTCAGCATTACCGGCACGTATCAATTCTGA
>tmpTY2482_00140 | Escherichia coli O104:H4 str. TY-2482 HIT-like protein hinT (360 nt)
GTGGCAGAAGAAACTATATTCAGCAAAATTATTCGTCGTGAGATCCCCTCCGATATCGTC
TACCAGGATGATCTGGTAACGGCGTTTCGCGATATTTCGCCGCAAGCGCCAACGCATATT
CTGATCATTCCGAATATCCTCATTCCGACTGTGAACGACGTCTCAGCTGAGCATGAGCAG
GCGCTGGGACGCATGATCACCGTAGCGGCAAAAATTGCTGAGCAAGAAGGTATTGCCGAA
GATGGCTATCGTCTGATCATGAATACCAACCGCCATGGCGGACAAGAGGTTTACCACATC
CATATGCACTTGTTGGGTGGCCGTCCGCTGGGACCAATGCTGGCGCATAAAGGTCTGTAA
>tmpTY2482_00141 | Escherichia coli O104:H4 str. TY-2482 hypothetical protein (378 nt)
ATGAGAAAAGGATGCTTTGGGCTGGTGTCTCTGGCGTTGTTACTGCTGGTGGGCTGTCGT
TCACATCCGGAAATTCCGGTGAATGATGAGCAATCGCTGGTGATGGAGTCATCTTTATTG
GCTGCGGGCATCAGTGCAGAAAAGCCCGTCCTTTCGACGTCTGATATTCAACCTTCAGCA
TCCTCAACGCTTTATAACGAAAGGCAAGAACCCGTTACCGTTCATTATCGTTTTTACTGG
TATGACGCCAGAGGGCTGGAGATGCATCCTCTGGAAAGGCCACGCAGCGTTAGCATTCCC
GCACATTCGGCGGTAACGCTGTACGGCAGCGCCAATTTTCTGGGGGCGCACAAAGTCAGA
CTTTATCTATATTTGTAA
>tmpTY2482_00142 | Escherichia coli O104:H4 str. TY-2482 penicillin-binding protein activator LpoB (642 nt)
ATGACAAAAATGAGTCGCTACGCCTTGATTACCGCGCTGGCGATGTTTCTCGCCGGGTGT
GTGGGGCAACGTGAACCTGCACCGGTAGAAGAAGTGAAACCAGCGCCGGAACAACCAGCC
GAGCCACAACAGCCTGTCCCCACAGTGCCCTCGGTGCCGACGATCCCGCAGCAGCCAGGC
CCAATTGAGCACGAAGATCAAACGGCACCGCCTGCGCCGCATATTCGCCATTATGACTGG
AATGGCGCAATGCAGCCGATGGTCAGTAAGATGCTTGGGGCTGACGGGGTGACTGCGGGT
AGCGTCCTGCTGGTTGATAGCGTTAACAACCGTACTAACGGTTCGCTGAATGCCGCAGAA
GCGACCGAAACGCTGCGAAATGCGCTGGCTAATAACGGGAAATTTACCCTGGTTTCCGCC
CAGCAGCTGTCGATGGCTAAGCAACAGTTAGGTTTGTCGCCGCAGGACAGTTTAGGTACC
CGTAGTAAAGCCATAGGCATTGCCCGCAATGTCGGCGCTCATTACGTGCTGTACTCCAGC
GCCTCTGGCAACGTTAACGCTCCGACCCTACAAATGCAGCTGATGCTGGTGCAGACGGGC
GAAATTATCTGGTCAGGTAAAGGTGCCGTTTCGCAGCAATAA
>tmpTY2482_00143 | Escherichia coli O104:H4 str. TY-2482 thiamine kinase (825 nt)
GTGCCGTTTCGCAGCAATAATCCCATCATGCGCGACGAATTGCTGTCGCGCTTTTTCCCG
CAGTTTCATCCCGTCACGACGTTTAATAGTGGGCTTAGTGGCGGGAGTTTTCTCATTGAA
CATCAGGGCCAGCGTTTTGTTGTGCGTCAGCCGCACGATCCTGATGCGCCGCAGTCCGCG
TTCTTGCGCCAGTATCGGGCTTTATCACAACTACCCGCAAGCATTGCACCGAAGCCGCAT
TTATATCTCCGTGACTGGATGGTAGTCGACTATCTGCCCGGCGCGGTAAAAACGTATTTG
CCGGATACCAACGAACTGGCAGGCTTGCTGTATTATCTACATCAACAACCACGTTTTGGC
TGGCGAATAACGCTGTTGCCGTTACTGGAACTGTACTGGCAGCAAAGCGATCCGGCGCGG
CGGACAGTGGGTTGGCTGCGAATGTTAAAACGTCTGCGCAAAGTGCGGGAACCACGGCCT
TTACGCTTAAGTCCATTGCATATGGATGTCCACGCCGGAAATTTAGTGCATAGCGCGTCA
GGGTTAAAACTCATCGACTGGGAGTATGCCGGAGATGGTGATATCGCGCTGGAACTGGCG
GCGGTGTGGGTGGAAAATACTGAACAGCACCGGCAATTGGTCAATGACTATGCCACTCGC
GCGAAGATTTATCCGGCGCAATTATGGCGTCAGGTCAGGCGATGGTTTCCCTGGCTGCTG
ATGCTCAAAGCAGGGTGGTTTGAGTACCGCTGGCGACAAACCGGCGATCAACAATTTATC
AGGCTGGCCGATGACACCTGGCGGCAGCTATTAATAAAACAATAA
>tmpTY2482_00144 | Escherichia coli O104:H4 str. TY-2482 beta-hexosaminidase (1026 nt)
GTGGGTCCAGTAATGTTGGATGTCAAAGGTTACGAACTGGACGCGGAAGAGCGTGAAATA
CTTGCGCATCCGCTGGTGGGAGGGCTGATTCTCTTTACGCGTAACTATCATGATCCTGCC
CAGTTACGTGAACTGGTGCGCCAGATCCGCGCAGCTTCGCGCAATCATCTGGTGGTGGCG
GTAGATCAGGAAGGTGGACGCGTGCAGCGTTTTCGTGAAGGTTTTACCCGCTTGCCAGCG
GCGCAATCATTCGCTGCGCTGTCAGGAATGGAAGAGGGCGGCAAACTGGCGCAAGAGGCG
GGTTGGCTGATGGCCAGCGAAATGATCGCTATGGATATTGATATCAGCTTTGCGCCAGTG
CTGGATGTCGGGCATATCAGCGCGGCGATTGGCGAGCGTTCTTATCATGCCGATCCACAA
AAAGCCCTGGCAATTGCCAGCCGGTTTATTGATGGTATGCATGAAGCCGGAATGAAAACG
ACCGGGAAACACTTCCCAGGACACGGTGCAGTAACGGCAGACTCACACAAAGAAACACCG
TGCGATCCACGTCCACAAGCGGAGATTCGCGCTAAAGATATGTCGGTCTTCAGTTCCTTA
ATCCGCGAAAATAAACTCGACGCCATTATGCCTGCGCATGTGATCTACAGTGATGTTGAT
CCGCGTCCGGCGAGCGGTTCTCCCTACTGGCTGAAAACCGTTTTGCGTCAGGAACTGGGT
TTTGACGGCGTGATTTTCTCTGACGATTTATCGATGGAAGGTGCCGCGATTATGGGCAGT
TATGCCGAACGCGGGCAGGCATCACTGGATGCGGGTTGCGATATGATCCTGGTCTGCAAT
AATCGTAAAGGGGCCGTCAGCGTGTTAGATAATCTGTCACCGATCAAGGCAGAACGTGTT
ACACGTTTGTATCATAAAGGTTCATTTTCGCGACAGGAACTGATGGACTCGGCTCGCTGG
AAAGCGATCAGCACCCGTCTGAATCAGTTACACGAACGCTGGCAGGAAGAGAAAGCAGGT
CACTAA
>tmpTY2482_00145 | Escherichia coli O104:H4 str. TY-2482 UPF0227 protein ycfP (543 nt)
ATGATTATCTATTTACACGGTTTTGACTCTAACAGTCCGGGTAACCACGAGAAAGTCTTA
CAATTGCAGTTTATTGACCCGGATGTACGCTTGATAAGCTACAGTACGCGGCATCCGAAA
CATGATATGCAGCATCTGCTTAAAGAAGTGGACAAAATGTTGCAACTGAACGTTGACGAG
CGTCCGCTAATTTGCGGCGTTGGCCTGGGCGGATACTGGGCGGAACGGATTGGTTTTCTT
TGCGACATCCGCCAGGTGATCTTCAACCCTAATTTGTTCCCTTATGAGAACATGGAAGGC
AAGATTGATCGCCCGGAAGAGTATGCCGATATTGCCACTAAGTGTGTGACCAACTTCCGC
GAGAAGAATCGCGATCGTTGTCTGGTTATTTTGTCGCGTAATGATGAAGCACTTAACAGC
CAGCGGACATCTGAAGAGTTGCATCATTATTACGAGATTGTCTGGGACGAAGAGCAGACG
CACAAATTCAAGAATATCTCCCCGCATTTACAGCGCATTAAAGCGTTCAAAACCCTCGGG
TAA
>tmpTY2482_00146 | Escherichia coli O104:H4 str. TY-2482 NADH dehydrogenase (1305 nt)
TTGACTACGCCATTGAAAAAGATTGTGATTGTCGGCGGCGGTGCTGGTGGGCTGGAAATG
GCAACACAGCTGGGGCATAAGCTGGGACGTAAGAAAAAAGCCAAAATTACGCTGGTCGAT
CGTAACCACAGCCACCTGTGGAAACCGCTGCTGCACGAAGTGGCGACTGGCTCGCTTGAT
GAAGGCGTCGATGCGTTGAGCTATCTGGCCCATGCGCGCAATCATGGTTTCCAGTTCCAG
CTGGGTTCCGTCATTGATATTGATCGTGAAGCGAAAACAATCACTATTGCAGAACTGCGC
GATGAGAAAGGTGAACTGCTGGTTCCGGAACGTAAAATCGCCTATGACACCCTGGTAATG
GCGCTGGGTAGCACCTCTAACGATTTCAATACGCCAGGTGTCAAAGAGAACTGCATTTTC
CTCGATAACCCGCACCAGGCGCGTCGCTTTCACCAGGAGATGCTGAATCTCTTCCTGAAA
TACTCCGCCAACCTGGGCGCAAATGGCAAAGTGAACATTGCGATTGTCGGCGGCGGCGCG
ACGGGTGTAGAACTCTCCGCTGAATTGCACAACGCGGTCAAGCAACTGCACAGCTACGGT
TACAAAGGCCTGACCAACGAAGCCCTGAACGTAACGCTGGTAGAAGCGGGAGAACGTATT
TTGCCTGCATTACCGCCACGTATCTCTGCTGCGGCCCACAACGAGCTAACGAAACTTGGC
GTTCGCGTGCTGACGCAAACCATGGTCACCAGTGCTGATGAAGGCGGCCTGCACACTAAA
GATGGCGAATATATTGAGGCTGATCTGATGGTGTGGGCAGCCGGGATCAAAGCGCCAGAC
TTCCTGAAAGATATCGGTGGTCTTGAAACTAACCGTATCAACCAGCTGGTGGTGGAACCG
ACGCTGCAAACCACCCGCGATCCAGACATTTACGCTATTGGCGACTGCGCGTCATGCCCG
CGTCCGGAAGGGGGCTTTGTTCCGCCGCGTGCTCAGGCTGCACACCAGATGGCGACTTGC
GCAATGAACAACATACTGGCGCAGATGAACGGTAAGCCGCTGAAAAATTATCAGTATAAA
GATCATGGTTCGCTGGTATCGCTGTCGAACTTCTCCACCGTCGGTAGCCTGATGGGTAAC
CTGACGCGCGGCTCAATGATGATTGAAGGACGAATTGCGCGCTTTGTATATATCTCGCTA
TACCGAATGCATCAGATTGCGCTGCATGGTTACTTTAAAACCGGATTAATGATGCTGGTG
GGGAGTATTAACCGCGTTATCCGTCCGCGTTTGAAGTTGCATTAA
>tmpTY2482_00147 | Escherichia coli O104:H4 str. TY-2482 hypothetical protein (540 nt)
GTGAATAAATCAATGTTGGCGGGTATCGGGATTGGTGTCGCAGCTGCGCTGGGCGTAGCG
GCAGTGGCCAGTCTGAACGTGTTTGAACGGGGCCCGCAATACGCTCAGGTTGTTTCTGCA
ACCCCAATCAAGGAAACGGTTAAAACACCGCGTCAGGAGTGTCGCAACGTCACAGTGACC
CATCGTCGACCGGTGCAGGATGAAAATCGCATTACCGGGTCGGTGCTCGGCGCTGTTGCT
GGCGGCGTGATAGGGCATCAGTTTGGCGGTGGTCGCGGTAAAGATGTCGCCACTGTTGTG
GGGGCGCTGGGTGGTGGATATGCCGGTAACCAGATCCAGGGCTCTCTCCAGGAAAGCGAT
ACTTACACGACTACGCAACAGCGTTGTAAAACGGTGTATGACAAGTCAGAAAAAATGCTC
GGTTATGATGTGACCTATAAGATTGGCGATCAGCAGGGCAAAATCCGCATGGACCGCGAT
CCGGGTACGCAGATCCCGCTAGATAGTAATGGGCAACTGATTTTGAATAACAAAGTATAA
>tmpTY2482_00148 | Escherichia coli O104:H4 str. TY-2482 hypothetical protein (696 nt)
GTGAACGGAGGTGATTATTTTTATAATAACCTTTCATTCACAGTCACCAGGTACAACGGC
ATCATGGCAACTGACTCAACACAATGTGTAAAAAAAAGCCGTGGCCGCCCAAAAGTGTTC
GACAGGGATGCCGCGCTTGATAAGGCCATGAAATTGTTCTGGCAACACGGTTATGAAGCG
ACTTCTCTTGCGGACCTCGTCGAAGCGACCGGAGCCAAAGCGCCCACGCTATACGCGGAA
TTTACCAACAAAGAGGGGTTATTTCGTGCCGTTCTCGACCGCTATATCGATCGTTTTGCC
GCTAAGCATGAAGCACAGCTGTTTTGTGAAGAGAAAAGCGTGGAGTCTGCGCTGGCTGAC
TATTTTGCTGCCATCGCCAACTGCTTTACCAGCAAAGACACCCCGGCAGGCTGCTTCATG
ATCAACAACTGCACCACCCTCTCCCCAGATTCAGGAGATATCGCCAATACGTTGAAATCA
CGCCATGCGATGCAAGAGCGCACTTTGCAGCAGTTTTTATGTCAACGACAAGCGCGCGGG
GAAATCCCGACCCACTGTGACGTGACACATCTGGCAGAATTCCTTAATTGTATTATTCAG
GGGATGTCGATCAGCGCACGCGAAGGTGCATCGCTGGAAAAACTAATGCAGATTGCCGGA
ACGACTTTGCGTTTATGGCCCGAACTGGTGAAATAA
>tmpTY2482_00149 | Escherichia coli O104:H4 str. TY-2482 multiple stress resistance protein BhsA (258 nt)
ATGAAAAACGTAAAAACCCTCATCGCTGCGGCGATTTTAAGCTCCATGTCATTTGCCAGC
TTTGCGGCTGTCGAAGTTCAGTCAACGCCAGAAGGCCAACAAAAAGTCGGTACAATCAGT
GCTAACGCGGGGACAAATCTGGGATCGCTGGAAGAGCAGCTGGCGCAAAAAGCGGATGAG
ATGGGCGCAAAATCTTTCCGTATTACTTCTGTAACCGGTCCGAATACCCTCCATGGAACA
GCAGTAATTTATAAATAA
>tmpTY2482_00150 | Escherichia coli O104:H4 str. TY-2482 hypothetical protein (960 nt)
ATGATCAAAACGCGTTTTTCTCGCTGGCTAACGTTTTTTACGTTCGCCGCTGCCGTGGCG
CTGGCGCTACCGGCAAAAGCCAACACCTGGCCGCTGCCGCCAGCGGGCAGTCGTCTGGTT
GGCGAAAACAAATTTCATGTGGTGGAAAATGACGGTGGTTCTCTGGAAGCCATCGCCAAA
AAATATAACGTCGGCTTTCTCGCTCTGTTACAGGCTAACCCCGGCGTTGATCCTTACGTA
CCGCGCGCGGGCAGCGTGTTAACGATCCCGTTGCAAACCCTACTTCCAGACGCGCCGCGC
GAAGGCATTGTGATCAACATTGCGGAGCTGCGTCTCTATTACTACCCGCCGGGTAAAAAT
TCGGTAACCGTGTATCCAATAGGTATTGGTCAGTTAGGTGGTGACACGCTGACACCGACA
ATGGTGACCACCGTTTCAGACAAACGTGCAAACCCAACCTGGACGCCAACGGCAAACATC
CGCGCCCGTTATAAAGCACAGGGAATTGAGTTGCCTGCGGTAGTGCCGGCTGGACCGGAT
AACCCAATGGGCCATCATGCGATTCGTCTGGCGGCCTATGGCGGCGTTTATTTGCTTCAC
GGTACGAACGCCGATTTCGGCATTGGCATGCGGGTAAGTTCTGGCTGTATTCGTCTGCGG
GATGACGATATCAAAACACTCTTTAGCCAGGTCACCCCAGGCACCAAAGTGAATATCATC
AACACTCCGATAAAAGTCTCTGCCGAACCAAACGGTGCGCGTCTGGTTGAAGTACATCAG
CCGCTGTCAGAGAAGATTGATGACGATCCGCAGCTGCTGCCAATTACGCTGAATAGCGCA
ATGCAATCATTTAAAGATGCAGCACAAACTGACGCTGAAGTGATGCAACATGTGATGGAT
GTCCGTTCCGGGATGCCGGTGGATGTCCGCCGTCATCAAGTGAGCCCACAAACTCTGTAA
>tmpTY2482_00151 | Escherichia coli O104:H4 str. TY-2482 transcription-repair-coupling factor (3495 nt)
ATGCCCCCATATGTTGAGGCATATCCTAACGAGAATCTGACAACCGTTATGCCTGAACAA
TATCGTTATACGCTGCCCGTCAAAGCGGGTGAGCAGCGTCTGCTGGGCGAGTTAACCGGC
GCAGCCTGTGCAACGCTGGTAGCGGAAATTGCCGAACGTCACGCCGGTCCGGTGGTACTC
ATTGCACCAGATATGCAAAATGCTCTGCGTTTGCATGATGAAATCAGCCAGTTCACCGAT
CAGATGGTGATGAATCTGGCGGACTGGGAAACTCTTCCCTACGACAGTTTTTCGCCTCAT
CAGGACATTATCTCCTCGCGCCTTTCCACCCTTTACCAGCTACCGACGATGCAGCGTGGC
GTACTGATTGTTCCGGTGAATACGCTTATGCAGCGCGTTTGCCCACACAGTTTTCTCCAC
GGTCATGCGCTGGTGATGAAAAAAGGTCAGCGCCTGTCACGAGATGCATTACGAACCCAA
CTGGACAGCGCCGGTTATCGCCATGTTGACCAGGTGATGGAGCACGGCGAATACGCCACG
CGCGGCGCGTTGCTGGATCTCTTCCCGATGGGGAGTGAGCTGCCTTATCGTCTTGATTTC
TTTGATGATGAAATCGACAGCCTGCGGGTGTTTGACGTCGACAGCCAGCGCACGCTGGAG
GAAGTAGAAGCGATCAATCTGCTGCCCGCGCACGAATTTCCGACCGATAAAGCGGCAATT
GAACTGTTCCGCAGCCAGTGGCGCGATACCTTCGAAGTGAAGCGCGATCCGGAACATATT
TACCAGCAAGTGAGTAAAGGCACATTACCTGCCGGGATCGAGTACTGGCAGCCATTGTTC
TTCAGCGAACCACTGCCGCCGCTGTTCAGTTATTTCCCTGCCAATACCTTGCTGGTGAAT
ACTGGCGATCTGGAAACCAGTGCCGAACGTTTCCAGGCTGACACGCTGGCGCGTTTTGAG
AATCGCGGCGTCGATCCGATGCGCCCGCTGTTGCCACCACAATCGCTCTGGCTGCGGGTG
GACGAGCTCTTCTCAGAGCTGAAAAACTGGCCCCGGGTGCAGCTAAAAACTGAACATTTA
CCGACAAAAGCCGCGAATGCCAATTTAGGTTTCCAGAAACTGCCAGACCTGGCCGTTCAG
GCACAACAAAAAGCGCCGCTGGATGCGCTGCGTAAGTTCCTCGAGACTTTCGACGGTCCG
GTGGTGTTCTCGGTAGAAAGTGAAGGTCGCCGTGAAGCGCTGGGTGAACTGCTCGCACGA
ATTAAAATTGCTCCGCAACGCATTATGCGTCTTGATGAAGCCAGCGACCGTGGGCGTTAT
CTGATGATTGGCGCTGCCGAACATGGTTTTGTCGATAAGGTGCGTAATCTGGCGCTGATC
TGCGAAAGCGATCTGCTCGGTGAACGTGTTGCCCGCCGTCGTCAGGATTCTCGCCGCACC
ATCAACCCCGATACACTGATCCGTAACCTTGCGGAGCTGCATATTGGTCAGCCGGTGGTC
CATCTGGAGCACGGTGTCGGGCGCTATGCCGGAATGACCACGCTCGAAGCGGGCGGCATT
ACTGGCGAGTATTTGATGCTCACCTATGCCAACGACGCCAAACTGTATGTTCCGGTGTCG
TCACTGCATCTGATTAGCCGTTACGCAGGTGGCGCGGAAGAAAACGCCCCGCTGCATAAA
CTTGGCGGCGATGCGTGGTCACGCGCGCGGCAGAAAGCGGCGGAAAAAGTGCGTGATGTG
GCGGCGGAATTGCTGGATATCTACGCGCAACGCGCCGCCAAAGAGGGCTTCGCGTTTAAA
CACGATCGTGAGCAGTATCAGTTGTTCTGCGACAGCTTCCCGTTTGAAACCACGCCGGAT
CAGGCGCAGGCCATTAATGCGGTACTTAGCGACATGTGTCAGCCGCTGGCAATGGATCGT
CTGGTGTGCGGCGATGTTGGCTTTGGTAAAACAGAAGTGGCGATGCGCGCCGCTTTCCTG
GCAGTAGATAACCACAAGCAGGTGGCGGTGTTGGTGCCTACCACCCTTCTCGCGCAGCAG
CATTACGACAACTTCCGCGACCGTTTCGCCAACTGGCCGGTACGTATCGAAATGATCTCC
CGTTTCCGCAGCGCCAAAGAGCAGACGCAAATCCTTGCGGAAGTGGCGGAAGGGAAAATC
GATATTCTGATCGGTACGCACAAACTGCTGCAAAGTGACGTCAAGTTTAAAGATTTAGGC
CTGCTGATTGTCGATGAAGAACACCGCTTCGGGGTGCGTCATAAAGAGCGTATTAAAGCG
ATGCGCGCGAACGTGGATATTCTGACGCTTACTGCAACGCCGATCCCACGTACGCTGAAT
ATGGCAATGAGCGGAATGCGTGACCTGTCGATTATCGCCACGCCGCCCGCCCGTCGTCTG
GCAGTTAAAACCTTTGTCCGTGAGTATGACAGCCTGGTGGTCCGGGAGGCGATCCTGCGT
GAAATTTTGCGCGGAGGACAGGTTTATTATCTCTACAATGATGTGGAAAACATTCAGAAA
GCCGCCGAACGGCTGGCAGAACTGGTGCCAGAAGCGCGGATCGCCATCGGTCACGGGCAG
ATGCGCGAGCGCGAACTGGAACGGGTGATGAATGATTTCCATCATCAACGTTTCAACGTG
CTGGTTTGTACCACCATTATCGAAACCGGGATCGACATCCCGACAGCCAACACCATTATC
ATTGAACGTGCGGATCACTTCGGTCTGGCGCAGCTGCACCAGTTACGCGGTCGCGTCGGA
CGTTCGCATCATCAGGCATATGCATGGTTGCTGACGCCGCATCCAAAAGCGATGACTACC
GATGCACAAAAACGTCTTGAAGCGATTGCCTCGCTGGAAGATCTCGGGGCAGGTTTTGCG
CTGGCAACGCACGATCTGGAGATTCGCGGCGCGGGTGAACTGCTTGGCGAAGAACAAAGC
GGCTCAATGGAAACCATCGGTTTCTCGCTGTATATGGAGTTGCTGGAAAACGCCGTCGAT
GCACTGAAAGCCGGACGCGAGCCGTCGCTGGAAGATCTCACCAGCCAGCAAACAGAAGTC
GAGCTGCGGATGCCGTCGCTATTGCCAGATGATTTCATTCCTGACGTGAATACGCGTTTG
TCGTTCTATAAACGTATTGCCAGCGCCAAAACGGAAAACGAACTGGAAGAGATCAAAGTC
GAGCTTATCGATCGCTTCGGCCTGCTGCCGGATCCGGCGCGTACCCTGCTGGATGTTGCC
CGTCTGCGCCAGCAAGCGCAGAAACTGGGGATCAGGAAGCTGGAAGGTAATGAGAAAGGC
GGGGTGATCGAATTTGCCGAGAAGAATCACGTTAATCCGGCCTGGTTGATTGGTTTGCTG
CAAAAACAGCCGCAGCATTACCGCCTTGATGGTCCGACGCGCCTGAAATTTATTCAGGAT
TTGAGTGAGCGGAAAACGCGTATCGAATGGGTACGCCAGTTTATGCGTGAACTGGAAGAG
AACGCGATCGCTTAA
>tmpTY2482_00152 | Escherichia coli O104:H4 str. TY-2482 inner membrane protein YcfT (1074 nt)
ATGAAACAAAAAGAGCTATGGATTAACCAGATCAAAGGGTTATGTATTTGTCTGGTGGTG
ATTTATCACTCGGTCATTACCTTTTATCCGCATCTGACCACTTTTCAGCATCCGTTATCG
GAAGTCCTGAGCAAATGCTGGATCTATTTCAATCTTTACCTTGCCCCCTTTCGTATGCCG
GTTTTTTTCTTTATTTCCGGCTATTTGATTCGCCGCTATATCGACAGCGTACCGTGGGGA
AATTGTCTCGATAAACGGATCTGGAACATCTTCTGGGTGCTGGCGCTTTGGGGCGTGGTG
CAGTGGCTGGCGTTAAGTGCGCTGAACCAATGGCTGGCACCTGAGCGCGATTTAAGCAAT
GCCTCCAATGCCGCTTATGCCGATTCCACCGGTGAGTTCCTGCACGGGATGATCACCGCC
AGCACCAGCTTGTGGTATCTGTATGCGTTAATTGTCTATTTCGTGGTATGTAAAATTTTT
AGCCGTCTGGCGCTGCCACTATTCGCCTTGTTTGTACTGTTGAGTGTGGCGGTTAATTTC
GTTCCCACGCCGTGGTGGGGAATGAACAGTGTGATCCGCAATTTGCCTTATTACAGCCTT
GGCGCATGGTTTGGCGCAACAATAATGACCTGTGTTAAAGAGGTGCCGTTGCGCCGCCAT
CTGCTGATGGCTTCTTTGCTTACCGTTCTGGCGGTCGGTGCCTGGTTGTTTACTATCTCG
CTGCTGTTGTCGCTGGTATCGATTGTGGTGATCATGAAGCTGTTTTATCAATACGAGCAA
CGATTCGGTATGCGCTCCACCAGCCTGCTGAATGTGATTGGCTCCAACACCATTGCTATC
TACACCACCCATCGCATTCTGGTTGAAATATTCAGCTTAACTCTGCTTGCGCAAATGAAC
GCAGCACGCTGGTCGCCGCAAGTCGAACTGACACTCCTGCTGGTTTATCCCTTTGTCAGT
TTGTTCATCTGTACTGTTGCGGGCTTGCTGGTAAGAAAACTTTCACAGCGTGCATTCAGC
GATCTGTTGTTCTCCCCGCCTTCACTGCCCGCTGCCGTCAGTTACTCCCGCTAA
>tmpTY2482_00153 | Escherichia coli O104:H4 str. TY-2482 lipoprotein-releasing system transmembrane protein lolC (1200 nt)
ATGTACCAACCTGTCGCTCTATTTATTGGCCTGCGTTACATGCGTGGGCGTGCAGCGGAT
CGCTTCGGTCGTTTCGTCTCCTGGCTTTCTACCATCGGCATTACCCTCGGGGTGATGGCG
CTGGTCACAGTATTGTCAGTGATGAACGGCTTTGAGCGCGAGCTGCAAAACAACATCCTT
GGCCTGATGCCACAGGCAATTCTCTCTTCTGAGCATGGCTCTCTTAACCCGCAGCAACTC
CCGGAAACGGCAGTCAAACTGGACGGCGTTAATCGCGTCGCACCTATTACTACCGGTGAT
GTGGTGCTGCAAAGCGCGCGCAGCGTGGCGGTCGGGGTGATGCTCGGTATCGACCCGGCG
CAAAAAGATCCACTTACACCGTATCTGGTCAATGTGAAACAAACTGACCTCGAGCCGGGG
AAATATAATGTCATCCTCGGCGAACAACTTGCCTCACAGCTAGGCGTTAATCGCGGTGAT
CAAATCCGCGTGATGGTACCATCTGCCAGCCAGTTCACGCCGATGGGGCGTATTCCAAGC
CAGCGCCTGTTCAATGTGATTGGCACTTTCGCCGCCAACAGTGAAGTCGATGGCTATGAA
ATGCTGGTGAATATTGAGGATGCCTCGCGTCTGATGCGTTATCCGGCAGGCAATATTACC
GGCTGGCGTTTGTGGCTGGATGAGCCGCTGAAAGTTGACTCTTTAAGTCAGCAAAAACTG
CCTGAAGGCAGCAAATGGCAGGACTGGCGTGACCGTAAAGGCGAGCTGTTCCAGGCCGTA
CGCATGGAAAAAAATATGATGGGCTTGCTGCTGAGCCTGATTGTCGCCGTTGCGGCGTTT
AACATTATTACCTCACTAGGGCTGATGGTAATGGAGAAGCAGGGCGAAGTCGCGATCCTG
CAAACGCAAGGCTTAACTCCGCGACAAATCATGATGGTCTTTATGGTGCAAGGGGCCAGC
GCCGGGATTATCGGTGCGATCCTCGGTGCGGCGCTTGGCGCACTGCTTGCCAGCCAGTTA
AATAATCTGATGCCGATAATCGGCGTCCTGCTTGATGGCGCGGCGCTGCCGGTGGCTATC
GAACCTTTACAGGTCATTGTTATTGCGCTGGTGGCGATGGCTATCGCGCTGCTGTCTACG
CTTTACCCTTCATGGCGCGCTGCCGCCACACAACCCGCTGAGGCTTTACGTTATGAATAA
>tmpTY2482_00154 | Escherichia coli O104:H4 str. TY-2482 lipoprotein-releasing system ATP-binding protein LolD (702 nt)
ATGAATAAGATCCTGTTGCAATGCGACAACCTGTGCAAACGCTATCAGGAAGGCAGTGTG
CAAACCGATGTACTGCACAATGTCAGTTTCAGCGTGGGCGAAGGTGAAATGATGGCGATC
GTCGGTAGCTCTGGTTCCGGTAAAAGTACCTTGCTGCACCTGCTGGGCGGGCTGGATACA
CCAACCTCCGGCGATGTGATCTTTAACGGTCAACCGATGAGCAAACTGTCTTCGGCGGCG
AAAGCAGAACTGCGCAACCAGAAGCTGGGCTTTATTTATCAGTTTCACCACCTGCTGCCG
GATTTTACTGCCCTGGAAAACGTGGCTATGCCACTGCTGATTGGCAAGAAAAAGCCCGCT
GAAATCAACAGCCGTGCGCTGGAGATGTTAAAAGCGGTGGGGCTGGAGCATCGTGCGAAT
CACCGCCCATCTGAACTTTCTGGCGGCGAACGCCAGCGTGTGGCGATTGCCCGTGCGCTG
GTCAATAATCCGCGTCTGGTACTTGCGGATGAGCCTACCGGTAACCTCGATGCGCGTAAC
GCCGACAGCATCTTCCAGTTGCTTGGGGAATTGAATCGCTTGCAGGGCACCGCCTTCCTG
GTGGTTACTCACGACCTGCAACTGGCGAAACGTATGAGCCGCCAATTGGAAATGCGTGAT
GGACGTCTGACGGCGGAACTGAGCCTGATGGGGGCGGAGTAA
>tmpTY2482_00155 | Escherichia coli O104:H4 str. TY-2482 lipoprotein-releasing system transmembrane protein lolE (1239 nt)
ATGCCTTTATCGTTATTGATTGGCCTGCGTTTTAGTCGCGGACGGCGGCGCGGCGGCATG
GTGTCGCTGATCTCCGTTATTTCTACCATTGGCATTGCCCTCGGCGTGGCGGTATTGATC
GTCGGCTTAAGCGCGATGAACGGCTTTGAACGCGAACTGAATAACCGTATTCTGGCGGTG
GTGCCGCATGGTGAAATTGAGGCGGTAAATCAGCCATGGACTAACTGGCAGGAAGCACTG
GATAACGTGCAAAAAGTGCCGGGTATTGCCGCTGCTGCGCCGTATATCAATTTCACCGGA
CTGGTAGAAAGTGGTGCCAATCTGCGCGCAATTCAGGTGAAGGGCGTTAACCCGCAACAG
GAACAGCGTCTGAGCGCATTACCCTCGTTTGTTCAGGGGGATGCCTGGCGCAATTTTAAA
GCGGGCGAACAGCAAATTATCATCGGCAAAGGCGTGGCGGATGCGCTGAAAGTGAAGCAG
GGCGATTGGGTGTCGATCATGATCCCCAACTCGAATCCCGAGCATAAACTGATGCAGCCA
AAACGTGTGCGTTTGCACATTGCCGGTATTTTGCAGTTGAGTGGTCAACTCGATCACAGT
TTTGCCATGATCCCGCTGGCGGATGCCCAACAATATCTTGATATGGGTTCCAGCGTGTCA
GGTATTGCCCTTAAAATGACGGATGTTTTCAACGCCAATAAGCTGGTACGCGATGCGGGT
GAAGTGACCAACAGCTATGTTTATATTAAAAGTTGGATTGGTACTTACGGCTATATGTAT
CGCGATATCCAGATGATCCGCGCCATTATGTATCTGGCGATGGTACTGGTGATTGGCGTG
GCCTGTTTCAACATCGTCTCCACCTTAGTGATGGCGGTGAAAGACAAGAGTGGCGATATC
GCAGTATTAAGAACGCTGGGGGCGAAAGATGGTTTAATTCGCGCCATCTTTGTCTGGTAT
GGATTGCTGGCAGGGCTGTTCGGCAGCCTGTGTGGGGTGATTATCGGTGTGGTGGTTTCA
CTGCAACTTACCCCGATTATTGAGTGGATTGAAAAGTTGATCGGTCATCAGTTCCTCTCC
AGCGATATCTATTTTATTGATTTCCTGCCATCGGAATTGCACTGGCTGGACGTCTTCTAC
GTACTGGTCACAGCATTGTTGCTGAGTCTTTTGGCAAGTTGGTATCCGGCGCGGCGCGCC
AGTAATATTGACCCTGCGCGAGTCCTTAGCGGCCAGTAA
>tmpTY2482_00156 | Escherichia coli O104:H4 str. TY-2482 N-acetyl-D-glucosamine kinase (912 nt)
ATGTATTACGGGTTTGATATTGGTGGAACAAAAATTGCGCTTGGCGTGTTTGATAGCGGT
CGGCAGTTGCAGTGGGAAAAGCGGGTGCCGACACCGCGTGACAGCTATGACGCATTTTTA
GATGCAGTGTGTGAGCTGGTAGCTGAAGCTGACCAACGTTTTGGCTGTAAAGGTTCTGTC
GGCATCGGTATTCCGGGAATGCCGGAAACAGAAGATGGTACGCTGTATGCCGCCAATGTC
CCCGCTGCCAGCGGTAAACCGCTGCGTGCCGACCTGAGCGCACGTCTTGATCGCGATGTA
CGCCTTGATAACGATGCCAACTGTTTTGCCCTTTCAGAAGCCTGGGATGATGAATTTACT
CAATATCCACTGGTGATGGGGTTGATTCTCGGCACCGGCGTTGGCGGCGGGCTGATTTTC
AACGGCAAACCGATTACCGGTAAAAGCTACATTACCGGCGAGTTTGGCCATATGCGTCTG
CCGGTTGATGCGTTAACCATGATGGGGTTGGATTTCCCGTTACGCCGCTGCGGCTGTGGT
CAGCATGGCTGCATTGAAAATTATCTGTCTGGTCGCGGTTTTGCGTGGCTGTATCAACAC
TATTATCATCAACCGTTGCAGGCTCCCGAAATTATTGCGCTTTATGATCAAGGCGATGAG
CAGGCAAGGGCGCACGTTGAGCGTTATCTGGATTTATTAGCGGTTTGTCTGGGAAATATC
CTGACCATTGTTGACCCTGACCTGGTCGTCATTGGTGGTGGCTTATCGAATTTCCCGGCA
ATCACAACGCAACTGGCGGACAGGCTGCCTCGTCATCTCTTACCTGTAGCTCGTGTTCCG
CGCATTGAACGCGCGCGCCACGGTGATGCGGGAGGAATGCGTGGTGCGGCCTTCCTACAT
CTAACCGATTAA
>tmpTY2482_00157 | Escherichia coli O104:H4 str. TY-2482 NAD-dependent deacetylase (822 nt)
ATGCTGTCGCGTCGGGGTCATCGGTTAAGTCGTTTTCGTAAAAATAAACGCCGCCTGCGC
GAGCGTTTGCGTCAGCGTATTTTTTTCAGAGATAAAGTGGTGCCGGAAGCAATGGAAAAA
CCAAGAGTACTCGTACTGACAGGGGCAGGGATTTCTGCGGAATCAGGTATTCGTACCTTT
CGCGCCGCAGATGGCCTGTGGGAAGAACATCGGGTTGAAGATGTGGCAACGCCGGAAGGT
TTCGATCGCGATCCTGAACTGGTGCAAGCGTTTTATAACGCCCGTCGTCGACAGCTGCAG
CAGCCAGAAATTCAGCCTAACGCCGCGCATCTTGCGCTGGCTAAACTGCAAGACGCCCTC
GGCGATCGCTTTTTGCTGGTAACGCAGAATATAGACAACCTGCATGAACGCGCAGGTAAT
ACCAATGTCATTCATATGCATGGGGAATTGCTGAAAGTTCGTTGTTCGCAAAGTGGTCAG
GTTCTCGACTGGACCGGAGACGTTACGCCAGAAGATAAATGCCATTGTTGCCAGTTCCCG
GCACCCTTGCGCCCGCACGTCGTTTGGTTTGGCGAAATGCCACTCGGCATGGATGAAATT
TATATGGCGTTGTCGATGGCTGATATTTTCATTGCCATTGGTACTTCCGGGCATGTTTAT
CCGGCGGCTGGGTTTGTTCACGAAGCGAAACTGCATGGCGCGCACACCGTGGAACTGAAT
CTCGAACCAAGTCAGGTCGGTAATGAATTTGCCGAGAAATATTACGGCCCGGCAAGCCAG
GTGGTGCCTGAGTTTGTTGAAAAGTTGCTGAAGGGATTATAA
>tmpTY2482_00158 | Escherichia coli O104:H4 str. TY-2482 inner membrane protein ycfZ (711 nt)
ATGAAGACACTTTTTACGGATGTTACCGGTACTGTACCGGATGCTGAAGAGATCGCACGT
AAAGCCGAGCTTTTTCGCCAACAAACGGGAATTGCACCGTTTATTGTGATTTTACCCGAC
ATTAATAATGAAGCCAGTCTCAGACAAAATGGTAAAGCGATGCTGGCGCATGCGTCATCT
TCATTGAGTAATGTAAAAGGAAGTGTTCTGTTACTATTTACTACCCGCGAACCACGGTTA
ATTATGATCACCAACGGCCAGGTTGAAAGTGGTCTGGACGATAAACATCTCGGCCTTCTG
ATAGAAAATCACACGCTGGCTTATTTAAATGCAGATCTCTGGTATCAGGGAATCAATAAT
GCATTGGCTGTTCTACAAGCACAGATATTAAAACAACCGACGCCGCCACTGACGTATTAT
CCGCATCCAGGACAACAGCATGAAAATGCTCCCCCCGGCAGCACCAACACATTAGGTTTT
ATCGCCTGGGCTGCGACGTTTATCTTATTTTCCTGGATCTTTTGCTACACGACTCGTTTT
ATTTATGCGTTAAAATTTGCAGTGGCGATGACTATTGCCAATATGGGTTATCAGGCTTTA
TGTTTGTATATCGATAATAGCTTTGCGATTACCAGAATATCGCCACTCTGGGCAGGGCTA
ATTGGTGTCTGTACGTTTATTGCCGCATTGTTATTGACGAGTAAACGATAA
>tmpTY2482_00159 | Escherichia coli O104:H4 str. TY-2482 inner membrane protein ymfA (462 nt)
ATGAGTCAGGACAGTAAAGTTTTATCCCGCGCTTTTCTCGGTATCGGTCTGATATTGCTC
GTTATTTCTGCAATCATCTTTTATTACCATTTTACTTTTACCAAAAGCGCGGTTCATACA
GAAGGAATCATTGTTGATGCCGTTTGGTACAACAATCACTCAAACGACGTCGATGATAAT
GGTTCCTGGTATCCAGTGGTTGCCTTTCGCCCTACGCCAGATTACACGCTAATTTTCAAT
TCGAATATCGGTAGTGATTTTTATGAAGATAGCGAAGGTGACAGAGTCAATGTCTATTAT
CCGCCAGGGCATCCAGAACAAGCCGAAATAAACAATCCCTGGGTTAATTTTTTTAAATGG
GGCTTTGTTGGCATAGCAGGCATTATTTTCGGTAGTGTCGGTCTGATAATCACGCTCCCC
TCCACCAAAAAATCTCGCAGGAAACGGAAGTCCCGCCCATAA
>tmpTY2482_00160 | Escherichia coli O104:H4 str. TY-2482 spermidine/putrescine-binding periplasmic protein (1047 nt)
ATGAAAAAATGGTCACGCCACCTGCTCGCGGCGGGTGCTCTGGCACTGGGCATGAGCGCC
GCTCACGCCGATGACAACAATACGCTGTATTTCTACAACTGGACCGAGTACGTGCCGCCA
GGACTGCTTGAACAGTTCACCAAAGAAACCGGTATTAAGGTTATCTATTCGACTTACGAG
TCGAACGAAACCATGTACGCCAAGTTGAAAACGTACAAAGACGGTGCCTACGACCTGGTG
GTTCCTTCAACCTATTACGTCGATAAAATGCGTAAAGAAGGGATGATCCAGAAGATCGAC
AAGTCGAAGTTAAGCAATTTCAGCAACCTCGATCCAGACATGCTCAACAAGCCGTTTGAC
CCGAATAACGACTACTCCATTCCGTATATCTGGGGGGCGACGGCGATTGGCGTTAACGGT
GATGCGGTAGATCCGAAATCCGTTACCAGCTGGGCCGATCTGTGGAAGCCTGAGTACAAA
GGTAGCCTGCTGCTGACCGACGATGCCCGTGAAGTGTTCCAGATGGCGCTGCGCAAACTG
GGCTACTCCGGTAACACTACCGATCCGAAAGAGATTGAAGCTGCATATAACGAGCTGAAA
AAACTGATGCCAAACGTCGCAGCGTTTAACTCCGATAACCCGGCTAACCCGTACATGGAA
GGCGAAGTTAACCTCGGCATGATCTGGAACGGCTCTGCTTTCGTTGCACGCCAGGCGGGT
ACGCCAATTGACGTGGTGTGGCCGAAAGAAGGCGGCATTTTCTGGATGGACAGCCTGGCG
ATCCCGGCAAATGCCAAAAACAAAGAAGGCGCGCTGAAATTGATCAACTTCCTGCTGCGC
CCGGATGTGGCAAAACAGGTTGCCGAAACTATCGGTTATCCAACGCCAAACCTTGCGGCG
CGTAAGCTGTTAAGCCCGGAAGTGGCGAACGATAAAACGCTCTACCCGGATGCTGAAACC
ATTAAAAATGGTGAATGGCAGAATGACGTTGGCGCAGCCAGCAGCATTTATGAAGAGTAT
TATCAGAAGCTGAAAGCAGGACGTTAA
>tmpTY2482_00161 | Escherichia coli O104:H4 str. TY-2482 spermidine/putrescine transport system permease potC (795 nt)
ATGATCGGTCGACTGCTTCGCGGCGGTTTTATGACCGCTATCTACGCGTACCTGTATATC
CCAATCATTATTTTGATTGTGAACTCCTTTAACAGCTCGCGCTTTGGCATCAACTGGCAG
GGTTTTACCACCAAATGGTATAGCCTGCTGATGAACAACGACAGCCTGTTACAGGCAGCG
CAGCATTCACTAACAATGGCGGTGTTTTCGGCGACATTTGCTACGCTTATCGGTTCACTG
ACGGCAGTTGCGCTGTACCGTTATCGCTTTCGTGGTAAGCCGTTCGTTAGCGGAATGCTG
TTTGTGGTGATGATGTCACCAGATATCGTGATGGCGATTTCTCTGCTGGTGCTGTTTATG
CTGCTGGGTATTCAGCTTGGCTTCTGGTCGCTGCTGTTCTCGCATATCACCTTCTGCCTG
CCGTTTGTGGTGGTGACGGTGTATTCGCGCCTGAAAGGTTTTGACGTGCGGATGCTGGAA
GCGGCGAAAGATCTCGGTGCCAGTGAATTTACCATTCTGCGAAAAATCATTCTGCCACTG
GCAATGCCTGCGGTGGCGGCGGGCTGGGTGTTAAGCTTTACCCTGTCGATGGACGATGTA
GTAGTTTCTTCGTTCGTCACCGGACCAAGCTATGAAATTCTGCCGTTAAAAATTTATTCG
ATGGTCAAAGTCGGCGTATCGCCGGAAGTTAACGCGCTGGCAACCATATTACTGGTGCTG
TCGCTGGTGATGGTAATTGCCAGCCAGCTTATTGCTCGTGATAAAACGAAAGGTAACACA
GGGGACGTTAAATGA
>tmpTY2482_00162 | Escherichia coli O104:H4 str. TY-2482 spermidine/putrescine transport system permease potB (858 nt)
ATGAAGAACACAAGTAAGTTCCAGAATGTAGTGATTGTCACTATTGTCGGTTGGCTTGTG
TTGTTTGTCTTTCTGCCCAACCTGATGATCATTGGCACCAGCTTTTTGACCCGCGACGAC
GCCAGTTTCGTCAAAATGGTCTTTACGCTGGATAACTACACGCGTCTGCTCGATCCGCTC
TATTTTGAAGTGCTATTGCACTCGCTGAATATGGCGCTGATCGCCACCCTCGCCTGCCTG
GTGCTGGGCTACCCGTTTGCCTGGTTTCTGGCGAAGCTACCACACAAGGTGCGTCCGCTG
CTGCTGTTTCTGCTGATTGTTCCCTTCTGGACCAACTCACTGATTCGCATCTACGGGCTG
AAAATTTTCCTCAGCACCAAAGGCTATCTCAACGAGTTTTTGCTCTGGCTGGGCGTTATC
GACACACCAATTCGTATCATGTTCACGCCCAGTGCGGTGATTATCGGTCTGGTTTACATT
CTGCTACCGTTTATGGTGATGCCGCTGTACTCCAGTATCGAAAAACTGGATAAGCCGTTG
CTTGAGGCGGCGCGCGATCTCGGTGCCAGCAAGTTACAGACTTTTATCCGTATCATTATT
CCACTGACGATGCCGGGAATTATTGCCGGATGTCTGCTGGTGATGCTGCCAGCGATGGGC
CTGTTCTATGTATCCGACCTGATGGGCGGTGCGAAAAACCTGCTGATCGGTAACGTCATC
AAGGTCCAGTTCCTCAATATTCGTGACTGGCCGTTTGGTGCAGCCACCAGCATTACGCTG
ACTATCGTAATGGGCCTGATGTTGCTGGTTTACTGGCGCGCTTCTCGTCTGCTGAATAAA
AAGGTGGAACTCGAATGA
>tmpTY2482_00163 | Escherichia coli O104:H4 str. TY-2482 spermidine/putrescine import ATP-binding protein PotA (1137 nt)
ATGGGACAGAGTAAAAAATTGAATAAACAACCGAGTTCGCTTTCACCGCTGGTGCAATTG
GCGGGAATTCGCAAATGCTTTGATGGTAAAGAGGTCATTCCCCAGCTGGATCTGACTATC
AACAATGGCGAGTTCCTCACGCTGCTTGGCCCTTCTGGCTGCGGTAAAACAACCGTTCTT
CGCCTGATTGCAGGTCTGGAAACTGTTGATTCCGGACGCATCATGCTGGATAACGAGGAC
ATCACCCACGTTCCGGCGGAAAACCGCTATGTGAACACTGTTTTCCAAAGCTACGCACTT
TTCCCCCACATGACCGTGTTCGAAAATGTGGCCTTTGGGTTGCGCATGCAAAAAACCCCC
GCTGCTGAAATTACGCCCCGCGTGATGGAAGCCCTGCGGATGGTGCAACTGGAAACCTTC
GCTCAACGTAAACCGCATCAGCTCTCTGGTGGTCAACAGCAACGCGTCGCCATTGCCCGC
GCGGTGGTTAACAAGCCTCGTCTGTTGTTGCTGGATGAGTCGCTCTCAGCGCTGGATTAC
AAACTGCGCAAGCAAATGCAGAATGAGCTGAAAGCGTTACAGCGTAAGCTTGGCATTACA
TTCGTCTTCGTGACTCACGACCAGGAAGAAGCACTCACCATGTCAGACAGGATTGTGGTG
ATGCGCGATGGTCGCATTGAGCAAGACGGCACGCCGCGTGAAATCTACGAAGAGCCGAAA
AACCTGTTTGTTGCCGGGTTCATTGGCGAAATTAATATGTTTAACGCCACGGTGATCGAG
CGACTCGACGAGCAGCGCGTACGCGCCAACGTTGAAGGCCGCGAATGTAATATCTACGTT
AACTTCGCCGTTGAACCGGGGCAAAAACTGCATGTTCTGCTGCGCCCGGAAGACTTACGT
GTTGAAGAGATTAACGACGACAACCACGCTGAAGGGCTGATTGGTTACGTTCGTGAGCGT
AACTACAAAGGCATGACGCTGGAGTCGGTTGTTGAACTGGAAAATGGCAAGATGGTGATG
GTCAGCGAATTCTTCAATGAAGACGACCCTGACTTTGACCACTCTCTCGACCAAAAAATG
GCCATTAATTGGGTAGAAAGCTGGGAGGTCGTACTGGCTGATGAAGAACACAAGTAA
>tmpTY2482_00164 | Escherichia coli O104:H4 str. TY-2482 peptidase T (1230 nt)
ATGGATAAACTACTTGAGCGATTTTTGAACTACGTGTCTCTGGATACCCAATCAAAAGCA
GGGGTGAGACAGGTTCCCAGCACGGAAGGCCAATGGAAGTTATTGCATCTACTGAAAGAG
CAGCTCGAAGAGATGGGGCTTATCAATGTGACCTTAAGTGAGAAGGGCACTTTGATGGCG
ACGTTACCGGCTAACGTCCCTGGCAATATCCCGGCGATTGGCTTTATTTCTCATGTGGAT
ACCTCACCGGATTGCAGCGGCAAAAATGTGAATCCGCAAATTGTTGAAAACTATCGCGGT
GGCGATATTGCGCTGGGTATCGGCGATGAAGTTTTATCACCGGTTATGTTCCCGGTGCTG
CATCAGCTACTGGGTCAGACGCTGATTACTACCGATGGTAAAACCTTGTTAGGTGCCGAT
GACAAAGCAGGTATTGCAGAAATCATGACCGCGCTGGCGGTATTGCAACAGAAAAACATT
CCGCATGGTGATATTCGCGTCGCCTTTACCCCGGATGAAGAAGTGGGCAAAGGGGCGAAA
CATTTTGATGTTGACGCCTTCGATGCCCGCTGGGCTTACACTGTTGATGGTGGTGGCGTA
GGCGAACTGGAGTTTGAAAACTTCAACGCCGCGTCGGTCAATATCAAAATTGTCGGTAAC
AATGTTCACCCGGGCACGGCGAAAGGAGTGATGGTAAATGCGCTGTCGCTGGCGGCACGT
ATTCATGCGGAAGTTCCGGCGGATGAAAGCCCGGAAATGACAGAAGGCTATGAAGGTTTC
TATCACCTGGCGAGCATGAAAGGCACCGTTGAACGGGCCGATATGCATTACATCATCCGT
GATTTCGACCGTAAACAGTTTGAAGCGCGTAAACGTAAAATGATGGAGATCGCCAAAAAA
GTGGGCAAAGGGTTACATCCTGATTGCTACATTGAATTGGTGATTGAAGACAGTTACTAC
AATATGCGCGAGAAAGTGGTTGAGCATCCGCATATTCTCGATATCGCCCAGCAGGCGATG
CGTGACTGCGATATTGAACCGGAACTGAAACCGATCCGCGGCGGTACCGACGGCGCGCAG
TTGTCGTTTATGGGATTACCTTGCCCGAACCTGTTCACTGGCGGTTACAACTATCATGGT
AAGCATGAGTTTGTGACTCTGGAAGGTATGGAAAAAGCGGTGCAGGTGATCGTCCGTATT
GCCGAGTTAACGGCGCAACGGAAGTCGTGA
>tmpTY2482_00165 | Escherichia coli O104:H4 str. TY-2482 hypothetical protein (1122 nt)
ATGGAATACCAACTCACTCTTAACTGGCCCGATTTTCTTGAACGTCACTGGCAGAAACGC
CCGGTGGTGTTAAAACGCGGCTTTAATAATTTTATTGACCCGATCTCTCCAGACGAGTTG
GCGGGTCTGGCGATGGAAAGCGAAGTTGACAGTCGACTGGTCAGTCACCAGGATGGCAAA
TGGCAGGTCAGCCACGGCCCGTTCGAAAGCTACGATCATCTCGGTGAAACCAACTGGTCA
TTACTGGTACAGGCAGTAAACCACTGGCATGAGCCGACCGCCGCGCTGATGCGACCGTTC
CGTGAACTACCGGACTGGCGTATTGATGATCTGATGATCTCTTTTTCTGTACCTGGCGGC
GGCGTCGGCCCGCATCTCGATCAGTACGACGTGTTTATCATTCAGGGTACCGGACGTCGT
CGCTGGCGAGTGGGCGAAAAGCTGCAAATGAAACAGCACTGCCCACATCCGGATCTGTTA
CAGGTCGATCCGTTCGAAGCCATCATCGATGAAGAGCTGGAGCCTGGTGATATTCTTTAT
ATTCCGCCAGGATTCCCGCATGAAGGCTACGCGCTGGAAAATGCGATGAACTATTCCGTG
GGTTTTCGCGCGCCGAATACGCGGGAACTGATTAGCGGATTTGCCGATTATGTGCTGCAA
CGTGAACTGGGCGGCAACTACTACAGCGATCCGGATGTTCCACCTCGCGCTCATCCTGCG
GATGTTCTGCCGCAAGAGATGGATAAACTGCGTGAGATGATGCTCGAATTGATCAACCAG
CCGGAACACTTTAAGCAATGGTTTGGCGAGTTTATATCCCAGTCACGTCATGAACTGGAT
ATCGCGCCGCCGGAACCGCCTTATCAGCCAGATGAAATCTACGATGCGCTGAAACAAGGT
GATGTGCTGGTGCGCCTGGGTGGTCTGCGCGTATTGCGCATTGGCGACGACGTGTATGCC
AATGGTGAGAAGATCGATTCCCCGCACCGTCCGGCACTGGATGCACTCGCCAGCAACATT
GCGCTGACTGCGGAGAATTTTGGCGATGCGCTGGAAGATCCGTCATTCCTCGCAATGCTC
GCGGCGCTGGTAAATAGCGGGTATTGGTTCTTCGAAGGGTAA
>tmpTY2482_00166 | Escherichia coli O104:H4 str. TY-2482 sensor protein phoQ (1461 nt)
ATGAAAAAATTACTGCGTCTTTTTTTCCCGCTCTCACTGCGGGTACGTTTTCTGTTGGCA
ACGGCTGCGGTAGTACTGGTGCTTTCGCTTGCCTACGGAATGGTCGCGCTGATCGGTTAT
AGCGTCAGTTTCGATAAAACTACGTTTCGGCTGTTACGTGGCGAGAGCAATCTGTTCTAT
ACCCTTGCGAAGTGGGAAAACAATAAGTTGCATGTCGAGTTACCCGAAAATATCGACAAG
CAAAGCCCCACCATGACGCTAATTTATGATGAGAACGGGCAGCTTTTATGGGCGCAACGT
GACGTGCCCTGGCTGATGAAGATGATCCAGCCTGACTGGCTGAAATCGAATGGTTTTCAT
GAAATTGAAGCGGATGTTAACGATACCAGCCTCTTGCTGAGTGGAGATCATTCGATACAG
CAACAGTTGCAGGAAGTGCGGGAAGATGATGACGACGCGGAGATGACCCACTCGGTGGCA
GTAAACGTCTACCCGGCAACATCGCGGATGCCAAAATTAACCATTGTGGTGGTGGATACC
ATTCCGGTGGAGCTAAAAAGTTCCTATATGGTCTGGAGCTGGTTTATCTATGTGCTCTCA
GCCAATCTGCTGTTAGTGATCCCGCTGCTGTGGGTCGCCGCCTGGTGGAGTTTACGCCCC
ATCGAAGCCCTGGCAAAAGAAGTCCGCGAACTGGAAGAACATAACCGCGAATTGCTCAAT
CCAGCCACAACGCGAGAACTGACCAGTCTGGTACGAAACCTGAACCGATTGTTAAAAAGT
GAACGCGAACGTTACGACAAATACCGTACGACGCTCACCGACCTGACCCATAGTCTGAAA
ACGCCACTGGCGGTGCTGCAAAGTACGCTGCGTTCTCTGCGTAGTGAAAAGATGAGCGTC
AGTGATGCTGAGCCGGTAATGCTGGAGCAAATCAGCCGCATTTCACAGCAAATTGGCTAC
TACCTGCATCGTGCCAGTATGCGCGGCGGGACATTGCTCAGCCGCGAGCTGCATCCGGTC
GCCCCACTGCTGGACAATCTCACCTCAGCGCTGAACAAAGTGTATCAACGCAAAGGGGTC
AATATCTCTCTCGATATTTCGCCAGAGATCAGCTTTGTCGGTGAGCAGAACGATTTTGTC
GAGGTGATGGGCAACGTGCTGGATAATGCCTGTAAATATTGCCTCGAGTTTGTCGAAATT
TCTGCAAGGCAAACCGACGAGCATCTCTATATTGTGGTCGAGGATGATGGCCCCGGTATT
CCATTAAGCAAGCGAGAGGTCATTTTCGACCGTGGTCAACGGGTTGATACTTTACGCCCT
GGGCAAGGTGTAGGGCTGGCGGTAGCCCGCGAAATCACCGAGCAATATGAGGGTAAAATC
GTCGCCGGAGAGAGCATGCTGGGCGGTGCGCGGATGGAGGTGATTTTTGGTCGCCAGCAT
TCTGCGCCGAAAGATGAATAA
>tmpTY2482_00167 | Escherichia coli O104:H4 str. TY-2482 virulence transcriptional regulatory protein phoP (672 nt)
ATGCGCGTACTGGTTGTTGAAGACAATGCGTTGTTACGTCACCACCTTAAAGTTCAGATT
CAGGATGCTGGTCATCAGGTCGATGACGCAGAAGATGCCAAAGAAGCCGATTATTATCTC
AATGAACATTTACCGGATATTGCGATTGTCGATCTCGGATTGCCTGACGAGGACGGTCTG
TCACTGATTCGCCGCTGGCGTAGCAATGATGTTTCACTGCCGATTCTGGTATTAACCGCC
CGTGAAAGCTGGCAGGACAAAGTCGAAGTATTAAGTGCCGGTGCTGATGATTACGTGACT
AAACCGTTTCATATTGAAGAGGTGATGGCGCGAATGCAGGCATTAATGCGGCGTAATAGC
GGCCTGGCTTCACAGGTCATTTCGCTACCCCCGTTTCAGGTTGATCTCTCTCGCCGTGAA
TTATCTATTAATGACGAAGTGATCAAACTGACCGCGTTCGAATACACCATTATGGAAACG
TTGATACGCAATAATGGCAAAGTGGTGAGCAAAGATTCGTTAATGCTCCAACTCTATCCG
GATGCGGAGCTGCGGGAAAGCCATACCATTGATGTACTGATGGGACGTCTGCGCAAAAAA
ATTCAGGCACAATATCCGCAAGAAGTGATTACTACCGTTCGCGGCCAGGGCTATTTGTTC
GAATTGCGCTGA
>tmpTY2482_00168 | Escherichia coli O104:H4 str. TY-2482 adenylosuccinate lyase (1371 nt)
ATGGAATTATCCTCACTGACCGCCGTTTCCCCTGTCGATGGACGCTACGGCGATAAAGTC
AGCGCGCTGCGCGGGATTTTCAGCGAATATGGTTTGCTGAAATTCCGTGTACAAGTTGAA
GTACGTTGGCTGCAAAAACTGGCCGCGCACGCAGCGATCAAGGAAGTTCCTGCTTTTGCT
GCCGACGCAATCGGTTACCTTGATGCAATTGTCGCCAATTTCAGCGAAGAAGATGCCGCA
CGCATCAAAACCATCGAGCGTACCACTAACCACGACGTTAAAGCGGTTGAGTATTTCCTG
AAAGAAAAAGTGGCGGAGATCCCGGAACTGCACGCGGTTTCTGAATTCATCCACTTTGCC
TGTACTTCGGAAGATATCAATAACCTCTCCCACGCATTAATGCTGAAAACCGCGCGTGAT
GAAGTGATCCTGCCGTACTGGCGTCAACTGATTGATGGCATTAAAGATCTCGCCGTTCAG
TACCGCGATATCCCGCTGCTGTCTCGTACCCACGGTCAGCCAGCCACGCCGTCAACCATC
GGTAAAGAGATGGCAAACGTCGCCTACCGTATGGAGCGCCAGTACCGCCAGCTTAATCAG
GTGGAGATCCTCGGCAAAATCAACGGCGCGGTCGGTAACTATAACGCCCATATCGCCGCT
TACCCGGAAGTTGACTGGCATCAGTTCAGCGAAGAGTTCGTCACCTCGCTGGGTATTCAG
TGGAACCCGTACACCACCCAGATCGAACCGCACGACTACATTGCCGAATTGTTTGATTGC
GTTGCGCGCTTCAACACCATTCTGATCGACTTTGACCGTGACGTCTGGGGTTATATCGCC
CTTAACCACTTCAAACAGAAAACCATTGCTGGTGAGATTGGTTCTTCCACCATGCCGCAT
AAAGTTAACCCGATTGACTTCGAAAACTCCGAAGGGAATCTGGGCCTTTCCAACGCGGTA
TTGCAGCATCTGGCAAGCAAACTGCCGGTTTCCCGCTGGCAGCGTGACCTGACCGACTCC
ACCGTGCTGCGTAACCTCGGCGTGGGTATCGGTTATGCGCTGATTGCGTATCAATCCACC
CTGAAAGGCGTGAGCAAACTGGAAGTAAACCGTGACCATCTGCTGGATGAGCTGGATCAC
AACTGGGAAGTGCTGGCTGAGCCAATCCAGACAGTTATGCGTCGCTATGGCATCGAAAAA
CCGTACGAGAAGCTGAAAGAGCTGACTCGCGGTAAGCGCGTTGACGCCGAAGGCATGAAG
CAGTTTATCGATGGTCTGGCGTTGCCAGAAGAAGAGAAAGCCCGCCTGAAAGCGATGACG
CCGGCTAACTATATTGGTCGAGCTATCACCATGGTTGATGAGCTGAAATAA
>tmpTY2482_00169 | Escherichia coli O104:H4 str. TY-2482 high frequency lysogenization protein hflD (642 nt)
GTGGCAAAGAATTACTATGACATCACCCTCGCCCTGGCCGGTATTTGTCAGTCGGCACGC
CTGGTGCAACAACTCGCTCACCAGGGGCATTGTGATGCCGATGCGCTACACGTCTCACTC
AACAGTATTATTGATATGAACCCCAGCTCGACGCTGGCGGTTTTTGGCGGTAGCGAAGCC
AACCTGCGCGTCGGGCTGGAAACCCTGCTCGGCGTGCTCAATGCCAGCAGTCGCCAGGGC
TTAAACGCCGAATTAACCCGCTACACACTCAGCTTGATGGTGCTTGAGCGCAAACTCTCC
TCAGCGAAAGGCGCGCTCGACACTCTGGGCAACCGGATCAACGGCCTGCAACGCCAGCTC
GAACACTTCGATTTACAGTCCGAAACGCTGATGAGCGCGATGGCTGCTATCTATGTTGAT
GTGATCAGCCCGCTTGGCCCGCGCATTCAGGTCACCGGTTCCCCTGCTGTACTGCAAAGC
CCACAAGTGCAGGCGAAAGTTCGCGCAACCCTGCTGGCAGGCATTCGCGCCGCCGTGCTC
TGGCACCAGGTCGGCGGCGGACGTCTGCAACTGATGTTTTCTCGTAATCGCCTGACCACT
CAGGCAAAACAAATTCTTGCTCATTTAACCCCGGAGTTGTGA
>tmpTY2482_00170 | Escherichia coli O104:H4 str. TY-2482 tRNA-specific 2-thiouridylase mnmA (1107 nt)
ATGTCTGAAACCGCAAAAAAAGTAATCGTCGGCATGTCCGGCGGTGTCGATTCCTCCGTT
TCTGCCTGGCTGTTGCAACAACAGGGATATCAGGTTGAAGGCCTGTTTATGAAGAACTGG
GAAGAAGACGACGGTGAGGAATATTGCACAGCGGCAGCGGATCTGGCTGATGCCCAGGCT
GTCTGCGACAAGCTCGGCATTGAACTGCACACCGTTAACTTTGCTGCCGAGTACTGGGAC
AACGTCTTCGAACTGTTCCTTGCCGAATATAAAGCCGGTCGCACGCCGAATCCGGATATT
CTGTGCAACAAAGAGATCAAATTTAAAGCCTTCCTCGAATTTGCCGCCGAAGATTTAGGT
GCCGATTATATCGCTACCGGTCATTACGTACGTCGGGCCGATGTCGATGGCAAGAGCCGC
CTGCTGCGTGGTCTGGACAGCAATAAAGACCAGAGCTACTTCCTTTATACGCTCAGCCAT
GAGCAGATTGCGCAAAGCCTGTTCCCGGTCGGCGAACTGGAAAAACCGCAGGTGCGTAAG
ATTGCTGAAGATCTTGGTCTGGTCACCGCGAAGAAAAAAGACTCTACCGGCATTTGCTTC
ATTGGCGAACGTAAATTCCGCGAGTTCCTGGGCCGTTATCTCCCGGCGCAACCGGGCAAA
ATCATTACCGTCGATGGCGATGAAATTGGTGAGCACCAGGGGCTGATGTATCACACTCTC
GGTCAGCGTAAAGGTCTGGGTATCGGTGGCACCAAAGAAGGTACCGAAGAACCGTGGTAT
GTGGTGGACAAAGACGTCGAAAACAACATTCTGGTTGTCGCTCAGGGCCATGAACACCCG
CGGCTGATGTCTGTCGGGTTGATTGCCCAGCAGTTGCACTGGGTCGATCGCGAACCATTC
ACCGGCACTATGCGTTGCACGGTAAAAACCCGCTATCGCCAGACCGATATCCCTTGCACC
GTCAAGGCGCTGGACGATGATCGCATTGAAGTGATTTTCGATGAACCGGTTGCCGCCGTG
ACGCCGGGCCAGTCTGCCGTCTTCTATAACGGTGAAGTGTGCCTCGGTGGCGGTATTATT
GAGCAGCGTCTGCCGCTGCCGGTCTGA
>tmpTY2482_00171 | Escherichia coli O104:H4 str. TY-2482 phosphatase nudJ (462 nt)
ATGTTTAAACCGCACGTTACCGTTGCTTGTGTGGTGCACGCAGAAGGCAAATTTTTAGTC
GTTGAAGAGACGATTAATGGTAAAGCGTTATGGAACCAACCTGCCGGGCATCTGGAAGCC
GATGAAACCTTAGTGGAAGCCGCCGCCCGTGAACTGTGGGAAGAAACCGGCATCAGCGCG
CAGCCGCAACACTTTATTCGTATGCATCAGTGGATTGCGCCAGATAAAACGCCGTTTTTG
CGTTTCCTCTTTGCCATTGAGCTTGAGCAAATATGCCCGACCCAGCCTCATGACAGCGAT
ATCGACTGCTGTCGTTGGGTCAGCGCCGAAGAGATTTTAAAGGCGTCAAATCTTCGTTCG
CCGCTGGTGGCGGAAAGTATCCGTTGTTATCAAAGCGGGCAACGCTATCCGCTGGAGATG
ATTGGCGATTTTAACTGGCCTTTTACAAAGGGTGTCATCTAA
>tmpTY2482_00172 | Escherichia coli O104:H4 str. TY-2482 ribosomal large subunit pseudouridine synthase E (654 nt)
ATGCGGCAATTCATAATCTCTGAAAATACCATGCAAAAAACTTCTTTTAGAAATCACCAG
GTTAAGCGATTCAGCTCGCAACGTTCTACCAGGCGTAAACCTGAAAACCAGCCCACGCGT
GTGATCCTGTTCAATAAACCCTACGATGTTCTTCCGCAGTTCACCGATGAAGCCGGACGC
AAAACATTAAAAGAATTCATCCCGGTTCAGGGCGTTTATGCAGCAGGTCGTCTTGACCGC
GATAGCGAAGGGTTACTGGTGCTGACCAATAACGGCGCGTTGCAGGCGCGTTTAACCCAG
CCGGGTAAACGCACCGGGAAAATCTATTATGTGCAGGTGGAAGGTATTCCCACACAAGAC
GCACTTGAAGCCTTGCGCAATGGCGTAACCTTAAATGATGGCCCTACCCTGCCCGCCGGC
GCGGAGCTGGTTGGCGAACCAGCGTGGTTATGGCCGCGGAATCCACCAATTCGTGAACGC
AAAAGTATTCCCACCAGCTGGCTGAAGATCACCTTATATGAAGGACGTAATCGCCAGGTG
CGCCGCATGACCGCCCATGTTGGTTTCCCCACGCTGCGACTGATTCGCTATGCGATGGGA
GATTACTCTTTGGATAATCTTGCCAATGGCGAATGGCGAGAAGTGACAGATTAA
>tmpTY2482_00173 | Escherichia coli O104:H4 str. TY-2482 isocitrate dehydrogenase [NADP] (1251 nt)
ATGGAAAGTAAAGTAGTTGTTCCGGCACAAGGCAAGAAGATCACCCTGCAAAACGGCAAA
CTCAACGTTCCTGAAAATCCGATTATCCCTTACATTGAAGGTGATGGAATCGGTGTAGAT
GTAACCCCAGCCATGCTGAAAGTGGTCGACGCTGCAGTCGAGAAAGCCTATAAAGGCGAG
CGTAAAATCTCCTGGATGGAAATTTACACCGGTGAAAAATCCACACAGGTTTATGGTCAG
GATGTCTGGCTGCCTGCTGAAACCCTTGATCTGATTCGTGAATATCGCGTTGCCATTAAA
GGTCCGCTGACCACTCCTGTTGGTGGCGGTATTCGCTCTCTGAACGTTGCCCTGCGCCAG
GAACTGGATCTCTACATCTGCCTGCGTCCGGTACGTTACTATCAAGGCACTCCAAGCCCG
GTTAAACACCCTGAACTGACCGATATGGTTATCTTCCGTGAAAACTCGGAAGACATTTAT
GCGGGTATCGAATGGAAAGCAGACTCTGCCGACGCCGAGAAAGTGATTAAATTCCTGCGT
GAAGAGATGGGCGTGAAGAAAATTCGCTTCCCGGAACATTGCGGTATCGGTATCAAGCCG
TGTTCTGAAGAAGGCAGCAAACGTCTGGTCCGTGCCGCGATTGAATACGCAATTGCCAAC
GACCGTGACTCTGTGACCCTGGTGCACAAAGGCAACATCATGAAGTTCACCGAAGGCGCG
TTTAAAGACTGGGGCTACCAGCTGGCGCGTGAAGAGTTTGGCGGTGAACTGATCGACGGC
GGCCCGTGGCTGAAAGTTAAAAACCCGAACACCGGCAAAGAGATCGTCATTAAAGACGTG
ATTGCTGATGCATTCCTGCAACAGATCCTGCTGCGTCCGGCTGAATATGATGTTATCGCC
TGTATGAACCTGAACGGTGACTACATTTCTGACGCCCTGGCAGCGCAGGTTGGCGGTATC
GGTATCGCCCCTGGTGCAAACATCGGTGACGAATGCGCCCTGTTTGAAGCCACCCACGGT
ACTGCGCCGAAATACGCCGGTCAGGACAAAGTAAACCCTGGCTCTATTATTCTCTCCGCT
GAGATGATGTTACGCCATATGGGCTGGACTGAAGCCGCAGACCTGATTGTTAAAGGTATG
GAAGGCGCAATCAATGCGAAGACCGTAACCTATGACTTCGAGCGTCTGATGGAAGGCGCT
AAACTGCTGAAATGTTCAGAATTTGGTGATGCGATCATCAAGAACATGTAA
>tmpTY2482_00174 | Escherichia coli O104:H4 str. TY-2482 hypothetical protein (405 nt)
ATGGATCAGGTCGTTGTTTTTCAAAAGATGTTTGAGCAAGTGAGAAAAGAGCAAAACTTC
TCCTGGTTTTATTCAGAATTAAAACATCACCGTATTGCACATTACATTTATTATCTGGCT
ACGGATAACATCAGAATTATTACTCACGATGACACGGTTTTGTTATTAAGAGGAACCAGG
AACCTGTTAAAAGTTAGTACGACCAAGAACCCTGCTAAAATAAAAGAGGCCGCATTGCTT
CATATTTGCGGAAAATCTACATTTCGGGAATACTGTTCAACACTAGCAGGCGCGGGCGTT
TTCCGGTGGGTTACTGATGTTAATCATAACAAACGCAGTTACTACGCCATTGATAATACG
CTTTTATATATTGAAGATGTAGAAAATAATAAACCATTAATCTAG
>tmpTY2482_00175 | Escherichia coli O104:H4 str. TY-2482 HTH-type transcriptional repressor YcgE (732 nt)
GTGGCTTATTACAGCATTGGTGATGTTGCTGAACGTTGCGGGATTAATCCTGTCACTCTC
CGGGCCTGGCAACGCCGCTACGGTTTGTTAAAACCACAGCGCAGTGAAGGCGGACACCGA
CTCTTTGATGAAGAAGACATACAACGCATCGAAGAGATCAAGCGTTGGATAAGTAATGGC
GTCCCTGTAGGCAAAGTTAAAGCATTACTGGAAACCACCAGCCAGGATACGGAAGATGAC
TGGAGCCGCCTGCAAGAAGAGATGATGTCAATTCTTCGCATGGCTAATCCTGCCAAACTA
CGCGCGAGAATTATTTCACTGGGTCGAGAGTACCCAGTAGATCAATTGATTAATCATGTT
TACCTTCCTGTTCGCCAGCGTCTCGTGCTTGATCACAACACCTCCCGCATTATGAGCAGT
ATGTTTGACGGCGCATTAATTGAATACGCAGCAACCTCGCTTTTCGAAATGCGCCGTAAG
CCCGGTAAAGAAGCCATTCTGATGGCGTGGAATGTTGAAGAGAGAGCACGATTGTGGCTG
GAAGCATGGCGTTTATCATTGTCAGGATGGCACATTTCTGTTCTTGCTGATCCCATTGAA
TCGCCGCGCCCGGAACTGTTCCCGACGCAAACATTGATTGTCTGGACAGGCATGGCACCA
ACGAGAAGGCAAAACGAACTTTTACAACATTGGGGTGAGCAAGGTTATAAAGTCATCTTT
CATGCCCCCTAA
>tmpTY2482_00176 | Escherichia coli O104:H4 str. TY-2482 blue light- and temperature-regulated antirepressor YcgF (1212 nt)
ATGCTTACCACCCTTATTTATCGTAGCCATATACGTGACGACGAACCTGTCAAAAAAATC
GAAGAAATGGTTTCGATAGCAAATCGCAGGAACATGCAGTCTGACGTAACAGGGATCTTA
CTGTTTAATGGTTCTCATTTTTTCCAGCTTCTGGAAGGTCCGGAAGAACAGGTTAAAATG
ATATATCGGGCTATATGCCAGGATCCACGGCACTATAATATTGTTGAGCTGCTGTGCGAT
TACGCGCCTGCTCGCCGTTTTGGCAAAGCGGGAATGGAATTATTTGATTTGCGCCTGCAC
GAGCGAGATGACGTTTTACAGGCCGTATTCGACAAAGGCACATCAAAATTTCAGCTAACT
TATGATGACAGAGCGCTACAATTTTTTCGTACTTTTGTCCTTGCAACCGAACAATCAACC
TATTTCGAGATCCCTGCCGAAGACTCCTGGCTTTTTATCGCTGACGGATCTGATAAAGAA
CTTGATTCCTGTACCCTTTCACCAACTATAAACGACCACTTTGCCTTTCATCCTATTGTC
GATCCCTTATCGCGGCGGATAATCGCTTTTGAAGCCATTGTGCAAAAAAATGAAGATAGC
CCATCAGCCATAGCGGTTGGGCAGCGTAAAGACGGGGAAATCTACACAGCGGATCTCAAA
AGTAAGGCGCTTGCATTCGCGATGGCACACGCACTTGAGCTCGGTGATAAAATGATTTCA
ATCAATCTATTACCTATGACCCTGGTTAACGAACCTGACGCAGTCTCTTTTTTACTTGAT
GAAATAAAGGCCAATGCTCTGGTGCCTGAACAAATCATCGTTGAATTTACTGAAAGTGAA
GTTATATCTCGGTTTGATGAGTTTGCAGAAGCGATTAAATCGCTTAAGGCTGCCGGTATC
AGTGTAGCAATTGATCATTTTGGCGCAGGTTTTGCCGGTTTGTTACTCCTGTCACGCTTC
CAGCCTGACAGAATTAAAATCAGTCAGGAATTGATTACCAATGTTCATAAAAGCGGGCCA
CGGCAGGCAATTATTCAAGCGATCATAAAATGCTGTACATCACTTGAAATTCAAGTCAGT
GCTATGGGCGTGGCAACACCAGAAGAGTGGATGTGGCTTGAATCCGCAGGAATTGAGATG
TTTCAGGGAGATCTGTTTGCTAAAGCTAAATTGAATGGTATCCCTTCCATAGCGTGGCCA
GAGAAAAAATAA
>tmpTY2482_00177 | Escherichia coli O104:H4 str. TY-2482 hypothetical protein (237 nt)
ATGCATCAAAATTCAGTGACTTTAGATTCTGCGGGAGCAATCACTCGTTACTTTGCAAAA
GCTAACTTGCCTACTCAGCAGGAAACTCTCGGGGAAATTGTGACTGAGATTTTGAAAGAT
GGACGTAATCTGAGTCGAAAGTCGCTTTGTGCCAAACTTCTTTGCCGACTGGAACACGCG
ACTGGGGAAGAGGAACAGAAACATTATAATGCACTAATTGGGTTGCTTTTTGAATAA
>tmpTY2482_00178 | Escherichia coli O104:H4 str. TY-2482 regulatory protein AriR (267 nt)
ATGCTTGAAGATACTACAATTCATAATGCAATAACTGATAAAGCGTTAGCAAGTTACTTT
CGCAGTTCGGGTAATTTGTTAGAAGAAGAGTCAGCTGTGTTAGGGCAGGCTGTCACCAAT
TTAATGCTTTCAGGCGATAATGTTAATAATAAAAATATTATCTTAAGTCTGATACACTCC
CTGGAAACAACAAGTGATATTCTCAAAGCTGATGTGATTAGAAAAACACTGGAAATCGTG
TTGCGATACACAGCTGATGATATGTAA
>tmpTY2482_00179 | Escherichia coli O104:H4 str. TY-2482 hypothetical protein (249 nt)
ATGAATAATTCAATCCCAGAGAGATTTATTTTTCAATGTGCTTTGTTTAAAAATCTCGAG
AGGGAGGTGTTCATGACGCATGGGTATGTTGATAGTCATATTATTGATCAGGCTTTACGC
TTGCGTTTAAAAGATGAAACCAGTGTGATTCTTTCTGATCTCTATCTGCAAATATTGCAG
TACATTGAAATGCATAAGACTACACTAACGGATATCATTATTAATGACAGGGAATCCGTG
CTCTCTTAG
>tmpTY2482_00180 | Escherichia coli O104:H4 str. TY-2482 hypothetical protein (1524 nt)
ATGCGCAATACACTCATACCCATCCTCGTTGCGATATGCTTGTTTATTACCGGTGTCGCT
ATTTTGAACATCCAGCTCTGGTATTCCGCAAAAGCAGAGTACCTGGCGGGAGCGAGATAT
GCCGCCAACAATATCAATCATATACTTGAAGAAGCGTCACAAGCGACTCAAACAGCGGTT
AACATTGCCGGGAAGGAATGCAACCTCGAGGAGCAATATCAGCTTGGCACTGAAGCAGCT
CTGAAACCTCACCTGCGCACAATCATCATTCTCAAACAGGGAATAGTCTGGTGTACATCC
CTGCCTGGGAATCGGGTCCTGTTGTCTCGTATTCCTGTTTTCCCGGACAGTAATTTACTG
TTGGCTCCAGCAATCGACACCGTTAATAGATTACCTATCCTGCTCTATCAGAACCAATTT
GCAGATACGCGCATTTTGGTTACGATAAGCGATCAGCATATTCGTGGGGCACTTAATGTA
CCCTTGAAAGGGGTAAGGTATGTATTACGCGTGGCGGATGACATTATTGGACCAACGGGT
GATGTGATGACGCTTAATGGACATTATCCCTATACCGAGAAGGTTCACTCCACAAAATAT
CATTTCACTATTATCTTTAACCCGCCGCCACTCTTTAGCTTCTACAGACTTATCGATAAA
GGCTTTGGGATTTTAATATTTATTCTGTTAATCGCCTGCGCCGCTGCCTTCCTGCTTGAT
AGATATTTCAATAAAAGCGCAACGCCTGAAGAGATCCTGCGACGGGCAATAAATAATGGG
GAGATCGTCCCTTTTTACCAACCTGTGGTAAATGGTCGGGAAGGGACATTGCGGGGAGTT
GAGGTGTTAGCCCGCTGGAAACAACCTCACGGTGGATATATATCACCCGCGGCATTTATT
CCACTTGCTGAAAAATCCGGATTAATCGTTCCGCTTACGCAAAGCCTGATGAATCAGGTT
GCCAGACAGATGAACGCTATCGCGAGTAAATTGCCGGAAGGTTTTCATATTGGAATTAAT
TTTAGCGCTTCGCATATTATTTCGCCGACGTTTGTCGACGAGTGTTTAAATTTCCGTGAC
AGTTTTACCCGCCGCGATTTAAACCTTGTTCTGGAAGTCACCGAGCGTGAGCCATTGAAT
GTTGATGAAAGTCTGGTTCAGCGGTTGAACATTCTGCATGAAAATGGTTTTGTCATCGCG
CTGGATGATTTCGGTACTGGCTACTCAGGGCTTTCTTATCTTCATGACCTGCATATTGAT
TATATCAAAATTGATCACAGTTTCGTTGGCCGCGTAAACGCAGACCCAGAATCAACCCGA
ATTCTGGATTGTGTATTGGATCTGGCGCGTAAACTTTCGATCAGTATCGTCGCTGAAGGT
GTCGAAACGAAAGAACAACTTGACTATCTGAACCAAAATAATATCACATTTCAGCAGGGT
TATTATTTCTATAAACCTGTTACATACATCGACCTGGTCAAAATTATCCTTTCTAAACCG
AAGGTGAAGGTTGTGGTTGAGTGA
>tmpTY2482_00181 | Escherichia coli O104:H4 str. TY-2482 hypothetical protein (219 nt)
ATGAACAATAGTAATAATCTGGATTATTTCACTCTCTATATCATCTTTTCCATTGCATTT
ATGCTGATCACCCTCCTGGTCATCCTTATTGCAAAACCCAGTACCGGGCTGGGAGAAGTG
CTTGTGACGATAAATTTGCTTAATGCCCTTGTTTGGCTGGCGATCAATCTGGTTAATCGA
TTAAGAGAAAGACTCGTCAACCACAGGGATCAGCAATAA
>tmpTY2482_00182 | Escherichia coli O104:H4 str. TY-2482 hypothetical protein (210 nt)
ATGAAACTGAAAAAACTCTCCGGGTTTAGTTTGGGACTTATTGCTCTGGCGGTGGGTAAT
GCATATGCTGAACAGTTTATTCAGCACGATGAATATAAACATGCTGTGGCAATAAAAGAT
GGAAAAGTAAAAGATATTGATAATGCGCTAGTTATAACAACGGGTAATGGAAGTTACGGG
TATCCGTTGCAGGAGAGGGTAGCAAGTTAA
>tmpTY2482_00183 | Escherichia coli O104:H4 str. TY-2482 outer membrane autotransporter barrel domain-containing protein (2322 nt)
TTGCAGGGTAAAAACACGATTGTCACAACGGGGGATTACTCAATTGGTTTGCTAAGTCAA
ACGAGTGGAAACCTGAATACTGACACCATAATAAGAGTCAACTCTGACGGTTCGGTTACC
CCCTCTTTTTCTGACGGAGATGATACATTTATTGTTACTGCGGGTAATCACGCAGTCGGC
GTTCTTGCGTGTGCATCTCCCGGAAGCGCGCGTGCGTGTGTATCTTCTCTTGATGAAGAA
AGTACTACCGATACAGGAAGTAATGAAAATAATGCCATAGCAAAACTGGATATGGCAAAA
GGGGAGATCACAACCCACGGAACAGAAAGTTATGCCGCGTACGCTAATGGCACTGTCGTC
AAGGCTGGTGACACGCTTGATTATACCAATGCCAGCGTTACATTAACCGATGTTGATATC
ACCACGCATGGGGACAATGCTCATGCCATCGCTGCCCGCCAGGGGACAGTTTCATTTAAC
CAGGGAGAAATTTATACAACGGGTCCTGACGCCGCGATTGCTAAAATTTATAATGGCGGC
ACGGTGACGCTGAAAAATACATCTGCAGTCGCGCATCAGGGGTCTGGAATTGTGCTGGAG
TCTTCCATAAATGGTCAGGAAGCAACGGTAGATATTTTATCTGGTAGCTCACTACGGTCA
GCAAATGAAATCCTCTACCATAAAAATGAGACGAGTAACGTGACCATTACGGATAGTGAG
GTATCATCGGCTGCAGATGTTTTTATCAATAATATTAAAGGTCATTTGACCGTCGATGCA
ACTAATTCAAAAATAACGGGTTCAGCTAATATTTCAACAGATGATAACACTCATACCTAT
CTGTCGCTTTCAGATAATAGTACCTGGGATATTAAAGCTGACTCAACGGTGAGCAACCTC
ACGGTTGATAATAGTACGGTCTATATTTCCCGGGCAGATGGACGGGATGTCGAACCAACA
AGATTAACAATAACTGAAAATTACGTTGGTAATAATGGCGTATTGCATCTCAGAACTGAA
TTGGGTGATGATAATTCAGCTACGGATAAAGTCGTTATTAATGGAAATACCTCTGGAACA
ACCCGAGTTAAAGTTACCAATGCAGGAGGCAGCGGAGCTTACACGTTAAATGGGATAGAG
ATTATCAGCGTTGAGGGGGAATCAAATGGGGAATTTATTAAGGATTCGAGGATTTTCGCC
GGTGCCTACGAATATTCATTAACCCGAGGTAATACCGAAGCGACCAATAAAAACTGGTAT
CTGACTAACTTCCTGGCAACGAGCGGCGGTGAAACAAACTCCGGAGGAAGTTCAGCGCCT
ACTGTTGCGCCTACCCCCGTCCTGCGCCTCGAAGCTGGAAGTTACGTCGCCAACCTGGCA
GCCGCTAACACTCTTTTTGTTATGCGTCTGAACGACCGTGCGGGTGAAATGCGCTACATC
GATCCTGTAACTGAACAGGAGCGTTCAAGCCGACTTTGGCTACGTCAAATTGGCGGGCAT
AATGCCTGGCGTGACAGCAACGGACAGTTGAGAACGACCTCGCATCGCTACGTCTCGCAG
TTAGGGGCCGAGCTGTTAACCGGTGGTTTTACCGACAGTGACAGTTGGCGTTTGGGAGTG
ATGGCTGGTTATGCCCGCGACTACAACTCAACTCATTCCAGCGTGTCGGATTATCGTTCG
AAAGGGAGTGTCAGAGGCTATTGCGCAGGGCTGTATGCCATTTGGTTTGCCGATGACATC
AGTAAAAAAGGCGCATACATTGACGCCTGGGCGCAATATAGCTGGTTTAAAAACTCGGTG
AAAGGGGATGAATTAGCCTATGAATCCTATAGTGCGAAAGGCGCAACCGTCTCGCTGGAA
GCGGGTTACGGCTTTGCCCTGAATAAATCCTTTGGTCTGGAAGCGGCGAAATACACGTGG
ATATTCCAGCCACAGGCACAGGCTATCTGGATGGGCGTCGATCATAATGCGCACACCGAA
GCCAATGGCTCACGTATTGAGAATGACGCAAATAACAACATCCAGACCCGACTTGGTTTC
CGCACCTTTATTCGTACTCAGGAGAAAAACAGCGGTCCGCACGGTGACGACTTTGAACCT
TTTGTTGAAATGAACTGGATCCATAACAGTAAAGATTTTGCTGTCTCAATGAACGGTGTG
AAAGTCGAACAAGATGGGGCGAGTAATTTGGGGGAAATTAAACTTGGCGTAAATGGCAAC
CTGAATCCAGCGGCCAGCGTCTGGGGGAATGTGGGCGTGCAGCTGGGTGATAATGGCTAC
AATGACACCGCAGTGATGGTGGGCCTGAAATATAAGTTCTGA
>tmpTY2482_00184 | Escherichia coli O104:H4 str. TY-2482 hypothetical protein (330 nt)
ATGAAAAAATTTGCTTTACTGGCGGGCCTGTTTGTTTTCGCACCAATGACCTGGGCGCAG
GACTACAATATTAAAAACGGTTTGCCGTCAGAAACCTATATTACTTGCGCAGAAGCCAAC
GAAATGGCAAAAACTGACAGCGCACAGGTTGCAGAAATTGTTGCGGTAATGGGTAATGCC
AGCGTTGCCAGCCGTGATTTAAAAATTGAGCAATCTCCGGAACTGAGCGCCAAAGTGGTA
GAAAAACTGAATCAGGTTTGCGCTAAAGACCCGCAAATGCTGTTGATCACGGCAATTGAT
GACACCATGCGTGCTATCGGCAAAAAATAA
>tmpTY2482_00185 | Escherichia coli O104:H4 str. TY-2482 UPF0757 protein ymgG (285 nt)
ATGGCGGATATGAATCGCACCACGAAAGGTGCATTGCTAGGCGCAGGCGTTGGTTTACTT
ACTGGCAATGGTGTTAATGGCGTACTGAAAGGTGCAGCTGTTGGCGCTGGTGTTGGTGCA
GTAACAGAAAAAGGCCGCGACGGTAAAAATGCGCGTAAAGGTGCAAAAGTAGGTGCCGCC
GTTGGTGCTGTCACTGGCGTTCTGACCGGCAATGGCCTCGAAGGGGCGATTAAAGGTGCC
GTGATTGGCGGTACGGGTGGTGCAATTCTGGGTAAAATGAAATAA
>tmpTY2482_00186 | Escherichia coli O104:H4 str. TY-2482 outer membrane autotransporter barrel domain-containing protein (327 nt)
ATGGAATCGAAATCAGTCGATACCCGCAGTATATATCGTGAACTGGGTGCAACGCTGAGT
TACAACATGCGTCTGGGGAACGGTATGGAAATTGAACCCTGCCTGAAGGCGGCTGTGCGC
AAAGAATTTGTCGATGATAATCGGGTGAAAGTGAATAGTGACGGTAATTTTGTCAATGAT
TTGTCGGGCAGACGTGGAATATACCAGGCAGGTATTAAAGCCTCATTCAGCAGTACGTTA
AGCGGGCATTTCGGGGTGGGGTATAGCCATGGTGCCGGTGTGGAGTCCCCGTGGAACGCG
GTGGCTGGTGTGAACTGGTCGTTCTGA
>tmpTY2482_00187 | Escherichia coli O104:H4 str. TY-2482 cell division topological specificity factor (267 nt)
ATGGCATTACTCGATTTCTTTCTCTCGCGGAAGAAAAACACAGCCAACATTGCAAAAGAA
CGGCTGCAGATTATTGTTGCTGAACGCCGTCGCAGCGATGCAGAACCGCATTATCTGCCG
CAGTTGCGTAAAGATATTCTTGAGGTCATTTGTAAATACGTACAAATTGATCCTGAGATG
GTAACCGTACAGCTTGAGCAAAAAGATGGCGATATTTCTATTCTTGAGCTGAACGTGACC
TTACCGGAAGCAGAAGAGCTGAAATAA
>tmpTY2482_00188 | Escherichia coli O104:H4 str. TY-2482 septum site-determining protein minD (813 nt)
ATGGCACGCATTATTGTTGTTACTTCGGGCAAAGGGGGTGTTGGTAAGACAACCTCCAGC
GCGGCCATCGCCACTGGTTTGGCCCAGAAGGGAAAGAAAACTGTCGTGATAGATTTTGAT
ATCGGCCTGCGTAATCTCGACCTGATTATGGGTTGTGAACGCCGGGTCGTTTACGATTTC
GTCAACGTCATTCAGGGCGATGCAACGCTAAATCAGGCGTTAATTAAAGATAAGCGTACT
GAAAATCTCTATATTCTTCCGGCATCGCAAACACGCGATAAAGATGCCCTCACCCGTGAA
GGGGTCGCCAAAGTTCTTGATGATCTGAAAGCGATGGATTTTGAATTTATCGTTTGTGAC
TCCCCGGCAGGGATTGAAACCGGTGCGTTAATGGCACTCTATTTTGCAGACGAAGCCATT
ATTACCACCAACCCGGAAGTCTCCTCAGTACGCGACTCTGACCGTATTTTAGGCATTCTG
GCGTCGAAATCACGCCGCGCAGAAAATGGCGAAGAGCCTATTAAAGAGCACCTGCTGTTA
ACGCGCTATAACCCAGGCCGCGTAAGCAGAGGTGACATGCTGAGCATGGAAGATGTGCTG
GAGATCCTGCGCATCAAACTCGTCGGCGTGATCCCAGAGGATCAATCAGTATTGCGCGCC
TCTAACCAGGGTGAACCGGTCATTCTCGACATTAACGCCGATGCGGGTAAAGCCTACGCA
GATACCGTAGAACGTCTGTTGGGAGAAGAACGTCCTTTCCGCTTCATTGAAGAAGAGAAG
AAAGGCTTCCTCAAACGCTTGTTCGGAGGATAA
>tmpTY2482_00189 | Escherichia coli O104:H4 str. TY-2482 septum site-determining protein MinC (696 nt)
ATGTCAAACACGCCAATCGAGCTTAAAGGCAGTAGCTTCACTTTATCTGTGGTTCATCTG
CATGAGGCAGAACCTAAGGTTATCCATCAGGCGCTGGAAGACAAAATCGCTCAGGCCCCC
GCATTTTTAAAACATGCCCCCGTTGTACTCAACGTCAGTGCACTGGAAGACCCGGTAAAC
TGGTCAGCGATGCATAAGGCGGTTTCGGCAACCGGTTTGCGGGTTATTGGCGTAAGTGGC
TGCAAAGATGCGCAACTTAAAGCCGAAATTGAAAAGATGGGGCTGCCTATCCTGACGGAA
GGAAAGGAAAAAGCGCCGCGTCCAGCTCCCGCACCACAGGCTCCAGCGCAAAATACAACG
CCGGTCACAAAAACGCGTTTAATAGATACCCCGGTGCGTTCCGGTCAGCGTATTTATGCT
CCACAATGTGATCTGATTGTTACAAGCCACGTTAGCGCTGGGGCCGAATTGATTGCCGAT
GGGAACATTCATGTCTATGGCATGATGCGCGGTCGTGCGCTTGCAGGGGCAAGTGGTGAC
CGGGAAACGCAAATATTTTGTACGAACCTGATGGCGGAACTGGTGTCCATCGCAGGTGAA
TACTGGCTGAGTGATCAAATCCCAGCAGAATTTTATGGCAAAGCGGCGCGACTGCAGTTA
GTCGAAAACGCTTTGACCGTTCAACCGTTAAATTGA
>tmpTY2482_00190 | Escherichia coli O104:H4 str. TY-2482 hypothetical protein (369 nt)
ATGAATATGATGCGTATTTTTTATATCGGATTGTCAGGTGTGGGGATGATGTTCTCATCA
ATGGCGTCTGGACATGACGCTGGCGGACTTCAATCTCCGGCGTGCGGCGTTGTTTGCGAC
CCGTATATTTGTGTGAACTCAGATGGCATTTCCCCAGAGTTAACAAGGAAATATCTCGGC
GAAAAAGCCGCTGAAAACTTACAATCATTACAAGGCTACGATCCCAGCGAATTTACATTC
GCTAACGGTGTATTTTGCGATGTTAAAGAAAAATTATGTCGTGATGATCGTTATTTTGGT
GTGGATGGTAAGCGGAGTGGAAAAATCAATCAAATCACCACAAAGATGTTATTTATGTGT
CGTGAGTGA
>tmpTY2482_00191 | Escherichia coli O104:H4 str. TY-2482 hypothetical protein (402 nt)
ATGAAAATCAAGAGCATCAGTAAGGCTGTATTGCTGCTTGCACTGCTAACCTCCACGAGC
TTTGCTGCGGGTAAGAATGTCAATGTTGAGTTCAGCAAAGGCCATAGCAGCGCTCAGTAC
TCCGGCGAAATAAAGGGATACGATTACGATACATATACCTTCTATGCCAAAAAAGGTCAG
AAAGTGCATGTGAGTATCTCTAATGAAGGCGCTGATACTTACCTCTTCGGGCCAGGAATC
GATGATTCAGTTGATTTATCCAGATATTCACCAGAACTCGATAGTCACGGACAATACTCA
CTCCCTGCTTCTGGCAAATATGAGCTGCGAGTGCTGCAAACCCGAAACGACGCCCGTAAA
AACAAAACTAAAAAATATAACGTCGATATTCAAATTAAGTAA
>tmpTY2482_00192 | Escherichia coli O104:H4 str. TY-2482 UPF0745 protein YcgL (294 nt)
ATGTTTTGTGTGATTTATCGAAGCAGCAAGCGTGACCAGACCTATTTATATGTCGAAAAA
AAAGACGATTTTTCGCGTGTTCCTGAGGAACTGATGAAAGGTTTTGGTCAGCCTCAGTTA
GCGATGATTCTGCCGTTGGATGGGCGGAAGAAACTGGTCAATGCTGATATTGAAAAGGTT
AAACTGGCATTAACCGAGCAAGGTTACTATTTGCAGTTACCGCCACCACCCGAAGATTTG
CTGAAGCAACATCTTTCCGTCATGGGGCAGAAAACAGACGACACTAACAAATAA
>tmpTY2482_00193 | Escherichia coli O104:H4 str. TY-2482 hypothetical protein (660 nt)
ATGTATCAACATCACAACTGGCAAGGTGCGCTGCTGGATTATCCGGTGAGTAAAGTAGTC
TGTGTTGGCAGTAACTATGCCAAACATATTAAAGAGATGGGCAGCGCAGTGCCCGAAGAG
CCAGTGCTGTTTATTAAACCAGAAACGGCACTGTGCGATCTGCGGCAGCCATTGGCGATC
CCATCCGATTTCGGTTCAGTTCATCATGAAGTCGAACTGGCGGTGTTGATTGGCGCGACG
CTGCGTCAGGCTACGGAAGAGCATGTCCGCAAAGCCATTGCCGGTTATGGCGTGGCGCTC
GATCTGACATTGCGTGATGTTCAGGGAAAAATGAAGAAAGCCGGGCAGCCGTGGGAAAAG
GCTAAAGCGTTTGATAACTCTTGTCCGCTTTCCGGGTTTATTCCCGCGGCGGAATTTACC
GGCGACCCGCAAAATACAACGCTGGGCCTGAGCGTAAACGGCGAGCAACGTCAGCAAGGT
ACGACTGCGGACATGATCCATAAAATTGTTCCGCTGATCGCTTATATGAGCAAGTTTTTT
ACCCTCAAGGCCGGTGACGTTGTGCTGACAGGCACGCCTGATGGCGTCGGCCCGTTGCAA
AGCGGTGATGAGCTGACAGTCACTTTCGATGGGCATTCTTTGGCAACTCGCGTTTTGTAA
>tmpTY2482_00194 | Escherichia coli O104:H4 str. TY-2482 UPF0260 protein ycgN (570 nt)
ATGGGCATTCTTTGGCAACTCGCGTTTTGTAATACTTTTTGCCGCCTGAAAGCGGCGGCA
AAACTTGCATCGCTGTGCCAGACTGGTTATAAGGTGCGTTTTAACGTAATGGCGGAACAC
CTGATGAGCGATGTACCTTTCTGGCAAAGTAAAACCCTGGACGAAATGAGCGATGCGGAA
TGGGAGTCGTTGTGTGATGGTTGCGGTCAGTGTTGCCTGCATAAACTGATGGATGAAGAC
ACCGACGAAATCTACTTCACTAACGTCGCCTGTCGCCAGCTCAATATTAAAACCTGTCAA
TGTCGGAACTACGAACGTCGTTTCGAGTTTGAACCCGACTGCATTAAATTAACCCGTGAA
AATCTGCCAACATTCGAATGGCTGCCAATGACCTGCGCTTATCGTTTGCTGGCGGAAGGT
AAAGATTTACCTGCGTGGCATCCGCTACTTACTGGTTCGAAAGCGGCAATGCATGGTGAA
CGTATCTCTGTGCGTCATATCGCAGTGAAAGAATCAGAAGTGATTGACTGGCAGGATCAT
ATCTTAAATAAACCTGACTGGGCGCAGTGA
>tmpTY2482_00195 | Escherichia coli O104:H4 str. TY-2482 hemolysin E, chromosomal (261 nt)
GTGCAGAATTTCTTTACCACCCTGTCTAACACGGTTAAACAAGCGAATAAAGATATCGAT
GCCGCCAAATTGAAATTAACCACCGAAATAGCCGCCATCGGGGAGATAAAAACGGAAACT
GAAACAACCAGATTCTATGTTGATTATGATGATTTAATGCTTTCTTTGCTAAAAGAAGCG
GCAAAAAAAATGATTAACACCTGTAATGAGTATCAGAAAAGACACGGTAAAAAGACACTC
TTTGAGGTACCTGAAGTCTGA
>tmpTY2482_00196 | Escherichia coli O104:H4 str. TY-2482 hemolysin E (303 nt)
ATGGATAGCCAGGATAAGTATTTTGAAGCAACCCAAACAGTGTATGAATGGTGTGGTGTT
GCGACGCAATTGCTCGCAGCGTATATTTTTCTATTTGATGAGTACAATGAGAAGAAAGCA
TCCGCCCAGAAAGACATTCTCATTAAGGTACTGGATGACGGCATCACGAAGCTGAATGAA
GCGCAAAAATCCCTGCTGGTAAGCTCACAAAGTTTCAACAACGCTTCCGGGAAACTGCTG
GCGTTAGATAGCCAGTTAACCAATGATTTTTCAGAAAAAAGCAGCTTTTCCAGTCACAGG
TAG
>tmpTY2482_00197 | Escherichia coli O104:H4 str. TY-2482 hemolysin E (111 nt)
ATGACTGAAATCGTTGCAGATAAAACGGTAGAAGTAGTTAAAAACGCAATCGAAACTGCA
GATGGAGCATTAGATCTTTATAATAAATATCTCGATCAGGTCATCCCCTAG
>tmpTY2482_00198 | Escherichia coli O104:H4 str. TY-2482 protein umuD (420 nt)
ATGTTGTTTATCAAGCCTGCGGATCTCCGCGAAATTGTGACTTTTCCGCTATTTAGCGAT
CTTGTTCAGTGTGGCTTTCCTTCACCGGCAGCAGATTACGTTGAACAGCGCATCGATCTG
AATCAACTGTTGATCCAGCATCCCAGCGCGACTTACTTCGTCAAAGCAAGTGGTGATTCT
ATGATTGATGGTGGAATTAGTGACGGTGATTTACTGATTGTCGATAGCGCTATTACCGCC
AGCCATGGTGATATTGTCATCGCTGCTGTTGACGGCGAGTTTACGGTGAAAAAATTGCAA
CTACGCCCGACGGTACAGCTTATTCCCATGAACAGTGCGTACTCGCCCATTACCATCAGT
AGCGAAGATACGCTGGATGTCTTTGGTGTGGTGATCCACGTCGTTAAGGCGATGCGCTGA
>tmpTY2482_00199 | Escherichia coli O104:H4 str. TY-2482 protein umuC (1269 nt)
ATGTTTGCTCTCTGTGATGTAAACGCGTTTTATGCCAGCTGTGAGACGGTGTTTCGCCCT
GATTTATGGGGTAAACCGGTGGTTGTGCTATCGAATAATGACGGTTGCGTTATCGCCCGA
AACGCTGAGGCAAAGGCGCTGGGTGTTAAAATGGGCGATCCCTGGTTCAAACAAAAAGAT
CTGTTTCGTCGCTGTGGCGTGGTTTGCTTTAGCAGCAATTATGAGCTTTACGCAGACATG
AGCAATCGGGTGATGTCGACGCTGGAAGAACTATCGCCCCGCGTCGAGATTTACAGTATT
GATGAGGCATTCTGCGATCTGACAGGTGTGCGTAATTGTCGCGATCTGACTGATTTTGGC
AGAGAAATTCGCGCAACGGTGCTACAACGTACCCATCTTACTGTTGGTGTGGGGATCGCC
CAGACCAAAACGTTGGCTAAGCTTGCCAATCATGCGGCAAAAAAATGGCAGCGGCAGACG
GGTGGGGTGGTGGATTTATCAAATCTGGAACGCCAGCGTAAATTAATGTCTGCTCTCCCC
GTGGATGACGTCTGGGGGATTGGACGGCGGATCAGCAAAAAACTGGACGCGATGGGGATC
AAAACCGTTCTCGATTTGGCGGATACAGATATCCGGTTTATCCGTAAACATTTTAATGTC
GTGCTCGAAAGAACGGTGCGTGAACTGCGCGGCGAACCCTGTTTGCAACTGGAAGAGTTT
GCACCGACGAAGCAGGAAATTATCTGTTCCCGCTCGTTTGGTGAACGCATCACGGATTAT
CCATCGATGCGGCAGGCCATTTGTAGTTACGCTGCCCGGGCGGCGGAAAAACTTCGCAGC
GAGCATCAATATTGTCGGTTTATCTCCACATTTATTAAGACGTCACCATTTGCGCTCAAT
GAACCTTATTACGGCAATAGCGCGTCGGTAAAACTGCTGACGCCCACTCAGGACAGCAGG
GATATCATTAACGCTGCTACGCGATCTCTGGATGCCATCTGGCAAGCGGGCCATCGCTAC
CAAAAAGCGGGCGTGATGCTGGGGGATTTCTTCAGTCAGGGAGTCGCGCAGCTCAATTTA
TTCGATGACAACGCACCGCGCCCCGGGAGTGAGCAATTGATGACGGTAATGGATACACTG
AATGCTAAAGAGGGCAGAGGAACACTCTATTTTGCCGGGCAGGGGATCCAGCAACAATGG
CAGATGAAGCGTGCCATGCTTTCACCACGTTATACAACGCGAAGTTCTGATTTACTGCGG
GTCAAATAA
>tmpTY2482_00200 | Escherichia coli O104:H4 str. TY-2482 disulfide bond formation protein B (531 nt)
ATGTTGCGATTTTTGAACCAATGTTCACAAGGCCGGGGCGCGTGGCTGTTGATGGCGTTT
ACTGCTCTGGCACTGGAACTGACGGCGCTGTGGTTCCAGCATGTGATGTTACTGAAACCT
TGCGTGCTCTGTATTTATGAACGCTGCGCGTTATTCGGCGTTCTGGGTGCTGCGCTGATT
GGCGCGATCGCCCCGAAAACTCCGCTGCGTTATGTAGCGATGGTTATCTGGTTGTATAGT
GCGTTCCGCGGTGTGCAGTTAACTTACGAGCACACCATGCTTCAGCTCTATCCTTCGCCG
TTTGCCACCTGTGATTTTATGGTTCGTTTCCCGGAATGGCTGCCGCTGGATAAATGGGTG
CCGCAAGTGTTTGTCGCCTCTGGCGATTGCGCCGAGCGTCAGTGGGATTTTTTAGGTCTG
GAAATGCCGCAGTGGCTGCTCGGTATTTTTATCGCTTACCTGATTGTCGCGGTGCTGGTG
GTGATTTCCCAGCCGTTTAAAGCGAAAAAACGTGACCTGTTCGGTCGCTAA
>tmpTY2482_00201 | Escherichia coli O104:H4 str. TY-2482 Na(+)/H(+) antiporter nhaB (1542 nt)
ATGGAGATCTCCTGGGGCCGCGCGCTATGGCGCAATTTTTTGGGCCAGTCCCCCGACTGG
TACAAACTCGCCCTCATCATTTTCTTAATCGTAAACCCGTTAATTTTCCTCATCAGCCCT
TTCGTCGCGGGCTGGTTGCTGGTAGCGGAATTTATTTTCACTCTGGCGATGGCCCTGAAA
TGCTACCCGCTGCTCCCCGGTGGTCTGTTGGCTATCGAAGCGGTATTCATCGGCATGACC
AGCGCGGAACACGTCCGTGAAGAGGTGGCGGCAAATCTTGAAGTCTTGCTGTTATTGATG
TTTATGGTGGCGGGTATCTATTTTATGAAACAGCTGTTGCTGTTCATATTTACCCGTTTG
CTGTTAAGCATTCGCTCCAAAATGCTGCTGTCGCTCTCTTTTTGCGTGGCGGCAGCGTTC
CTCTCCGCGTTCCTCGATGCCTTAACCGTCGTGGCGGTGGTGATCAGCGTTGCTGTCGGT
TTTTATGGTATTTATCACCGCGTAGCCTCTTCCCGTACCGAAGATACCGACCTGCAAGAC
GATAGTCATATCGACAAGCATTACAAAGTGGTTCTGGAACAGTTCCGTGGCTTTCTGCGT
AGCCTGATGATGCATGCCGGTGTCGGCACTGCATTAGGCGGCGTGATGACCATGGTGGGC
GAACCACAGAACCTGATCATCGCTAAAGCGGCTGGCTGGCATTTTGGCGATTTCTTCCTG
CGCATGTCGCCGGTGACCGTTCCGGTTCTGATTTGTGGCCTGTTAACCTGCCTGCTGGTA
GAGAAGCTGCGTTGGTTTGGCTACGGTGAAACGCTGCCGGAGAAAGTCCGCGAAGTGTTG
CAACAGTTTGACGATCAAAGCCGCCACCAGCGTACCCGTCAGGATAAAATCCGTCTGATT
GTCCAGGCGATTATTGGCGTCTGGCTGGTGACTGCGCTGGCGTTGCATCTGGCGGAAGTT
GGCTTGATTGGTTTGTCAGTCATTATTCTGGCGACATCATTGACCGGTGTCACCGATGAA
CATGCTATCGGTAAAGCCTTCACCGAATCTCTGCCATTCACCGCACTGTTGACGGTGTTT
TTCTCGGTAGTCGCGGTGATTATCGACCAACAACTGTTTTCGCCGATTATTCAGTTTGTG
TTGCAGGCATCTGAACATGCTCAGCTGTCGCTGTTCTATATTTTCAACGGTCTGCTGTCA
TCCATTTCGGATAACGTCTTCGTGGGGACGATTTATATCAACGAAGCGAAAGCGGCAATG
GAAAGTGGCGCTATCACGTTGAAGCAATACGAGCTGCAGGCGGTCGCCATTAATACCGGT
ACCAATCTGCCCTCTGTCGCTACGCCGAACGGTCAGGCTGCGTTCCTGTTCCTGCTGACC
TCTGCACTCGCGCCATTGATTCGCCTCTCTTATGGCCGCATGGTGTGGATGGCCCTGCCT
TACACCCTCGTCCTGACACTCGTCGGCTTGCTCTGCGTCGAGTTTACGCTTGCCCCTGTA
ACCGAATGGTTTATGCAAATGGGCTGGATAGCAACGCTTTGA
>tmpTY2482_00202 | Escherichia coli O104:H4 str. TY-2482 fatty acid metabolism regulator protein (720 nt)
ATGGTCATTAAGGCGCAAAGCCCGGCGGGTTTCGCGGAAGAGTACATTATTGAAAGTATC
TGGAATAACCGCTTCCCTCCCGGGACTATTTTGCCCGCAGAACGTGAACTTTCAGAATTA
ATTGGCGTAACGCGTACTACGTTACGTGAAGTGTTACAGCGTCTGGCACGAGATGGCTGG
TTGACCATTCAACATGGCAAGCCGACGAAGGTGAATAATTTCTGGGAAACCTCTGGTTTA
AATATCCTTGAAACACTGGCGCGACTGGATCACGAAAGTGTGCCGCAGCTTATTGATAAT
TTGCTGTCGGTGCGTACCAATATTTCAACTATTTTTATTCGCACCGCGTTTCGTCAGCAT
CCCGATAAAGCGCAGGAAGTGCTGGCTACCGCTAATGAAGTGGCCGATCACGCCGACGCC
TTTGCCGAGCTGGATTACAACATATTCCGCGGCCTGGCGTTTGCTTCCGGCAACCCGATT
TACGGTCTGATTCTTAACGGGATGAAAGGGCTGTATACGCGTATTGGTCGTCACTATTTC
GCCAATCCGGAAGCGCGCAGTCTGGCGCTGGGCTTCTACCACAAACTGTCGGCGTTGTGC
AGTGAAGGCGCGCACGATCAGGTGTACGAAACAGTGCGTCGCTATGGGCATGAGAGTGGC
GAGATTTGGCACCGGATGCAGAAAAATCTGCCGGGTGATTTAGCCATTCAGGGGCGATAA
>tmpTY2482_00203 | Escherichia coli O104:H4 str. TY-2482 hypothetical protein (1533 nt)
ATGGCGACGATCGATTCTATGAATAAGGACACCACACGTTTGAGCGATGGACCCGACTGG
ACGTTCGACCTGCTGGATGTTTATCTGGCAGAGATAGACCGGGTGGCGAAACTCTACCGG
CTGGATACCTACCCGCACCAGATTGAAGTGATAACCTCAGAACAGATGATGGATGCCTAC
TCCAGCGTCGGCATGCCAATTAACTATCCGCACTGGTCATTCGGTAAAAAGTTTATCGAG
ACTGAACGGCTGTATAAGCACGGTCAGCAAGGACTGGCCTATGAAATCGTCATTAACTCT
AACCCGTGTATCGCTTACCTGATGGAAGAGAACACCATTACCATGCAGGCGCTGGTGATG
GCACACGCCTGCTATGGGCATAACTCTTTCTTTAAAAACAATTACTTATTCCGCAGTTGG
ACCGACGCCAGTTCGATTGTCGATTATCTGATTTTTGCCCGTAAATATATTACCGAGTGC
GAAGAACGTTATGGCGTTGATGAAGTAGAACGGCTTCTGGACTCGTGCCACGCGCTGATG
AACTACGGCGTGGACCGGTACAAACGCCCGCAAAAAATCTCGCTGCAAGAAGAGAAAGCC
CGGCAGAAAAGTCGCGAAGAGTATCTACAAAGTCAGGTCAATATGCTCTGGCGTACCCTG
CCGAAGCGCGAGGAAGAGAAAACGGTTGCTGAAGCGCGCCGCTATCCGTCCGAACCACAA
GAAAACCTGCTCTATTTTATGGAGAAAAATGCGCCACTGCTGGAATCATGGCAGCGTGAA
ATCCTGCGTATTGTGCGTAAGGTGAGCCAGTATTTTTATCCGCAAAAACAGACTCAGGTG
ATGAACGAAGGCTGGGCGACCTTCTGGCACTATACCATCCTTAACCATCTGTATGATGAA
GGGAAAGTAACGGAACGTTTTATGCTGGAGTTTTTGCACAGCCACACCAATGTGGTCTTC
CAGCCCCCCTATAACAGCCCGTGGTACAGCGGCATCAACCCGTATGCCCTCGGGTTCGCC
ATGTTCCAGGATATTAAACGGATTTGTCAGTCGCCAACGGAAGAAGACAAATACTGGTTC
CCGGATATCGCCGGTTCCGACTGGCTGGAAACGCTGCATTTCGCGATGCGTGATTTCAAA
GATGAGAGTTTTATCAGCCAGTTTCTGTCACCGAAAGTGATGCGTGATTTCCGCTTCTTC
ACCGTGCTGGATGATGATCGGCATAATTATCTGGAGATTTCCGCTATTCATAATGAAGAA
GGTTATCGGGAGATCCGTAACCGGTTATCGTCGCAATATAACTTAAGTAATCTGGAGCCG
AATATTCAGATCTGGAACGTGGATTTGCGCGGCGACCGTTCGCTGACGCTGCGTTACATT
CCACATAATCGCGCACCGCTGGATCGGGGGCGCAAAGAAGTGCTGAAGCATGTGCATCGC
CTGTGGGGATTTGATGTGATGCTCGAACAGCAAAACGAAGACGGCAGCATCGAGTTGCTG
GAACGTTGCCCGCCAAGAATGGGAAATCTGTAA
>tmpTY2482_00204 | Escherichia coli O104:H4 str. TY-2482 D-amino acid dehydrogenase small subunit (1299 nt)
ATGCGAGTTGTCATACTGGGAAGTGGTGTGGTAGGCGTTGCCAGCGCCTGGTACTTAAAT
CAGGCAGGACATGAGGTCACCGTCATTGATCGGGAGCCGGGGGCCGCCCTGGAAACCAGT
GCCGCGAATGCCGGGCAAATCTCCCCCGGATATGCTGCACCGTGGGCGGCACCAGGTGTG
CCTTTAAAAGCGATTAAATGGATGTTCCAGCGCCATGCGCCGCTGGCGGTTCGTCTCGAC
GGTACGCAGTTCCAGTTGAAATGGATGTGGCAAATGTTACGTAACTGCGACACCAGCCAC
TACATGGAAAACAAAGGGCGGATGGTGCGTCTGGCGGAATACAGCCGTGATTGCCTGAAA
GCATTGCGCGCCGAAACCAATATTCAGTATGAAGGGCGTCAGGGTGGGACGCTGCAACTG
TTCCGTACCGAACAACAGTATGAAAATGCGACCCGCGATATCGCCGTGCTGGAAGATGCC
GGCGTACCGTATCAGCTGCTGGAATCCAGCCGCCTGGCGGAAGTGGAGCCCGCGCTGGCA
GAAGTGGCGCACAAACTGACGGGCGGCCTGCAGTTACCCAATGATGAAACCGGAGACTGT
CAGCTATTTACCCAGAATCTGGCGCGGATGGCGGAGCAGGCGGGGGTTAAATTCCGCTTT
AATACGCCCGTTGACCAACTGCTTTGCGACGGCGAGCAAATCTACGGCGTGAAGTGTGGC
GATGAAGTGATTAAGGCCGATGCGTATGTGATGGCGTTTGGTTCTTACTCGACGGCGATG
CTCAAAGGCATTGTTGATATTCCGGTGTATCCGCTGAAAGGCTACTCGCTGACTATTCCA
ATTGCGCAGGAAGATGGTGCGCCAGTATCCACTATTCTTGATGAAACCTACAAAATCGCC
ATTACCCGTTTCGATAACCGCATTCGTGTTGGCGGAATGGCGGAAATTGTTGGTTTTAAC
ACCGAGCTGTTGCAACCGCGTCGTGAAACGCTGGAAATGGTGGTTCGCGATCTCTATCCA
CGCGGCGGTCATGTCGAGCAGGCGACTTTCTGGACGGGTTTGCGCCCGATGACGCCAGAC
GGTACGCCGGTTGTCGGGCGTACACGCTTTAAAAATCTGTGGCTGAATACCGGTCACGGC
ACGCTCGGCTGGACGATGGCTTGCGGTTCCGGTCAGTTGTTAAGCGATCTGCTCTCTGGT
CGCACGCCAGCGATCCCATATGAGGATCTAAGCGTAGCGCGCTACAGCCGTGGATTTACG
CCATCACGTCCGGGCCATTTACATGGCGCACACAGCTAA
>tmpTY2482_00205 | Escherichia coli O104:H4 str. TY-2482 alanine racemase, catabolic (1071 nt)
ATGACCCGTCCGATACAGGCCAGCCTCGATCTGCAGGCATTAAAACAGAATCTGTCCATT
GTCCGCCAGGCCGCGCCGCACGCGCGCGTCTGGTCGGTGGTAAAAGCGAACGCTTACGGG
CATGGTATTGAGCGTATCTGGAGCGCGCTCGGGGCCACCGATGGCTTTGCATTACTTAAC
CTGGAAGAGGCAATAACGTTACGTGAGCGCGGCTGGAAGGGGCCGATCCTGATGCTGGAA
GGATTTTTCCATGCTCAGGATCTGGAGATTTATGACCAGCACCGCCTGACCACCTGCGTA
CACAGCAACTGGCAGCTCAAAGCACTGCAAAATGCGCGGCTAAAAGCACCGTTGGATATT
TATCTTAAAGTGAACAGTGGGATGAATCGGTTGGGCTTCCAGCCCGATCGCGTGCTTACC
GTCTGGCAGCAGTTGCGGGCAATGGCGAATGTTGGCGAGATGACCCTGATGTCGCATTTT
GCCGAAGCGGAACATCCTGATGGAATTTCCAGCGCGATGGCGCGTATTGAGCAGGCGGCG
GAAGGGCTGGAGTGTCGGCGTTCGTTGTCCAATTCGGCGGCGACTCTGTGGCACCCGGAA
GCGCATTTTGACTGGGTTCGGCCTGGCATTATTTTGTATGGCGCTTCGCCGTCCGGTCAG
TGGCGTGATATCGCCAATACCGGATTACGTCCGGTGATGACGCTAAGCAGTGAGATTATT
GGTGTCCAGACGCTAAAAGCGGGTGAGCGTGTGGGCTACGGCGGTCGCTATACTGCGCGC
GATGAACAGCGAATCGGCATTGTCGCCGCAGGGTACGCCGACGGTTATCCGCGCCACGCG
CCTACCGGTACCCCTGTTTTAGTGGACGGCGTGCGCACCATGACGGTGGGGACCGTCTCG
ATGGATATGCTGGCGGTCGATTTAACGCCTTGCCCGCAGGCGGGGATTGGTACGCCGGTT
GAGCTGTGGGGCAAGGAGATCAAAATTGATGATGTCGCCGCCGCTGCCGGAACGGTGGGC
TATGAGTTGATGTGCGCGCTGGCGTTACGCGTCCCGGTTGTGACAGTGTAA
>tmpTY2482_00206 | Escherichia coli O104:H4 str. TY-2482 hypothetical protein (150 nt)
ATGATAGTGTCCATTAAAAGAATGGACACTATTTCCCCGGAACCTGAACTCACCGCACAG
GCGTTCTACATAAAACGCTTACGCTTCATTGTTGACTCGAACTCGACTTCAGATAAATCA
CGCTTTACCCTTGATGGAGCCTGTACATAG
>tmpTY2482_00207 | Escherichia coli O104:H4 str. TY-2482 cell volume regulation protein A (1737 nt)
TTGGATGCCACAACAATAATTAGCCTTTTCATCTTAGGATCCATCCTTGTCACCAGCAGT
ATATTACTTAGTTCATTTTCTTCCCGTCTTGGCATTCCTATTCTGGTTATTTTTCTGGCG
ATCGGCATGCTGGCAGGAGTCGATGGCGTCGGCGGTATCCCGTTTGATAATTACCCCTTC
GCCTACATGGTAAGTAACCTGGCACTGGCGATTATTTTGCTCGACGGCGGGATGCGCACT
CAGGCCAGTTCCTTTCGTGTGGCGTTAGGACCGGCACTGTCGCTGGCGACGCTGGGCGTG
CTTATCACCTCTGGTTTAACCGGCATGATGGCGGCGTGGCTGTTTAATCTTGATTTGATT
GAAGGCTTATTAATCGGCGCTATCGTCGGCTCTACCGATGCTGCAGCGGTCTTTTCTCTG
CTGGGTGGTAAGGGGCTTAACGAACGTGTTGGCTCGACGCTGGAAATTGAATCCGGCAGT
AATGATCCAATGGCGGTCTTTCTGACGATTACCCTGATTGCGATGATCCAGCAACATGAA
AGCAGTGTCAGTTGGATGTTCGTGGTCGATATTCTGCAGCAATTTGGCCTCGGGATTGTC
ATCGGACTTGGCGGTGGTTATTTACTGCTGCAAATGATTAATCGCATCGCCCTGCCTGCC
GGATTATATCCATTGCTGGCATTAAGCGGCGGTATTTTAATTTTTGCTTTAACCACGGCG
CTGGAAGGCAGCGGTATTCTGGCTGTTTATCTGTGCGGTTTTCTGCTGGGTAATCGGCCG
ATTCGCAACCGCTACGGCATCCTGCAAAATTTCGACGGCCTCGCCTGGCTGGCGCAAATC
GCCATGTTCCTGGTGCTGGGGCTATTGGTTAACCCAAGCGATCTGCTGCCTATTGCCATT
CCGGCGCTCATTTTGTCGGCATGGATGATATTCTTCGCCCGTCCCCTTTCGGTATTTGCT
GGATTGCTCCCCTTCCGCGGTTTCAATCTGCGTGAGCGCGTGTTTATCAGCTGGGTAGGA
TTACGCGGCGCGGTGCCAATCATCCTGGCCGTGTTCCCGATGATGGCGGGGCTGGAGAAT
GCACGTCTGTTCTTTAATGTCGCCTTCTTTGTGGTTCTGGTTTCACTGCTCTTGCAGGGA
ACATCACTCTCGTGGGCGGCTAAAAAAGCCAAAGTGGTGGTTCCGCCAGTGGGACGTCCG
GTGTCACGCGTTGGCCTGGATATTCATCCGGAAAATCCGTGGGAGCAGTTTGTTTATCAA
TTGAGTGCCGATAAATGGTGCGTGGGCGCGGCACTGCGCGATTTGCATATGCCAAAAGAG
ACGCGTATTGCGGCACTGTTTCGTGATAACCAGTTGCTTCATCCTACCGGCAGCACCCGA
CTGCGCGAAGGCGATGTGTTGTGTGTAATTGGTCGGGAACGCGATCTTCCGGCGCTCGGT
AAACTGTTCAGCCAGTCGCCGCCGGTCGCGCTGGATCAACGCTTCTTTGGTGACTTCATT
CTCGAAGCCAGCGCCAAATATGCTGATGTTGCGCTGATATATGGCCTGGAAGACGGGCGA
GAATATCGTGATAAGCAGCAAACGCTGGGTGAAATTGTCCAGCAGTTGTTAGGCGCGGCA
CCGGTTGTCGGTGACCAGGTAGAGTTTGCCGGGATGATCTGGACGGTGGCCGAGAAAGAA
GATAATGAAGTGTTGAAGATTGGCGTACGGGTGGCTGAAGAGGAAGCTGAATCTTAA
>tmpTY2482_00208 | Escherichia coli O104:H4 str. TY-2482 murein tetrapeptide carboxypeptidase (915 nt)
ATGTCTCTGTTTCACTTAATTGCCCCATCGGGTTACTGCATTAAACAGCACGCCGCGCTG
CGTGGTATCCAGCGCCTTACCGACGAGGGGCATCAGGTCAATAACGTCGAGGTTATTGCC
CGTCGTTGTGAGCGTTTTGCGGGTACGGAAACGGAGCGCCTGGAAGATCTCAATTCCCTT
GCCAGACTGACCACCCCCAACACCATCGTGCTGGCTGTACGCGGCGGTTACGGTGCCAGT
CGTTTACTGGCAGATATTGACTGGCAGGCACTGGTTGCTCGCCAACAATATGACCCGTTG
CTCATATGCGGGCATAGCGATTTTACCGCCATTCAGTGCGGTCTTCTGGCGCAAGGCAAT
GTCATCACCTTTAGCGGCCCCATGCTGGTAGCAAACTTTGGCGCGGATGAACTGAACGCC
TTTACCGAGCACCATTTCTGGCTGGCGTTACGCAATGAAACCTTCACCATTGAATGGCAA
GGGGAAGGCCCGACATGTCAGACCGAAGGCACGTTGTGGGGAGGCAATCTTGCGATGCTG
ATTTCACTGATTGGTACACCGTGGATGCCAAAAATTGAGAACGGTATTCTGGTGCTGGAA
GATATTAACGAGCACCCTTTCCGCGTCGAACGTATGCTGTTGCAGCTCTATCATGCGGGA
ATTTTGCCACGTCAGAAGGCGATTATTCTCGGTAGCTTTAGCGGCAGCACGCCCAATGAT
TATGACGCAGGTTACAACCTGGAGTCAGTGTACGCGTTTTTGCGTTCCCGCCTGTCGATT
CCACTCATTACCGGCCTCGATTTTGGTCATGAACAACGCACGGTTACGCTGCCGTTGGGC
GCACATGCCATTCTGAATAACACCCGGGAAGGCACTCAGTTGACGATTAGCGGTCATCCT
GTTCTTAAAATGTAA
>tmpTY2482_00209 | Escherichia coli O104:H4 str. TY-2482 endo-type membrane-bound lytic murein transglycosylase A (612 nt)
GTGAAATTGAGATGGTTTGCCTTTTTGATTGTGTTATTAGCGGGTTGTTCATCAAAGCAT
GACTATACGAACCCGCCGTGGAACGCGAAAGTTCCGGTGCAACGTGCGATGCAGTGGATG
CCAATAAGCCAGAAAGCCGGTGCAGCCTGGGGCGTCGATCCACAATTGATCACGGCGATT
ATCGCTATCGAATCGGGTGGTAATCCGAATGCGGTGAGTAAATCGAATGCCATTGGTTTG
ATGCAGTTAAAAGCTTCAACCTCCGGACGTGATGTTTATCGCCGTATGGGCTGGAGTGGT
GAGCCGACGACCAGCGAGCTGAAAAATCCAGAGCGTAATATTTCAATGGGGGCGGCTTAC
CTGAATATTCTGGAAACCGGCCCGCTGGCAGGCATTGAAGATCCGAAGGTACTGCAATAT
GCGCTGGTGGTGTCATACGCTAACGGGGCAGGTGCGCTGCTACGGACTTTCTCGTCAGAT
CGGAAAAAGGCGATCAGCAAAATCAACGATTTGGATGCTGACGAGTTCCTCGATCACGTA
GCGCGAAATCACCCTGCGCCGCAGGCTCCGCGCTATATCTACAAACTTGAGCAGGCACTG
GACGCGATGTAA
>tmpTY2482_00210 | Escherichia coli O104:H4 str. TY-2482 flagellar brake protein YcgR (735 nt)
GTGAGTCATTACCATGAGCAGTTCCTGAAACAAAATCCGTTAGCCGTCCTGGGCGTGTTA
CGCGATTTGCACAAAGCCGCAATTCCTTTGCGTCTCAGTTGGAATGGCGGGCAGCTGATC
AGCAAAATACTGGCAATAACCCCGGATAAACTGGTGCTGGATTTCGGCAGTCAAGCCGAA
GACAACATCGCCGTGCTAAAGGCACAGCACATTACCATTACCGCCGAAACTCAGGGTGCG
AAAGTCGAGTTTACTGTTGAACAACTACAGCAGAGTGAATACTTGCAGCTTCCGGCATTT
ATCACCGTACCGCCTCCCACCTTATGGTTTGTACAACGACGCCGATATTTCCGCATCTCC
GCCCCACTCCATCCGCCTTATTTTTGCCAGACCAAACTGGCGGATAACAGTACGTTACGT
TTCCACCTGTATGATTTGTCGTTAGGCGGCATGGGCGCATTACTGGAAACAGCAAAGCCT
GCCGAATTACAAGAAGGCATGCGCTTCGCTCAGATTGAAGTCAACATGAGGCAATGGGGT
GTTTTTCACTTTGACGCCCAGTTAATCTCCATCAGCGAGCGCAAAGTGATTGATGGCAAG
AATGAAACCATCACCACTCCCCGTCTGAGCTTCCGTTTTCTTAACGTCAGCCCGACGGTG
GAGCGGCAATTACAGCGGATTATTTTCTCTCTCGAGCGAGAAGCCCGGGAAAAAGCGGAC
AAAGTGCGCGACTGA
>tmpTY2482_00211 | Escherichia coli O104:H4 str. TY-2482 UPF0410 protein ymge (255 nt)
ATGGGAATTATTGCCTGGATTATTTTTGGCCTGATAGCCGGCATTATCGCCAAGCTAATC
ATGCCGAGGCGTGATGGTGGTGGATTTTTCCTGACCTGTATTCTCGGGATAGTCGGTGCG
GTGGTCGGCGGCTGGCTGGCGACCATGTTTGGCATTGGCGGCTCCATCAGTGGTTTTAAT
CTGCACAGCTTCCTGGTGGCGGTGGTGGGAGCTATTCTCGTTCTGGGCATATTCCGCCTC
CTGCGAAGAGAATAA
>tmpTY2482_00212 | Escherichia coli O104:H4 str. TY-2482 hypothetical protein (441 nt)
GTGATTCAGAAAATAAATATTTTAGACAGTAGCCAGTCAGGCGTTAAAAATGGGGCGGAT
AGTGAGGCGGTTTTGGCTGCGCTTATTGAACATTTAGAATTGATCAATCCTTCTGGCAGA
TTAAGCCAAAATACCCGTTCGGCAATGCTTCAGTTACGCGAAGAGGAATGGTCTGAATTC
TTTTTTTGGTTGCTAAATTCTCTGGAGTGTCTGGATTATGTGATTATTAATTTAACTCCA
GAAAGCAAAAAAACGTTGATGAGTGAACACCGTAACAATATTCAGGTAGCAATTGATGCT
TTATATAGCCAACGTCGGCGTAAATCGCCGGGTGATGAAAGTGAAACACTTACCCGTAGA
AATGACGCTATCTTCGGCAACCACGTATGGCAAACATTTGCGCAATACTTCCCGCCAGGA
CTTGAAAAACCGTCTGTGTAG
>tmpTY2482_00213 | Escherichia coli O104:H4 str. TY-2482 periplasmic trehalase (1698 nt)
ATGAAATCCCCCGCACCTTCTCGCCCGCAAAAAATGGCGTTAATTCCAGCCTGTATCTTT
TTGTGTTTCGCTGCGCTATCGGTGCAGGCAGAAGAAACACCGGTAACACCACAGCCGCCT
GATATTTTATTAGGGCCGCTGTTTAATGATGTGCAAAACGCCAAACTTTTTCCGGACCAA
AAAACCTTTGCCGATGCCGTGCCGAACAGCGATCCGCTGATGATCCTTGCTGATTATCGG
ATGCAGCAAAACCAGAGCGGATTTGATCTGCGCCATTTCGTTAACGTCAATTTCACCCTG
CCGAAAGAAGGCGAGAAATATGTTCCGCCAGAGGGGCAGTCACTGCGCGAACATATTGAC
GGACTTTGGCCGGTATTAACGCGTTCTACCGAAAACACCGAAAAATGGGATTCTCTGTTA
CCGCTGCCGGAACCTTATGTCGTGCCGGGCGGACGTTTTCGCGAGGTATATTACTGGGAC
AGTTACTTCACCATGTTAGGACTTGCCGAAAGCGGTCACTGGGATAAAGTCGCGGATATG
GTGGCCAATTTTGCTCATGAAATAGACACTTACGGTCATATTCCCAACGGCAACCGCAGT
TACTATTTAAGCCGCTCGCAACCGCCCTTCTTTGCCCTGATGGTAGAGTTACTGGCGCAG
CATGAAGGCGATGCCGCGTTGAAGCAATACCTGCCGCAAATGCAAAAAGAATATGCTTAC
TGGATGGACGGTGTTGAAAACCTGCAAGCCGGACAACAGGAAAAACGCGTTGTCAAACTT
CAGGATGGTACCCTTCTCAACCGCTACTGGGACGATCGCGATACGCCACGACCAGAGTCA
TGGGTGGAAGATATTGCCACCGCCAAAAGCAATCCGAATCGACCTGCCACTGAAATTTAC
CGCGACCTGCGCTCTGCCGCTGCGTCTGGCTGGGATTTCAGCTCGCGCTGGATGGACAAC
CCGCAGCAGTTAAATACCTTACGCACCACCAGCATCGTACCGGTCGATCTGAACAGCCTG
ATGTTTAAAATGGAAAAAATCCTCGCCCGCGCCAGCAAAGCTGCCGGAGATAACGCGATG
GCAAACCAGTACGAAACGCTGGCAAATGCCCGTCAAAAAGGGATCGAAAAATACCTGTGG
AACGATCAACAAGGCTGGTATGCCGATTACGACCTGAAAAGTCATAAAGTGCGCAATCAG
TTAACCGCGGCCGCCCTGTTCCCGCTGTACGTCAATGCGGCAGCGAAAGATCGCGCCAAC
AAAATGGCGACGGCGACGAAAACACATCTGCTGCAACCCGGCGGCCTGAACACCACGTCG
GTGAAAAGTGGGCAACAATGGGATGCGCCAAATGGCTGGGCACCGTTACAGTGGGTCGCG
ACAGAAGGATTACAAAACTACGGGCAAAAAGAGGTGGCGATGGACATTAGCTGGCACTTC
CTGACCAATGTTCAGCACACCTATGACCGGGAGAAAAAGCTGGTGGAAAAATATGATGTC
AGCACCACCGGAACGGGGGGCGGCGGTGGCGAATATCCATTACAGGATGGCTTTGGCTGG
ACCAATGGCGTGACGCTGAAAATGCTGGATTTGATCTGCCCGAAAGAGCAACCGTGTGAC
AATGTTCCGGCGACGCGTCCGACCGTTAAGTCAGCAACGACGCAACCCTCAACCAAAGAG
GCACAACCCACACCTTAA
>tmpTY2482_00214 | Escherichia coli O104:H4 str. TY-2482 PTS-dependent dihydroxyacetone kinase, phosphotransferase subunit dhaM (1419 nt)
ATGGTAAACCTGGTCATAGTTTCACATAGCAGCCGACTGGGAGAAGGTGTCGGTGAATTA
GCCCGTCAGATGTTAATGAGTGATAGTTGTAAAATCGCCATTGCCGCGGGAATTGACGAT
CCACAAAATCCTATTGGTACCGATGCCGTCAAAGTGATGGAGGCCATCGAATCTGTTGCT
GATGCCGACCATGTGCTGGTCATGATGGATATGGGTAGCGCATTATTGAGTGCTGAAACT
GCGCTGGAATTGCTGGCTCCCAAGATCGCCGCAAAAGTACGTTTGTGTGCTGCGCCGTTG
GTCGAAGGTACACTGGCAGCAACGGTCAGCGCGGCCTCGGGAGCGGATATCGACAAAGTT
ATCTTTGACGCTATGCATGCGCTGGAAGCCAAACGTGAACAACTGGGTTTACCGTCCTCC
GACACTAAAATCTCTGACACATGTCCTGCGTACGATGAAGAAGCCCGTTCTCTGGCGGTG
GTCATAAAAAACCGTAACGGCCTGCATGTACGTCCGGCCTCCCGGCTGGTTTATACCTTA
TCGACATTTAATGCCGATATGTTGCTGGAAAAAAACGGCAAATGCGTCACACCAGAGAGT
ATTAACCAGATTGCGTTACTACAAGTTCGCTATAACGATACGCTGCGCCTGATTGCGAAA
GGGCCAGAAGCTGAAGAGGCACTGATCGCTTTCCGTCAGCTGGCTGAAGATAACTTTGGT
GAAACGGAGGAAGTCGCTCCACCTACTCTGCGTCCCGTTCCGCCTGTTTCGGGTAAAGCC
TTTTATTATCAACCAGTTTTATGTACGGTACAGGCAAAATCAACCCTGACCGTGGAAGAA
GAACAAGATCGATTACGCCAGGCTATTGACTTCACGTTATTAGATCTGATGACGTTAACA
GCAAAAGCAGAAGCCAGCGGGCTTGACGATATTGCCGCAATCTTTTCTGGTCACCATACA
CTGTTAGATGATCCGGAACTGCTGGCGGCGGCAAGCGAACTCCTTCAGCATGAACATTGC
ACGGCAGAATATGCCTGGCAGCAAGTTCTTAAAGAACTTAGCCAGCAATACCAGCAACTG
GATGATGAATATCTACAAGCTCGCTATATTGATGTGGACGATCTTCTGCATCGCACCCTG
GTCCACCTGACCCAAACGAAAGAAGAACTCCCGCAGTTTAACTCGCCAACTATTCTACTG
GCGGAGAACATTTATCCTTCCACAGTACTGCAACTGGATCCGGCGGTTGTAAAAGGTATC
TGCCTTAGCGCCGGAAGTCCGGTATCCCACAGCGCCCTAATCGCCCGTGAACTGGGGATT
GGCTGGATTTGCCAGCAGGGTGAGAAACTGTATGCGATACAACCAGAAGAAACGCTAACG
CTGGACGTTAAAACGCAACGTTTCAACCGTCAGGGTTAA
>tmpTY2482_00215 | Escherichia coli O104:H4 str. TY-2482 PTS-dependent dihydroxyacetone kinase, ADP-binding subunit dhaL (633 nt)
ATGTCACTGAGCAGAACTCAAATTGTTAACTGGCTCACTCGTTGTGGCGATATTTTCAGC
ACCGAGAGCGAGTATCTTACCGGACTGGATCGCGAAATTGGCGACGCTGACCACGGGCTA
AATATGAACCGAGGCTTTAGCAAAGTGGTGGAAAAACTCCCTGCTATCGCAGATAAAGAT
ATCGGTTTCATTCTCAAGAATACCGGTATGACGCTGCTTTCCAGCGTCGGTGGTGCCAGT
GGTCCGCTGTTCGGTACCTTCTTTATCCGCGCCGCACAGGCGACCCAGGCACGGCAAAGC
CTGACACTGGAAGAGCTTTATCAGATGTTCCGCGATGGCGTGGACGGCGTAATCAGTCGC
GGGAAAGCCGAACCTGGCGATAAAACCATGTGTGATGTGTGGGTGCCGGTGGTGGAATCG
TTACGTCAGTCCAGCGAGCAAAATCTCTCTGTTCCGGTGGCGCTCGAAGCTGCCAGTAGA
ATCGCCGAATCCGCTGCACAAAGTACGATTACGATGCAAGCCCGCAAAGGCCGCGCCAGT
TATCTCGGTGAACGCAGTATTGGTCACCAGGATCCCGGCGCGACCTCGGTGATGTTTATG
ATGCAAATGTTGGCGTTAGCCGCAAAAGAGTAA
>tmpTY2482_00216 | Escherichia coli O104:H4 str. TY-2482 PTS-dependent dihydroxyacetone kinase, dihydroxyacetone-binding subunit dhaK (1071 nt)
ATGAAAAAATTGATCAATGATGTGCAAGACGTACTGGACGAACAACTGGCAGGACTGGCG
AAAGCGCATCCATCGCTGACACTGCATCAGGATCCGGTGTATGTCACCCGAGCTGATGCC
CCTGTTGCAGGAAAAGTCGCCCTGCTGTCGGGTGGCGGCAGCGGACACGAGCCGATGCAC
TGTGGTTATATCGGTCAGGGGATGCTTTCGGGGGCCTGTCCGGGCGAAATTTTCACCTCA
CCGACGCCCGATAAAATCTTTGAATGCGCCATGCAAATTGATGGCGGCGAAGGTGTACTG
TTGATTATCAAAAATTACACCGGCGATATTCTTAACTTTGAAACAGCGACCGAGTTACTG
CACGATAGCGGCGTAAAAGTGACCACTGTGGTCATTGATGACGACGTTGCGGTAAAAGAC
AGTCTTTATACCGCCGGGCGACGCGGCGTTGCCAACACCGTATTAATTGAAAAACTCGTA
GGCGCAGCGGCGGAGCGTGGCGACTCACTGGACGCCTGTGCGGAACTGGGGCGTAAGTTG
AATAATCAAGGCCACTCAATAGGTATCGCTCTCGGTGCCTGTACCGTTCCTGCCGCGGGC
AAACCTTCTTTTACCCTGGCGGATAATGAGATGGAGTTTGGCGTCGGCATTCATGGTGAG
CCGGGTATTGACCGCCGCTCCTTCTCTTCCCTTGATCAAACCGTCGATGAAATGTTCGAC
ACCCTGCTGGAAAATGGCTCATACCATCGCACTTTGCGTTTCTGGGATTATCAACAAGGC
AGTTGGCAGGAAGAACAACAAACCAAACAACCGCTCCAGTCTGGCGATCGGGTGATTGCG
CTGGTTAACAATCTTGGCGCAACTCCGCTTTCTGAGCTGTACGGCGTCTATAACCGCCTG
ACCACACGTTGCCAGCAAGCGGGATTGACTATCGAACGTAATTTAATTGGCGCGTACTGC
ACCTCACTGGATATGACCGGTTTCTCAATCACCTTACTGAAAGTTGATGACGAAACGCTG
GCACTCTGGGACGCCCCGGTCCACACCCCGGCCCTTAACTGGGGTAAATAA
>tmpTY2482_00217 | Escherichia coli O104:H4 str. TY-2482 hypothetical protein (1920 nt)
ATGAGTGGCGCTTTTAACAACGATGGTCGGGGCATATCTCCCTTAATTGCAACCTCCTGG
GAGCGATGCAATAAGCTGATGAAACGGGAGACATGGAACGTACCACATCAGGCCCAGGGC
GTGACATTTGCTTCTATTTATCGGCGTAAGAAAGCGATGCTGACGCTCGGGCAGGCTGCG
CTGGAAGATGCCTGGGAATATATGGCACCGCGAGAGTGTGCGCTGCTTATCCTCGATGAA
ACCGCCTGCATTCTCAGCCGTAATGGCGATCCGCAAACCTTGCAGCAGCTAAGTGCACTG
GGATTCAATGACGGCACGTATTGCGCCGAGGGAATTATTGGTACTTGTGCGCTATCGTTA
GCGGCTATCTCTGGTCAGGCCGTGAAAACGATGGCCGATCAACATTTCAAACAGGCACTC
TGGAACTGGGCCTTTTGTGCAACGCCGTTGTTTGACAGCAAGGGCCGATTGACGGGAACA
ATAGCGCTGGCGTGTCCGGTTGAGCAAACTACCGCAGCTGATTTGCCGTTGACGTTGGCA
ATCGCCCGCGAGGTCGGTAATTTACTGCTGACGGACAGTTTGCTCGCTGAAACTAACCGT
CATTTAAATCAACTTAATGCCCTGTTAGAAAGTATGGATGATGGCGTGATTAGCTGGGAC
GAGCAGGGTAATTTGCAATTTATTAATGCCCAGGCGGCGCGGGTCTTGCGCCTTGACGCG
ACGGCAAGTCAGGGACGGGCAATCACTGAACTCTTAACGTTACCCGCCGTATTGCAACAA
GCAATAAAACAGGCACATCCGCTCAAACACGTAGAAGCAACCTTTGAAAGCCAGCACCAG
TTTATTGATGCGGTGATAACCCTTAAACCGATAATAGAAACGCAGGGAACCAGCTTTATT
TTGTTGCTCCATCCTGTGGAACAGATGCGGCAGTTGATGACCAGTCAATTAGGAAAAGTC
AGCCATACCTTTGCTCATATGCCACAGGACGATCCGCAAACCCGCCGCTTGATTCATTTT
GGTCGCCAGGCGGCGCGCAGTAGCTTTCCTGTCCTGCTTTGTGGAGAAGAGGGCGTGGGC
AAGGCACTGCTAAGTCAGGCAATTCATAATGAAAGCGAGCGTGCTGCAGGTCCTTATATC
GCCGTCAATTGTGAGTTATATGGTGATGCTGCGCTGGCGGAAGAATTTATTGGTGGCGAT
CGCACGGACAATGAAAATGGCCGTCTGAGTCGGCTGGAACTGGCACACGGCGGCACGCTG
TTTCTTGAAAAGATTGAATATCTGGCGGTGGAGTTACAGTCTGCTTTGCTTCAGGTTATC
AAGCAGGGGGTTATCACGCGACTGGATGCGCGGCGTTTAATACCAATTGATGTCAAAGTG
ATTGCCACAACGACCGCGGACCTCGCAATGCTGGTGGAACAAAATCGTTTTAGTCGCCAG
CTGTATTACGCGCTGCATGCATTTGAAATTACCATCCCGCCTCTGCGTATGCGGCGTGGC
AGCATTCCGGCGCTGGTGAATAACAAATTACGCAGTCTTGAAAAACGCTTCTCTACGCGG
CTGAAAATTGATGACGATGCCCTCGCTCGCCTGGTTTCTTGTGCATGGCCAGGCAACGAT
TTTGAACTTTACAGCGTCATCGAGAATCTTGCTCTGAGTAGTGATAACGGGCGCATTCGC
GTCAGTGATTTACCTGAACATCTGTTTACCGAGCAGGCGACAGATGATGTCAGCGCCACC
CGCCTTTCCACCAGTCTGTCATTTGCGGAAGTTGAAAAAGAGGCAATTATTAACGCAGCC
CAGGTCACAGGCGGTCGCATTCAGGAAATGTCGGCTTTACTTGGGATCGGCCGCACTACG
CTGTGGCGGAAAATGAAGCAACATGGCATTGATGCAGGGCAGTTTAAGCGCCGGGTATGA
>tmpTY2482_00218 | Escherichia coli O104:H4 str. TY-2482 outer membrane autotransporter barrel domain-containing protein (2868 nt)
ATGGGCATCAAACAACACAATGGGAATACCAAAGCAGATCGTCTCGCTGAATTAAAAATC
CGTTCGCCCTCAATTCAACTGATAAAATTTGGCGCTATTGGTTTGAATGCAATTATCTTT
TCCCCCCTGCTGATAGCTGCTGATACAGGAAGTCAATATGGCACCAATATTACTATTAAT
GATGGTGACAGAATTACAGGAGATACCGCCGATCCATCAGGAAACCTCTATGGTGTAATG
ACCCCAGCAGGAAACACGCCTGGCAATATCAACCTGGGTAATGATGTCACCGTCAATGTC
AACGACGCCTCTGGATATGCAAAAGGAATCATTATTCAGGGCAAAAACAGCTCCCTGACA
GCTAACCGACTCACAGTAGATGTTGTTGGTCAAACCTCTGCCATCGGCATTAACTTAATT
GGTGACTATACCCATGCTGACTTAGGCACAGGCAGCACCATTAAGAGTAACGATGACGGC
ATCATTATTGGGCATAGCTCAACACTAACAGCCACTCAATTCACCATTGAAAACTCGAAC
GGTATAGGCCTAACCATCAATGACTATGGCACCAGTGTCGATCTTGGAAGCGGAAGTAAA
ATCACGACCGATGGAAGTACAGGTGTTTATATCGGTGGTCTCAACGGCAATAACGCCAAT
GGTGCTGCGCGTTTTACGGCTACAGACCTGACAATCGATGTTCAGGGCTACAGCGCCATG
GGGATAAACGTACAGAAAAACTCTGTTGTCGATCTCGGAACAAACAGTTCCATTAAAACC
AATGGCGATAATGCACACGGCCTCTGGAGCTTTGGCCAGGTTAGCGCGAATGCACTCACT
GTTGATGTAACTGGAGCCGCGGCCAATGGCGTCGAAGTTCGTGGTGGTACAACCACTATC
GGTGCAGATAGCCATATTTCTTCCGCGCAGGGCGGTGGCCTCGTCACCAGTGGTTCAGAC
GCGACAATCAATTTTTCTGGCACGGCGGCGCAACGAAACAGCATCTTTTCCGGCGGTTCT
TATGGTGCCTCGGCCCAGACGGCAACGGCTGTTGTCAACATGCAAAATACCGATATTACA
GTTGATCGTAATGGCAGTCTGGCGCTGGGTTTGTGGGCGCTCAGCGGCGGTAGAATAACC
GGAGACAGTTTGGCTATCACCGGCGCGGCAGGAGCCAGGGGAATTTATGCCATGACCAAC
AGCCAGATCGACCTCACGAGCGATCTGGTCATTGATATGAGTACACCCGACCAGATGGCC
ATTGCAACGCAACATGACGATGGTTATGCCGCCAGCCGCATCAACGCCTCGGGTCGTATG
CTTATCAACGGTAGCGTTCTTTCCAAAGGTGGGCTAATCAATCTGGATATGCACCCTGGG
TCGGTTTGGACAGGTTCCTCCCTCAGCGATAATGTCAATGGCGGAAAACTGGACGTTGCA
ATGAATAACAGCGTCTGGAACGTAACAAGTAATTCTAATCTCGACACGCTGGCGCTGAGC
CATTCAACTGTCGATTTTGCCAGCCACGGGTCAACTGCCGGCACATTTGCCACATTAAAC
GTAGAGAACCTGAGCGGTAACAGTACCTTTATTATGCGTGCTGATGTTGTTGGCGAGGGT
AATGGCGTTAATAATAAAGGGGATTTATTGAATATCAGCGGGAGTAGTGCTGGTAATCAC
GTATTGGCTATCCGCAACCAGGGCAGCGAGGCCACAACGGGAAATGAAGTTCTGACAGTG
GTAAAAACCACTGACGGCGCGGCCTCGTTCAGCGCGTCTTCTCAGGTTGAGTTGGGGGGA
TATCTGTACGATGTGCGTAAAAATGGCACTAACTGGGAGCTTTACGCTTCCGGGACAGTT
CCGGAACCGACTCCTAATCCTGAACCCACACCAGCTCCCGCTCAGCCTCCCATAGTCAAC
CCCGATCCTACGCCTGAACCCGCTCCCACGCCTAAACCCACCACGACCGCAGATGCTGGC
GGCAATTATCTCAATGTCGGTTACTTATTGAACTATGTTGAAAACCGTACGCTGATGCAA
CGGATGGGTGACCTGCGAAATCAGAGTAAAGACGGTAATATCTGGTTGCGCAGTTATGGG
GGAAGCCTGGACTCCTTTGCCAGTGGCAAACTGAGCGGCTTTGACATGGGTTACAGCGGT
ATCCAGTTTGGTGGGGATAAACGTCTCTCTGATGTAATGCCGTTGTATGTCGGTCTGTAT
ATTGGCTCAACACATGCATCGCCGGACTATAGCGGAGGCGACGGTACCGCACGTTCAGAC
TACATGGGAATGTACGCCAGTTACATGGCACAAAACGGTTTTTACAGCGATCTCGTTATA
AAAGCATCGCGCCAGAAAAATAGTTTCCACGTACTGGACAGTCAGAACAACGGCGTTAAC
GCCAACGGCACTGCGAATGGAATGAGCATCTCCCTGGAAGCCGGGCAGAGGTTCAACCTG
TCCCCTACTGGTTATGGGTTCTATATAGAGCCGCAAACCCAGCTTACATACAGCCACCAG
AATGAGATGGCTATGAAGGCGAGTAATGGCCTCAATATACATCTGAATCACTACGAATCG
CTGCTGGGGCGTGCCAGCATGATACTGGGGTATGACATCACCGCAGGCAACAGCCAGCTG
AATGTCTATGTGAAGACTGGCGCTATCCGCGAGTTTTCAGGGGATACCGAATATCTGTTG
AACAACTCCCGGGAGAAGTACAGTTTCAAAGGTAATGGCTGGAATAACGGCGTGGGAGTC
AGTGCACAGTATAACAAACAGCACACATTCTATCTCGAAGCGGATTACACGCAGGGTAAC
CTCTTTGATCAGAAGCAAGTCAACGGAGGATATCGCTTCAGCTTTTAA
>tmpTY2482_00219 | Escherichia coli O104:H4 str. TY-2482 hypothetical protein (180 nt)
ATGTATCTGCATAACAAAAACAATATGCGCCATTTTTGCATTACTAATAAGAAAAAGCAA
AAAACATCGATATTCATTTTGGGTCAATGGGTTTTCTGGCCTATCGTTGTTATTGTGCTA
CTGGTTATCATTTTCATCTTGCCAGCATATTGGAGCGTGATCAATTTTGATCAGCTGTGA
>tmpTY2482_00220 | Escherichia coli O104:H4 str. TY-2482 GTP-dependent nucleic acid-binding protein engD (1092 nt)
ATGGGATTCAAATGCGGTATCGTCGGTTTGCCCAACGTCGGGAAATCTACCCTGTTCAAC
GCGCTGACCAAAGCCGGTATTGAAGCGGCCAACTTTCCATTCTGCACCATTGAGCCGAAC
ACAGGCGTCGTACCAATGCCTGACCCTCGCCTGGATCAACTGGCTGAAATCGTAAAACCG
CAACGTACGCTTCCCACGACCATGGAATTTGTCGATATCGCCGGTCTGGTAAAAGGCGCA
TCGAAAGGCGAAGGTCTGGGTAACCAGTTCCTGACCAACATCCGTGAAACCGAAGCGATC
GGTCACGTTGTTCGCTGCTTTGAAAATGACAACATCATTCACGTTTCCGGCAAAGTTAAC
CCGGCTGACGATATTGAAGTTATCAACACCGAACTGGCGCTGGCAGACCTCGACACCTGC
GAACGTGCGATTCATCGCGTACAGAAGAAAGCCAAAGGTGGCGATAAAGACGCGAAAGCT
GAGCTGGCGGTCCTGGAAAAATGCCTGCCCCAGTTGGAAAATGCAGGTATGCTGCGCGCG
CTGGATTTAAGCGCTGAAGAGAAAGCGGCTATTCGTTACCTGAGCTTCCTGACGCTGAAA
CCAACAATGTACATCGCCAACGTCAACGAAGACGGTTTTGAAAACAACCCATATCTTGAC
CAGGTGCGTGAAATCGCGGCGAAAGAAGGTTCTGTTGTGGTTCCGGTTTGTGCTGCTGTT
GAAGCAGACATTGCCGAACTGGACGACGAAGAACGTGACGAGTTTATGCAGGAGCTTGGG
CTGGAAGAGCCGGGCCTGAACCGTGTGATCCGTGCCGGTTATAAGCTGCTGAACCTGCAA
ACTTACTTCACCGCTGGGGTGAAAGAAGTGCGTGCATGGACCATTCCGGTTGGAGCAACC
GCGCCGCAGGCAGCGGGCAAAATCCATACTGATTTTGAAAAAGGCTTTATCCGTGCACAA
ACCATCTCGTTTGAAGATTTCATCACTTACAAAGGTGAACAAGGCGCGAAAGAAGCAGGC
AAAATGCGTGCAGAAGGTAAAGATTACATCGTTAAAGATGGCGATGTGATGAACTTCCTT
TTCAACGTCTAA
>tmpTY2482_00221 | Escherichia coli O104:H4 str. TY-2482 peptidyl-tRNA hydrolase (585 nt)
GTGACGATTAAATTGATTGTCGGCCTGGCGAACCCCGGTGCTGAATACGCCGCAACGCGA
CATAATGCTGGTGCCTGGTTCGTTGACTTACTGGCAGAGCGTTTGCGCGCTCCGCTGCGC
GAAGAGGCTAAATTCTTTGGTTATACTTCGCGAGTCACTCTTGGAGGCGAAGATGTCCGC
CTGTTAGTCCCGACTACATTTATGAATCTCAGCGGCAAAGCCGTTGCGGCGATGGCCAGT
TTTTTCCGCATTAATCCGGACGAAATTCTGGTGGCCCACGACGAACTGGATCTGCCTCCT
GGCGTCGCCAAATTTAAATTGGGCGGTGGCCATGGTGGTCACAATGGACTGAAAGACATC
ATCAGTAAATTGGGTAATAACCCTAACTTTCACCGTTTACGCATCGGAATCGGTCATCCG
GGCGATAAAAATAAAGTTGTCGGTTTTGTGTTAGGCAAACCGCCTGTTAGTGAACAGAAG
TTAATTGATGAAGCCATCGACGAAGCGGCGCGTTGTACTGAAATGTGGTTTACAGATGGC
TTGACCAAAGCAACGAACCGATTGCACGCCTTTAAAGCGCAATAA
>tmpTY2482_00222 | Escherichia coli O104:H4 str. TY-2482 hypothetical protein (279 nt)
ATGAAACGCAAAAACGCTTCGTTACTCGGTAACGTGCTCATGGGGTTGGGTCTGGTGGTA
ATGGTGGTCGGCGTGGGGTATTCAATCCTCAACCAGTTACCACAGTTTAATATGCCCCAG
TATTTCGCACATGGTGCAGTGCTAAGTATTTTCGTCGGTGCCATTCTCTGGCTGGCGGGT
GCCCGTGTTGGCGGGCATGAACAGGTGTGCGACCGTTACTGGTGGGTTCGCCACTATGAC
AAACGTTGCCGCCGTAGCGATAATCGCCGTCATAGCTAA
>tmpTY2482_00223 | Escherichia coli O104:H4 str. TY-2482 putative sulfate transporter ychM (1653 nt)
ATGCCTTTCCGCGCTCTGATCGACGCTTGCTGGAAAGAAAAATATACTGCCGCACGGTTT
ACCCGTGACTTGATTGCCGGGATAACCGTCGGGATTATTGCTATCCCGCTGGCGATGGCG
TTGGCTATTGGTAGTGGTGTGGCACCCCAGTACGGTTTATATACCGCAGCTGTTGCGGGG
ATTGTCATTGCTCTGACGGGTGGGTCACGCTTTAGCGTTTCCGGTCCGACTGCGGCATTT
GTGGTAATTCTCTATCCCGTGTCGCAACAGTTTGGACTGGCAGGACTGCTGGTTGCGACC
TTGCTGTCGGGGATTTTTTTGATTCTGATGGGTCTGGCACGCTTTGGTCGCCTGATTGAG
TATATTCCGGTTTCCGTCACCTTAGGTTTCACCTCGGGTATCGGGATCACCATCGGTACC
ATGCAGATTAAAGATTTTCTCGGTCTGCAAATGGCCCATGTCCCGGAACATTATCTACAA
AAAGTCGGCGCATTATTTATGGCGCTGCCGACCATTAATGTGGGTGATGCTGCCATTGGC
ATTGTGACGCTAGGTATTCTTGTTTTCTGGCCGCGTCTGGGCATTCGTTTACCCGGTCAC
CTTCCGGCCTTGCTGGCTGGTTGCGCGGTGATGGGGATTGTTAACCTGCTCGGCGGACAT
GTTGCTACCATCGGTTCGCAATTCCACTACGTCCTGGCCGATGGTTCTCAGGGTAACGGT
ATTCCGCAACTGCTGCCGCAACTGGTGCTGCCGTGGGATCTGCCTAATTCAGAATTCACG
CTAACCTGGGATTCTATTCGCACACTGCTGCCTGCGGCATTCTCAATGGCAATGCTCGGC
GCAATCGAATCTCTGCTCTGCGCCGTGGTGCTGGATGGTATGACCGGGACGAAACACAAG
GCGAATAGCGAACTGGTTGGACAGGGACTGGGGAATATCATCGCTCCGTTCTTTGGTGGC
ATTACCGCTACAGCTGCCATCGCGCGTTCTGCCGCTAACGTCCGTGCCGGGGCAACTTCC
CCTATCTCGGCGGTGATCCACTCTATTCTGGTTATTCTTGCCCTGCTGGTACTGGCACCG
CTGCTCTCCTGGCTGCCGCTTTCCGCCATGGCTGCCCTGCTGTTGATGGTGGCGTGGAAC
ATGAGTGAAGCGCACAAAGTGGTCGACTTGCTGCGTCATGCGCCGAAAGATGACATCATT
GTCATGCTGCTGTGCATGTCGCTGACCGTGCTGTTTGATATGGTTATTGCCATCAGCGTG
GGGATCGTGCTGGCATCGCTGCTGTTTATGCGTCGTATCGCACGTATGACTCGCCTGGCA
CCGGTAGTCGTAGATGTTCCAGACGATGTCCTGGTTCTGCGCGTTATTGGCCCGCTGTTT
TTTGCTGCTGCTGAAGGCTTGTTCACGGACCTGGAGTCACGTCTTGAAGGCAAACGGATT
GTGATTCTGAAGTGGGATGCGGTTCCGGTACTTGATGCTGGTGGTCTTGATGCGTTCCAG
CGTTTTGTGAAGCGTCTGCCCGAGGGATGTGAACTGCGCGTGTGCAACGTGGAATTCCAG
CCACTGCGCACTATGGCTCGCGCTGGCATTCAACCGATCCCGGGACGCCTGGCGTTCTTC
CCGAATCGTCGCGCGGCGATGGCGGATTTATAA
>tmpTY2482_00224 | Escherichia coli O104:H4 str. TY-2482 ribose-phosphate pyrophosphokinase (1014 nt)
ATGCCTGGCCCGCACAGTTTTCGGCAGATTCTTTCCACCAATGGACGCATGCCTGAGGTT
CTTCTCGTGCCTGATATGAAGCTTTTTGCTGGTAACGCCACCCCGGAACTAGCACAACGT
ATTGCCAACCGCCTGTACACTTCACTCGGCGACGCCGCTGTAGGTCGCTTTAGCGACGGC
GAAGTCAGTGTACAAATCAACGAAAATGTACGCGGTGGTGATATTTTCATCATCCAGTCC
ACTTGTGCCCCTACTAACGACAACCTGATGGAATTAGTCGTTATGGTTGATGCCCTGCGT
CGTGCTTCCGCAGGTCGTATCACCGCTGTTATCCCCTACTTTGGCTATGCGCGCCAGGAC
CGTCGCGTCCGTTCCGCTCGTGTACCAATCACTGCGAAAGTGGTTGCAGACTTCCTCTCC
AGCGTCGGTGTTGACCGTGTGCTGACAGTGGATCTGCACGCTGAACAGATTCAGGGTTTC
TTCGACGTTCCGGTTGATAACGTATTTGGTAGCCCGATCCTGCTGGAAGACATGCTGCAG
CTGAATCTGGATAACCCAATTGTGGTTTCTCCGGACATCGGCGGCGTTGTGCGTGCCCGC
GCTATCGCTAAGCTGCTGAACGATACCGATATGGCAATCATCGACAAACGTCGTCCGCGT
GCGAACGTTTCCCAGGTGATGCATATCATCGGTGACGTTGCAGGTCGTGACTGCGTACTG
GTCGATGATATGATCGACACTGGCGGTACGCTGTGTAAAGCTGCTGAAGCTCTGAAAGAA
CGTGGTGCTAAACGTGTATTTGCGTACGCGACTCACCCGATCTTCTCTGGCAACGCGGCG
AATAACCTGCGTAACTCTGTAATTGATGAAGTCGTTGTCTGCGATACCATTCCGCTGAGC
GATGAAATCAAATCACTGCCGAACGTGCGTACTCTGACCCTGTCAGGTATGCTGGCCGAA
GCGATTCGTCGTATCAGCAACGAAGAATCGATCTCTGCCATGTTCGAACACTAA
>tmpTY2482_00225 | Escherichia coli O104:H4 str. TY-2482 4-diphosphocytidyl-2-C-methyl-D-erythritol kinase (852 nt)
ATGCGGACACAGTGGCCCTCTCCGGCAAAACTTAATCTGTTTTTATACATTACCGGTCAG
CGTGCGGATGGTTACCACACGCTGCAAACGCTGTTTCAGTTTCTTGATTACGGCGACACC
ATCAGCATTGAGCTTCGTGACGATGGGGATATTCGTCTGTTAACGCCCGTTGAAGGCGTG
GAACATGAAGATAACCTGATCGTTCGCGCAGCGCGATTGTTGATAAAAACTGCGGCAGAC
AGCGGGCGTCTTCCGACGGGAAGCGGTGCGAATATCAGCATTGACAAGCGTTTGCCGATG
GGCGGCGGTCTCGGCGGTGGTTCATCCAATGCCGCGACGGTCCTGGTGGCATTAAATTAT
CTCTGGCAATGCGGGCTAAGCATGGATGAGCTGGCGGAAATGGGGCTGACGCTGGGCGCA
GATGTTCCTGTCTTTGTTCGGGGGCATGCCGCGTTTGCCGAAGGCGTTGGTGAAATACTA
ACGCCGGTGGATCCGCCAGAGAAGTGGTATCTGGTGGCGCACCCTGGTGTAAGTATTCCG
ACTCCGGTGATTTTTAAAGATCCTGAACTCCCGCGCAATACGCCAAAAAGGTCAATAGAA
ACGTTGCTAAAATGTGAATTCAGCAATGATTGCGAGGTTATCGCAAGAAAACGTTTTCGC
GAGGTTGATGCGGTGCTTTCCTGGCTGTTAGAATACGCCCCGTCGCGCCTGACTGGGACA
GGGGCCTGTGTCTTTGCTGAATTTGATACAGAGTCTGAAGCCCGCCAGGTGCTAGAGCAA
GCCCCGGAATGGCTCAATGGCTTTGTGGCGAAAGGCGTTAATCTTTCCCCATTGCACAGA
GCCATGCTTTAA
>tmpTY2482_00226 | Escherichia coli O104:H4 str. TY-2482 outer-membrane lipoprotein lolB (624 nt)
ATGCCCCTGCCCGATTTTCGTCTTATCCGCCTGCTACCGCTGGCTGCTCTTGTGCTCACT
GCCTGTTCCGTTACCACGCCCAAAGGTCCTGGCAAAAGCCCGGATTCGCCACAATGGCGT
CAGCATCAGCAAGACGTGCGCAATCTTAATCAGTATCAGACTCGCGGCGCGTTCGCTTAT
ATTTCTGACCAACAAAAAGTGTACGCCCGCTTTTTCTGGCAGCAAACCGGCCAGGATCGC
TACCGTCTGCTGCTCACTAACCCATTGGGCAGCACGGAACTGGAGCTGAATGCTCAACCG
GGTAACGTGCAGTTAGTCGACAATAAAGGTCAGCGTTATACCGCCGATGACGCCGAAGAG
ATGATTGGCAAATTGACCGGAATGCCAATTCCGCTCAACAGCTTGCGCCAGTGGATTTTA
GGTTTACCGGGTGATGCAACCGACTACAAACTGGACGACCAGTACCGCCTGAGCGAAATT
ACCTACAGCCAGAATGGCAAAAACTGGAAGGTTGTTTATGGTGGTTATGACACCAAAACG
CAACCTGCGATGCCAGCCAATATGGAACTCACCGACGGTGGTCAACGCATCAAGTTAAAA
ATGGATAACTGGATAGTGAAATAA
>tmpTY2482_00227 | Escherichia coli O104:H4 str. TY-2482 glutamyl-tRNA reductase (1257 nt)
ATGACCCTTTTAGCACTCGGTATCAACCATAAAACGGCACCTGTATCGCTGCGAGAACGT
GTATCGTTTTCGCCGGATAAGCTCGATCAGGCGCTTGACAGCCTGCTTGCGCAGCCGATG
GTGCAGGGCGGCGTGGTGCTGTCGACGTGCAACCGCACGGAACTTTATCTTAGCGTTGAA
GAGCAGGATAACCTGCAAGAGGCGTTAATCCGCTGGCTTTGCGATTATCACAATCTTAAT
GAAGAAGATCTGCGTAAAAGCCTCTACTGGCATCAGGATAACGACGCGGTTAGCCATTTA
ATGCGTGTTGCCAGCGGCCTGGATTCACTGGTTCTTGGGGAGCCGCAGATCCTCGGTCAG
GTTAAAAAAGCGTTTGCCGATTCGCAAAAAGGTCATATGAAGGCCAGCGAACTGGAACGC
ATGTTCCAGAAATCTTTCTCTGTCGCGAAACGCGTTCGCACTGAAACAGATATCGGTGCC
AGTGCTGTGTCTGTCGCTTTTGCGGCTTGTACGCTGGCGCGGCAGATCTTTGAATCGCTC
TCTACGGTCACAGTGTTGCTGGTAGGCGCGGGCGAAACCATCGAGCTGGTAGCGCGTCAT
CTGCGCGAACATAAAGTACAGAAGATGATTATCGCCAACCGCACTCGCGAACGTGCCCAA
ATTCTGGCAGATGAAGTTGGCGCGGAAGTGATTGCCCTGAGTGAGATCGACGAACGTCTG
CGCGAAGCCGATATCATCATCAGTTCCACCGCCAGCCCGTTACCGATTATCGGGAAAGGC
ATGGTGGAGCGCGCATTAAAAAGCCGTCGCAACCAACCAATGCTGTTGGTGGATATTGCC
GTTCCGCGCGATGTTGAGCCGGAAGTTGGCAAACTGGCGAATGCTTATCTTTATAGTGTG
GACGATCTGCAAAGCATCATTTCGCACAACCTGGCGCAGCGTAAAGCCGCAGCGGTTGAG
GCGGAAACTATTGTCGCTCAGGAAACCAGCGAATTTATGGCGTGGCTGCGAGCACAAAGC
GCCAGCGAAACCATTCGCGAGTATCGCAGCCAGGCAGAGCACGTTCGCGATGAGTTAACC
GCCAAAGCGTTAGCGGCCCTTGAGCAGGGCGGCGACGCGCAAGCCATTATGCAGGATCTG
GCATGGAAACTGACTAACCGCTTGATCCATGCGCCAACGAAATCACTTCAACAGGCCGCC
CGTGACGGGGATAACGAACGCCTGAATATTCTGCGCGACAGCCTCGGGCTGGAGTAG
>tmpTY2482_00228 | Escherichia coli O104:H4 str. TY-2482 peptide chain release factor 1 (1083 nt)
ATGAAGCCTTCTATCGTTGCCAAACTGGAAGCCCTGCATGAACGCCATGAAGAAGTTCAG
GCGTTGCTGGGTGACGCGCAAACTATCGCCGACCAGGAACGTTTTCGCGCATTATCACGC
GAATATGCGCAGTTAAGTGATGTTTCGCGCTGTTTTACCGACTGGCAACAGGTTCAGGAA
GATATCGAAACCGCACAGATGATGCTCGATGATCCTGAAATGCGTGAGATGGCGCAGGAT
GAACTGCGCGAAGCTAAAGAAAAAAGCGAGCAACTGGAACAGCAATTACAGGTTCTGTTA
CTGCCAAAAGATCCTGATGACGAACGTAACGCCTTCCTCGAAGTCCGAGCCGGAACCGGC
GGCGACGAAGCGGCGCTGTTCGCAGGCGATCTGTTCCGTATGTACAGCCGTTACGCCGAA
GCCCGCCGCTGGCGGGTAGAAATCATGAGCGCCAGCGAGGGTGAACATGGTGGTTATAAA
GAGATCATCGCCAAAATTAGCGGTGATGGTGTGTATGGTCGTCTGAAATTTGAATCTGGC
GGTCATCGCGTGCAGCGTGTTCCTGCTACGGAATCGCAGGGTCGTATTCATACTTCTGCT
TGTACCGTTGCGGTAATGCCAGAACTGCCTGACGCAGAACTGCCGGACATCAACCCAGCA
GATTTACGCATTGATACTTTCCGCTCGTCAGGGGCGGGTGGTCAGCACGTTAACACCACC
GATTCGGCAATTCGTATTACTCACTTGCCGACCGGGATTGTTGTTGAATGTCAGGATGAA
CGTTCACAACATAAAAACAAAGCGAAGGCACTTTCTGTACTTGGTGCTCGTATCCACGCT
GCAGAAATGGCAAAACGGCAACAGGCCGAAGCGTCTACCCGTCGTAACCTGCTGGGGAGT
GGCGATCGCAGCGACCGTAACCGTACTTACAACTTCCCGCAGGGGCGCGTTACCGATCAC
CGCATCAACCTGACACTCTACCGTCTGGATGAAGTGATGGAAGGTAAGCTGGATATGCTG
ATTGAACCGATTATCCAGGAACATCAGGCCGACCAACTGGCGGCGTTGTCCGAGCAGGAA
TAA
>tmpTY2482_00229 | Escherichia coli O104:H4 str. TY-2482 protein methyltransferase hemK (834 nt)
ATGGAATATCAATACTGGTTACGTGAAGCAATAAGCCAACTTCAGGCGAGCGAAAGCCCA
CGCCGTGACGCTGAAATCTTATTGGAGTATGTCACTGGCAGGGGGCGGACTTTTATTCTG
GCCTTTGGTGAAACGCAGCTGACTGACGAACAATGTCAGCAACTTGATGCGCTACTGACA
CGTCGTCGCGATGGTGAACCCATTGCTCATTTAACCGGGGTGCGAGAATTCTGGTCGTTG
CCGTTATTTGTTTCGCCAGCGACCTTAATTCCGCGCCCGGATACGGAGTGTCTGGTGGAG
CAGGCACTGGCGCGGTTGCCTGAACAACCTTGCCGTATTCTCGATCTCGGGACGGGTACC
GGGGCGATTGCGCTTGCGCTGGCTAGCGAGCGCCCGGACTGCGAAATTATCGCTGTAGAT
CGTATGCCTGATGCTGTCTCCCTGGCACAACGTAATGCCCAGCATCTGGCGATCAAAAAT
ATCCACATTCTGCAAAGCGACTGGTTTAGCGCGCTAGCCGGGCAGCAGTTTGCGATGATT
GTCAGCAATCCGCCGTATATTGACGAGCAGGACCCACATCTTCAACAAGGCGATGTCCGC
TTTGAGCCGCTCACTGCGCTGGTTGCGGCAGACAGTGGAATGGCAGACATCGTGCATATC
ATCGAACAGTCGCGTAACGCGCTGGTATCCGGCGGCTTTCTGCTTCTGGAACATGGCTGG
CAGCAGGGCGAAGCGGTGCGACAAGCATTTATCCTCGCGGGGTATCATGACGTCGAAACC
TGCCGTGACTATGGTGATAACGAGCGCGTAACGCTCGGCCGCTATTATCAATGA
>tmpTY2482_00230 | Escherichia coli O104:H4 str. TY-2482 protein sirB2 (393 nt)
ATGACAAGTTTTTCTACACTGCTTAGTGTTCATCTTATTAGTATCGCGCTTTCTGTTGGG
CTATTAACCTTACGTTTCTGGCTACGTTATCAGAAGCATCCACAGGCATTTGCTCGCTGG
ACGCGCATTGTGCCGCCGGTTGTCGATACGGTGTTATTGTTAAGCGGCATTGCGTTGATG
GCTAAAGCGCACATCCTGCCATTTTCCGGGCAGGCACAGTGGCTGACTGAAAAGCTGTTT
GGAGTTATCATTTATATCGTTTTGGGTTTTATTGCACTCGATTATCGTCGTATGCACAGT
CAGCAGGCGCGCATTATTGCCTTCCCGCTGGCGTTGGTGGTGCTGTACATCATCATTAAA
CTCGCCACCACAAAAGTACCGTTACTGGGGTAA
>tmpTY2482_00231 | Escherichia coli O104:H4 str. TY-2482 protein sirB1 (810 nt)
ATGAGATCGTTAGCTGATTTCGAATTTAATAAAGCGCCATTGTGCGAAGGCATGATCCTG
GCTTGCGAAGCAATCCGCCGCGATTTTCCCTCGCAAGATGTTTACGACGAACTGGAGCGT
CTCGTTAGTCTGGCGAAGGAAGAAATCAGCCAGCTTCTGCCTTTAGAAGAGCAGCTGGAA
AAACTGATCGCGCTGTTTTACGGCGACTGGGGATTTAAAGCCTCACGCGGCGTTTATCGT
CTTTCCGATGCATTATGGCTGGACCAGGTGTTAAAGAATCGACAGGGCAGTGCGGTATCA
TTAGGTGCGGTTTTATTATGGGTCGCGAATCGTCTCGATTTGCCGCTGCTGCCGGTGATT
TTCCCTACGCAGCTGATATTGCGCATTGAATGTCCGGATGGCGAAATTTGGCTGATTAAT
CCTTTTAACGGTGAATCGTTAAGCGAACATATGCTGGACGTATGGTTAAAGGGAAATATC
AGCCCGTCGGCGGAACTGTTTTATGAAGACCTTGATGAAGCTGATAACATTGAGGTAATC
CGCAAATTGCTGGATACACTCAAAGCCTCGTTGATGGAAGAAAATCAGATGGAGCTGGCG
TTACGCACCAGCGAAGCTTTATTACAATTCAACCCTGAAGATCCCTATGAAATTCGCGAT
CGCGGGTTGATTTATGCGCAACTGGATTGCGAACACGTTGCGTTGAACGATTTAAGTTAT
TTCGTTGAACAGTGTCCGGAAGACCCGATCAGCGAAATGATCCGTGCGCAAATAAATAAC
ATCGCGCATAAACATATTGTGCTGCATTAA
>tmpTY2482_00232 | Escherichia coli O104:H4 str. TY-2482 2-dehydro-3-deoxyphosphooctonate aldolase (855 nt)
ATGAAACAAAAAGTGGTTAGCATTGGCGACATCAACGTAGCAAATGACCTGCCGTTCGTA
CTGTTTGGCGGTATGAACGTGCTGGAATCTCGCGATCTGGCGATGCGCATTTGCGAGCAC
TACGTAACTGTGACCCAGAAACTGGGTATCCCTTACGTGTTCAAAGCCTCTTTTGACAAA
GCCAACCGCTCCTCCATCCACTCTTATCGTGGACCGGGCCTGGAAGAAGGGATGAAAATC
TTCCAGGAGTTGAAGCAGACTTTTGGCGTGAAAATTATCACCGACGTTCACGAACCAAGT
CAGGCACAGCCCGTTGCTGATGTCGTGGATGTGATTCAGTTGCCGGCGTTTCTTGCTCGC
CAGACTGACCTGGTTGAAGCCATGGCGAAAACCGGTGCGGTAATTAACGTCAAGAAACCA
CAGTTTGTCAGCCCGGGACAGATGGGTAATATCGTTGATAAATTCAAAGAAGGCGGCAAC
GAAAAAGTGATTCTTTGCGATCGTGGTGCTAACTTCGGCTATGACAACCTGGTTGTCGAT
ATGCTGGGCTTCAGCATTATGAAGAAAGTGTCTGGTAACTCGCCGGTGATTTTCGACGTG
ACCCACGCACTGCAATGCCGCGATCCGTTTGGCGCAGCTTCCGGTGGTCGTCGTGCTCAG
GTGGCTGAGCTGGCACGAGCCGGTATGGCGGTAGGTCTGGCGGGGCTGTTTATTGAAGCG
CATCCGGATCCGGAACATGCGAAATGTGATGGTCCATCCGCGCTGCCGCTGGCTAAACTG
GAACCGTTCCTCAAGCAGATGAAAGCGATTGATGATCTGGTGAAAGGTTTCGAAGAACTG
GATACCAGCAAGTAA
>tmpTY2482_00233 | Escherichia coli O104:H4 str. TY-2482 small toxic polypeptide ldrA/ldrC (108 nt)
ATGACGCTCGCGCAGTTTGCCATGATTTTCTGGCACGACCTGGCAGCACCGATCCTGGCG
GGAATTATTACCGCAGCGATTGTCGGCTGGTGGCGTAACCGGAAGTAA
>tmpTY2482_00234 | Escherichia coli O104:H4 str. TY-2482 small toxic polypeptide ldrA/ldrC (108 nt)
ATGACGCTCGCGCAGTTTGCCATGATTTTCTGGCACGACCTGGCAGCACCGATCCTGGCG
GGGATTATTACCGCAGCGATTGTCGGCTGGTGGCGTAACCGGAAGTAA
>tmpTY2482_00235 | Escherichia coli O104:H4 str. TY-2482 small toxic polypeptide ldrA/ldrC (108 nt)
ATGACGCTCGCGAAGTTTGCCATGATTTTCTGGCACGACCTGGCAGCACCGATCCTGGCG
GGGATTATTACCGCAGCGATTGTCGGCTGGTGGCGTAACCGGAAGTAA
>tmpTY2482_00236 | Escherichia coli O104:H4 str. TY-2482 small toxic polypeptide ldrA/ldrC (108 nt)
ATGACGCTCGCGCAGTTTGCCATGACTTTCTGGCACGACCTGGCAGCACCGATCCTGGCG
GGGATTATTACCGCAGCGATTGTCAGCTGGTGGCGTAACCGGAAGTAA
>tmpTY2482_00237 | Escherichia coli O104:H4 str. TY-2482 calcium/proton antiporter (1101 nt)
ATGTCAAATGCTCAAGAGGCGGTAAAAACCCGCCACAAGGAGACTTCGCTTATTTTCCCG
GTTCTGGCGCTGGTAGTGCTGTTCCTGTGGGGAAGCAGCCAGACACTACCAGTGGTCATT
GCCATCAATCTTCTTGCGCTTATTGGTATTTTAAGTAGCGCCTTTAGTGTTGTCCGTCAT
GCGGACGTATTAGCCCATCGCCTGGGAGAACCTTACGGTTCGCTTATTCTTAGCCTTTCA
GTGGTTATTCTTGAAGTCAGTTTGATTTCAGCTTTAATGGCAACCGGCGACGCCGCGCCA
ACGCTAATGCGTGATACGCTCTATTCAATCATTATGATTGTTACCGGTGGGCTGGTTGGC
TTTTCATTATTGTTGGGCGGTCGTAAGTTTGCCACCCAATATATGAATCTGTTTGGTATC
AAGCAGTATTTAATTGCGCTGTTCCCCCTGGCGATAATCGTACTGGTATTTCCAATGGCT
CTGCCTGCGGCGAATTTTTCAACCGGTCAGGCGTTACTGGTAGCATTAATTTCTGCGGCA
ATGTATGGCGTATTTTTGCTGATCCAGACCAAAACGCATCAAAGTTTGTTTGTCTACGAG
CACGAAGATGACAGTGATGACGATGACCCGCATCACGGTAAACCGTCTGCCCATAGCAGC
GTGTGGCATGCTATCTGGTTGATTATCCATCTGATTGCCGTTATTGCAGTCACCAAAATG
AATGCCAGCCCGCTGGAGACATTGCTCGACAGCATGAATGCCCCTGTCGCCTTTACTGGC
TTCCTGGTGGCTCTGTTGATTCTGTCGCCGGAAGGTTTAGGTGCGTTAAAAGCAGTGTTG
AACAACCAGGTCCAGCGCGCGATGAATCTGTTCTTTGGTTCAGTGTTAGCAACCATTTCG
CTTACCGTACCTGTCGTCACGCTAATTGCCTTTATGACGGGTAACGAATTACAGTTTGCA
CTTGGTGCGCCAGAAATGGTGGTGATGGTGGCCTCTTTAGTGCTGTGCCATATCTCCTTC
TCCACCGGACGTACTAACGTGCTCAATGGCGCAGCGCATCTGGCACTGTTTGCCGCCTAT
TTGATGACGATATTTGCCTGA
>tmpTY2482_00238 | Escherichia coli O104:H4 str. TY-2482 cation transport regulator ChaB (231 nt)
ATGCCGTATAAAACGAAAAGCGATCTGCCGGAAAGCGTAAAGCACGTTCTACCGTCTCAT
GCCCAGGATATCTATAAAGAAGCGTTCAACAGCGCATGGGATCAATATAAAGATAAAGAC
GATCGGCGTGATGACGCCAGTCGCGAAGAAACCGCGCATAAAGTGGCCTGGGCTGCTGTG
AAGCATGAATATGCCAAAGGGGATGATGATAAATGGCATAAAAAATCGTAA
>tmpTY2482_00239 | Escherichia coli O104:H4 str. TY-2482 cation transporter ChaC (717 nt)
ATGCAGTGGCGGAGGTGTAAGGTGATAACGCGTGATTTCTTGATGAATGCCGATTGTAAA
ACGGCATTTGGTGCCATTGAAGAATCACTCTTATGGTCAGCAGAGCAACGGGCGGCTTCG
CTGGCGGCGACGCTGGCTTGTCGACCTGATGAGGGACCGGTGTGGATCTTCGGTTATGGA
TCGTTGATGTGGAATCCGGCACTGGAGTTTACCGAGTCGTGCACCGGTACACTGGTTGGA
TGGCATCGCGCGTTTTGCCTGCGCCTGACCGCCGGGCGCGGGACTGCGCACCAGCCGGGA
CGGATGCTTGCACTGAAAGAGGGCGGACGCACTACAGGCGTCGCCTATCGACTGCCAGAA
GAGACGCTGGAGCAGGAACTAACCCTGTTGTGGAAGCGCGAGATGATTACCGGCTGTTAT
CTGCCAACCTGGTGTCAGCTTGATCTTGATGATGGATGCACAGTAAACGCCATTGTGTTT
ATTATGGACCCGCGACATCCAGAATATGAATCTGACACTCGCGCTCAGGTCATCGCGCCG
TTGATTGCGGCGGCGAGCGGTCCGCTGGGAACCAACGCACAATACCTGTTTTCACTGGAA
CAGGAGCTTATCAAACTGGGAATGCAGGACGATGGGCTGAATGATTTGCTGGTATCGGTA
AAAAAACTGCTGGCGGAGAATTTTCCGGATGGTGTGTTACGTCCGGGATTCGCCTGA
>tmpTY2482_00240 | Escherichia coli O104:H4 str. TY-2482 protein ychN (354 nt)
ATGCAAAAAATCGTGATCGTTGCCAATGGCGCACCTTACGGGAGCGAATCCTTGTTTAAC
AGCTTGCGGCTGGCCATTGCGTTACGAGAGCAGGAGAGCAATCTGGATCTGCGTCTGTTC
CTCATGTCTGATGCGGTCACAGCCGGGTTGCGCGGGCAAAAACCAGGGGAAGGCTACAAC
ATTCAGCAAATGCTGGAGATCCTTACCGCTCAGAATGTACCGGTGAAATTGTGCAAAACC
TGTACCGACGGGCGCGGGATTAGTACACTTCCTCTGATTGATGGGGTGGAAATCGGTACT
CTTGTGGAACTGGCGCAATGGACGCTGTCAGCCGATAAAGTGCTCACATTTTAA
>tmpTY2482_00241 | Escherichia coli O104:H4 str. TY-2482 hypothetical protein (1395 nt)
TTGAGCCGTTTCGTTCCTCGCATTATCCCGTTTTATTTACTCTTGCTTGTAGCAGGCGGT
ACAGCTAACGCACAATCTACCTTCGAGCAAAAAGCGGCAAATCCCTTTGATAATAACAAT
GATGGTCTGCCGGATTTAGGCATGGCTCCCGAAAATCATGATGGGGAAAAACACTTTGCT
GAAATTGTGAAAGATTTCGGCGAAACCAGTATGAATGATAACGGGCTGGATACTGGCGAG
CAGGCAAAAGCTTTCGCATTGGGAAAAGTCCGCGACGCGCTTAGTCAACAGGTTAATCAG
CACGTAGAGTCCTGGCTATCACCGTGGGGAAATGCCAGTGTTGACGTCAAAGTGGATAAC
GAAGGACATTTCACCGGCAGTCGTGGAAGCTGGTTTGTGCCGTTACAAGATAATGATCGT
TATCTCACCTGGAGCCAGCTTGGTCTTACTCAGCAGGATGATGGGTTGGTGAGCAATGTG
GGCGTTGGGCAACGCTGGGCGCGCGGCAACTGGCTGGTGGGTTATAACACTTTTTATGAC
AACTTGCTGGACGAAAATCTTCAGCGAGCGGGCTTTGGTGCCGAAGCGTGGGGCGAATAT
TTGCGACTATCGGCAAACTTTTATCAGCCGTTTGCTGCATGGCATGAACAGACAGCCACG
CAGGAACAACGGATGGCGCGCGGGTATGACCTGACAGCCCGGATGCGCATGCCGTTCTAT
CAACACCTCAATACCAGTGTCAGCGTAGAACAGTATTTTGGTGATCGTGTTGATTTGTTT
AACTCTGGTACGGGTTATCACAATCCCGTCGCGTTGAGTCTGGGATTAAATTACACCCCT
GTGCCATTAGTCACTGTGACGGCCCAGCATAAACAGGGTGAAAGTGGCGAGAATCAAAAT
AACCTCGGGCTGAATCTTAATTACCGCTTTGGTGTACCGCTCAAAAAACAACTTTCTGCG
GGCGAGGTTGCCGAAAGTCAGTCGTTACGTGGTAGTCGCTATGACAATCCGCAGCGAAAT
AATCTACCGACTCTTGAGTACCGACAGCGAAAAACGTTAACGGTGTTTCTGGCGACACCG
CCGTGGGATCTAAAACCTGGCGAAACAGTGCCGCTGAAATTACAAATCCGCAGTCGTTAC
GGTATTCGGCAACTGATTTGGCAGGGCGATACGCAGATATTAAGTTTGACGCCGGGCGCA
CAAGCCAACAGCGCGGAGGGCTGGACGCTGATCATGCCTGACTGGCAGAACGGGGAAGGG
GCAAGCAATCACTGGCGATTGTCGGTGGTGGTGGAAGATAACCAGGGGCAGCGTGTCTCC
TCCAATGAGATCACGCTAACGCTTGTCGAACCGTTCGATGCATTGTCAAACGACGAACTG
CGCTGGGAACCGTAA
>tmpTY2482_00242 | Escherichia coli O104:H4 str. TY-2482 nitrate/nitrite response regulator protein narL (651 nt)
ATGAGTAATCAGGAACCGGCTACTATCCTGCTGATTGACGATCACCCGATGCTGCGAACT
GGCGTAAAACAGCTTATCAGTATGGCACCAGATATCACCGTGGTTGGCGAAGCGAGTAAT
GGCGAACAGGGTATTGAACTGGCGGAATCTCTTGATCCCGATCTGATCCTGTTAGATCTC
AATATGCCCGGCATGAACGGTCTGGAAACGCTGGATAAACTGCGCGAAAAGTCCCTCTCA
GGGCGCATTGTGGTATTCAGCGTCTCTAACCATGAAGAAGATGTGGTCACCGCACTGAAA
CGCGGCGCGGATGGCTATCTGTTAAAAGATATGGAACCGGAAGATCTGCTGAAAGCATTG
CATCAGGCAGCTGCTGGCGAAATGGTATTAAGCGAAGCATTAACGCCTGTTCTGGCCGCC
AGCTTGCGCGCTAACCGTGCCACTACTGAGCGCGATGTTAACCAGTTAACCCCACGCGAG
CGCGATATTCTCAAGCTGATTGCCCAGGGTTTGCCGAACAAGATGATTGCCCGCCGCCTG
GATATCACCGAAAGCACAGTAAAAGTGCACGTCAAGCACATGCTGAAGAAAATGAAGCTC
AAGTCTCGCGTGGAAGCAGCGGTATGGGTGCATCAGGAGCGCATTTTCTGA
>tmpTY2482_00243 | Escherichia coli O104:H4 str. TY-2482 nitrate/nitrite sensor protein narX (1797 nt)
ATGCTTAAACGTTGTCTCTCTCCGCTCACCCTGGTTAATCAGGTTGCGCTTATTGTGTTG
CTTTCTACTGCTATTGGACTGGCAGGGATGGCGGTTTCTGGCTGGCTGGTGCAAGGCGTT
CAGGGCAGCGCCCATGCGATCAACAAAGCGGGATCGCTGCGCATGCAAAGTTACCGTCTG
TTGGCGGCAGTGCCATTAAGCGAGAAAGACAAGCCCTTAATTAAAGAGATGGAACAAACG
GCATTTAGCGCCGAGTTGACTCGAGCAGCAGAACGAGACGGACAACTGGCGCAATTACAG
GGTTTACAAGATTACTGGCGTAATGAACTGATCCCTGCGCTGATGCGTGCACAAAACCGA
GAAACGGTGTCAGCGGATGTCAGCCAGTTTGTTGCCGGGCTTGATCAGCTGGTATCTGGT
TTTGACCGCACCACGGAAATGCGCATCGAGACAGTGGTACTGGTCCATCGGGTAATGGCG
GTATTTATGGCACTTTTACTGGTGTTCACTATTATCTGGTTGCGGGCGCGACTGCTACAA
CCGTGGCGGCAACTGCTGGCAATGGCGAGTGCCGTCAGCCATCGCGATTTTACCCAACGC
GCAAACATCAGCGGGCGCAACGAAATGGCGATGCTTGGAACTGCGTTGAACAATATGTCT
GCAGAACTGGCCGAAAGTTATGCCGTACTTGAGCAGCGGGTTCAGGAGAAAACCGCCGGG
CTGGAGCATAAAAATCAGATCCTCTCATTTTTATGGCAGGCTAACCGCCGTTTGCATTCC
CGCGCCCCGCTGTGTGAACGCCTGTCACCGGTACTCAACGGCTTACAGAATTTAACCCTG
CTACGTGATATCGAACTGCGGGTTTATGATACTGATGATGAAGAGAATCATCAGGAGTTT
ACCTGCCAGCCAGATATGACTTGTGATGATAAAGGCTGCCAGCTCTGCCCGCGCGGCGTA
TTACCCGTTGGCGATCGCGGCACAACCCTGAAGTGGCGGCTGGCTGACTCTCATACGCAG
TACGGTATTTTGCTGGCGACCCTGCCGCAGGGGCGTCATCTTAGCCATGATCAACAACAA
CTGGTGGATACCCTGGTTGAACAACTCACCGCCACGCTGGCGTTGGATCGCCATCAGGAA
CGTCAGCAACAGTTGATCGTGATGGAAGAGCGTGCCACCATTGCGCGCGAACTGCATGAT
TCTATTGCCCAATCTCTCTCTTGTATGAAGATGCAGGTGAGTTGTTTACAGATGCAGGGC
GATGCGCTGCCAGAAAGCAGCCGCGAACTGTTAAGTCAGATCCGTAACGAACTGAATGCA
TCCTGGGCGCAGTTGCGTGAATTGCTCACCACATTCCGCTTGCAGCTCACCGAGCCTGGA
TTACGTCCGGCGCTGGAGGCGAGTTGCGAAGAGTACAGCGCCAAATTTGGCTTCCCGGTG
AAGCTGGATTATCAATTGCCGCCTCGTCTGGTGCCTTCGCATCAGGCAATCCACTTGTTG
CAAATTGCCCGTGAGGCATTAAGTAACGCCCTCAAACATTCGCAAGCGAGTGAAGTCGTG
GTGACGGTGGCGCAAAACGATAATCAGGTCAAACTGACCGTCCAGGATAACGGCTGCGGC
GTGCCTGAAAATGCCATCCGCAGCAATCACTACGGCATGATAATAATGCGCGACCGTGCG
CAAAGTTTACGAGGCGATTGCCGCGTCCGCCGTCGTGAATCAGGTGGCACCGAAGTGGTG
GTCACCTTTATTCCCGAAAAAACTTTCACAGACGTCCAAGGAGATACCCATGAGTAA
>tmpTY2482_00244 | Escherichia coli O104:H4 str. TY-2482 hypothetical protein (219 nt)
ATGAGCAATAACCTTAATGAATGTGACGATGCATTCTGGAATGGCAGTATTCTCGGCTAT
TGGCTGAAGTATACCCATACCCGGAAAGAGTTACTCCTTATTTGCCGTGTGGTTAGTCGC
TTTACATCGGTAAGGGTAGGGATTTTACAGCACCGTGAAAAATCTCATAATTTTTATGAA
ATCACTGTACTCACTATGGGTAATGATAAATATCAATGA
>tmpTY2482_00245 | Escherichia coli O104:H4 str. TY-2482 nitrite extrusion protein 1 (1392 nt)
ATGAGTCACTCATCCGCCCCCGAAAGGGCTACTGGAGCTGTCATTACAGATTGGCGACCG
GAAGATCCTGCGTTCTGGCAACAACGCGGTCAACGTATTGCCAGCCGTAACCTGTGGATT
TCCGTTCCCTGTCTGCTGCTGGCGTTTTGCGTATGGATGTTGTTCAGCGCTGTTGCGGTG
AACTTACCGAAAGTCGGTTTTAATTTTACGACCGATCAGCTATTTATGTTGACTGCGCTG
CCTTCGGTTTCTGGCGCGTTATTACGTGTTCCATACTCCTTTATGGTTCCTATCTTCGGT
GGTCGTCGCTGGACGGCGTTCAGCACCGGTATTCTGATTATTCCTTGCGTCTGGCTGGGT
TTTGCCGTGCAGGATACCTCCACGCCTTATAGCGTCTTCATCATCATCTCTCTGCTATGC
GGCTTTGCTGGCGCGAACTTCGCATCCAGTATGGCAAACATCAGCTTCTTCTTTCCGAAA
CAGAAGCAGGGTGGCGCGCTGGGTCTGAATGGTGGTCTGGGAAACATGGGCGTCAGCGTC
ATGCAGTTGGTTGCTCCGCTGGTGGTATCACTGTCGATTTTCGCAGTATTTGGTAGCCAG
GGCGTCAAACAGCCGGATGGGACTGAGCTGTATCTGGCGAATGCGTCCTGGATATGGGTG
CCGTTCCTTGCCATCTTCACCATTGCGGCGTGGTTTGGCATGAACGATCTTGCTACCTCG
AAAGCCTCCATCAAGGAGCAGTTGCCGGTACTCAAACGGGGTCATCTGTGGATTATGAGC
CTGCTGTATCTGGCAACCTTCGGCTCCTTTATCGGCTTCTCCGCGGGCTTTGCGATGCTG
TCAAAAACGCAGTTCCCGGATGTTCAGATTCTGCAATACGCTTTCTTCGGGCCGTTTATT
GGTGCGCTGGCGCGTTCTGCAGGTGGTGCATTATCTGACCGTCTGGGCGGAACTCGTGTC
ACGCTGGTGAACTTTATTCTGATGGCGATTTTCAGCGGCCTGCTGTTCCTGACCTTACCG
ACTGACGGGCAGGGCGGAAGCTTCATGGCGTTCTTCGCGGTCTTCCTGGCGCTGTTCCTG
ACAGCTGGGCTGGGTAGTGGTTCCACTTTCCAGATGATTTCAGTGATCTTCCGTAAACTG
ACAATGGATCGCGTGAAAGCAGAAGGGGGTTCTGACGAACGTGCGATGCGTGAAGCGGCA
ACCGACACGGCAGCGGCGCTGGGTTTCATCTCTGCGATTGGCGCTATTGGTGGCTTCTTT
ATCCCGAAAGCGTTTGGTAGCTCGCTGGCATTAACGGGTTCGCCAGTCGGCGCAATGAAG
GTATTTTTGATTTTCTATATCGCCTGCGTAGTGATTACCTGGGCGGTATATGGTCGGCAT
TCTAAAAAATAA
>tmpTY2482_00246 | Escherichia coli O104:H4 str. TY-2482 respiratory nitrate reductase 1 alpha chain (3744 nt)
ATGAGTAAATTCCTGGACCGGTTTCGCTACTTCAAACAGAAGGGTGAAACCTTTGCCGAT
GGGCATGGCCAGCTTCTCAATACCAACCGTGACTGGGAGGATGGATATCGCCAGCGTTGG
CAGCATGACAAAATCGTCCGCTCTACCCACGGGGTAAACTGCACCGGCTCCTGCAGCTGG
AAAATCTACGTCAAAAACGGTCTGGTCACCTGGGAAACCCAGCAGACTGACTATCCGCGT
ACCCGTCCGGATCTGCCAAACCATGAACCTCGCGGCTGCCCGCGCGGTGCCAGCTACTCC
TGGTATCTTTACAGTGCCAACCGCCTGAAATACCCGATGATGCGCAAACGCCTGATGAAA
ATGTGGCGTGAAGCGAAGGCGCTGCATAGCGATCCGGTTGAGGCATGGGCTTCTATCATT
GAAGACGCCGATAAAGCGAAAAGCTTTAAGCAGGCGCGTGGACGCGGTGGATTTGTTCGT
TCTTCCTGGCAGGAGGTGAACGAACTGATCGCCGCATCTAACGTTTACACCATCAAAAAC
TACGGCCCGGACCGTGTTGCTGGTTTCTCGCCAATTCCGGCAATGTCGATGGTTTCTTAC
GCATCGGGTGCACGCTATCTCTCGCTGATTGGCGGTACTTGCTTAAGCTTCTACGACTGG
TACTGCGACTTGCCTCCTGCGTCTCCGCAAACCTGGGGCGAGCAAACTGACGTACCGGAA
TCTGCTGACTGGTACAACTCCAGCTACATCATCGCCTGGGGGTCAAACGTACCGCAGACG
CGTACCCCGGATGCTCACTTCTTTACTGAAGTGCGTTACAAAGGGACCAAAACTGTTGCC
GTCACACCAGACTACGCTGAAATCGCCAAACTGTGCGATCTGTGGCTGGCACCGAAACAG
GGCACCGATGCGGCAATGGCGCTGGCGATGGGCCACGTAATGCTGCGTGAATTCCACCTC
GACAACCCAAGCCAGTATTTCACCGACTATGTGCGTCGCTACACCGACATGCCGATGCTG
GTGATGCTGGAAGAACGCGACGGTTACTACGCTGCAGGTCGTATGCTGCGCGCTGCTGAT
CTGGTTGATGCGCTGGGCCAGGAAAACAATCCGGAATGGAAAACTGTCGCCTTTAATACC
AATGGCGAAATGGTTGCGCCGAACGGTTCTATTGGCTTCCGCTGGGGCGAGAAGGGCAAA
TGGAATCTTGAGCAGCGCGACGGCAAAACTGGCGAAGAAACCGAGCTGCAACTGAGCCTG
CTGGGTAGCCAGGATGAGATCGCTGAGGTAGGCTTCCCGTACTTTGGTGGCGACGGCACG
GAACACTTCAACAAAGTGGAACTGGAAAACGTGCTGCTGCACAAACTGCCGGTGAAACGC
CTGCAACTGGCTGATGGCAGCACCGCCCTGGTGACCACCGTTTATGATCTGACGCTGGCA
AACTACGGTCTGGAACGTGGCCTGAACGACGTTAACTGTGCAACCAGCTATGACGATGTG
AAAGCTTACACCCCGGCCTGGGCTGAGCAGATCACCGGCGTTTCTCGCAGCCAGATTATT
CGCATCGCCCGTGAATTTGCCGATAACGCTGATAAAACGCACGGTCGTTCGATGATTATC
GTCGGTGCGGGGCTGAACCACTGGTATCACCTCGATATGAACTATCGCGGTCTGATCAAC
ATGCTGATTTTCTGCGGCTGTGTCGGTCAGAGCGGGGGCGGCTGGGCGCACTATGTAGGT
CAGGAAAAACTGCGTCCGCAAACCGGCTGGCAGCCGCTGGCGTTTGCCCTTGACTGGCAG
CGTCCGGCGCGTCATATGAACAGCACTTCTTATTTCTATAATCACTCCAGCCAGTGGCGT
TATGAAACCGTGACTGCGGAAGAACTGCTGTCGCCGATGGCGGATAAATCCCGTTATACC
GGACACCTGATCGACTTTAACGTCCGTGCAGAACGCATGGGCTGGCTGCCGTCTGCGCCG
CAGTTAGGCACTAACCCGCTGACTATCGCTGGCGAAGCAGAAAAAGCCGGGATGAATCCG
GTAGATTACACCGTGAAATCCCTTAAAGAGGGTTCCATCCGTTTTGCGGCAGAACAACCA
GAAAACGGTAAAAACCACCCGCGCAACCTGTTCATCTGGCGTTCTAACCTGCTCGGTTCT
TCCGGTAAAGGCCATGAGTTTATGCTCAAGTACCTGCTGGGGACGGAGCACGGTATCCAG
GGTAAAGATCTGGGGCAGCAGGGCGGCGTGAAGCCGGAAGAAGTGGACTGGCAGGACAAT
GGTCTGGAAGGCAAGCTGGATCTGGTGGTTACGCTGGACTTCCGTCTGTCGAGCACCTGT
CTCTATTCCGACATCATTTTGCCGACGGCGACCTGGTACGAAAAAGACGACATGAATACT
TCGGATATGCATCCGTTTATTCACCCGCTGTCTGCGGCGGTCGATCCGGCCTGGGAAGCG
AAAAGCGACTGGGAAATCTACAAAGCCATCGCGAAGAAATTCTCCGAAGTGTGCGTCGGC
CATCTGGGTAAAGAAACCGACATCGTCACGCTGCCTATCCAGCATGACTCTGCCGCTGAA
CTGGCGCAGCCGCTGGATGTGAAAGACTGGAAAAAAGGCGAGTGCGACCTGATCCCAGGT
AAAACCGCGCCACACATTATGGTCGTAGAGCGCGATTATCCGGCGACTTACGAACGCTTT
ACCTCTATCGGCCCGCTGATGGAGAAAATCGGTAATGGCGGTAAAGGGATTGCCTGGAAC
ACCCAGAGCGAGATGGATCTGCTGCGTAAGCTCAACTACACCAAAGCGGAAGGTCCGGCG
AAAGGCCAGCCGATGCTGAACACCGCAATTGATGCGGCAGAGATGATCCTGACACTGGCA
CCGGAAACCAACGGTCAGGTAGCCGTGAAAGCCTGGGCTGCCCTGAGCGAATTTACCGGT
CGTGACCATACGCATCTGGCGCTGAATAAAGAAGACGAGAAGATCCGCTTCCGCGATATT
CAGGCACAGCCGCGCAAAATTATCTCCAGCCCGACCTGGTCTGGTCTGGAAGATGAACAC
GTTTCTTACAACGCCGGTTACACCAACGTTCACGAGCTGATCCCATGGCGTACGCTCTCT
GGTCGTCAGCAACTGTATCAGGATCACCAGTGGATGCGTGATTTCGGTGAAAGCCTGCTG
GTTTATCGTCCGCCGATCGACACCCGTTCGGTGAAAGAAGTGATAGGCCAGAAATCCAAC
GGCAACCCGGAAAAAGCGCTCAACTTCCTGACGCCGCACCAGAAGTGGGGTATCCACTCC
ACCTACAGCGACAACCTGCTGATGCTGACTTTAGGTCGCGGTGGTCCGGTGGTCTGGTTG
AGTGAAGCCGATGCCAAAGATCTGGGTATCGCCGATAACGACTGGATTGAAGTATTCAAC
AGCAACGGTGCTCTGACTGCCCGTGCTGTTGTCAGCCAGCGTGTTCCGGCAGGGATGACC
ATGATGTACCACGCGCAGGAACGTATCGTTAACCTGCCTGGTTCGGAAATTACCCAACAG
CGTGGTGGTATCCATAACTCGGTCACCCGTATCACGCCGAAACCGACGCATATGATCGGC
GGCTATGCCCATCTGGCATACGGCTTTAACTACTACGGCACCGTAGGTTCTAACCGCGAT
GAGTTTGTTGTAGTGCGTAAGATGAAGAACATTGACTGGTTAGATGGCGAAGGCAATGAC
CAGGTACAGGAGAGCGTAAAATGA
>tmpTY2482_00247 | Escherichia coli O104:H4 str. TY-2482 respiratory nitrate reductase 1 beta chain (1539 nt)
ATGAAAATTCGTTCACAAGTCGGCATGGTGCTGAATCTCGATAAGTGCATCGGCTGCCAC
ACCTGTTCAGTTACCTGTAAAAACGTCTGGACCAGCCGTGAAGGCGTGGAATACGCGTGG
TTCAACAACGTGGAAACCAAGCCGGGTCAGGGCTTCCCGACTGACTGGGAAAACCAGGAA
AAATACAAAGGCGGCTGGATCCGTAAAATCAACGGCAAACTGCAGCCGCGCATGGGTAAC
CGTGCCATGTTGCTGGGTAAAATCTTCGCTAACCCGCATCTGCCGGGGATCGACGATTAT
TACGAGCCGTTCGATTTTGACTATCAGAACCTGCATACCGCGCCGGAAGGCAGCAAATCG
CAGCCGATTGCCCGTCCGCGTTCGCTGATTACCGGGGAACGGATGGCGAAAATCGAAAAA
GGGCCGAACTGGGAAGATGACCTGGGTGGTGAGTTTGACAAACTGGCGAAAGACAAGAAC
TTCGACAACATCCAGAAGGCGATGTATAGCCAGTTCGAAAACACCTTTATGATGTATTTG
CCGCGCCTGTGCGAACACTGCCTGAACCCGGCATGTGTGGCGACCTGCCCGAGCGGTGCG
ATTTACAAGCGTGAAGAAGATGGCATCGTCCTGATCGACCAGGATAAATGCCGTGGCTGG
CGTATGTGCATCACCGGATGCCCGTACAAAAAAATCTACTTCAACTGGAAGAGCGGTAAG
TCTGAGAAGTGCATCTTCTGCTATCCGCGTATTGAAGCGGGTCAGCCGACCGTGTGCTCA
GAAACCTGTGTCGGTCGTATCCGTTATCTTGGCGTGCTGCTGTACGATGCCGACGCGATT
GAACGTGCAGCCAGCACCGAGAACGAGAAAGATCTTTACCAGCGTCAGCTGGAGGTGTTC
CTCGATCCGAACGATCCGAAAGTCATCGAGCAGGCGATTAAAGACGGTATTCCGCTGAGC
GTTATTGAAGCCGCACAGCAGTCGCCGGTTTATAAAATGGCAATGGAATGGAAACTGGCG
CTGCCGCTGCATCCAGAATATCGCACACTGCCGATGGTCTGGTACGTGCCGCCTCTGTCT
CCGATTCAGTCTGCGGCAGACGCGGGTGAGCTGGGTAGCAACGGCATTCTGCCAGACGTC
GAAAGCTTGCGTATTCCGGTACAGTATCTGGCGAATCTGCTGACCGCCGGTGATACCAAA
CCGGTACTGCGCGCACTGAAACGTATGCTGGCGATGCGTCATTACAAACGTGCTGAAACC
GTTGACGGTAAAGTTGATACCCGTGCGCTGGAAGAGGTCGGTCTGACCGAAGCCCAGGCA
CAGGAGATGTACCGTTATCTGGCGATTGCTAACTACGAAGATCGCTTTGTGGTGCCGAGT
AGTCATCGTGAACTGGCACGGGAAGCCTTCCCGGAGAAAAATGGCTGCGGCTTTACCTTT
GGTGATGGCTGCCACGGTTCAGATACCAAATTCAATCTGTTCAACAGCCGTCGTATCGAT
GCCATCGATGTGACCAGCAAAACGGAGCCGCATCCATGA
>tmpTY2482_00248 | Escherichia coli O104:H4 str. TY-2482 nitrate reductase molybdenum cofactor assembly chaperone NarJ (711 nt)
ATGATCGAACTCGTGATTGTATCGCGTCTCCTTGAATATCCGGATGCTGCCTTATGGCAG
CATCAACAAGAGATGTTTGAGGCGATTGCTGCGTCGAAAAATCTGTCGAAAGAAGATGCC
CATGCGCTGGGCATTTTCCTGCGCGATTTAACGGCGATGGATCCGCTCGATGCCCAGGCC
CAGTACAGCGAACTGTTCGACCGTGGCCGCGCCACGTCACTGTTGCTATTTGAACATGTT
CACGGTGAATCCCGTGACCGCGGCCAGGCGATGGTGGACCTGCTGGCGCAGTACGAGCAG
CACGGCTTGCAGTTAAACAGCCGCGAATTACCGGACCATCTGCCGCTGTATCTGGAGTAC
CTGTCGCAGCTGCCGCAAAGCGAAGCCGTGGAAGGTTTGAAAGATATCGCGCCGATTCTG
GCATTGCTGAGCGCGCGTCTGCAACAGCGTGAAAGCCGTTATGCCGTGATGTTTGATCTG
CTGCTGAAATTGGCCAATACCGCTATCGACAGCGACAAAGTGGCGGAAAAAATTGCCGAC
GAAGCGCGCGATGATACGCCGCAGGCGCTGGATGCTGTCTGGGAAGAAGAGCAGGTTAAA
TTCTTTGCTGACAAAGGCTGCGGTGATTCAGCAATCACTGCTCATCAGCGTCGCTTTGCC
GGTGCCGTCGCGCCGCAATATCTGAATATCACCACCGGAGGACAGCACTAA
>tmpTY2482_00249 | Escherichia coli O104:H4 str. TY-2482 respiratory nitrate reductase 1 gamma chain (678 nt)
ATGCAATTCCTGAATATGTTCTTCTTTGATATCTACCCGTACATAGCCGGGGCGGTCTTC
CTGATTGGTAGCTGGCTGCGTTATGACTACGGGCAGTACACCTGGCGCGCGGCGTCCAGC
CAGATGCTGGATCGCAAAGGGATGAACCTGGCGTCGAACCTGTTCCATATCGGTATTCTG
GGGATTTTTGTTGGTCACTTCTTCGGTATGCTGACGCCGCACTGGATGTATGAAGCCTGG
CTGCCGATTGAAGTGAAACAGAAAATGGCGATGTTTGCTGGTGGTGCCAGCGGCGTGCTG
TGTCTGATTGGCGGCGTGCTGTTGCTGAAGCGTCGTCTGTTCAGCCCACGCGTGCGTGCA
ACCACTACCGGAGCGGATATCCTGATCCTGTCGCTGCTCGTTATCCAGTGCGCGCTGGGC
CTGTTGACCATTCCGTTCTCCGCTCAGCATATGGACGGTAGCGAGATGATGAAACTGGTT
GGCTGGGCGCAGTCGGTGGTGACCTTCCACGGTGGCGCTTCTCAACACCTCGATGGTGTG
GCGTTTATCTTCCGTCTGCACCTGGTGCTGGGGATGACGTTATTCCTGCTGTTCCCGTTC
TCGCGTCTGGTACACATCTGGAGCGTACCGGTGGAGTATCTGACACGTAAGTACCAGCTG
GTGCGCGCTCGTCACTAA
>tmpTY2482_00250 | Escherichia coli O104:H4 str. TY-2482 formyltetrahydrofolate deformylase (843 nt)
ATGCATTCACTCCAACGTAAAGTTCTGCGTACTATTTGTCCGGACCAAAAAGGTCTGATC
GCACGTATTACCAATATTTGCTACAAGCACGAGTTAAATATCGTACAGAACAATGAATTT
GTTGATCACCGTACCGGGCGCTTTTTTATGCGCACGGAACTGGAAGGGATTTTTAATGAT
TCCACCCTGCTGGCGGATCTCGATAGCGCATTGCCAGAAGGCTCCGTGCGTGAGCTGAAT
CCTGCCGGTCGTCGCCGGATAGTGATTCTGGTCACTAAAGAAGCGCATTGCCTTGGCGAT
TTGTTGATGAAAGCCAATTACGGCGGCCTGGATGTCGAAATCGCGGCAGTTATTGGTAAC
CACGATACTTTACGTTCTCTGGTTGAGCGTTTTGATATTCCGTTTGAGCTGGTAAGCCAT
GAAGGGTTAAGCCGCAACGAGCACGATCAAAAGATGGCGGACGCCATTGATGCTTATCAA
CCTGACTATGTGGTGCTGGCGAAGTATATGCGGGTATTAACGCCGGAATTTGTGGCACGC
TTCCCGAATAAAATCATCAATATTCACCATTCATTCCTGCCTGCGTTTATCGGCGCACGT
CCTTATCACCAGGCCTATGAACGTGGTGTGAAGATTATTGGCGCAACCGCTCACTATGTG
AATGACAATCTGGACGAAGGCCCAATCATCATGCAGGACGTTATTCATGTCGATCATACC
TACACAGCTGAAGATATGATGCGCGCAGGTCGTGACGTCGAGAAAAACGTCTTAAGTCGT
GCGCTATACAAAGTACTGGCACAGCGCGTCTTTGTTTACGGTAATCGGACGATTATTCTT
TAA
>tmpTY2482_00251 | Escherichia coli O104:H4 str. TY-2482 UPF0225 protein ychJ (459 nt)
GTGTCTCAGCTTTGTCCCTGTGGTAGTGCTGTCGAGTATAGCCTATGTTGCCACCCTTAT
GTGTCTGGTGAAAAGGTTGCACCTGATCCAGAACATCTCATGCGTTCGCGTTACTGCGCT
TTTGTGATGCAAGACGCAGATTATTTAATAAAGACCTGGCATCCCTCTTGTGGAGCAGCG
GCGTTACGTGCCGAATTGATGGCCGGATTTGCGCATACTGAATGGTTGGGATTGACCGTA
TTTGAACATTGTTGGCAGGACGCCGACAATATCGGATTTGTCAGTTTTGTTGCTCGATTT
ACCGAAGGTGGTAAAACAGGTGCAATAATTGAACGTTCGCGATTTTTGAAAGAAAACGGT
CAATGGTACTATATTGACGGTACACGTCCGCAGTTTGGTCGCAACGATCCCTGCCCTTGT
GGTTCAGGTAAAAAATTTAAAAAGTGCTGCGGCCAATAA
>tmpTY2482_00252 | Escherichia coli O104:H4 str. TY-2482 NTE family protein rssA (945 nt)
GTGGCTACGATTGCATTCCAGGGGAATCTTGCGGGAATAATGAGAAAGATAAAAATAGGG
CTGGCGTTGGGATCTGGCGCGGCGAGAGGTTGGTCGCATATTGGCGTTATTAATGCGCTA
AAAAAAGTGGGTATTGAAATTGATATCGTTGCAGGATGTTCAATTGGTTCGCTGGTGGGC
GCTGCCTATGCATGCGATCGATTATCTGCGCTGGAAGATTGGGTGACCTCTTTCAGTTAT
TGGGATGTTTTACGCCTGATGGATCTCTCCTGGCAGCGCGGTGGGTTACTGCGCGGCGAG
CGTGTCTTCAATCAATACCGCGAAATAATGCCGGAAACAGAGATCGAAAATTGTTCCCGT
CGCTTTGCGGCTGTTGCCACCAATTTAAGTACGGGACGTGAATTATGGTTTACTGAAGGC
GATCTCCATCTTGCTATTCGCGCATCATGCAGTATTCCAGGACTCATGGCACCTGTTGCA
CATAACGGCTACTGGCTGGTTGATGGAGCAGTCGTTAACCCAATTCCTATTTCCCTCACG
CGTGCATTGGGGGCTGATATTGTGATAGCGGTTGACCTGCAGCACGATGCTCATTTGATG
CAACAAGATTTGCTCTCCTTTAATGTCAGTGAAGAAAATAGCGAGAATGGTGATTCTCTG
CCGTGGCATGCGCGTCTGAAAGAAAGGTTAGGCAGCATAACGACACGTCGGGCGGTGACA
GCGCCAACGGCAACAGAGATTATGACCACTTCTATCCAGGTGCTGGAGAACCGCCTTAAA
AGGAACCGCATGGCAGGTGATCCGCCCGATATTCTGATTCAACCTGTTTGCCCGCAAATA
TCTACGCTTGATTTCCATCGCGCGCACGCTGCCATTGCGGCCGGACAGCTGGCAGTGGAA
AGGAAAATGGACGAACTTTTGCCGTTGGTACGCACCAACATTTGA
>tmpTY2482_00253 | Escherichia coli O104:H4 str. TY-2482 protein hnr (1014 nt)
ATGACGCAGCCATTGGTCGGAAAACAGATTCTCATTGTTGAAGATGAGCAGGTATTTCGC
TCGCTTCTGGATTCATGGTTTTCCTCATTGGGAGCGACAACGGTACTGGCGGCTGATGGG
GTGGATGCCCTTGAGTTGCTGGGAGGTTTCACTCCAGACCTGATGATATGTGATATCGCG
ATGCCACGAATGAACGGGCTTAAACTGCTGGAGCATATACGTAACAGAGGCGACCAGACC
CCAGTTCTGGTGATATCTGCCACTGAAAATATGGCAGATATTGCCAAAGCGTTACGTCTG
GGCGTTGAAGATGTTTTGCTGAAACCAGTTAAAGATCTGAATCGCTTGCGCGAGATGGTT
TTTGCCTGTCTCTATCCCAGCATGTTTAATTCGCGCGTTGAGGAAGAGGAAAGGCTTTTT
CGCGACTGGGATGCAATGGTTGATAACCCTGCCGCAGCGGCGAAATTATTACAGGAACTA
CAACCGCCGGTTCAGCAGGTGATTTCCCATTGCCGGGTTAATTATCGTCAATTGGTTGCC
GCGGACAAACCCGGCCTGGTGCTTGATATTGCCGCACTTTCGGAAAACGATCTGGCATTT
TATTGCCTTGATGTCACCCGAGCTGGACATAATGGCGTACTTGCTGCCTTGTTATTACGC
GCATTGTTTAACGGATTATTACAGGAACAGCTTGCACACCAAAATCAACGGTTGCCAGAG
TTGGGCGCGTTATTGAAGCAGGTAAACCATTTACTTCGTCAGGCCAATCTGCCGGGGCAG
TTTCCGCTATTAGTTGGCTATTATCATCGCGAACTGAAAAATCTCATTCTGGTTTCTGCG
GGTCTGAATGCGACGTTAAATACCGGCGAACACCAGGTGCAAATCAGTAATGGTGTTCCG
TTAGGCACTTTAGGTAACGCTTATTTGAATCAATTGAGCCAGCGATGCGATGCCTGGCAA
TGCCAAATATGGGGAACCGGTGGTCGACTGCGCTTGATGTTGTCTGCAGAATGA
>tmpTY2482_00254 | Escherichia coli O104:H4 str. TY-2482 UTP-glucose-1-phosphate uridylyltransferase (909 nt)
ATGGCTGCCATTAATACGAAAGTCAAAAAAGCCGTTATCCCCGTTGCGGGATTAGGAACC
AGGATGTTGCCGGCGACGAAAGCCATCCCGAAAGAGATGCTGCCACTTGTCGATAAGCCA
TTAATTCAATACGTCGTGAATGAATGTATTGCGGCTGGCATTACTGAAATTGTGCTGGTT
ACACACTCATCTAAAAACTCTATTGAAAACCACTTTGATACCAGTTTTGAACTGGAAGCA
ATGCTGGAAAAACGTGTAAAACGTCAACTGCTTGATGAAGTGCAGTCTATTTGTCCACCG
CACGTGACTATTATGCAAGTTCGTCAGGGTCTGGCGAAAGGCCTGGGACACGCGGTATTG
TGTGCTCACCCGGTAGTGGGTGATGAACCGGTAGCTGTTATTTTGCCTGATGTTATTCTG
GATGAATATGAATCCGATTTGTCACAGGATAACCTGGCAGAGATGATCCGCCGCTTTGAT
GAAACGGGTCATAGCCAGATCATGGTTGAACCGGTTGCTGATGTGACCGCATATGGCGTT
GTGGATTGCAAAGGCGTTGAATTAGCGCCGGGTGAAAGCGTACCGATGGTTGGTGTGGTA
GAAAAACCGAAAGCGGATGTTGCGCCGTCTAATCTCGCTATTGTGGGTCGTTACGTACTT
AGCGCGGATATTTGGCCGTTGCTGGCAAAAACCCCTCCGGGAGCTGGTGATGAAATTCAG
CTCACCGACGCAATTGATATGCTGATCGAAAAAGAAACGGTGGAAGCCTATCATATGAAA
GGGAAGAGCCATGACTGCGGTAATAAATTAGGTTACATGCAGGCCTTCGTTGAATACGGT
ATTCGTCATAACACCCTTGGCACGGAATTTAAAGCCTGGCTTGAAGAAGAGATGGGCATT
AAGAAGTAA
>tmpTY2482_00255 | Escherichia coli O104:H4 str. TY-2482 DNA-binding protein H-NS (414 nt)
ATGAGCGAAGCACTTAAAATTCTGAACAACATCCGTACTCTTCGTGCGCAGGCAAGAGAA
TGTACACTTGAAACGCTGGAAGAAATGCTGGAAAAATTAGAAGTTGTTGTTAACGAACGT
CGCGAAGAAGAAAGCGCGGCTGCTGCTGAAGTTGAAGAGCGCACTCGTAAGCTGCAGCAA
TATCGCGAAATGCTGATCGCTGACGGTATTGACCCGAACGAACTGCTGAATAGCCTTGCT
GCCGTTAAATCTGGCACCAAAGCTAAACGTGCTCAGCGTCCGGCAAAATATAGCTACGTT
GACGAAAACGGCGAAACTAAAACCTGGACTGGCCAAGGCCGTACTCCAGCTGTAATCAAA
AAAGCAATGGATGAGCAAGGTAAATCCCTCGACGATTTCCTGATCAAGCAATAA
>tmpTY2482_00256 | Escherichia coli O104:H4 str. TY-2482 thymidine kinase (618 nt)
ATGGCACAGCTATATTTCTACTATTCCGCAATGAATGCGGGTAAGTCTACAGCATTGTTG
CAATCTTCATACAATTACCAGGAACGCGGCATGCGCACTGTCGTATATACGGCAGAAATT
GATGATCGCTTTGGTGCCGGGAAAGTCAGTTCGCGTATAGGTTTGTCATCGCCTGCAAAA
TTATTTAACCAAAATTCATCATTATTTGATGAGATTCGTGCGGAACATGAACAGCAGGCA
ATTCATTGCGTACTGGTTGATGAATGCCAGTTTTTAACCAGACAACAAGTATATGAATTA
TCGGAGGTTGTCGATCAACTCGATATACCCGTACTTTGTTATGGTTTACGTACCGATTTT
CGAGGTGAATTATTTATTGGCAGCCAATACTTACTGGCATGGTCCGACAAACTGGTTGAA
TTAAAAACCATCTGTTTTTGTGGCCGTAAAGCAAGCATGGTGCTGCGTCTTGATCAAGCA
GGCAGACCTTATAACGAAGGTGAGCAGGTGGTAATTGGTGGTAATGAACGATACGTTTCT
GTATGCCGTAAACACTATAAAGAGGCGTTACAAGTCGGCTCATTAACGGCTATTCAGGAA
AGGCATCGCCACGATTAA
>tmpTY2482_00257 | Escherichia coli O104:H4 str. TY-2482 hypothetical protein (510 nt)
ATGGCGCACAGTTCAGGACACCTGACTGATAAACCCGAGCTGCGTGAATATTATGGGTCT
GCCAACACATCCACTAAGCGGCAGAACGCCTACCCGGTTATGCGTCTGGTGGCCTTAATG
AACCTGGGAAGTCATATTCTGCTGAATGCCGTGACCGCACCTTACCGGCAGAGCGAAACT
GTGCTGGCCCACTCCATGCTCGCCACCATCCCGGATAACTCTATTACGTTGTTTGATAAA
CTTTTTTACAGCGAAGACCTGCTGCTGACGCTGAACCAGAAGGGTTGTAACCGCCACTGG
CTACTGCCTGCGTGGAAGAATATCGCATCAGAAATGATAGAGCTGGGAAACACGGCGTCA
CCAGGGACCATCCCGAAACGACTGGAGCATCTTCAGGGTGCTCTGGAAGTGGTGTTCATA
ACAAAACGCCCCCGACCATCAAGGCCGAGGTCGGTTAAGATATCAAAAACCCGTTATCCT
GTGAAACATAGTGCCGCTCCTCTTAAGTGA
>tmpTY2482_00258 | Escherichia coli O104:H4 str. TY-2482 hypothetical protein (231 nt)
ATGCGACCGTTCGCCGCCGTCGTTTACCGGGGGACATGGTTATCTGGATGGTGGTGCAAT
GAGCCAATTACCGATGTTGTTCGCCGTCTGAACCTGAGCGCGGATGGCGAAGCGGGGATG
AACCTGCTGGCCCGCAGCGCTGTCACCCAGGCGCGTCAGCGCGTGGGGGCCGCCCCAGTG
GAATGGCTCTTCCGCCAGACCGCACAGACAGGGGCGCGGAACGTTACCTGA
>tmpTY2482_00259 | Escherichia coli O104:H4 str. TY-2482 hypothetical protein (186 nt)
ATGCCACTTCTCAATGATCTGCTCGATTTCAGTGACCATCCGCTTATGCCTCCGCCCTCT
GCACAACTATTTGCAGAACACCTTCCCACCGAGTGGATACAACACTGCCTGACGCTTTCT
GCTCATGCGACCGTTCGCCGCCGTCGTTTACCGGGGGACATGGTTATCTGGATGGTGGTG
CAATGA
>tmpTY2482_00260 | Escherichia coli O104:H4 str. TY-2482 aldehyde-alcohol dehydrogenase (2676 nt)
ATGGCTGTTACTAATGTCGCTGAACTTAACGCACTCGTAGAGCGTGTAAAAAAAGCCCAG
CGTGAATATGCCAGTTTCACTCAAGAGCAAGTAGACAAAATCTTCCGCGCCGCCGCTCTG
GCTGCTGCAGATGCTCGAATCCCACTCGCGAAAATGGCCGTTGCCGAATCCGGCATGGGT
ATCGTCGAAGATAAAGTGATCAAAAACCACTTTGCTTCTGAATATATCTACAACGCCTAT
AAAGATGAAAAAACCTGTGGTGTTCTGTCTGAAGACGACACTTTTGGTACCATCACTATC
GCTGAACCAATCGGTATTATTTGCGGTATCGTTCCGACCACTAACCCGACTTCAACTGCT
ATCTTCAAATCGCTGATCAGTCTGAAGACCCGTAACGCCATTATCTTCTCCCCGCACCCG
CGTGCAAAAGATGCCACCAACAAAGCGGCTGATATCGTTCTGCAGGCTGCTATCGCTGCC
GGTGCTCCGAAAGATCTGATCGGCTGGATCGATCAACCTTCTGTTGAACTGTCTAACGCA
CTGATGCACCACCCAGACATCAACCTGATCCTCGCGACTGGTGGTCCGGGCATGGTTAAA
GCCGCATACAGCTCCGGTAAACCAGCTATCGGTGTAGGCGCGGGCAACACTCCAGTTGTT
ATCGATGAAACTGCTGATATCAAACGTGCAGTTGCATCTGTACTGATGTCCAAAACCTTC
GACAACGGCGTAATCTGTGCTTCTGAACAGTCTGTTGTTGTTGTTGACTCTGTTTATGAC
GCTGTACGTGAACGTTTTGCAACCCACGGCGGCTATCTGTTGCAGGGTAAAGAGCTGAAA
GCTGTTCAGGATGTTATCCTGAAAAACGGTGCGCTGAACGCGGCTATCGTTGGTCAGCCA
GCCTATAAAATTGCTGAACTGGCAGGCTTCTCTGTACCAGAAAACACCAAGATTCTGATC
GGTGAAGTGACCGTTGTTGATGAAAGCGAACCGTTCGCACATGAAAAACTGTCCCCGACT
CTGGCAATGTACCGCGCTAAAGATTTCGAAGACGCGGTAGAAAAAGCAGAGAAACTGGTT
GCTATGGGCGGTATCGGTCATACCTCTTGCCTGTACACTGACCAGGATAACCAACCGGCT
CGCGTTTCTTACTTCGGTCAGAAAATGAAAACGGCTCGTATCCTGATTAACACCCCAGCG
TCTCAGGGTGGTATCGGTGACCTGTATAACTTCAAACTCGCACCTTCCCTGACTCTGGGT
TGTGGTTCTTGGGGTGGTAACTCCATCTCTGAAAACGTTGGTCCGAAACACCTGATCAAC
AAGAAAACCGTTGCTAAGCGAGCTGAAAACATGTTGTGGCACAAACTTCCGAAATCTATC
TACTTCCGCCGTGGCTCCCTGCCAATCGCGCTGGATGAAGTGATTACTGATGGCCACAAA
CGTGCGCTCATCGTGACTGACCGCTTCCTGTTCAACAATGGTTATGCTGATCAGATCACT
TCCGTACTGAAAGCAGCAGGCGTTGAAACTGAAGTCTTCTTCGAAGTAGAAGCGGACCCG
ACCCTGAGCATCGTTCGTAAAGGTGCAGAACTGGCAAACTCCTTCAAACCAGACGTGATT
ATCGCGCTGGGTGGTGGTTCCCCGATGGACGCCGCGAAGATCATGTGGGTTATGTACGAA
CATCCGGAAACTCACTTCGAAGAGCTGGCGCTGCGCTTTATGGATATCCGTAAACGTATC
TACAAGTTCCCGAAAATGGGCGTGAAAGCGAAAATGATCGCTGTCACCACCACTTCTGGT
ACAGGTTCTGAAGTCACTCCGTTTGCGGTTGTAACTGACGACGCTACTGGTCAGAAATAT
CCGCTGGCAGACTATGCGCTGACTCCGGATATGGCGATTGTCGACGCCAACCTGGTTATG
GACATGCCGAAGTCCCTGTGTGCTTTCGGTGGTCTGGACGCAGTAACTCACGCCATGGAA
GCTTATGTTTCTGTACTGGCATCTGAGTTCTCTGATGGTCAGGCTCTGCAGGCACTGAAA
CTGCTGAAAGAATATCTGCCAGCGTCCTACCACGAAGGGTCTAAAAATCCGGTAGCGCGT
GAACGTGTTCACAGTGCAGCGACTATCGCGGGTATCGCGTTTGCGAACGCCTTCCTGGGT
GTATGTCACTCAATGGCGCACAAACTGGGTTCCCAGTTCCATATTCCGCACGGTCTGGCA
AACGCCCTGCTGATTTGTAACGTTATTCGCTACAATGCGAACGACAACCCGACCAAGCAG
ACTGCATTCAGCCAGTATGACCGTCCGCAGGCTCGCCGTCGTTATGCTGAAATTGCCGAC
CACCTGGGTCTGAGCGCACCGGGCGACCGTACTGCTGCTAAGATCGAGAAACTGCTGGCA
TGGCTGGAAACGCTGAAAGCTGAACTGGGTATTCCGAAATCTATCCGTGAAGCTGGCGTT
CAGGAAGCAGACTTCCTGGCGAACGTGGATAAACTGTCTGAAGATGCATTCGATGACCAG
TGCACCGGCGCTAACCCGCGTTACCCGCTGATCTCCGAGCTGAAACAGATTCTGCTGGAT
ACCTACTACGGTCGTGATTATGTAGAAGGTGAAACTGCAGCGAAGAAAGAAGCTGCTCCG
GCTAAAGCTGAGAAAAAAGCGAAAAAATCCGCTTAA
>tmpTY2482_00261 | Escherichia coli O104:H4 str. TY-2482 UPF0056 membrane protein yhcE (648 nt)
GTGATTCAGACCTTTTTTGATTTTCCCGTTTACTTCAAATTTTTCATCGGGTTATTTGCG
CTGGTCAACCCGGTAGGGATTATTCCCGTCTTTATCAGCATGACCAGTTATCAGACAGCG
GCAGCGCGAAACAAAACTAACCTTACAGCCAACCTGTCTGTGGCCATTATCTTGTGGATC
TCGCTTTTTCTCGGCGACACGATTCTGCAACTTTTTGGTATATCAATTGATTCGTTCCGT
ATCGCCGGGGGCATCCTGGTGGTGACGATAGCGATGTCGATGATCAGCGGCAAGCTTGGC
GAGGATAAACAGAACAAGCAAGAAAAATCAGAAACCGCGGTACGTGAAAGCATTGGTGTG
GTGCCATTGGCGTTGCCGTTGATGGCGGGGCCAGGGGCGATCAGTTCTACCATCGTCTGG
GGTACGCGTTATCACAGCATTAGCTATCTGTTTGGTTTCTTTGTGGCTATTGCATTGTTC
GCTTTATGTTGCTGGGGATTGTTCCGCATGGCACCGTGGCTGGTACGGGTTTTACGCCAG
ACCGGCATCAACGTGATTACGCGTATTATGGGGCTATTGCTGATGGCATTGGGGATTGAA
TTTATCGTTACTGGTATTAAGGGGATTTTCCCCGGCCTGCTTAATTAA
>tmpTY2482_00262 | Escherichia coli O104:H4 str. TY-2482 hypothetical protein (156 nt)
ATGCTCCGTTTACTTCGTCATTATTTTTACTTTGTTCCCGCGCAGTTATCAAAAGCAAAA
GGAATAGGTAAAAATATTCTTCTCAAATTACAGTTAGTTATAAGGATTTCCTTAACTGCT
TCTCCTCACCATCATGTTATTTTCGCCACATCATAA
>tmpTY2482_00263 | Escherichia coli O104:H4 str. TY-2482 hypothetical protein (162 nt)
ATGTCTATCTTTTCTGATTACAGTTCCAGTAGTGAAATGCACAATAATTTAACAATTGAT
TATTATTTAGCACTTTCCTCTACCAAAGGCAGTGGAATTACTAATATCATTTCAATTATT
CTTCAGCAAGTCCAGGATTATGATGTGGCGAAAATAACATGA
>tmpTY2482_00264 | Escherichia coli O104:H4 str. TY-2482 periplasmic oligopeptide-binding protein (1677 nt)
ATGCTGGTTAATACCAGTAATTATAATGAGGGAGTCCAAAAAACAATGACCAACATCACC
AAGAGAAGTTTAGTAGCAGCTGGCGTTCTGGCTGCGCTAATGGCAGGGAATGTCGCGCTG
GCAGCTGATGTACCCGCAGGCGTCACACTGGCGGAAAAACAAACACTGGTACGTAACAAT
GGTTCAGAAGTTCAGTCATTAGATCCGCACAAAATTGAAGGTGTTCCGGAGTCTAATATC
AGCCGAGACCTGTTTGAAGGCTTACTGGTCAGCGATCTTGACGGTCATCCAGCACCTGGC
GTCGCTGAAACCTGGGATAATAAAGACGCGAAAGTCTGGACCTTCCATTTGCGTAAAGAT
GCGAAATGGTCTGATGGCACGCCAGTCACAGCACAAGACTTTGTGTATAGCTGGCAACGT
TCTGTTGATCCGAACACTGCTTCTCCGTATGCCAGTTATCTGCAATATGGGCATATCGCC
GGTATTGATGAAATTCTTGAAGGGAAAAAACCGATTACCGATCTCGGCGTGAAAGCTATT
GATGATCACACATTAGAAGTCACCTTAAGTGAACCCGTTCCGTACTTCTATAAATTACTT
GTTCACCCATCAACTTCACCGGTGCCAAAAGCCGCTATCGAGAAATTCGGCGAAAAATGG
ACCCAGCCTGGTAATATCGTCACCAACGGTGCCTATACCTTAAAAGATTGGGTCGTAAAC
GAACGAATCGTTCTTGAACGCAGCCCGACCTACTGGAACAACGCGAAAACCGTTATTAAC
CAGGTAACCTATTTGCCTATTGCTTCTGAAGTTACCGATGTCAACCGCTACCGTAGTGGT
GAAATCGACATGACTTATAACAACATGCCGATCGAATTGTTCCAGAAGCTGAAAAAAGAG
ATCCCGGACGAAGTTCACGTTGATCCATACCTGTGCACTTACTATTACGAAATTAACAAC
CAGAAACCGCCATTCAACGATGTGCGTGTGCGTACCGCACTGAAACTAGGTATGGACCGC
GATATCATTGTTAATAAAGTGAAAGCGCAGGGCGACATGCCCGCCTATGGTTACACTCCA
CCGTATACTGATGGCGCAAAATTGACTCAGCCGGAATGGTTTGGCTGGAGCCAGGAAAAA
CGTAACGAAGAAGCGAAAAAACTGCTGGCTGAAGCGGGTTATACCGCAGACAAACCGTTG
ACCATCAACCTGTTGTATAACACCTCCGATCTGCATAAAAAGCTGGCGATTGCTGCCTCT
TCATTGTGGAAGAAAAACATTGGTGTAAACGTCAAACTGGTTAACCAGGAGTGGAAAACG
TTCCTCGACACCCGTCACCAGGGTACTTTTGATGTGGCCCGTGCAGGCTGGTGTGCTGAC
TACAACGAACCAACTTCCTTCCTGAACACCATGCTTTCGAACAGCTCGATGAATACCGCG
CATTATAAGAGCCCGGCCTTTGACAGCATTATGGCGGAAACGCTGAAAGTGACTGACGAG
GCGCGGCGCACAGCTCTGTACACTAAAGCAGAACAACAGCTGGATAAGGATTCGGCCATT
GTTCCTGTTTATTACTACGTGAATGCGCGTCTGGTGAAACCGTGGGTTGGTGGCTATACC
GGCAAAGATCCGCTGGATAATACCTATACCCGGAATATGTACATTGTGAAGCACTAA
>tmpTY2482_00265 | Escherichia coli O104:H4 str. TY-2482 oligopeptide transport system permease oppB (921 nt)
ATGTTAAAATTTATTCTACGTCGCTGTCTGGAAGCGATTCCGACGCTATTTATTCTTATT
ACTATTTCGTTCTTTATGATGCGCCTCGCGCCGGGAAGCCCTTTTACCGGCGAACGTACT
TTACCGCCAGAAGTGATGGCCAATATCGAAGCGAAATATCATCTTAATGATCCGATCATG
ACACAGTATTTCAGCTACCTGAAACAACTGGCGCACGGTGATTTCGGTCCATCGTTTAAA
TATAAAGATTATTCGGTCAATGACCTGGTTGCATCCAGTTTTCCCGTTTCTGCCAAACTG
GGAGCCGCAGCATTTTTCCTTGCGGTAATACTGGGTGTTAGTGCTGGCGTTATTGCCGCA
TTAAAACAAAACACCAAATGGGACTATACCGTGATGGGGCTGGCAATGACCGGGGTTGTT
ATCCCCAGTTTTGTGGTTGCGCCATTATTAGTCATGATATTTGCGATCATTTTGCATTGG
CTGCCGGGCGGTGGCTGGAATGGTGGGGCTCTTAAATTCATGATATTGCCGATGGTGGCG
TTGTCACTCGCTTATATCGCCAGTATTGCGCGTATTACCCGTGGCTCTATGATTGAAGTA
TTACACTCCAACTTTATTCGTACTGCCCGGGCGAAAGGGTTACCTATGCGGCGGATCATT
TTACGCCACGCATTAAAACCTGCTCTGTTACCCGTGCTCTCCTATATGGGCCCCGCATTT
GTCGGCATTATTACCGGTTCTATGGTCATCGAAACCATTTATGGTTTGCCGGGGATTGGG
CAACTGTTCGTTAATGGCGCATTGAACCGTGACTATTCCTTAGTGTTAAGCCTGACCATC
CTGGTTGGTGCTTTAACCATTTTGTTTAATGCCATTGTCGATGTGCTATATGCGGTTATC
GACCCGAAAATCCGTTACTGA
>tmpTY2482_00266 | Escherichia coli O104:H4 str. TY-2482 oligopeptide transport system permease oppC (909 nt)
ATGATGTTAAGTAAGAAAAACAGCGAGACGCTGGAAAATTTCAGTGAAAAGCTGGAGGTC
GAAGGGCGCAGCTTGTGGCAGGACGCACGTCGACGTTTTATGCATAACCGTGCGGCGGTT
GCCAGTCTGATAGTGCTGGTGCTGATCGCGTTATTTGTAATCCTGGCACCGATGCTTTCG
CAGTTTGCCTATGACGATACTGACTGGGCGATGATGTCCAGCGCCCCGGATATGGAGTCC
GGTCACTACTTTGGTACTGACTCATCCGGTCGCGACCTGCTTGTGCGCGTTGCGATTGGC
GGGCGTATCTCACTCATGGTCGGTGTTGCTGCGGCACTGGTGGCAGTGGTCGTGGGGACA
CTTTACGGTTCGCTTTCCGGTTATCTGGGCGGTAAAGTGGATTCGGTAATGATGCGTCTG
CTGGAAATCCTCAACTCCTTCCCATTCATGTTCTTCGTCATTTTGCTGGTGACCTTTTTC
GGTCAAAACATCCTGCTGATTTTCGTGGCGATTGGCATGGTTTCCTGGCTGGATATGGCT
CGTATTGTGCGTGGGCAAACCCTGAGTCTGAAGCGCAAAGAGTTTATTGAGGCGGCACAA
GTTGGCGGTGTATCGACATCGGGCATTGTTATTCGCCACATTGTGCCGAATGTACTCGGT
GTGGTGGTGGTCTACGCATCACTTCTGGTGCCCAGCATGATCCTCTTTGAATCTTTCCTT
AGCTTCCTGGGGTTGGGTACGCAAGAGCCGTTAAGCAGCTGGGGTGCATTGCTGAGTGAT
GGCGCGAACTCGATGGAAGTCTCTCCATGGTTATTGTTGTTCCCAGCGGGATTCCTCGTG
GTGACGCTGTTTTGTTTCAACTTTATCGGCGATGGCTTGCGTGATGCCCTCGACCCGAAA
GATCGTTAA
>tmpTY2482_00267 | Escherichia coli O104:H4 str. TY-2482 oligopeptide transport ATP-binding protein OppD (1014 nt)
ATGAGCGTAATTGAAACTGCAACTGTGCCGCTCGCACAACAACAGGCTGACGCACTGCTG
AACGTGAAAGATTTGCGTGTCACCTTTAGTACCCCGGACGGCGACGTCACGGCGGTCAAT
GATTTGAATTTTTCCCTACGTGCCGGAGAAACGCTGGGTATTGTAGGTGAGTCTGGTTCG
GGTAAATCGCAAACTGCATTTGCGTTGATGGGCCTGTTGGCTGCCAACGGACGTATTGGC
GGATCGGCAACCTTCAATGGGCGTGAAATCCTCAATTTGCCAGAGCATGAACTCAATAAA
CTGCGCGCTGAACAAATCTCAATGATTTTTCAGGACCCAATGACTTCGTTGAATCCCTAT
ATGCGCGTCGGTGAGCAGTTAATGGAAGTGCTGATGCTGCATAAGAACATGAGCAAAGCT
GAGGCGTTTGAAGAGTCGGTGCGGATGCTCGATGCGGTAAAAATGCCGGAAGCGCGTAAA
CGCATGAAAATGTACCCGCACGAATTTTCTGGCGGCATGCGTCAGCGAGTCATGATTGCG
ATGGCATTGCTATGTCGACCTAAGCTACTGATTGCGGATGAACCCACTACTGCGCTGGAC
GTCACCGTACAGGCGCAGATCATGACGCTATTAAATGAACTGAAGCGGGAATTTAATACC
GCCATCATTATGATCACCCACGATCTTGGCGTGGTGGCGGGGATCTGTGACAAAGTGCTG
GTAATGTACGCCGGGCGCACGATGGAATATGGCAATGCGCGCGATGTCTTTTATCAACCC
GTTCATCCTTATTCTATCGGTTTGCTCAACGCGGTGCCGCGTCTTGATGCGGAAGGTGAA
ACAATGTTGACCATCCCGGGTAATCCGCCAAACTTGCTGCGATTACCGAAAGGTTGCCCG
TTCCAGCCACGTTGTCCACATGCGATGGAAATTTGTAGTAGCGCACCGCCGCTGGAAGAG
TTTACGCCTGGCCGTCTGCGTGCTTGCTTTAAACCGGTGGAGGAACTGTTATGA
>tmpTY2482_00268 | Escherichia coli O104:H4 str. TY-2482 oligopeptide transport ATP-binding protein OppF (1005 nt)
ATGAATGCTGTAACTGAAGGAAGAAAAGTCCTCCTTGAAATCGCCGATCTTAAAGTGCAC
TTTGAAATCAAAGATGGCAAACAGTGGTTCTGGCAACCGCCGAAAACGCTCAAAGCCGTC
GATGGTGTCACTCTTCGCCTGTATGAAGGGGAAACATTAGGTGTGGTAGGGGAATCGGGA
TGCGGTAAGTCCACCTTTGCTCGCGCCATCATCGGTTTGGTCAAGGCGACCGACGGTCAT
GTTGCCTGGTTAGGTAAAGAGTTGCTGGGCATGAAGCCCGATGAATGGCGTGCCGTTCGC
AGTGATATTCAGATGATTTTCCAGGATCCGTTGGCATCGCTAAACCCGCGTATGACCATC
GGCGAGATCATCGCTGAACCACTGCGTACTTATCATCCGAAAATGTCACGCCAGGAAGTT
CGCGAGCGCGTGAAGGCGATGATGCTGAAAGTCGGGTTATTGCCTAACCTGATTAACCGC
TATCCGCATGAGTTCTCCGGTGGGCAGTGCCAGCGTATCGGGATTGCTCGTGCTCTTATT
CTTGAACCGAAGCTGATTATCTGCGATGAGCCGGTTTCGGCGCTGGACGTGTCAATTCAG
GCGCAGGTGGTCAACCTGCTCCAGCAGCTGCAACGTGAGATGGGATTGTCATTAATTTTT
ATCGCTCATGACCTGGCCGTGGTAAAACACATTTCCGATCGTGTGTTGGTGATGTATCTC
GGCCATGCGGTAGAACTGGGGACCTATGATGAGGTCTACCACAATCCACTACATCCTTAC
ACCAGGGCATTGATGTCGGCAGTCCCCATACCTGATCCGGATCTGGAGAAGAACAAAACC
ATCCAGTTACTGGAAGGGGAATTACCGTCGCCGATCAACCCGCCTTCCGGTTGTGTTTTC
CGTACCCGTTGCCCGATTGCCGGTCCGGAGTGCGCCAAAACACGTCCTGTTCTGGAGGGG
AGTTTCAGACACGCCGTTTCTTGCCTGAAAGTCGATCCGCTTTAA
>tmpTY2482_00269 | Escherichia coli O104:H4 str. TY-2482 UPF0263 protein yciU (330 nt)
ATGGATATGGATCTAAACAATCGCCTGACTGAAGATGAAACGCTTGAGCAGGCCTACGAT
ATTTTTCTCGAACTGGCTGCCGACAATCTCGATCCAGCTGATGTTCTGCTGTTCAATCTT
CAGTTTGAAGAGCGCGGCGGCGCGGAGTTATTCGATCCGGCGGAAGACTGGCAGGAACAT
GTTGATTTCGATTTGAACCCAGACTTTTTTGCCGAAGTGGTGATTGGTCTGGCGGACAGT
GAAGATGGTGAAATCAACGATGTTTTCGCCCGCATTCTGTTATGCCGCGAAAAAGATCAC
AAACTTTGCCATATCATCTGGCGGGAATAA
>tmpTY2482_00270 | Escherichia coli O104:H4 str. TY-2482 cardiolipin synthase (1461 nt)
ATGACAACCGTTTATACGTTGGTGAGTTGGTTGGCCATTCTGGGATACTGGTTGCTCATT
GCAGGCGTAACTTTACGCATTCTAATGAAACGACGCGCAGTTCCCTCCGCGATGGCCTGG
CTGTTGATTATTTACATTCTGCCGTTAGTCGGAATTATTGCCTATCTTGCCGTTGGCGAG
CTCCATTTAGGCAAACGCCGCGCTGAGCGCGCCAGAGCGATGTGGCCTTCCACCGCAAAA
TGGCTTAACGACCTTAAAGCCTGTAAGCATATCTTCGCCGAAGAAAATAGCAGTGTCGCT
GCGCCATTATTCAAGCTTTGCGAGCGTCGTCAGGGGATCGCTGGGGTCAAAGGGAATCAG
CTACAACTGATGACCGAGTCAGATGATGTGATGCAGGCGTTAATCCGCGACATCCAGCTC
GCGCGCCATAATATTGAGATGGTGTTTTATATCTGGCAGCCCGGCGGCATGGCGGACCAG
GTGGCTGAATCATTAATGGCGGCTGCACGGCGTGGTATTCATTGCCGATTGATGCTCGAC
TCCGCCGGGAGTGTGGCTTTTTTCCGCAGCCCGTGGCCCGAGCTAATGCGTAATGCCGGT
ATTGAAGTGGTCGAAGCCTTAAAGGTCAATCTGATGCGTGTGTTTTTACGCCGTATGGAC
CTGCGCCAACATCGCAAGATGATCATGATCGATAATTACATCGCGTACACCGGCAGCATG
AATATGGTCGATCCTCGCTACTTCAAACAAGATGCGGGCGTAGGGCAATGGATTGATCTG
ATGGCGCGTATGGAAGGCCCCATCGCCACCGCGATGGGGATTATTTATTCCTGCGACTGG
GAGATTGAAACCGGAAAACGTATTCTGCCGCCACCACCAGATGTCAATATTATGCCGTTT
GAACAGGCCAGCGGTCACACCATTCACACAATTGCTTCTGGCCCCGGCTTTCCGGAAGAT
CTCATTCACCAGGCATTATTGACTGCGGCTTATTCGGCGCGTGAATATTTGATCATGACC
ACGCCCTACTTTGTGCCAAGCGATGATTTACTTCATGCGATTTGCACGGCGGCGCAGCGC
GGGGTGGATGTCAGTATTATCCTTCCGCGAAAAAATGACTCGATGCTGGTCGGCTGGGCC
AGTCGCGCATTCTTTACGGAACTGCTTGCTGCTGGGGTTAAAATTTATCAGTTTGAAGGC
GGGTTACTGCATACCAAGAGCGTGCTGGTCGATGGCGAACTAAGTCTGGTTGGCACCGTT
AACCTTGATATGCGGAGTCTGTGGCTGAATTTCGAGATTACCCTGGCAATCGACGATAAA
GGTTTTGGTGCAGACCTTGCCGCCGTTCAGGACGATTATATTTCGCGTTCACGTCTGCTC
GATGCCCGTTTATGGCTAAAACGTCCATTATGGCAACGTGTCGCCGAGCGACTGTTTTAC
TTCTTCAGTCCGTTGCTGTAA
>tmpTY2482_00271 | Escherichia coli O104:H4 str. TY-2482 putative potassium channel protein (1254 nt)
GTGAGTCACTGGGCTACATTCAAACAAACAGCAACAAATTTATGGGTGACCCTTCGGCAC
GACATTCTCGCGCTGGCCGTCTTTTTAAATGGATTGCTTATTTTTAAAACAATCTATGGT
ATGTCGGTCAATTTGCTTGATATTTTCCATATCAAAGCATTTTCAGAGTTGGATCTCTCC
TTGCTGGCAAACGCCCCACTATTTATGCTCGGCGTCTTTCTTGTCCTGAACTCCATTGGC
TTACTGTTCCGGGCAAAGCTCGCATGGGCAATCAGTATCATTTTGTTGTTGATAGCGCTA
ATTTACACCCTGCATTTTTATCCCTGGCTGAAATTTAGTATTGGATTTTGCATTTTTACG
CTGGTGTTTTTGCTGATACTGCGCAAAGACTTCTCCCACAGTAGCGCCGCAGCCGGGACA
ATTTTTGCATTTATTAGTTTCACGACATTACTGTTTTACTCAACCTACGGTGCGCTTTAT
TTAAGCGAAGGTTTTAATCCGCGAATAGAAAGTTTGATGACCGCGTTCTATTTTTCGATA
GAAACCATGTCAACCGTCGGCTATGGCGATATTGTCCCTGTTTCTGAATCAGCACGATTG
TTCACTATTTCGGTCATTATTTCCGGCATTACCGTTTTTGCCACATCTATGACCTCAATT
TTTGGTCCGCTTATCCGCGGGGGATTCAACAAACTTGTAAAAGGAAACAATCATACAATG
CATCGTAAAGATCATTTTATTGTTTGCGGACATTCGATTCTCGCCATCAATACGATCCTG
CAACTGAATCAACGCGGACAAAACGTAACGGTTATCAGCAACTTGCCTGAAGATGATATC
AAGCAACTTGAGCAACGCTTAGGCGATAACGCTGATGTTATCCCCGGTGACAGTAATGAC
AGTTCAGTATTAAAGAAAGCGGGAATCGATCGTTGCCGGGCCATTCTGGCGCTGAGTGAT
AACGATGCAGATAACGCGTTTGTTGTACTCTCGGCAAAAGATATGAGCAGTGATGTCAAA
ACAGTTCTCGCCGTCAGTGATAGCAAAAACCTGAATAAGATTAAGATGGTACATCCGGAT
ATCATTCTCTCACCGCAACTGTTTGGCAGCGAAATTCTGGCGCGAGTTTTAAATGGTGAA
GAGATTAATAATGATATGCTCGTTTCAATGTTGTTGAACTCAGGTCATGGTATTTTCAGC
GATAACGATGAACAAGAAACGAAAGCTGACAGTAAAGAATCGGCGCAAAAATAG
>tmpTY2482_00272 | Escherichia coli O104:H4 str. TY-2482 protein yciI (393 nt)
ATGCATGGTCTTAACAAAGACATCATCTTTCCGTTGCAGATCTTCGCCCTTTCAAATAAC
GTACTTTACAACTTTCCCGAACAAGGAGTTGTGCCCGTGTTGTATGTTATTTACGCTCAA
GACAAAGCTGATAGCCTCGAAAAACGCCTTTCCGTTCGTCCGGCACATTTAGCACGTTTA
CAGTTACTGCATGATGAAGGTCGTTTGTTGACAGCTGGTCCAATGCCAGCGGTAGACAGT
AACGATCCAGGGGCTGCGGGATTTACTGGCTCAACCGTTATTGCTGAATTTGAATCGCTG
GAAGCAGCTCAGGCCTGGGCCGATGCTGACCCGTACGTAGCGGCAGGAGTCTATGAACAC
GTTTCAGTGAAACCATTTAAGAAAGTGTTCTGA
>tmpTY2482_00273 | Escherichia coli O104:H4 str. TY-2482 protein tonB (735 nt)
ATGATTATGACTTCAATGACCCTTGATTTACCTCGCCGCTTCCCCTGGCCGACGTTACTT
TCGGTCTGCATTCATGGTGCTGTTGTGGCGGGTCTGCTCTATACCTCGGTACATCAGGTT
ATTGAACTACCTGCGCCTGCGCAGCCAATTTCTGTCACGATGGTTGCGCCTGCTGATCTC
GAACCGCCACAAGCCGTTCAGCCGCCACCGGAGCCGGTGGTAGAGCCAGAACCGGAACCT
GAGCCGATCCCCGAACCACCAAAAGAAGCACCGGCGGTCATTGAAAAGCCGAAGCCGAAA
CCTAAGCCAAAACCGAAGCCGGTGAAAAAGGTACAGGAGCAGCCAAAACGCGATGTCAAA
CCCGTAGAGTCGCGTCCGGCATCACCGTTTGAAAATACGGCACCCGCACGCCTGACATCA
AGTACGGCAACGGCTGCAACCAGCAAGCCGGTTACCAGTGTGGCTTCAGGACCACGCGCA
TTAAGCCGTAATCAGCCGCAGTATCCGGCACGAGCACAGGCATTGCGCATTGAAGGGCAG
GTTAAAGTTAAATTTGACGTCACGCCGGATGGTCGCGTGGATAACGTACAAATCCTCTCA
GCCAAGCCTGCGAACATGTTTGAGCGTGAGGTGAAAAATGCGATGCGCAGATGGCGTTAT
GAGCCGGGTAAGCCAGGCAGTGGGATTGTGGTGAATATCCTGTTTAAAATTAACGGCACC
ACCGAAATTCAGTAA
>tmpTY2482_00274 | Escherichia coli O104:H4 str. TY-2482 acyl-CoA thioester hydrolase YciA (399 nt)
ATGTCTACAACACATAACGTCCCTCAGGGCGATCTTGTTTTACGTACTTTAGCCATGCCC
GCCGATACCAATGCCAATGGTGACATCTTTGGTGGTTGGTTAATGTCACAAATGGATATT
GGCGGCGCTATTCTGGCGAAAGAAATTGCCCACGGTCGCGTAGTGACTGTGCGGGTTGAA
GGAATGACTTTCTTACGGCCGGTTGCGGTCGGCGATGTGGTGTGCTGCTATGCACGCTGT
GTCCAGAAAGGGACGACATCGGTCAGCATTAATATTGAAGTGTGGGTGAAAAAAGTAGCG
TCTGAACCAATCGGGCAACGCTATAAAGCGACAGAAGCATTATTTAAGTATGTCGCGGTT
GATCCTGAAGGAAAACCTCGCGCCTTACCTGTTGAGTAA
>tmpTY2482_00275 | Escherichia coli O104:H4 str. TY-2482 intracellular septation protein A (540 nt)
ATGAAGCAGTTTCTTGATTTTTTACCGCTGGTTGTCTTTTTCGCGTTTTACAAGATTTAT
GACATCTATGCGGCTACTGCGGCGCTGATCGTCGCCACGGCGATTGTGCTTATCTATAGC
TGGGTTCGCTTTCGTAAGGTTGAGAAGATGGCCCTGATCACTTTTGTTCTGGTGGTCGTC
TTCGGTGGCTTGACGCTGTTCTTCCACAATGATGAGTTTATTAAATGGAAGGTTACAGTC
ATTTATGCTCTGTTTGCGGGAGCCCTGTTAGTCAGCCAATGGGTGATGAAAAAGCCGCTA
ATTCAGCGGATGCTGGGTAAAGAACTCACGCTGCCGCAACCGGTATGGTCGAAGCTAAAT
CTGGCTTGGGCTGTTTTCTTTATCCTTTGCGGTCTGGCAAACATCTACATCGCATTCTGG
CTGCCGCAAAATATTTGGGTCAACTTTAAAGTCTTTGGCCTGACCGCCCTTACCTTAATC
TTCACATTGTTAAGCGGTATCTATATCTACCGCCACATGCCGCAGGAAGATAAATCCTAA
>tmpTY2482_00276 | Escherichia coli O104:H4 str. TY-2482 UPF0259 membrane protein yciC (744 nt)
ATGTCTATCACGGCGCAGTCCGTATACCGTGACACCGGAAATTTCTTCCGTAATCAATTT
ATGACCATTCTGTTGGTATCGTTGCTATGTGCGTTTATCACAGTGGTGTTAGGGCATGTT
TTCTCACCCAGTGATGCACAGCTTGCGCAGCTCAATGACGGCGTGCCCGTTAGCGGCAGT
AGTGGGTTGTTCGACCTGGTTCAGAATATGTCACCGGAACAGCAACAAATTTTGCTGCAG
GCTTCAGCGGCGTCCACTTTTTCAGGATTAATCGGTAACGCCATTCTCGCCGGAGGCGTA
ATATTAATTATCCAGCTGGTGTCTGCGGGTCAGAGAGTCAGTGCGCTGCGAGCTATTGGT
GCCAGTGCGCCGATATTGCCCAAGTTATTTATTCTGATTTTTCTGACTACCCTTTTAGTA
CAGATTGGCATCATGCTGGTGGTCGTTCCGGGAATTATCATGGCCATTTTACTGGCCCTG
GCACCGGTGATGCTGGTACAGGACAAAATGGGCATTTTTGCCTCGATGCGTAGCAGTATG
CGGCTGACTTGGGCGAATATGCGTCTGGTGGCACCCGCAGTACTGAGCTGGTTGCTGGCA
AAAACACTGTTGCTGCTTTTTGCCTCTTCTTTTGCCGCATTAACCCCGGAAATTGGTGCC
GTACTGGCGAACACCTTGAGCAACCTGATTTCTGCCATATTGCTCATCTATCTGTTCCGC
CTGTATATGTTGATTCGCCAATAA
>tmpTY2482_00277 | Escherichia coli O104:H4 str. TY-2482 outer membrane protein W (639 nt)
ATGAAAAAGTTAACAGTGGCGGCTTTGGCAGTAACAACTCTTCTCTCTGGCAGTGCCTTT
GCGCATGAAGCAGGCGAATTTTTTATGCGTGCAGGTTCTGCAACCGTACGTCCAACAGAA
GGTGCTGGTGGTACGTTAGGAAGTCTGGGTGGATTCAGCGTGACCAATAACACTCAACTG
GGCCTGACGTTTACTTATATGGCGACCGACAACATTGGTGTGGAATTACTGGCAGCGACG
CCGTTCCGCCATAAAATCGGCACCCGGGCGACCGGCGATATTGCAACCGTTCATCATCTG
CCGCCAACACTGATGGCGCAGTGGTATTTTGGTGATGCCAGCAGCAAATTCCGTCCTTAC
GTTGGGGCCGGTATTAACTACACCACCTTCTTTGATAATGGATTTAACGATCATGGCAAA
GAGGCAGGGCTTTCCGATCTCAGTCTGAAAGATTCCTGGGGAGCTGCCGGGCAGGTGGGG
GTTGATTATCTGATTAACCGTGACTGGTTGGTTAACATGTCAGTGTGGTACATGGATATC
GATACCACGGCTAAGTACAAATCTGGTGTTACTACCGTAAAAGACTCGGTACGACTGGAT
CCGTGGGTGTTTATGTTCTCCGCAGGATATCGTTTTTAA
>tmpTY2482_00278 | Escherichia coli O104:H4 str. TY-2482 hypothetical protein (1131 nt)
ATGGCGCGCCCGCGAAAATATAAAACCGATGTTCCGGGATTATCTCCGTATTTTGACAAA
AGAAATAACAAAGTTTACTGGCGTTACAGGCATCCCATAACAGGCAAAAATCACGGTCTC
GGCAGTATTGACCAGAAACTGGCAGAAACTATTGCAGCAGAAGCGAACAGCCGTCTTGCC
CGGCAGCAAATGGAACAAATGCTCAGTCTGCAGGAGAAAATTATTAGTGATACCGGCGGT
TCATCAACCGTTACCATTTTTCTGAATAATTACAGAAAAATTCAACAGGAAAGATATGAA
AACGGCGAGATCAAACTCAACACGCTGAAACAGAAAGCGGCCCCTCTCAGGGTATTTGAT
GAACGTTTTGGCACCAGACGGTTAGATGCCATAACCGTAAAAGATGTGGTATCAGTACTG
GAAGAGTACAAGGCCAGAGGACATAACAGAATGGGACAAATTTTCAGGAAAGTACTGATC
GATGTTTTCCGGGAAGCTCAGCAAACGGGCGATGTCCCGCCAGGCTTTAACCCTGCAGAA
TCGGCAAAAAAACCGCAGGTGCGGATATCAAGACAGCGACTGACTTTTGATGAGTGGATG
ATGATTTATAACGCAGCGGAAAAGGATGGTTACTTTTTACAGCGCGGTATGCTGCTGGCA
CTGACGACAGGCCAGCGCCTTTCAGATATTTGCAAAATGCAATTTTCGGATATCCGGGAT
GGTTATCTTCATGTCGAACAGCAAAAAACAGGAACCCGGATTGCCATCCCTCTGGCTCTG
CGTTGCGATAAATTAAATCTCACCCTGGATGATGTGGTGTCATCCTGCCGCGATTGCGTT
CTTAGTCCGTGGCTATTGCACCACCATCACGCGAAAGGGACAGCTAAGCGCGGCGGGATG
GTTAAGCCAGCAACATTAACCGTTGCATTTAAAAAAGCCCGGGATTCTGTGGATTACAAC
TGGCGTGCTAATGGCACCCCTCCCTCTTTCCATGAGCAGAGATCTTTATCAGAGCGATTG
TTCAGAGAGCAGGGGGTTGATACCAATATTTTGCTAGGCCATTCGAATCAAAAAATGACC
GATATTTACAACGACGCACGCGGTAAGGAATGGAAAAAACTGGTCATTTGA
>tmpTY2482_00279 | Escherichia coli O104:H4 str. TY-2482 hypothetical protein (2472 nt)
ATGAGTAAAGTCTTTATTTGCGCCGCCATTCCGGACGAACAGGCAATAAAGGAAGAAGGT
GCCGTCGCTGTAGCCACTGCCATTGAAGCCGGTGATGAACGTCGCGCCCGCGCAAAATTT
CACTGGCAATTCCTGGAGCATTATCCGGCTGCTCAGGACTGCGCTTATAAATTTCTTGTC
TGCGAGGATAAACCCGGTATACCCCGCCCTGCCCTCGATTCCTGGGATGCTGAATATATG
CAGGAAAACCGCTGGGATGAGGAGTCTGCTTCCTTTGTCCCGGTTGAGACTGAATCCGAT
CCGATGAACGTCACTTTTGACAAGCTGGCCCCTGAAGTACAGAACGCTGTCATGGTTAAG
TTCGACACATGTGAAAACATCACCGTTGATATGGTTATTAGCGCACAGGAATTGTTGCAG
GAAGACATGGCAACATTCGACGGACATATCGTTGAAGCGTTGATGAAAATGCCAGAAGTT
AACGCCATGTATCCGGAGCTTAAGCTGCATGCCATCGGGTGGGTTAAGCATAAATGTAAG
CCTGGTGCCAAATGGCCCGAAATTCAGGCAGAGATGCGCATCTGGAAAAAACGTCGCGAA
GGTGAACGCAAGGAAACCGGAAAATACACGTCTGTTGTTGATCTCGCCCGCGCCAGAACC
AATCAACAGCACAGTGAAAATTCAACAGGAAAAATCAGCCCGGTCATTGCTGCCATTCAT
CGCGAATACAAGCAGACATGGAAAACACTGGATGACGAACTGGCCTACGCTCTCTGGCCT
GGTGATGTGGATGCCGGAAACATTGACGGCAGCATCCATCGCTGGGCAAAAAATGAAGTT
ATCGACAACGACCGCGAAGACTGGAAGCGTATCTCGGCATCAATGCGCAAACAGCCTGAT
GCCCTTCGCTACGACCGCCAGACTATTTTTGGCCTTGTCCGTGAACGTCCGATCGACATT
CACAAAGACCCTGTGGCACTGAACAAATACATTACTGAATACCTGACTACAAAGGGCGTG
TTTGAAGATGAAGGAAGAAATCAGAGCGCAACTGATACTCTCTCGTCGCCAGTACCAGAA
ACTGATGCAGTGGAAACGGCAATTCCGGGCAACGAAAAAACCGAATGCAAAGTGGAAGTC
GAACCATCTGTAGAGCGTGAGGGGCCGTTCTACTTCCTCTTCACCGACAAGGATGGCGAA
AAATACGGTCGCGCAAACAAACTTTCTGGTCTGGAAAAAGCACTAGCCTTGGGAGCTACG
GAAATCACAAAAGAGGAATACTTCGCACGTAAAAACGGCACGTACTCAGGTTCACAACAA
AATACTGGTGCATCTGACACGACCGCACAACCAGAGCCGGTAAAAGTTACCGCTGACGAA
GTAAACAAAATTATGCAGGCAGCCAATATCAGCCAGCCTGACGCCGATAAGTTGCTTGCT
GCCTCTCGCGGAGAATTTGTTGCAGGGATTAGCGACCCGAATGATCCGAAATGGGTAAAG
GGGATTGAAACCCGCGATTCTGTAAACCAGAACCAGCAAGAATCGGAACAGAACGACCAG
AAAGCGGAACAAAACAGCCCAAATACGCAACAAAACGAGCCAGAAACAAAACAACCTGAG
CCAGTAGCGCAACAGGAACCGGAAAAAGTCTGCACCGCCTGCGGTCAAAGCGGTGGCGGC
AACTGCCCTGATTGTGGCGCGGTGATGGGTGACGCAACATACCAGGAAACATTCGATGAA
GAGAATCAGGTTGAAGTTCAGGAAAATGATCCGAAGGAAATGGAAGGCGCTGAACATCCA
CACAAGGAGAATGCTGGTAGCGCTCAGGATCACGCCAGCGATAGTGAAACTGGCGAGACG
GCAGATCCCTTAATTACGATGAACGGTCATCACGTTATCACATCCACCAGCAGGACGTGT
GACCATCTAATGATCGACCTTGAAACCATGGGAAAAAATCCTGATGCCCCGATTATCTCA
ATAGGTGCAATATTTTTCGATCCGCAAACCGGAGATATGGGACCGGAATTTAGTAAGACT
ATCGATCTGGAAACTGCTGGCGGAGTCATTGATCGTGACGTCATTAAAAGGTGGCTTAAG
CAATCACGCGAAGCGCAATCTGCCATTATGACCGATGAAATCCCGTTAGATGATGCACTG
TTACAATTGCGGGAATTTATCGATGAAAACTCCGGTGAATTTTTTGTTCAGGTTTGGGGA
AATGGAGCCAACTTCGACAACACGATTTTGCGCCGTTCATACGAACGGCAGGGGATCCCC
TGCCCGTGGCGTTACTACAACGATCGCGATGTACGCACAATCGTTGAGCTGGGGAAAGCC
ATAGACTTCGATGCCAGAACGGCTATTCCATTCGAAGGTGAGCGCCATAATGCACTTGAT
GACGCCCGTTACCAGGCAAAATACGTTTCAGTTATCTGGCAAAAACTGATCCCGAGTCAG
GCTGATTTTTAA
>tmpTY2482_00280 | Escherichia coli O104:H4 str. TY-2482 hypothetical protein (192 nt)
ATGAATACAGCATTTGCACTTGTTCTGACAGTTTTTCTTGTTTCCGGAGAGCCAGTTGAT
ATTGCAGTCAGTGTTCACAGGACAATGCAGGAGTGTGTGACTGCAGCAACCGAACAGAAA
ATTCCCGGTAACTGTTACCCGGTCGATAAAGTTATTCACCAGGATAATAACGAAATCCCG
GCAGGTCTTTAA
>tmpTY2482_00281 | Escherichia coli O104:H4 str. TY-2482 hypothetical protein (189 nt)
ATGGAAACGTTATTACCAAACGTTAATACGTCTGAAGGTTGTTTTGAAATTGGTGTCACT
ATCAGTAACCCTGTATTTACTGAAGATGCCATTAACAAGAGAAAACACGAACGGGAGCTA
TTAAATAAAATATGCATTCTTTCAATGCTGGCCCGTTTACGTCCGATACAAAAAGGATGC
TGGCAATGA
>tmpTY2482_00282 | Escherichia coli O104:H4 str. TY-2482 hypothetical protein (195 nt)
ATGTCAGAGCAGGAGTTAAAACTTGGTGCATGTTATTGTGTTCTCAAGGAGCTGGTACAC
ATGCTTCCATCTACTCAGTATCAACAGTTAGTTGGCAATTTAAATCAGCGAATCGAAGCT
ATGTTAAAATCTGATGGTTTTAATAACGTAGAAACGCTGATGCTAAAAAGATATCTTGAT
GGATTAATCAGATAA
>tmpTY2482_00283 | Escherichia coli O104:H4 str. TY-2482 hypothetical protein (339 nt)
ATGGAATTTAAAGATTTACCTCCTTCAATCCAGGAGATTGCAGCACACACACTTCGTCAT
CGTCTGAACGAACTTGAATTGGAATCGGTAACAAAAAAAGACACTGATAATATGGCTCGT
AATGTGCGCGATGCGTTTACTGGGCTGTTTTCAGATACAGCTTTAAATATCCATGGCACA
GAGGATACAGCAAAACAATTTGCAGAAAAAGAAGTGGAAGATCCCAGCTCAAAGAGCCAG
AAACAGCCAAACAACCATGAAATTAACGAACTGCTTCTGGCAACAGGCTTCATAAATATT
AACGAATATGAACGCCGTAAAAAAATGTTATCTGATTAA
>tmpTY2482_00284 | Escherichia coli O104:H4 str. TY-2482 hypothetical protein (234 nt)
ATGACGGCAGGGTTCAACTTTAATAACTATGCAGCAGGTTTTTGTTCCGCTACCCCGGCG
TTAAGGGGAAATGAGGTCAGCATGGATACTATCGATCTTGGCAACAACGAATCTCTGGTA
TGCGGTGTGTTCCCTAACCAGGACGGCACCTTCACCGCGATGACGTATACCAAAAGTAAA
ACGTTTAAAACCGCAGCTGGCGCGCATCGCTGGTTAGCAAGAAACACTGACTGA
>tmpTY2482_00285 | Escherichia coli O104:H4 str. TY-2482 hypothetical protein (420 nt)
ATGGTTCATGAAGATAAAGCGCGTAAAGAGTTCGCCAGTAGGCTTGCGCTAGCCTGTGAA
AACGCTGGTTATGAACAACATGGAAGGCAGGCAGAAATTGCCCGTCGAATGAAATTAACA
CCAAAAGCGGTTAGCAAATGGTTTAATGGCGAAACAATTCCTCGCCGGGAGAAATTAAGG
GAATTAGCAACACTAATAGGAACAACACCAACCTATCTTTTGGGAGAGGATACAGAAGAA
AGTGGACAGGTACGTTTCTATCAGGAGTTAAATCCAAGACAAAAAATCATCATTGACCTT
CTGGACGAGCTCCCTGACAGTGAGACAGATGAACTTTTAAAAACTCTTGAAGAGAAAAAA
CAGAAGTACAATGCAATTTACGAAGAGTTAGCACGAAAGAAAAAACAAAAAGCCTCTTAA
>tmpTY2482_00286 | Escherichia coli O104:H4 str. TY-2482 hypothetical protein (255 nt)
ATGAACCAGAAAACACTTGAAGATGTAATCAAAACTGTTCGCGTTGCTGTTGTGGCCGAC
GTTTGTGGTGTCAGCCAAAGAGCAATCTATAAATGGATGGATAACGGAAAATTGCCTCGC
ACAGAATATACCGGCGAAACAAATTACGCTGAAAAAATCGCTCTTGCATCAAACGGATTA
TTTTCTGCCGATGCAATTTTAACTATTGGCAGGAATAAAACTACTACGAAAAAGCTGATG
GGAGTTGATTCATGA
>tmpTY2482_00287 | Escherichia coli O104:H4 str. TY-2482 hypothetical protein (426 nt)
ATGAAAATCAAGCATGAACACATCCGCATGGCGATGAATGCCTGGGCGCGTCCTGATGGC
GAAAAAGTTCCAGCAGCTGGAATAACCCAGGCTTATTTTGAGTTGGGTATGACGTTCCCA
GAACTGTATGACGACAGCCATCCGGAAGCCCTGGCTCGCAATACCCAGAAAATTTTCCGC
TGGGTAGAGAAAGACACCCCTGATGCTGTTGAAAAAATGCAGGCTCTGTTACCGGCGATC
GAAAAGGCGATGCCGCCTTTGCTGGTGGCCCGTATGCGCAGCCACAGTTCTGAATATTAT
CGTGAGATCGTCGAACGGAGGGATCGGCTGGTGAAGGATGTCGATGATTTTGTTGCGTCA
GCGGTTGTTTTGTATGACCAGATGAATCGCGGCGGCCCGGCAGGGAATGCTGTGGTGATG
CACTAA
>tmpTY2482_00288 | Escherichia coli O104:H4 str. TY-2482 hypothetical protein (963 nt)
ATGAGCAGCAAGCTTCATGGTCTTGTCTGGGAAGGGTGCGCCTTCACCGGCATGATCTTA
TCCAGGGTGGCGGTTATGGCCCGTCTTGCAGACTACAGCAATGACGAGGGCGTGTCATGG
CCTGCCATTGAAACTATCCGGCGTCAGATCGGTGCAAGAAGTGAATCCACAGTGAAATCG
GCTATTGCAGAACTGGCGAAAGAGGGCTGGCTGACGAAGGAAGAGCGTAAGGTCGGTGGG
CGTAATGTAAGCAATATCTATCGGCTTAATGTGGAAAAACTCGAAGCAGCTGCGGCGGCG
GCGCGTGAGTCATATAAACCGAAAAGAAAAATTAGCCCGGCAAAAAATGACCCGTTAACA
GTTGACCCGTCAAATATTGACCCCTCAACGGTTGACCCGTCAAATTTTGATGGATCAACT
GTTGATAAAAAACTGCCGATTAGGGGGGCGATGATTGACCCCGATCCGTCAGTATTAAAA
CCTGATCCGTCAGATAAAAGATCTTCTTGTCCGGACGCTTCGCAACCGGACCCGCAGACG
GCTGAACAGGATTTTTTAACCCGACACCCTGACGCGGTTGTGTTCAGTGCGAAAAAACGC
CAGTGGGGAAGTCAGGAAGATTTGGTGTGCGCACAGTGGATCTGGGGACGAATCGTGAGT
CTTTACGAGCAGGCGGCCAGCGATGATGGCGAGATCACTAGACCGAAAGAACCCAACTGG
ACAGCATGGGCCAATGACGTTCGCACAATGCGGATGCTGGATGGCAGAACTCACAGACAA
ATTTGTGAAATGTTTGGGCGTCTCCAGCGGGATTCGTTCTGGGTAAAAAACATCATGAGT
CCGGCAAAACTCCGGGAAAAATGGGATGAACTGGTTATCCGCCTGGGGCGTTCGCCTGCG
CAGCGTTGCGTGAATCACATTTCTGAACCGGACACTGAAATTCCGCCGGGCTTCAGGGGG
TAA
>tmpTY2482_00289 | Escherichia coli O104:H4 str. TY-2482 hypothetical protein (426 nt)
GTGGCAAAAGTTTTTACACAAGAAGAGCGGGAGAAAATTAAAGGGCAGGTTGTTGAACTC
GTACGCCAGAGTGGGCGCGAGACGTTACGACAACTGGAAACTAAAACTGGGGCAACAAGA
TATCTGATGAGCGTTCTGGCCAGAGAACTGGTTGCCAGTGGCGATGTATACAACTCTGGT
TACGGGTTATTCCCGTCTGAACAGGCGCGTAAGGACTGGCAAAATGCTCGCAAAAAACTC
TCAAGGGCAAAGGTGAAGAAACCTGCAGTGGTTGATCCGGACCTTATCTGGTCGTTACCA
GACGGCGAAATACGCCGCTACGACAGGCGCCTGAATATAATCTGTCGCGAGTGCCGGAAG
AGCGAAGCTATGCAGCGTGTACTGGCATTTTATCAAGGAAATGTTAGGTATTTTAGACGT
TACTAG
>tmpTY2482_00290 | Escherichia coli O104:H4 str. TY-2482 hypothetical protein (666 nt)
ATGACTATTGCTGATTTCAAACGGCCTAAATTGGAGCTCCCAAACGGGGCAAACAAACTA
CTACTGCACTCTTGCTGTGCTCCATGTTCCGGTGAAGTGATGGAGGCGCTTCAGGCCTCG
GGAATCGACTACACCATCTTTTTCTACAACCCGAACATTCATCCTCAGAAAGAGTATTTA
ATTCGTAAGGATGAAAATATTCGCTTTGCTGAACAACACGGCGTGCCGTTTATCGATGCT
GATTACGACACCGACAACTGGTTTGAACGTGCCAAAGGAATGGAATGGGAGCCTGAGAGG
GGGATCCGTTGTACCATGTGTTTTGACATGCGTTTTGAGCGGACAGCGTTGTACGCTGCT
GAAAATGGTTTCAGTGTGATCAGCAGTTCACTGGGCATTTCACGCTGGAAAAATATGCAG
CAGGTTAACGAGTGTGGGCGGCGAGCTGTTGCGCATTATCCGGGTATGGTGTACTGGGAT
TATAACTGGCGCAAGCAGGGCGGCTCGTCCCGTATGATTGAAATCAGCAAGCGCGAAAAA
TTCTATCAGCAGGAATATTGTGGCTGTGTGTATTCTCTGCGCGATACCAATCTACACCGC
AAATCTCAGGGACGCCCTCTTATCAAAATTGGCCAACTCCACTACGGAAAAGAAGAGAAG
GAGTGA
>tmpTY2482_00291 | Escherichia coli O104:H4 str. TY-2482 protein hokD (213 nt)
ATGTCTCACAAATGTAGGTTAGCCTCTTACGTGCCGAAAGGCAAGGGGAAGCAGGCTATG
AAGCAGCAAAAGGCGATGTTAATCGCCCTGATCGTCATCTGTTTAACCGTCATAGTGACG
GCACTGGTAACGAGGAAAGACCTCTGCGAGGTACGACTCCGAACCGGCCAGACGGAGGTC
GCTGTCTTCACAGCTTACGAACCTGAGGAGTAA
>tmpTY2482_00292 | Escherichia coli O104:H4 str. TY-2482 hypothetical protein (1047 nt)
GTGCGGGTATTACTTCGACCTGTTCTGGTACCGGAACTCGGGCTGGTGATCGTTAAGCCG
GGCCGTGAATCCATGCCGGTATTCCACAATACCCGGGTACTGGTGGAGCCGGAACCGAAA
AGCATGCGTAATCTGCCGTCCGGGGTCGTTCCTGCCGTTCGCCAGCCGCTGGCGGAGGAT
AAATCATTACTGCCATTTTTCAGCGACGAACGAGTGATTCGTGCTGCTGGTGGCGCTGGC
GCATTGTCTGACTGGTTACTGCGCCATGTTAAATCCTGCCAGTGGCCACACGGCGATTAT
CACCACAGTGAAACCGTCATTCACCGTTATGGTACCGGCGCAATGGTGTTGTGCTGGCAC
TGCGACAACCAGCTGCGCGACCAGACCTCCGAATCACTCGGGCAACTTGCTCACCAAAAC
CTGTTTGCATGGATGATTGACGTCATACGCCATGCAATGAATGGCTCGCAGGAACGGGAA
TTATCGCTGGCTGAATTATCCTGGTGGGCGGTCCGCAATCAGGTGGCGGACGCGCTACCG
GAAGCGGTATTACGTCGTTCGCTGGGGTTGCGTGCGGAAAAAATCCGCTCAATGTACCGT
GAAAGCGACATCGTACCGGGAGAGCAGACCGCCACCAGCATACTGAAGCAGCGCACAAAA
AATCTTGCGCCGCTGCCTCACGCCCACCAGCAAAACCCGCCACAGGAAGAGACGGTGGTC
AGCATTGCCGTTGATCCTGAGTCTCCGGAATCTTTCATGAAACGACCTAAACGTCGCCGC
TGGGTTAACGAGAAATACACACGCTGGGTGAAGACACAGCCGTGTGCGTGTTGTGGTAAG
CCAGCCGACGATCCCCATCACCTGATTGGTCATGGTCAGGGCGGAATGGGGACAAAATCT
CACGATATTTTCACGCTACCGCTGTGTCGGGAGCATCACAACGAGCTTCATGCGGATCCT
CTGGCGTTCGAAGAAAAGCATGGTTCTCAGGTTGATTTAATTTTTCGTTTTCTTGATCAC
GCCTTTGCAACTGGCGTGCTTGGGTAA
>tmpTY2482_00293 | Escherichia coli O104:H4 str. TY-2482 hypothetical protein (375 nt)
ATGCTCATAGATTTGGTTTTACCTTACCCGCCGACGGTGAACACTTACTGGCGACGCCGT
GGCAGCACATATTTTATCTCGGAGGAGGGAAAGCGTTATCGCCGGGCTGTGGCGCTTATT
GTTCGCCAGCAGCGGCTGAAATTAAGCCTGTCCGGAAGGCTGGCGATAAAGGTGATTGCA
GAGCCACCGGATAAGCGTCGTCGCGACCTGGACAATATTCTGAAAGCACCACTGGATGCG
CTGACGCATGCCGGACTTCTCATAGACGACGAGCAGTTTGATGAAATCAATATTGTGCGC
GGTCAGCGCGTTCCTGGGGGGCGGCTGGGCGTGAAGATTTACCCCATAATGCTTGAAGGG
CAGGTCAAAAAATGA
>tmpTY2482_00294 | Escherichia coli O104:H4 str. TY-2482 hypothetical protein (822 nt)
ATGAAACTGGAAGATTTACCGAAATACTACTCCCCAAAATCCCCTGGCCTGACCGATGCA
TCGGCCTCAACGTCAAAAGATGCGCTGAGTATCACTGATGTGATGGCCGCGCAGGGCATG
ACACAGAATCGGGCTGAGATGGGGTTTTCTGCGTTCCTGGGGAAAATGGGCATCAGTATG
AATGACAGGGCGCGGGCAACAGAATTACTGGCAGATTATGCACTCAGTCGGTGCGATCGT
GTGGCGGCGTTGAGAAAACTTCCGGCAGAAATAAAACCGGTAGTGATGCGCATTATGGCT
TCGTATGCGTTTGAAGATTATGCCCGTAGCGCGGCGAGCAAAAAACAGTGCCCCTGCTGT
CACGGAAAAAAATTTATTGAAAGCGAGGTTTTTACAAACAAGATCCAGTATCCGGATGGT
AAGCCACCAGTGTGGGCAAAGTGCACAAAAGGCGTGTATCCGTCTTACTGGGAAGAATGG
AAAAAAGTCAGGGAGGTGGTAAAAGTTGCCTGTCCGGAGTGTGGCGGAAAGGGTGAGGTT
TCCACCGCCTGTAAGGATTGCCGTGGGCGTGGTGTCGCCATTCATCGTGAAGAGTCGGTA
AAACGTGGTATGCCTGTTATCAGAGATTGCCAGCGTTGTGGTGGTCGTGGCTGTGAAAGG
CTGCCATCAACGGAGGCATTTAATGCCATATGCAAAGTGACGAGTGCTATCACGCTTGAT
ACGTGGAAAAAATCAGTGAAACGCTTTTACGATACGTTGGTGGTTCGGTTTGACATTGAA
GAGGCATGGGCGGAGCGGCAGTTAAAGAGGGTAACGCGATAG
>tmpTY2482_00295 | Escherichia coli O104:H4 str. TY-2482 hypothetical protein (198 nt)
ATGCTAAAACAGCAGGATATGACAGAAACCGCCAGAGTGGTGTTTAATGAATTAAGCGTT
AACGACCCGGCGACAGTCGGGGAGATTGCGCAGAATACTTACCTTTCACGCGAACGCTGC
CAGTTAATACTGACCCAGCTGGTTATGGCGGGTCTGGCAGACTATCAGTTCGGTTGTTAC
AGACGCCTTCCGCAGTGA
>tmpTY2482_00296 | Escherichia coli O104:H4 str. TY-2482 hypothetical protein (1050 nt)
ATGCTTAATACTGTAAAAATATCCAGTTGTGAGTTAATCAACGCCGACTGCCTGGAATTT
ATCCGGTCGTTACCCGAAAATTCTGTTGACCTGATAGTCACGGACCCACCGTACTTTAAA
GTGAAGCCTGAGGGCTGGGATAACCAGTGGAAGGGCGACGATGATTACCTGAAGTGGCTG
GACCAGTGTCTGGCGCAGTTCTGGCGGGTGCTGAAACCTGTCGGAAGTCTTTACCTGTTC
TGTGGTCATCGCCTGGCATCTGATATCGAAATCATGATGCGTGAACGCTTCAGTGTGCTG
AACCATATTATCTGGGCGAAGCCGTCCGGACGCTGGAACGGATGCAACAAGGAAAGCCTG
CGGGCGTATTTCCCCGCCACAGAGCGCATTCTGTTCGCGGAACATTATCAGGGGCCGTAT
CGTCCGAAAGATGCCGGGTATGCGGCGAAGGGCAGTGCACTGAAACAGCATGTGATGGCC
CCGCTGATTTCTTACTTTCGTGATGCGCGCGCGGCCCTGGGGATAACGGCAAAACAGATT
GCAGATGCCACAGGAAAGAAAAACATGGTGTCGCACTGGTTCAGTGCCAGTCAGTGGCAG
CTACCGAACGAAAGCGATTATCTGAAATTACAGTCGCTGTTTGCCCGGGTGGCAGAAGAG
AAACATCAGCGCGGTGAACTGGAAAAGCCCCACCACCAGCTGGTGGATACGTATACGTCA
CTGAACCGGCAGTATGTGGAGCTGCAGAGTGAATATAAGCATCTGCGGCGGTATTTTGGT
GTGACGGCGCAGGTGCCGTACACGGATGTGTGGACACATAAACCGGTGCAGTTCTATCCC
GGGAAACATCCGTGCGAAAAACCGGCAGAAATGCTGCAGCAGATAATCAGCGCAAGCAGT
CGTCCGGGTGACCTGGTTGCAGATTTTTTTATGGGCTCAGGTTCAACGGTAAAAGCTGCA
CTGGCGCTCGGGCGTCGTGCGATTGGCGTTGAACTGGAGACCGGACGTTTTGAGCAGACA
GTCAGGGAAGTTCAGGATTTAATCGTTTGA
>tmpTY2482_00297 | Escherichia coli O104:H4 str. TY-2482 anti-adapter protein iraM (336 nt)
ATGAAGTGGATTGTGATTGATACAGTTATCCAGCCATCATGCGGAATATCTTTTTCAGTC
ATATGGAGTAAAATAAAATTAATAATCTGGTATCAATCGGATGCTTTCTTACCTCCTGAA
AGTATATTTACACTGACTCACACAGGCATCATGCTCAATAACAAAGTGCTGCCTGTAACC
ATTTACAACGTAGTACCATTCAATAAAACATTCTGGAATTTAATCAAAAACAGCCAGGAA
TGCCCTACAAATACAGATAACGTATTGAATGAATGCTTTAATAACCGTTGCACTCTGCAA
ATATGTCCTTATGGGCTAAAACAACAAAGTCCATAA
>tmpTY2482_00298 | Escherichia coli O104:H4 str. TY-2482 hypothetical protein (1854 nt)
ATGGCATTTAAACACTATGATGTTGTCAGGGCGGCGTCGCCGTCAGATCTTGCGGAAAAG
CTGACACATAAACTGAAAGAGGGCTGGCAGCCGTTTGGTAGTCCGGTGGCCATAACCCCT
TATACCCTGATGCAGGCGATTGCAGCAGAAGGTGATGTGGTCGTCAGTGGTGCAACTGAG
CCGGAGTGGTACTACGTCATCGTACTGGCCGGGCAGTCCAATGCCATGGCTTACGGTGAA
GGGCTTCCGCTTCCGGATTCATACGATGCGCCCCATCCGCGCATTAAGCAACTGGCCCGT
CGTAACACAGTGACTCCCGGTGGTGAAGTATGCGTATTTAACGACATCATTCCTGCTGAC
CATTGTCTGCATGATGTTCAGGATATGAGTACGATTAACCATCCCCGGGCTGACCTGAGC
AAAGGGCAGTACGGCTGTGTCGGCCAGGGCTTACATATTGCCAAAAAACTGCTTCCGTAT
ATCCCTAATAATGCGGGGATCCTGCTGGTACCATGCTGTCGTGGTGGTTCGGCATTCACC
CAGGGCACGGAGGGGACATTCAGCGAGTCCACGGGGGCCAGTCAGGATTCGGCTCGCTGG
GGAGTGGGTAAGCCGTTATATCAGGATCTGCTTTTCCGCACGAAGGCAGCATTGCAGAAA
AACCCGAAAAACGTTTTGCTGGCGATATGCTGGATGCAGGGGGAATTCGATATGACGAAT
GCCAGTTACGCCCAGCAGCCAGCAGCATTTCTTGCAATGGTACAGCAGTTCCGTGCTGAC
CTTGCCGGGCTGGCAGCGCAGTGTCACGGTGGAAGTCCGGCATCAGTCCCCTGGATTTGT
GGCGACACGACATACGCGTGGAAACAAGAACACGGTACGCAATATGAAGTGGTATATGGT
GCATATAAAGGTAAAGAATCCCAGCAGATTTATTTTGTTCCCTTTATGACCGATGGTAGC
GGAGTTAATACACCGACAAACAACCCGTCAGAAGATCCTGATATTGCCGGGTCTGGTTAT
TACGGTTCGGCATCCCGAACGAACAAAAACTGGGTATCATCAAATCGCCCGACGCATTTC
AGCTCATGGGCGCGTCGTGGCATTATTCCCGATCGTATGGCAACTGCTATTCTGAACGTA
GCCGGGCGCACCTCAGCCTTCATCAGTGGTAAGGCACCGGAAATCAAACCCTCGCCCGGC
GGCGACACGCCATCGGGTCCGTCTGCAGATACGTCCGTTCGCACAATCTCCCTGCTGCCG
ACAGCCGGAGAGGCTGCTGCGCAGGGCTGGACCATTAAGGACGGCGGAATTCAGTTGTCG
GGTGGTGTATTTAAGATCGCCAAGCAGAGCAATAAAGCCTGGTCCCTGACGCGCCCGGTG
GATGACGCAGTCTCCCTGCTGACACGGGGTGGCAGACTGAGCTGTAAGTTTCGACTGTCA
GGCGCACTGACCAACAATCAGTTCGGTCTGGGAATTTATCTGTATACCGATGTAGCGTTA
CCTGACGTCGTGGCGATGACCGGGACTGGTAACCCGTTCCTGATGTCGTTCTTCACCCAG
ACCACAGACGGCAAACTGAATCTGATGCATCACAAGAAAGCAGGAAACACAAAGTTGGGC
GAGTTCGGGAATTACAGTAACGACTGGCAGACGCTGGAGCTGGTGTTCACCGCCGGCAGT
GCCACGGTTACTCCGAAACTGAATGGAGTGGCTGGCCCGGCATTCCAGGTCATAAAAGAC
AGTCTGACACTGGGGCTGAATGCGCTGACGCTGACGGATATTACCAAAAATGCAGCGTAT
GGCGTTGAGATAGAAAGTCTGGTGCTGGAGATAAATGCACCGGCATCATCATAA
>tmpTY2482_00299 | Escherichia coli O104:H4 str. TY-2482 hypothetical protein (216 nt)
ATGTACCAGATGGAAAAAATCACAACAGGTGTGTCATACACCACGTCAGCGGTGGGAACG
GGCTACTGGTTCCTGCAGTTGCTGGACAGGGTTTCCCCGTCTCAGTGGGCGGCAATAGGC
GTGCTGGGGAGTCTGCTGTTTGGGCTGCTGACATATCTGACTAACCTGTATTTCAAAATC
AGAGAGGACCGTCGTAAGGCGGCGCGGGGGGAGTAA
>tmpTY2482_00300 | Escherichia coli O104:H4 str. TY-2482 hypothetical protein (807 nt)
ATGAAGAAAAAATACGAACTGGGTGTTAAAGGGATAAATAATTATCCGGATAAGATTACT
GTTACTGTGGCACTGGAAATTGGTGGGTATCCGTCACTGTTGTTGCCAGATGTGGCGATT
AGTCTTGACCGTACTGAAGGTGCCACGCTGGAGTTTTACGAAGCTGAGGCGAAAAAGCAG
GCGAAGCAGTTTTTCATGGATGTTGCTGCCGGGTTATGTGAAGGGAACGAACCGTTGCCG
GAAAAGCGCCCCATAATTTTAGAGGCGCAGGATGTGTTGATAACCTACAAAGGAAAGCTA
CCGGGAAGAATTACTGGTTCTCTGAAGATGCCGCCGTCAACACTGCGGTCAGAAAAAGAG
GCGTCTTGTCTGCAGTCTGAGTACTCCATTACGGTTAAAAGTGCCGGAGAGGAAGGAAAT
AAACGTTATTTTATTGCGTCTGCACCTGATAAAGATCAGGAATGGGAGTGTAACCGGCCA
TCCTTTGTTGTATACGGAGATGGCGGGAAAATAACCATCTCAGAAAATGGGAAATTAACA
CCGCCATCGCACCAGCATAGTGAGGCGCTCATTGAATTTGCCATTGATTACCTGAAGAAC
AATAAAAAGCAGGGGCTGATGAAGCGCGTTGGCCGTTGCATGGGATATCTGCAGATAGCT
GCTGAGATTGAAGCGCTGGCCAGTGGTGCGGACAAGGATGCAGTTGTGCGGGAGGCTCTT
CTTCGTGATTTTGATAATCCGCCCTTTAAAAAAGTGCCGGCTTACTGGTTTCATCCAGGA
CTGACTTATCTTAAAGGACGTATATAA
>tmpTY2482_00301 | Escherichia coli O104:H4 str. TY-2482 lysozyme (534 nt)
ATGAACACCAAAATCAAATACGGCCTGTCGGCTGCCGTTCTGGCGCTGATTGCCGCTGGT
GCGCCTGCGCCTGACATTCTCGACCAGTTTCTGGATGAAAAGGAAGGTAACCACACCACG
GCATACCGTGATGGCGCGGGTATCTGGACCATCTGTCGCGGTGCCATTCTGGTGGATGGT
AAACCTGTCGTCCCGGGCATGAAGTTGTCGAAGGAGAAATGCGACCAGGTTAACGCCATC
GAACGTGATAAGGCGCTGGCATGGGTGGAGAAAAACATCAGAGTGCCATTGACCGAACCC
CAGAAAGCGGGGATCGCGTCATTCTGTCCGTACAACATTGGTCCCGGTAAGTGTTTCCCG
TCGACGTTTTACAGACGAATTAATGCTGGTGATCGCAGGGGAGCATGTGAGGCGATTCGC
TGGTGGATTAAGGACGGTGGCAGAGACTGCCGTATTCGCTCAAATAACTGTTACGGTCAG
GTATCCCGTCGTGACCAGGAGAGCGCGCTGGCGTGCTGGGGAATCGACAGATAA
>tmpTY2482_00302 | Escherichia coli O104:H4 str. TY-2482 hypothetical protein (132 nt)
ATGTCAGACAAACTCATAACGCCGGCAAAGGTCCTGTGTGTGATTGTCGGTATTTCATTT
TCACTAATGCTGGTTGCTCTTTTTCTGTCCCTCGCCTGGGTGATGTTGTCTTCGTCGGGG
CTGCTGGGGTGA
>tmpTY2482_00303 | Escherichia coli O104:H4 str. TY-2482 hypothetical protein (468 nt)
ATGAACCGTGTTCTGTGTGTGGTGATTATTGTCCTGCTGGTAGCCTGTGGTGTGCTTAGT
CTGGGGCTGAATCATTACCGTGATAACGCCATTACCTACAAAGCCCAGCGCGACAAAAAT
GTCAGAGAACTGAAGCTGGCGAACGCGGCAATTACTGACATGCAGATGCGTCAGCGTGAT
GTTGCTGCGCTCGATGCAAAATACACGAAGGAGTTAGCTGATGCGAAAGCTGAAAATGAT
GCTCTTCGTCGCAAGCTTGATAATGGTGGCAGGGTGCTCGTCAAAGGAAAATGCCCTGTG
CCATCCTCAGCCGAAACCTCCAGCGCCTCCGGCATGGGCAATGATGCCACCGTCGAACTC
TCTCCAGTTGCTGGACGAAACGTTCTCGGTATCCGGGACGGAATTATCCGCGACCAAACA
GCACTGAGAACGCTTCAGGAATACATCAGGACGCAATGCCTTCGATGA
>tmpTY2482_00304 | Escherichia coli O104:H4 str. TY-2482 hypothetical protein (153 nt)
ATGCCTTCGATGATAGCGATAATTTTACTCATCATCCTTCACATCTGGCTCTGTAGACAG
GGTGGTGATCACTTCTGGAGTGAATCCAGATTTAACATCTCATTGCTGATGCTTGATATT
GAGCATCTTGCGCGCGGTAAGGGGCTGCGTTGA
>tmpTY2482_00305 | Escherichia coli O104:H4 str. TY-2482 hypothetical protein (288 nt)
ATGGATGAAGAATATCGTAAAGACCTGCAATTGTGGTTTGGCCTGACGCATGCGTCGTTC
TGCGTGATGCCGAGAGTATTCATGGAGGCTATGCCGCAAGAATGGCAAGAGAAGATGGCG
CAGTTGCTTTTTGAGTATGGCGACACGATCAAAACGGATGTCTGCGGAGTTCACTGCTGT
TTCGTTACTGCCAAAGACGGCAACAACCGCTTTATGAGGATGCCAGAAGATATTCTGAAC
TATCGTCATCCCCGGCGTGAGTTCATCGAATCATTTCTGAAGAAGTAG
>tmpTY2482_00306 | Escherichia coli O104:H4 str. TY-2482 hypothetical protein (225 nt)
ATGGAACTGATAAATGGACGGCCAGGCAGAGATTTTATAGTGGGAACATATACCTACTCA
GAAATTAAAGATCTTAACTTCATGGCTAAGGAAGAGAAAAGAGCTCGTGAAGAGCTAAAG
CATCGGGGTTACGAATTGGCGTATATCAAGGCGGACTCTGAATGTAACGGGATGTTTGTC
AGGGCGTACCGGGTCTATACTGACAAAGCGCCATCTAATGTCTAA
>tmpTY2482_00307 | Escherichia coli O104:H4 str. TY-2482 hypothetical protein (405 nt)
GTGGTTAAAAATTTAGAATACATGAAGGGGATGCTTGAGGTATTTTTGAAAGCGAAAACT
CCCTTTATATCTACAAAAGACTTAGCTAATGCGGGGTACGATATCTGCTCGAATGAAGGG
ATGTTTCATTATCTACTTCTTATTGAGCAAGGTTATATCAGTAATAAAGATCTAATAACG
GATGACATAACTAAACTGGGCTACATGCGCCATTGTGGCCATATGCTAGATATGGGTACC
GACGTGCGACTATCTGCGCAGGGACAAGAATTCGCCCAGGCATTAAATGAACCTACGGTT
TTTGAGAAATTAAAGTCAATGAGCGATGCCCCTTTGAGTACAATCAAAGATGTTGGGCTG
GAGTTAACGAAGGCCTATTTAAAGAAGAAATTTGGCCTCGAGTAA
>tmpTY2482_00308 | Escherichia coli O104:H4 str. TY-2482 hypothetical protein (192 nt)
GTGATTCTGAATATCAGTGTGATAAACGTATTTGACAATCATTATCATTTTTGGTGGGTC
CTTTCCGGCGATCCGACAGGTTACGGGGCGGCGACCTCGCGGTTTTTCACTATTTATGAA
AATTTTTCAGGGAAAATCGTGTCGGTACTTCTCGAATATAACTTTTTGTTTTTTTTAATA
TTACATCCGTAA
>tmpTY2482_00309 | Escherichia coli O104:H4 str. TY-2482 terminase small subunit (549 nt)
ATGAAGGTTAATAAAAAGAGGCTTGCCGAAATTTTCAACGTGGACCCGCGGACGATTGAA
CGCTGGCAGTCTCAGGGACTCCCTTGCGCCTCCAAAGGTAGTAAGGGCATTGAATCTGTA
TTTGATACTGCCATGGCAATTCAGTGGTATGCGCAGAGGGAAACTGATATCGAAAACGAA
AAGCTCCGCAAAGAACTGGACGATTTGCGTGCGGCAGCGGAGTCAGATTTACAACCCGGC
ACCATTGACTATGAACGCTACCGGCTCACAAAAGCGCAGGCAGATGCGCAGGAACTGAAA
AATGCCCGTGAAGACGGAGTAGTGCTGGAAACTGAACTGTTTACCTTCATTCTGCAACGT
GTGGCACAGGAGATTTCGGGGATACTTGTGCGTGTGCCGTTGACATTACAGCGTAAATAT
CCGGACATTTCACCATCACACCTTGATGTGGTGAAAACTGAAATCGCGAAAGCCTCCAAT
GTTTCAGCTAAGGCCGGTGAAAACGTGGGCGGGTGGATCGATGATTTCAGACGCGCAGAA
GGCAGCTAA
>tmpTY2482_00310 | Escherichia coli O104:H4 str. TY-2482 large terminase (1929 nt)
ATGATTTCAGACGCGCAGAAGGCAGCTAATGCAGCCGGTGCGATAGCAACAGGGCTTTTA
TCTCTCATTATTCCTGTTCCACTGACGACAGTTCAGTGGGCCAATAAACATTATTACCTT
CCTAAAGAGTCGTCTTATACCCCGGGGCGGTGGGAAACACTGCCGTTTCAGGTTGCCATC
ATGAACAGCATGGGGAATGACCGGATCCGCACTGTTAATCTGATTAAATCTGCCCGTGTT
GGTTATACAAAGATGTTGCTGGGAGTGGAGGCTTATTTTATTGAGCATAAATCACGCAAC
AGCCTTCTTTTCCAGCCCACGGATTCTGCTGCTGAAGATTTTATGAAATCTCATGTGGAA
CCCACGATCAGGGATGTGCCGGTTTTACTCGATCTTGCACCGTGGTTTGGGCGTAAACAT
CGTGATAATACCCTCACGCTGAAACGTTTTTCATCGGGCGTGGGCTTCTGGTGCCTGGGC
GGGGCTGCCGCTAAAAACTACCGTGAAAAATCCGTGGACGTGGTCTGCTATGACGAACTT
TCCTCGTTCGAACCGGATGTCGAAAAAGAGGGTTCGCCAACCCTGCTTGGGGATAAACGT
ATTGAGGGCTCTGTATGGCCCAAATCCATTCGCGGCTCGACGCCTAAAATCAAAGGCACC
TGCCAGATCGAAAAAGCGGCCAACGAGTCGGCGCATTTCATGCGTTTTTATGTGCCCTGC
CCACACTGTGGGGAGGAGCAGTATCTGAAATTTGGCGATGAATCCACGCCTTTTGGCCTT
AAATGGGAGAAGGACAGCCCCGAAAGCGTTTTCTACCTCTGTGAACATCATGGCTGCGTG
ATCCATCAGTCTGAGCTTGACCAGAGCAACGGGCGGTGGATCTGTGAAAACACGGGGATG
TGGACCCGTGACGGTCTGACGTTTTTCAGCGCCGCGGATAATGAAATTCCGCCGCCGCGC
TCCATCACGTTCCATATCTGGACGGCGTACAGTCCGTTCACCACCTGGGTACAGATAGTC
TATGACTGGCTGGATGCACTGAAAGATCCCAACGGCCTGAAAACCTTTGTGAACACCACG
CTGGGCGAGACCTGGGAAGAGGCCGTGGGCGAAAAACTCGATCACCAGGTACTGATGGAT
AAGGTCGTGCATTACACGGCGGCGGTGCCAGCCCGGGTGGTTTATCTGACGGCGGGCATT
GACTCGCAGCGAAACCGTTTTGAGATGTATGTCTGGGGATGGGCACCGGGAGAGGAAGCT
TTTCTGGTGGATAAAATCATCATTATGGGCCGTCCCGATGAGGAAGAGACGCTGTTACGT
GTGGATGCGGCGATCAACAAAAAATACTGCCATGCAGACGGAACCGAAATGACCATTTCC
CGTGTCTGCTGGGACACCGGGGGGATCGATGGTGAAATTGTCTATCAGAGGTCAAAAAAA
CACGGTGTTTTCCGGGTGCTGCCGGTAAAAGGCGCATCTGTCTATGGCAAGCCGGTGATC
ACCATGCCGAAAACCCGCAATCAGCGGGGCGTGTATCTGTGTGAAGTGGGGACGGACACC
GCAAAAGAAATTCTCTATGCCCGTATGAAAGCCGATCCCACGCCTGCGGATGAAGCCACG
TCGTATGCCATCCGTTTTCCTGATGATCCGGAGATTTTTTCGCAGACAGAGGCGCAGCAA
CTGGTGGCGGAAGAGCTTGTGGAGAAGTGGGAAAAAGGAAAGATGCGTCTGCTGTGGGAT
AACAAAAAGCGGCGTAACGAAGCGCTGGACTGCCTGGTGTATGCCTATGCGGCATTACGT
GTGTCCGTGCAACGCTGGCAGCTTGATCTGGCTGTACTGGCAAAATCCCGGGAAGAAGAG
ACGACCCGGCCAACCCTTAAAGAACTGGCAGCGAAGCTGTCCGGAGGAGTGAATGGTTAC
AGTCGCTGA
>tmpTY2482_00311 | Escherichia coli O104:H4 str. TY-2482 P21 prophage-derived head-stabilizing protein (207 nt)
ATGGTTACAGTCGCTGAACTACAGGCGCTGCGTCAGGCGCGCCTTGATTTATTAACCGGT
AAACGGGTGGTGTCTGTCCAGAAAGATGGTCGCAGAATTGAATATACGGCGGCTTCTCTG
GATGAGCTTAACCGGGCGATCAATGATGCGGAGTCGGTACTGGGGACAACCCGACGTCGC
CGTCGTCCGCTGGGAGTGAGGTTATGA
>tmpTY2482_00312 | Escherichia coli O104:H4 str. TY-2482 portal protein (1593 nt)
ATGAAACGAACGCCTGTCCTGATTGATGTGAACGGCGTTCCGCTTCGTGAGAGTCTCAGC
TACAACGGGGGCGGCGCAGGATTTGGCGGGCAAATGGCGGAGTGGTTGCCACCGGCGCAG
AGTGCCGATGCAGCCCTGCTGCCTGCGTTGCGTCTGGGGAATGCCCGGGCAGATGATCTG
GTGCGCAATAACGGGATAGCGGCTAATGCGGTGGCCCTGCATAAGGATCATATTGTCGGG
CATATGTTTCTGATCAGCTACCGTCCGAACTGGCGCTGGCTGGGGATGCGGGAGACTGCG
GCAAAAAGTTTTGTCGATGAGGTGGAGGCGGCCTGGTCGGAATACGCCGAAGGGATGTTT
GGCGAGATCGACGTAGAAGGGAAACGCACGTTTACGGAATTTATCCGTGAAGGTGTGGGC
GTTCATGCGTTTAACGGCGAAATCTTTGTGCAGCCGGTCTGGGATACGGAGAGCACGCAA
CTGTTTCGTACGCGTTTTAAAGCCGTGAGTCCGAAACGGGTGGACACGCCAGGACACGGT
ATCGGGAACCGTTTTCTGCGGGCCGGTGTGGAGGTTGATCGATATGGCCGTGCCGTTGCG
TACCATATCTGTGAGGATGATTTTCCTCGCTCCGGGAGTGGACGATGGGAACGGATCCCG
CGTGAACTTCCCACCGGGCGTCCGGCCATGCTGCATATTTTCGAGCCGGTGGAGGACGGG
CAGACCCGTGGGGCCAATCAGTTTTACAGCGTAATGGAACGGCTGAAGATGCTCGATTCC
CTGCAGGCAACACAGCTTCAGTCGGCCATAGTGAAGGCGATGTATGCAGCGACGATTGAA
AGTGACCTTGATACCGAAAAGGCCTTTGAATATATCGCCGGTGCGCCGCAGGGGCAGAAG
GATAATCCGCTTATTAATATTCTGGATAAGTTCTCCACCTGGTATGACACGAATAGCGTG
ACGCTGGGCGGTGTCAAAATTCCGCACCTTTTCCCCGGTGATGATCTGAAACTTCAGACC
GCGCAGGATTCAGACAATGGATTTTCGGCGCTTGAACAGGCGCTGCTGCGGTATATCGCC
GCCGGTCTTGGCGTTTCCTACGAACAGTTGTCCCGTGATTACTCGAAGGTCAGTTATTCA
AGTGCCCGCGCATCCGCCAATGAGTCGTGGCGCTATTTTATGGGGCGGCGAAAATTTATT
GCGTCCCGGCTGGCCACGCAGATGTTTTCCTGCTGGCTGGAAGAGGCACTTCTTCGGGGG
ATTATTCGTCCGCCACGGGCACGTTTTGATTTTTATCAGGCGCGATCAGCCTGGTCACGG
GCTGAGTGGATTGGAGCCGGAAGAATGGCCATTGACGGGCTCAAGGAGGTTCAGGAATCA
GTGATGCGCATTGAGGCCGGACTGAGCACGTATGAGAAAGAGCTGGCGCTGATGGGCGAG
GATTATCAGGACATTTTCCGCCAGCAGGTCAGGGAATCTGCAGAGCGGGAAAAAGCCGGA
CTCTCACGTCCGGTGTGGATAGCGCAGGCGTATCAGCAGCAGATAGCGGAGAGTCGCAGG
CCGGAAGAGGAGACAACACCACGTGAGACGTAA
>tmpTY2482_00313 | Escherichia coli O104:H4 str. TY-2482 head-tail preconnector protein GP5 (1506 nt)
GTGAGACGTAATCTTTCACACATTATTGCCGCAGCATTCAATGAACCGCTGCTTCTGGAG
CCCGCCTATGCGCGGGTTTTCTTTTGCGCGCTCGGGCGCGAGATGGGGGCAGCAAGTCTT
TCGGTACCACAACAGCAGGTACAGTTTGATGCTCCCGGAATGCTGGCTGAAACGGACGAG
TACATGGCCGGAGGTAAACGACCGGCCCGTGTTTACCGGGTGGTGAACGGTATTGCTGTA
CTGCCGGTGACCGGCACGCTGGTGCACCGGCTGGGCGGTATGCGGCCATTTTCCGGAATG
ACAGGCTATGACGGCATTGTCGCCTGTCTTCAGCAGGCAATGGCAGATAGCCAGGTGCGG
GGCGTACTGCTGGACATTGACAGTCCGGGCGGGCAGGCCGCCGGCGCGTTTGACTGCGCT
GACATGATTTACCGCCTCCGTCAGCAGAAGCCGGTCTGGGCACTGTGCAATGACACGGCC
TGTTCTGCAGCCATGCTGCTGGCGTCGGCCTGCTCCCGACGGCTGGTTACCCAGACATCC
CGTATCGGCTCCATTGGTGTGATGATGAGCCATGTCAGCTATGCCGGTAATCTGGCGCAG
GCCGGGGTGGATATCACGCTGATTTATGCCGGGGCGCACAAGGTGGATGGCAATCAGTTT
GAAGTCTTACCGGCAGAGGTGCGTCAGGACATGCAGCAGCGGGTTGATGCGGCGCACCGG
ATGTTTGCCGAAAAAGTGGCGATGTATACCGGGTTGTCTGTGGATGCGGTCACGGGAACA
GAGGCCGCCGTTTTTGAAGGTCAGTCCGGCATTGAGGCCGGGCTGGCGGATGAATTAATC
AATGCGTCGGATGCCATCAGTGTGATGGCCACGGCGCTGAACAGTAATGTCAGAGGAGGC
ACTATGCCGCAATTAACTGCAACGGAAGCCGCCGTGCAGGAGAACCAGCGAGTGATGGGG
ATCCTGACATGCCAGGAAGCGAAAGGACGTGAACAGCTTGCCACGATGCTGGCAGGGCAA
CAGGGCATGAGCGTTGAACAGGCCCGGGCGATTCTGACCGCGGCGGCACCGCAGCAGCTG
GTGGCATCCGCGCAGAGTGAAGCCGATCGCATTATGGCGTGTGAAGAAGCGAACGGTCGT
GAACAACTGGCGGCAACGCTGGCGGCGATGCCGGAGATGACGGTGGAAAAAGCCCGCCCG
ATCCTGGCGGCTGCACCACTGGCGGATGCCGGGCCCTCACTTCGTGATCAGATCATGGCC
CTGGATGAGGCAAAAGGGGCAGAAGCGCAGGCTGAAAAACTGGCGGCCTGCCCGGGAATG
ACCGTGGAGAACGCCCGGGCTGTGCTGGCTGCGGGATCAGGTAAGGCCGAACCGGTCTCT
GCATCCACAACCGCCCTGTTTGAACATTTCATGGCGAATCATTCACCGGCAGCGGTGCGG
GGTGGCGTGTCACAGACGTCAGCAGACGGTGATGCGGACGTGAAAATGCTCATGGCCATG
CCATGA
>tmpTY2482_00314 | Escherichia coli O104:H4 str. TY-2482 head decoration protein (348 nt)
ATGGTGACGAAAACCATCACTGAACAGCGTGCGGAAGTACGTATTTTTGCCGGTAATGAT
CCGGCTCATACCGCCACAGGCAGCAGCGGGATTTCTTCTGCAACACCGGCTCTGACGCCC
CTGATGCTGGATGAAGCCACCGGGAAACTGGTGGTCTGGGATGGACAGAAAGCCGGTAGT
GCGGTTGGCATACTGGTACTGCCGCTTGAAGGCACAGAGACGGTGCTGACCTATTACAAG
TCGGGGACCTTTGCGACGGAGGCAATCCGCTGGCCTGACAGTGTGGATGAACACAAAAAG
GCAAATGCCTTTGCCGGCACAGCCCTGAGTCACGCGGCTCTGCCGTAA
>tmpTY2482_00315 | Escherichia coli O104:H4 str. TY-2482 P21 prophage-derived major head protein (1029 nt)
ATGGGATTGTTTACGACCCGCCAGTTACTCGGTTATACCGAACAAAAAGTTAAATTCCGT
GCGCTATTTCTGGAGCTGTTTTTCCGCCGTACGGTGAATTTCCACACCGAAGAGGTGATG
CTGGACAAAATTACCGGAAAAACGCCGGTGGCGGCCTATGTCTCCCCGATCGTTGAAGGA
AAAGTGCTGCGCCATCGTGGTGGTGAAACCCGCGTGTTGCGTCCGGGCTACGTCAAGCCG
AAACACGAATTTAATTACCAGCAGGCGGTTGAGCGCCTTCCCGGTGAAGATCCGGCTCAG
CTGAACGACCCGGCCTACCGTCGTCTGCGTATCATCACTGATAACCTCAAACAGGAAGAG
CACGCTATTGTGCAGGTGGAAGAAATGCAGGCGGTGAATGCCGTGCTGTATGGCAAATAT
ACGATGGAAGGAGACCAGTTCGAGAAAATTGAAGTCGATTTTGGCCGATCGACGAAGAAT
AACATCATACAAGGTAGCGGTAAGGAGTGGTCAAAACAGGATCGTGACACGTTCGACCCG
ACATATGATATCGACCTTTTCTGTGATCAGGCCAGTGGTCTTGTGAATATTGCCATTATG
GACGGTACCGTCTGGCGTCTGCTGAATGGCTTTAAGCTTTTCCGCGAAAAAATGGATACC
CGTCGCGGTTCAAATTCACAACTCGAAACGGCAGTGAAAGATCTGGGCGCAGTGGTATCC
TTCAAGGGGTATTACGGCGATCTGGCCATTGTGGTAGCGAAAACGTCTTATGTGGCAGAG
GACGGTACCGAAAAACGTTATCTGCCGGAGGGCACGCTGGTGCTGGGGAATACGGCAGCA
GAGGGGATTCGTTGCTATGGAGCCATTAAGGATGCACAGGCGTTGTCTGAAGGGGTGGTG
GCTTCTTCCCGTTACCCGAAACACTGGCTGACCGTGGGCGATCCGTCCTGTGAATTCACC
ATGACGCAGTCCGCGCCGCTGATGGTGCTGCCGGATCCGGATGAGTTTGTGGTGGTACAG
GTGAAATAA
>tmpTY2482_00316 | Escherichia coli O104:H4 str. TY-2482 hypothetical protein (369 nt)
ATGGCAACAAAAGAAGAAAATCAGAAACGTCTTTGTGAACTGGCTGGTCTGCTGGGGCGC
GAGGCGGATATGTCGGGGAGTGCTGCGGATATCGCACAGCGTGTGGCAGAGTGGGAAGAG
GAGGTTTGCGCCTCGGAAAATGAAATCGCAGATGTTGATGATACCGTTCATGAGCAGGCA
TGCAGGCACACCGGTGAGGATGACGTTGGTATTCTGGAACGTATCAGGCTTCTGAAGTGT
TTTTACCTGTGCGGTGTTGACGATGAAACAGGTGAGCCTGTTGAGCATGTTGATGCTGGC
AGAGTAATTCTGATGCCCCCCTCAGTGGCAAAAGACATGGTCAGGAGCGGAATGGCCGTT
TATGCGTGA
>tmpTY2482_00317 | Escherichia coli O104:H4 str. TY-2482 tail attachment protein (354 nt)
ATGCGTGATTTTGAGAATTCCTTTGATGCTGCCCTTGCCGGGGTGGACAGAACGATTGTT
GAAGTGATGGGGCTCTGTGCGCAGTTCACCTCGGGGGCACAGTGTGGCAGCGAAGTTCAG
GGGGTTTTTGACGATCCGGAGTCGCTGGGGTTTGCCGGTAGCGGGGTCCGTATTGAAGGA
AGCAGCCCGTCATTATTTGTGCGGACGGATACGGTTCGTGCCGTGCGGCGTGGTGACACG
CTGACCATTAATGGTGAGACATTCTGGGTGGATCGTGTTTCTCCGGATGACGGGGGCAGC
TGTTATCTCTGGCTCAACCGTGGGCAACCACCCGCAGTTAACCGGCGACGATAA
>tmpTY2482_00318 | Escherichia coli O104:H4 str. TY-2482 hypothetical protein (576 nt)
ATGGCGATAAAAGGGCTTGATCAGGCGATTGACAATCTGAGCCGGGTTCGTAAAAACGCC
ATTCCGGCTGCTTCTGCAATGACCATTAACCGCGTGGCCACAACGGCGATTAATCAGTCT
TCATCACAGGTTGCCCGGGAGACAAAGGTTCGCCGGAAACTGGTTAAGGAACGGTCCAGA
CTGAAACGGGCGACGGTCAGAAATCCGAATGCCAGAATTATCGTTAACCGCGGTGATCTC
CCTGTGATTAAGCTGGGGATCAGAATGCTGGGGCGTCGTCCGAACAGCATACTCAAAGCC
GGTCAGCATCGTTATCAGCGGGCATTTATCCAGCGATTAAATAATGGGCGCTGGCATGTT
ATGCAACGTCTTCCCCAGGCCAGATATGAGGAGGGCAATGACGACAAGGGAAGGAAAAAG
CGTAATCGCCTTCCCATTCAGGTGGTGAAAATCCCGATGGCGGCCCCACTGAAACAGGCA
TTTGATGAGAATGTTGACCGTATCCGGCGTGAACGCCTGCCCGGAGAACTGGCATCCGCG
CTGAAACAACAACTGAGGATTGCGATAAAACGATGA
>tmpTY2482_00319 | Escherichia coli O104:H4 str. TY-2482 minor tail protein U (396 nt)
ATGAAACACACTGATATCCGTGCTGCAGTGCTGGATGCACTCGAGCAGCATGAACACGGG
GCGACGCTGTTTGATGGTCGCCCCGTTGTTTTTGACGAAGAGGATTTTCCTGCGATCGCG
GTTTATCTGACGGATGCAGAGTATACCGGTGAAGAGCTGGATGCAGATACCTGGCGGGCC
ACACTGCATATTGAGGTGTTTTTACCGGCACAGGTACCGGATTCAGAGCTTGATCAGTGG
ATGGAAAGCCGGATTTATCCGGCGATGACTGCGATCCCGGCACTGGCAGGACTGATTACC
ACGATGGTTACGCAGGGCTATGAGTATCGTCGTGATGACGATATGGCGTTATGGAGCTCT
GCGGATCTGACTTATTCCATTACATACGAGATGTGA
>tmpTY2482_00320 | Escherichia coli O104:H4 str. TY-2482 major tail protein V (753 nt)
ATGGCAACACCAAATCCCCTGGAGCCAGTAAAAGGTGCCGGTACCACTCTGTGGGTTTAC
AACGGCAAGGGTGATGCTTATGCAAACCCGTTGTCAGACGCTGACTGGCAGCGACTGGCT
AAGGTGAAGGATCTGACGCCGGGCGAGATGACGGCAGAATCCTACGATGATAACTACCTG
GATGATGAAGACGCAGACTGGACCGCGACCGGGCAGGGGCAGAAATCTGCAGGTGATACC
AGTTTTACGCTGGCCTGGAAACCGGGAGAGGAATGTCAGAAAGGGCTTATAGGCTGGTTT
GAAAGCGGCGATGTCCGGGCCTATAAAATCCGTTTTCCGAATGGCACGGTGGATGTGTTT
CGTGGCTGGGTCAGCAGTATCGGTAAGGCCGTGACGGCGAAAGAAGTGATCACCCGCACG
GTGAAAGTCACTAACGTGGGTAAACCTTCTGTAGCGGAAGAACGCAGCAAAATTACGCCG
GTCAGTGCGATTAAGGTGACGCCGACATCCGGTACGGTGGCAAAAGGGAAAACAACCACC
CTGACGGTTTCTTTTGAGCCGGAAAGTGCAACCGACAAGACGTTCAGAGCGGTTTCCGCC
GATCCGTCGAAAGCCACCATTAGTGTGAAAGATATGACAATTACGGTAAACGGCGTGGCG
ACAGGTAAGGTGCAGATCCCTGTGGTGAGCGGAAATGGTCAGTTCGCCGCAGTGGCTGAA
GTCACCGTTACTGAAGCGGGCGCTGCAGGGTAA
>tmpTY2482_00321 | Escherichia coli O104:H4 str. TY-2482 phage minor tail protein G (432 nt)
ATGTTTCTGAAAACAGAACAATTTGAATATAACGGTGTGTCTGTCACGCTTTCCGAATTG
TCTGCGCTGCAGCGTATCGAGCATCTTGCCCTCCTGAAACGGCGTGCAGAACAGGCAGAA
TCCTGCGGCAACCTGCAGGTTAGCGTGGAAGATCTCGTCAGAACCGGCGCGTTTCTGGTG
GCGATGTCCCTGTGGCATAACCATCCACAGAAAACGCAGTCACCGTCAATGAATGAGGCC
GTGATGAAGATAGAGCAGGAAGTGCTCACCACCTGGCCTGCCGATGCCATTGCCCGGGCG
GAAGACGTGGTGTTGTGCCTGTCCGGGATGATCGAAGCTGTTCGTCCGGATACTGATATT
ACTGAAGTGGCGAAAAATAACACGCTGACTGATGATGATTTTTCTGCGGGAAAGTCTTCG
ACGGCGAGCTGA
>tmpTY2482_00322 | Escherichia coli O104:H4 str. TY-2482 phage tail assembly protein T (414 nt)
ATGGGGAGACCCGACTGGCGCGCCATGCTTGCCGGGATGACATCCACCGAATATGCCGAC
TGGCACCGTTTTTACCGCACGCATTATTTTCAGGATACCCAGCTGGATATGCATTTTTCC
GGGCTGACGTACGCTGTACTCAGCCTGTTTTTTTGCGATCCGGATATGCATCCCTCTGAT
TTCAGTCTGCTTGTCCCCCGGCATGAGGAAGAGCAGGTGGAGAGGCCGGATGAGGACAAA
ATGCTGATGCAGAAAGCGGCAGGACTTGCCGGAGGCGTCCGGTTCGGTGGGGACGGAGGG
CGCGATATTTTATCGTCTGCGGATGTGGCGGATGTCATGGTGGATGATGCCGCATTAATG
ATGGCTTCAGCGGGGATTCCGGGAGGTGTGAGATATGTCCCAGCCGGTTGGTGA
>tmpTY2482_00323 | Escherichia coli O104:H4 str. TY-2482 lambda family phage tail tape measure protein (2574 nt)
ATGTCCCAGCCGGTTGGTGATCTTGTTATTGACCTGAGTCTGGATGCTGTCCGTTTCGAT
GAGCAGATGAGCCGGGTAAGGCGTCATTTTTCAGGTCTGGATACCGACGCCAGAAAAACC
GCCAGTGCTGTTGAACAGGGCCTGAGCCGCCAGGCGCTGGCTGCACAAAAAGCCGGGATT
TCCGTCGGGCAGTATAAAGCGGCCATGCGAACCCTGCCCGCACAGTTTACGGATATCGCC
ACGCAGCTTGCCGGTGGTCAGAATCCCTGGTTGATCCTGCTGCAACAGGGCGGTCAGGTG
AAGGACTCCTTCGGCGGGATGATCCCCATGTTCAGGGGGCTTGCCGGTGCGATCACCCTG
CCGATGGTCGGGGTCACCTCGCTGGCGGTGGCGACAGGTGCGCTGGCGTACGCCTGGTAC
CAGGGCGACGCCACGCTTTCAGAATTTAATAAAACGCTGGTCCTTTCCGGCAATCAGGCC
GGACTGACTGCCGATCGTATGCTGACGCTCTCAAGAGCCGGGCAGGCAGCAGGGCTGACG
TTTAACCAGGCGAGAGAGTCACTGGCAGCCCTGGTGAATGCCGGTGTGCGTGGTGGTGAA
CAGTTTGATGCCATCAACCAGAGTGTCGCGCGTTTTGCGTCTGCATCCGGTGTGGAGGTG
GATAAAGTCGCTGAAGCCTTCGGGAAGCTGACCACTGACCCGACGTCGGGACTGATGGCG
ATGGCGCGCCAGTTCCGTAACGTGACGGCAGAGCAGATTGCGTATGTTGCACAGCTGCAG
CGTTCCGGAGACGAGGCCGGGGCATTGCAGGCGGCGAACGATATCGCCACGAAAGGCTTT
GATGAGCAGACCCGTCGCCTGAAAGAAAACATGGGAACACTGGAGACCTGGGCGGATAAA
ACAGGGAAGGCATTCAAATCGATGTGGGATGCCATTCTGGATATCGGTCGTCCGGAATCC
TCAGCGGATATGCTCGCCAGTGCGCAGAGGGCATTTGATGAGGCGGATAAAAAATGGCAG
TGGTACCAGAGCCGGAGCCAGCGCCGGGGAAAGACCTCCTCTTTTCGTGCGAACCTTCAG
GGGGCATGGGATGACCGGGAAAATGCCCGTCTGGGTCTGGCAGCGGCCACGCTGCAGTCG
GATATGGAAAAAGCCGGTGAACTGGCGGCAAGGGACAGGGCTGAGCGTGAGTCGTCACAG
CTGAAGTATACCGGAGAGGCGCAGAAGGCGTATGAGCGCCTGCAGACGCCGCTGGATAAA
TATACCGCCCGTCAGAAAGAGCTGAATAAGGCCCTGAAAGACGGAAAAATCCTGCAGGCG
GATTACAACACGCTGATGGCGTCGGCAAAAAAGGATTATGAATCGACGCTGAAAAAGCCG
TCAGGTGTGAAGGTGTCTGCCGGTGAGCGCCAGGAAGACCGGGCGCATGCAGCCCTGCTG
GCGCTTGAAACCGAGCTCAGGACGCTGGAAAAACACAGCGGTGTGAATGAGAAAATCAGC
CAGCAGCGCCGGGATTTATGGGAAGCGGAAAGTCAGTATGTGGTCCTGAAAGAGGCCGCC
ACGAAACGGCAGTTATCTGAGCAGGAAAAATCCCTGCTGGCTCATGAGAAAGAGACGCTG
GAGTACAAACGCCAGCTGGCTGAGCTGGGAGACAAGATTGAACACCAGAAGCGGCTGAAT
GAGCTGGCACAGCAGGCGGCGCGGTTTGAACAGCAGCAAAGCGCGAAGCAGGCGGCAATC
AGCGCAAAAGCCCGCGGCCTCACCGACCGTCAGGCGCAGCGGGAGTCGGAAGAGCAGCGC
CTTCGTGAGGTGTACGGTGATAATCCGGCTGCGCTGGCGAAGGCCACATCGGCACTGAAG
AACACCTGGTCTGCGGAGGAGCAGCTTCGTGGAAGCTGGATGGCCGGGATGAAGTCCGGC
TGGGGAGAGTGGGCGGAAAGTGCGACGGACAGTTTTTCGCAGGTTAAAAGTGTGGCCACG
CAGACCTTTGACGGTATTGCACAGAATATGGCGGCGATGCTGACCGGCAGCGAACAGAAC
TGGCGGGGATTCACCCGTTCCGTGCTGTCCATGATGACAGAAATTCTGCTTAAGCAGGCA
ATGGTGGGGATTGTCGGGAGTATCGGCAGCGCCATTGGCGGGGCTGTTGGTGGCGGCGCA
TCCGCGTCAGGCGGTACAGCCATTCAGGCCGCTGCGGCGAAATTCCATTTTGCAACCGGA
GGATTTACGGGAACCGGCGGCAAATATGAGCCAGCGGGGATTGTTCACCGTGGTGAATTT
GTCTTCACAAAGGAGGCAACCAGCCGGATTGGCGTGGGGAATCTCTACCGGCTGATGCGC
GGCTATGCCACCGGTGGTTATGTCGGTACACCGGGCAGTCTGGCTGACAGCCGGTCGCAG
GCGTCCGGGACGTTTGAGCAGAATAACCATGTGGTGATTAACAACGACGGCACGAACGGG
CAGATAGGTCCGGCTGCTCTGAAGGCGGTGTATGACATGGCCCGCAAGGGTGCCCGTGAT
GAAATTCAGACACAGATGCGTGATGGTGGACTGTTCTCCGGAGGTGGACGATGA
>tmpTY2482_00324 | Escherichia coli O104:H4 str. TY-2482 hypothetical protein (330 nt)
ATGAAAACCTTCCGCTGGAAAGTGAAACCCGGGATGGATGTGACATCGGCTCCTTCCGTC
AGGGAGGTGCGCTTTGGTGATGGCTATTCCCAGCGTGCGCCTGCCGGGCTGAACGCTGAC
CTGAAAACGTACAGCGTGACGCTGTCTGTCTCCCGTGAGGAGGCCATGGCGCTGGAGTCG
TTTCTGGCTGAGCACGGGGGCTGGAAGGCCTTTCTGTGGACGCCGCCTTATGGTTACAGG
CAGATAAAGGTGACCTGCGCAAAATGGTCGTCGCAGGTCAGTATGTTGCGTGTTGGGTTC
AGCGCAGAGTTTAAACAGGTGGTGAACTGA
>tmpTY2482_00325 | Escherichia coli O104:H4 str. TY-2482 phage minor tail protein L (699 nt)
ATGCAGGATATCCGGCAGGAAACACTGAATGAATGCACCCGTGCGGAGCAGTCGGCCAGC
GTGGTGCTCTGGGAAATCGATCTGACAGAGGTCGGTGGAGAACGTTATTTTTTCTGTAAT
GAGCAGAACGAAAAAGGTGAGCCGGTCACCTGGCAGGGGAGGCAGTATCAGGCGTATCCC
ATTCAGGGGAGCGGTTTTGAACTGAATGGCAAAGGCACCAGTACGCGGCCCACGCTGGCA
GTCTCTAACCTGTACGGCATGGTCACCGGTATGGTGGAAGATATGCAGAGTCTGGTCGGC
GGAACGGTGGTCCGGCGTAAGGTTTACGCCCGTTTTCTGGATGCGGTGAACTTCGTCAAC
GGAAACAGAGACGCCGATCCGGAGCAGGAGGTGATCAGCCGCTGGCGCATCGAGCAGTGC
AGCGAACTGAGCGCGGTGAGTGCCTCCTTTGTACTGTCCACGCCGACGGAAACGGATGGC
GCTGTTTTTCCGGGGCGTATCATGCTGGCCAACACCTGCACCTGGACCTATCGCGGTGAT
GAGTGCGGTTATCACGGTCCGGCAGTCGCGGATGAATATGACCAGCCGACGTCCGATATC
ACGAAGGATAAATGCAGCAAATGCCTGAGCGGCTGTAAGTTTCGCAATAACGTCGGCAAC
TTTGGCGGCTTCCTTTCCATTAACAAACTTTCGCAGTAA
>tmpTY2482_00326 | Escherichia coli O104:H4 str. TY-2482 hypothetical protein (600 nt)
ATGGCTCCGGAGGACTGGCTGCAGGCAGAGATGCAGGGTGAGATTGTGGCGCTGGTCCAC
AGCCACCCCGGTGGTCTGCCCTGGCTGAGTGAGGCTGACCGGCGGCTGCAGGTGCAGAGC
GATTTGCCGTGGTGGCTGGTCTGCCGGGGGGCGATTCACAAGTTCCGCTGTGTGCCGCAT
CTCACCGGGCGGCGCTTTGAGTACGGGGTGACGGACTGTTACACACTGTTCCGGGATGCT
TACCATCTGGCGGGGATTGAGATGCCGGATTTTCATCGCGGGGATGACTGGTGGCGTCAC
GGTCAGAATCTCTATCTTGACAATATGGAGGCTACTGGTTTTTACCGTGTCGCACTGACA
GAGGCGCAGCCGGGCGATGTGCTGCTGTGCTGTTTTGGTTCATCGGTGCCGAATCACGCC
GCCATTTACTGCGGCGACGGTGAGCTGCTGCACCATATTCCTGAACAACTGAGTAAACGA
GAGAGGTATACCGACAAATGGCAGCGACGCACACACTCCCTCTGGCGTCACCGGGAATGG
CACGCATCTGCCTTTACGGGGATTTGCAACGATTTGGCCGCCGCATCGACCTTCGAGTGA
>tmpTY2482_00327 | Escherichia coli O104:H4 str. TY-2482 hypothetical protein (543 nt)
GTGAAAACGGGGGCTGAAGCCATCCGGGCACTGGCCACACAGCTCCCGGCGTTTCGTCAG
AAACTGAGCGATGGCTGGTATCAGGTACGGATTGCCGGGCGGGATGCAGGAGAAACCGAA
TTATCATCCCGTCTTAATGAGCCGCTGGCAAATGGTGCCGTGATCCACATCGTGCCGCGT
CTTGCGGGAGCAAAAAGTGGCGGTGTGTTTCAGGCGGTGCTGGGTGCGGCGTTGATTGCT
ACGGCAATCTGGATGCCGGGGATCAGTATCGCTTTCAGTGACATTCTCTTTTCAATGGGT
GCGGCGATGACGCTTGGTGGTGTGGCGCAGATGCTGGCACCGAAAGCCAGAACTCCCCGT
ACACAGACAACGGATAACGGCAAACAGAACACCTATTTCTCCTCACTGGATAACATGGTT
GCCCAGGGCAATGTCCTGCCTGTTCTGTACGGTGAAATGCGCGTGGGGTCACGTGTGGCA
TCTCAGGAGATCAGCACGGCAGATGAAGGGGATGGTGGTCAGGTTGTGGTAATTGGGCGG
TAA
>tmpTY2482_00328 | Escherichia coli O104:H4 str. TY-2482 hypothetical protein (255 nt)
ATGGAAGGTAATTCATTAAAAAATATTGATGAATTGTCAGGCTGCATATCCAGACAATGG
GCTGGTAATGGAACACCTATAACATCCCTTCCTATTGAGAATGGGGTAAGCCTTTTAGTT
CCACAGGCTATGGGGGGATATGATGTTGTGCTTGATATCAAAAAAGCAGGAAATGGCAGT
AGTTTTACTCTTTATGAACGTGTACCAGCATTAACGCCAAAAATTTTTGCTGATAGTGTT
AATGCATGTAAATAA
>tmpTY2482_00329 | Escherichia coli O104:H4 str. TY-2482 hypothetical protein (3480 nt)
ATGGGTAAAGGAAGCAGTAAGGGGCATACCCCGCGCGAAGCGAGGGACAACCTGAAGTCC
ACGCAGCTGCTGAGTGTGATCGATGCCATCAGCGAAGGGCCGGTTGAAGGTCCGGTGGAC
GGATTAAAAAGCGTGCTGCTGAACAGTACGCCGGTGCTGGACAGTGAGGGGAATACCAAT
ATATCCGGTGTCACGGTGGTGTTCCGGGCAGGTGAGCAGGAGCAGACACCGCCGGAGGGA
TTTGAATCCTCCGGCTCCGAGACGGTGCTGGGTACGGAAGTGAAATATGACACGCCGATC
ACCCGGACCATCACGTCGGCAAACATCGACCGTCTGCGCTTTACCTTCGGTGTGCAGGCA
CTGGTGGAAACCACCTCAAAGGGGGACAGGAATCCGTCGGAAGTCCGCCTGCTGGTTCAG
ATCCAGCGTAACGGTGGCTGGGTGACGGAAAAAGACATCACCATTAAGGGCAAAACCACC
TCGCAGTATCTGGCCTCGGTGGTGGTGGATAACCTGCCGCCGCGCCCGTTTAATATCCGG
ATGCGCAGAATGACGCCGGACAGCACCACAGACCAGCTGCAGAACAAAACGCTCTGGTCG
TCATACACCGAAATCATCGATGTGAAACAGTGCTACCCGAACACGGCACTGGTCGGCGTG
CAGGTGGACTCGGAACAGTTCGGCAGCCAGCAGGTGAGCCGTAATTATCATCTTCGCGGG
CGCATTCTGCAGGTGCCGTCGAACTATAACCCGCAGACGCGGCAATACAGCGGTATCTGG
GACGGAACGTTTAAGCCAGCATACAGCAACAACATGGCCTGGTGTCTGTGGGATATGCTG
ACCCATCCGCGCTACGGCATGGGGAAGCGTCTCGGTGCGGCGGATGTGGACAAATGGGCG
CTGTATGTCATCGGCCAGAATTGCGACCAGTCGGTGCCGGATGGCTTTGGTGGCACGGAG
CCGCGCATCACCTGTAATGCCTACCTGACCACACAGCGCAAGGCGTGGGATGTTCTCAGT
GATTTCTGCTCGGCGATGCGCTGTATGCCGGTATGGAACGGGCAGACGCTGACGTTCGTG
CAGGACCGACCGTCGGATAAGGTGTGGACCTATAACCGCAGTAATGTGGTGATGCCGGAT
GATGGCGCGCCGTTCCGCTACAGCTTCAGTGCCCTGAAGGACCGTCATAATGCCGTTGAG
GTGAACTGGATTGACCCGGATAACGGCTGGGAGACGGCGACAGAGCTTGTTGAAGATACG
CAGGCCATTGCCCGTTACGGTCGTAACGTCACGAAGATGGATGCCTTTGGCTGTACCAGC
CGGGGGCAGGCGCACCGCGCCGGGCTGTGGCTGATTAAAACAGAACTGCTGGAAACGCAG
ACCGTGGACTTCAGCGTGGGTGCCGAAGGGCTTCGCCATGTACCGGGGGATGTCATTGAA
ATCTGCGATGATGACTATGCGGGTATCAGCACCGGCGGGCGCGTGCTGGCGGTGAACAGC
CAGACCCGGACGCTGACGCTCGACCGTGAAATCACGCTGCCATCCTCCGGTACCACGCTG
ATAAGCCTGGTTGACGGTCAGGGTAATCCGGTCAGCGTGGAGGTCCAGTCCGTCACCGAC
GGCGTGAAGGTGAAAGTGAGCCGTGTTCCTGACGGCGTTGCAGAATACAGCGTGTGGGGG
CTGAAGCTGCCGACGCTGCGCCAGCGCCTGTTCCGCTGCGTGAGTATCCGTGAGAACGAT
GACGGCACGTATGCCATCACCGCCGTGCAGCATGTACCGGAGAAAGAAGCCATCGTGGAT
AACGGGGCGCACTTTGACGGTGACCAGAGCGGCACGGTGAATGGTGTCACGCCGCCAGCA
GTGCAGCACCTGACCGCCGAAGTCACTGCAGACAGCGGGGAATATCAGGTGCTGGCGCGA
TGGGACACACCGAAGGTGGTGAAGGGCGTGAGCTTCCTGCTCCGTCTGACCGTAACAGCG
GACGACGGCAGTGAGCGACTGGTCAGCACGGCCCGGACGACGGAAACCACATACCGCTTC
ACGCAACTGGCGCTGGGGAACTACAGGCTGACAGTCCGGGCGGTAAATGCCCGGGGGCAG
CAGGGCGATCCGGCGTCGGTATCGTTCCGGATTGCCGCACCGGCAGCACCGTCGAGGATT
GAGCTGACGCCGGGCTATTTTCAGATAACCGCCACGCCGCATCTTGCGGTTTATGATCCG
ACGGTACAGTTTGAGTTCTGGTTCTCGGAAACGCGGATTACCGATATCAGGCAGGTTGAA
ACCACAGCCCGCTACCTTGGCACGGGGCTGTACTGGATAGCCGCCAGTATCAATATCAAA
CCGGGCCATGATTATTACTTTTATATCCGCAGTGTGAACACCGTTGGCAAATCGGCATTC
GTGGAGGCCGTCGGTCGGGCGAGCGATGATGCGGAAGGTTACCTGGATTTTTTCAAAGGA
GAAATCGGGAAAACACATCTGGCCCAGGAGTTGTGGACGCAGATTGATAACGGTCAGCTT
GCGCCGGACCTGGCTGAAATCAGGACGTCCATTACGAATGTCAGCAATGAAATCACGCAG
ACCGTCAATAAAAAACTGGAAGACCAGAGTGCGGCAATCCAGCAGATACAGAAAGTTCAG
GTTGATACAAATAATAACCTGAACAGCATGTGGGCCGTGAAACTGCAGCAGATGAAGGAC
GGACGCCTTTATATTGCGGGTATCGGAGCCGGTATTGAGAATACGCCAGCAGGTATGCAG
AGTCAGGTGCTTCTGGCTGCTGACCGGATTGCGATGATTAATCCTGCGAATGGCAACACA
AAGCCGATGTTTGTTGGTCAGGGCGATCAGATATTCATGAACGACGTGTTCCTGAAACGC
CTGACGGCTCCGACCATTACCAGCGGCGGTAATCCTCCGGCATTTTCCCTGACACCGGAC
GGGCGGCTGACGGCGAAAAATGCCGATATCAGCGGTAACGTGAATGCGAACTCCGGGACG
CTCAACAACGTCACGATTAACGAGAACTGTCGGGTTCTGGGAAAATTGTCCGCCAACCAG
ATTGAAGGCGATCTCGTTAAAACAGTGGGCAAAGCTTTCCCCCGGGACTCCCGTGCACCG
GAACGGTGGCCATCAGGGACCATCACCGTCAGGGTTTATGACGATCAGCCGTTTGACCGG
CAGATTGTTATTCCGGCGGTGGCATTCAGCGGCGCTAAACATGAGCGGGAGAATAACGAT
ATTTATTCGTCATGCCGCCTGATAGTACGGAAAAACGGTGCTGAAATTTATAACCGTACC
GCGCTGGATAATACGCTGATTTACAGTGGTGTTATTGATATGCCTGCCGGTCACGGTCAC
ATGACACTGGAGTTTTCGGTGTCAGCATGGCTGGTAAATAACTGGTATCCCACAGCAAGT
ATCAGCGATTTGCTGGTTGTGGTGATGAAGAAAGCCACTGCAGGCATCACGATTAGCTGA
>tmpTY2482_00330 | Escherichia coli O104:H4 str. TY-2482 hypothetical protein (600 nt)
ATGCGTAAATTATGTGCTGTTATTTTGTCCGCAGTAGTCTGGCAGGTCGCCGCTGCTACG
CCAGCGAGTGCAGCAGAACATCAGTCCACGCTGAGCGCGGGGTATCTCCATGCCTCGACG
AACGTTCCCGGTAGTGATGATCTGAACGGGATTAACGTGAAATACCGTTATGAGTTTACG
GACGCGCTGGGGCTGATTACGTCCTTCAGTTATGCCAATGCTGAGGATGAGCAAAAAACG
CGCTACAGCGATACCCGCTGGCATGAAGATTCCGTGCGTAACCGCTGGTTCAGCGTGATG
GCGGGGCCGTCTGTACGCGTGAATGAATGGTTCAGCGCGTATGCGATGGCGGGTGTGGCT
TACAGCCGTGTGTCGACTTTCTCCGGGGATTATCTCCGCGTAACTGACAACAAGGGGAAA
ACGCACGATGTGCTGACCGGAAGTGATGACGGTCGCCACAGCAACACGTCTCTGGCGTGG
GGGGCTGGCGTGCAGTTTAACCCGACCGAATCCGTGACCATTGACCTTGCTTATGAAGGT
TCCGGTAGTGGCGACTGGCGAACGGATGCATTTATTGTTGGTATCGGATACCGTTTCTGA
>tmpTY2482_00331 | Escherichia coli O104:H4 str. TY-2482 side tail fiber protein (2835 nt)
ATGACAGTAAAAATTTCTGGCGTGCTTAAAGATGGCACAGGAAAACCAGTACAGAACTGC
ACCATTGTGCTGAAGGCCAGACGAACCAGCAGCACGGTGGTGGTGAACACGGTGGCCTCT
GAAAATCCGGATGAAGCCGGACGTTACAGCATGGATGTTGAGCATGGCCAGTACAGCGTC
ACCCTGCTGGTTGAAGGTTTTCCGCCTTCACATGCCGGGACCATTACCGTCTATGAAGGT
TCCAGACCAGGTACGCTGAATGATTTTCTCGGTGCCATGACGGAGGATGATGTCCGACCG
GAGGCACTGCGCCGCTTTGAGCAGATGGTGGAAGAGGTGTCACGTAACGCCTCCGCGGTT
GCACAGAACACGGCAGCCGCGAAGAAGTCAGCCAGCGATGCCAGCATATCTGCCAGTGAG
GCGGCAACCCATGCGACTGATGCTGCAGGCTCAGCACGTGCAGCCAGCACATCAGCCGGG
CAGGCCGCGACGTCGGCTCAGTCAGCGTCTTCCAGCGCAGGAACGGCATCAACAAAGGCT
ACTGAAGCATCAAAAAGTGCTGCCGCTGCAGAGTCCTCAAAAAGCGCGGTGGCTACCAGT
GCCGGTGCGGCGAAAACGTCAGAAACGAATGCGGCTGCGTCACAACAATCAGCAGCCACT
TCTGCATCCACCGCGACCACGAAAGCGTCAGAAGCAGCCACTTCAGCACGGGATGCGGCG
GCCTCAAAAGAGGCAGCGAAGACATCCGAAACGAACGCGAAAGCCTCGGAAACCAGCGCA
GAATCCTCAAAAACGGCTGCCGCATCGTCCGCCAGTTCGGCGGCGTCATCGGCATCATCT
GCGTCTGCTTCAAAAGATGAGGCGACCAGACAGGCGTCAGCAGCAAAGGGCAGCGCCACG
ACGGCATCCACGAAGGCGACAGAGGCAGCTGGCAGTGCGACGGCGGCAGCTCAGAGCAAA
AGTACGGCGGAATCCGCGGCAACGCGCGCCGAGACAGCGGCAAAACGGGCAGAGGATATT
GCATCCGCCGTGGCGCTTGAGGATGCGAGCACGACGAAAAAGGGGATAGTACAGCTCAGC
AGTGCAACCAACAGCACATCTGAAACGCTTGCCGCGACACCGAAGGCAGTTAAAGCAGCG
AATGACAATGCGAATGGCAGGGTACCATCTAACCGAAAAGTTAACGGGAAAGCACTGACT
GCGGATATAACATTAACACCGAAAGATATTGGCACTTTAAATTCAGTAACGATCTCTTTC
TCTGGCGGGGCAGGGTGGTTCAAACTGGCAACGGTTACCATGCCACAAGCGAGTTCCATC
GTTTACATCGCATTGATTGGTGGCGCTGGATTTAACGTGGGGGCACCTCAACAGGCAGGT
ATATCTGAACTGGTTCTACGAGCAGGCAATGGAAACCCCAAAGGGGTTACCGGAGCTTTG
TGGAAGCGTACAGCCGTCGGATTAACGAATTTCGCCTGGATCAACACATCCGGCGATATA
TATGATATTTACGTTGAGATTGGCAATTATGCGACGAGTGTAAATATCCATTGGGATTGT
ACTACAAATGCGTCAGTTTCTATTTATACCTCGCTAACATATTCAGCGAGTAAGCCTTCC
AGCGTTACCGATGGTGTTGTTTATACGATGTATAGCTCACATCAGAAACCTACACCATCA
GATATTGGAGCGCTGCCAACAACTGGAGGGACTATTTCAGGTCCGTTGTCTGTTACTGAT
GGGATCACCGGGGCACTGAAGGGGAACGCCGATACCGCGACGAAACTTGCGGCAGACCCA
AAAATTAACGGTGTTAAGTTTGATGGCTCGGCGGATATTAACCTCACGCCGGAAAATATT
GGTGCATTTGCCCGACGTTCGACGGGGGCTTATGCGGATTCGGATGGAGCCGTTCCCTGG
AATGCCGAATCAGGCGCTTACAATGTCACCCGCTCTGGCGACAGCTATATTCTGGTTAAC
TTCTATACCGGAGTCGGAAGTTGCCGGACCCTGCAGATGAAGGCGCATTACAGAAATGGT
GGTCTGTTCTACCGTTCTTCAAGAGACGGTTATGGTTTTGAGGAAGACTGGGCAGAAGTT
TATACCTCGAAAAATCTTCCACCAGAAAGCTACCCAGTCGGTGCACCAATCCCGTGGCCA
TCAGATACCGTTCCGTCTGGTTATGCCCTGATGCAGGGGCAGACTTTTGACAAATCTGCT
TACCCGAAACTTGCAGTGGCTTATCCGTCAGGCGTTATTCCTGATATGCGTGGCTGGACG
ATTAAGGGCAAGCCCGCCAGTGATCGAGCCGTATTGTCTCAGGAACAGGACGGCATTAAA
TCGCACACCCACAGCGCCAGCGCATCCAGTACGGATTTGGGGACGAAAACCACATCGTCG
TTTGATTACGGCACTAAATCCACGAATAACACCGGGGCGCATACGCACAGTCTGAGTGGC
TCTACGGGGTCTGCCGGTGATCATACTCATGGTAATGGTATTCGTTGGCCAGGAGGCGGC
GGTTCTGCGTTAGCATTTTATGATGGCGGTGGGTTCACTTATGTCCATGATTCACAGTAT
CAAGTAAGCCCGGAGACTTCTTCCTATAGATCGTATTATCAACGTATTCAGACACAGTCA
GCAGGTGCTCATACCCACTCGCTGTCTGGTACTGCAGCAAGTTCTGGCGCACATGCACAT
ACTGTAGGTATTGGTGCGCATACGCACTCCGTTGCGATTGGTTCACATGGACACACCATC
ACCGTTAACGCTGCTGGTAACGCGGAAAACACCGTCAAAAACATCGCATTTAACTATATT
GTGAGGCTTGCATAA
>tmpTY2482_00332 | Escherichia coli O104:H4 str. TY-2482 tail fiber assembly protein (585 nt)
ATGGCATTCAGAATGAGTGAACAAGCACGGACCATAAAAATTTATAATCTGCTGGCCGGA
ACTAATGAATTTATTGGTGAAGGTGACGCATATATTCCGCCTCATACAGGTCTGCCAGCA
AACAGTACCGATATTGCACCACCAGATATTCCTGCTGGCTTTGTGGCTGTTTTCAACAGT
GATGAGGCATCGTGGCATCTCGTTGAAGACCATCGGGGTAAAACGGTTTATGACGTAGCG
TCAGGGGACGAGTTATTTATTTCTGAACTCGGTCCGTTACCGGAAAATGTTACCTGGTTA
TCGCCGGAAGGGGAGTTTCAGAAGTGGAACGGCACAGCCTGGGTGAAGGATACGGAAGCA
GAAAAACTGTTCCGGATCCGGGAGGCGGAAGAAACAAAAAACAACCTGATGCAGGTAGCC
AGTGAGCATATTGCGCCGCTTCAGGATGCTGCAGATCTGGAAATTGCAACGGAGGAAGAA
ACCTCATTGCTGGAAGCCTGGAAAAAGTATCGGGTGTTGCTGAACCGTGTTGATACATCA
ACTGCACCTGATATTGAGTGGCCTGCAAATCCTGTCAGGGAGTAA
>tmpTY2482_00333 | Escherichia coli O104:H4 str. TY-2482 hypothetical protein (657 nt)
ATGAAAAAAAACACAGATGATGGGGCTAAAATTTACACACCACTTACCCTAAAGCTTTAT
GACTGGTGGGTTTTGGGAGTATCAAATCGGCTTGCATGGGGATGTCCTACAAAGGAACAC
CTTCTTCCACACTTTCTGGAACATGTAGGTAACAACCATCTGGATATTGGTGTTGGAACT
GGGTTTTACCTTACTCACGTACCTGAGAGTAGTCTGATATCTTTAATGGATTTGAACGAA
GCTAGCCTGAACGCGGCATCTACAAGGGCTGGGGAATCAAAAATTAAACATAAAATTAGC
CATGATGTTTTTGAACCTTATCCCGCGGCGTTACATGGTCAATTTGATTCCATTTCCATG
TTTTACCTTCTTCACTGCCTGCCTGGAAATATATCTACAAAAAGCTGTGTAATACGCAAT
GCGGCGCAGGCCTTAACTGACGATGGAACTCTATACGGAGCCACAATTCTTGGCGATGGA
GTTGTGCACAATAGCTTCGGTCAAAAACTGATGCGCATTTACAATCAGAAAGGCATCTTT
TCAAACACAAAAGATTCCGAAGAAGGCTTAACACATATACTCTCAGAGCATTTCGAGAAT
GTTAAAACCAAGGTTCAAGGTACTGTAGTAATGTTTTCCGCTTCAGGGAAAAAATAG
>tmpTY2482_00334 | Escherichia coli O104:H4 str. TY-2482 tail fiber assembly protein (270 nt)
ATGCTGCTGCAGCATAGCGATATTGAAATAGCCTGGTATGCTTCGATACAGCAGGAGCCG
AATGGCTGGAAGACCGTCACCACACAGTTCTACATCCAGGAATTCAGTGAGTATATTGCG
CCACTGCAGGATGCTGTAGATCTGGAAATCGCAACGGAGGAAGAAAGATCGTTGCTGGAG
GCATGGAATAAATATCGGGTATTGTTGAATCGTGTTGATACATCAACTGTACCTGATATT
GAGTGGCCTGCAAATCCTGTCAGGGAGTAA
>tmpTY2482_00335 | Escherichia coli O104:H4 str. TY-2482 hypothetical protein (171 nt)
ATGGTCCGTCTGCCCCCTGTGGTGATGTCAGCAAAATCAGCCACTGCGCGAACCACAATA
GCCCGGGAAGATGCTGAAGATCACCAGGTAAAGCTGTCAGCGCAGAAACTGGAAGAACTG
CTCGCATCAATGGTTAAGGATGAGGTTGATCGCAATGATGGGATTTATTGA
>tmpTY2482_00336 | Escherichia coli O104:H4 str. TY-2482 protein yciE (507 nt)
ATGAATCGTATTGAACATTATCATGACTGGTTACGTGACGCCCACGCAATGGAAAAGCAA
GCCGAATCTATGCTTGAATCCATGGCCAGTCGTATAGATAATTATCCTGAACTACGCGCT
CGTATTGAACAACATCTTAGTGAAACCAAAAACCAGATTGTTCAACTGGAAACTATTCTT
GATCGTAATGACATTTCACGTTCAGTCATTAAAGATTCCATGAGTAAAATGGCTGCGCTT
GGGCAGTCAATCGGTGGTATATTCCCTTCTGATGAAATAGTTAAAGGCTCTATTAGCGGA
TATGTCTTCGAGCAATTTGAAATCGCCTGTTACACCTCACTATTAGCAGCAGCAAAAAAT
GCCGGTGATACAGTCTCAATTCCGATCATCGAAGCGATTTTAAATGAGGAAAAGCAAATG
GCCGACTGGCTGATTCAGCATATTCCGCAAACAACTGAGAAATTTTTAATTCGTTCTGAA
ACTGATGGCGTAGAAGCGAAGAAATAA
>tmpTY2482_00337 | Escherichia coli O104:H4 str. TY-2482 protein yciF (501 nt)
ATGAATATGAAGACCATTGAAGATGTATTTATTCACCTGCTTTCAGATACCTACAGCGCA
GAAAAACAATTAACCCGGGCACTGGCAAAACTCGCAAGAGCAACATCAAATGAAAAATTA
AGTCAGGCTTTTCATGCGCACCTCGAGGAAACTCATGGACAGATTGAACGTATTGATCAA
GTTGTGGAGTCCGAATCGAACCTGAAAATTAAGCGCATGAAATGTGTGGCAATGGAAGGT
CTTATTGAAGAAGCTAATGAGGTCATCGAAAGTACCGAGAAAAACGAAGTGCGTGATGCC
GCACTGATTGCCGCAGCACAGAAAGTCGAGCATTATGAGATTGCCAGTTACGGGACATTA
GCGACGCTGGCTGAACAATTAGGTTACCGTAAAGCAGCGAAGCTTCTGAAAGAAACCCTG
GAAGAAGAAAAGGCCACCGACATCAAACTGACTGATCTGGCCCTTAATAACGTAAATAAG
AAAGCCGAAAATAAAGCCTGA
>tmpTY2482_00338 | Escherichia coli O104:H4 str. TY-2482 hypothetical protein (180 nt)
ATGGCCGAACATCGTGGTGGTTCAGGAAATTTCGCCGAAGACCGTGAGAAGGCATCCGAC
GCAGGCCGTAAAGGCGGTCAGCATAGCGGCGGTAATTTTAAAAATGATCCGCAACGCGCA
TCTGAAGCGGGTAAAAAAGGCGGTCAACAAAGCGGTGGTAATAAATCAGGTAAATCCTGA
>tmpTY2482_00339 | Escherichia coli O104:H4 str. TY-2482 tryptophan synthase alpha chain (807 nt)
ATGGAACGCTACGAATCTCTGTTTGCCCAGTTGAAGGAGCGCAAAGAAGGCGCATTCGTT
CCTTTCGTCACGCTCGGTGATCCGGGCATTGAGCAGTCATTGAAAATTATCGATACGCTA
ATTGAAGCCGGTGCTGACGCGCTGGAGTTAGGTATCCCCTTCTCCGACCCACTGGCGGAT
GGCCCGACGATTCAAAACGCCACTCTGCGCGCTTTTGCGGCAGGTGTGACTCCGGCACAA
TGTTTTGAAATGCTGGCACTGATTCGCCAGAAACACCCGACCATTCCCATTGGCCTGTTG
ATGTATGCCAATCTGGTGTTTAACAAAGGCATTGATGAGTTTTATGCCCAGTGCGAAAAA
GTCGGCGTCGATTCGGTGCTGGTTGCCGATGTGCCAGTTGAAGAGTCCGCGCCCTTCCGC
CAGGCCGCGTTGCGTCATAATGTCGCACCTATCTTCATCTGCCCGCCAAATGCCGATGAC
GACCTGCTGCGCCAGATAGCCTCTTACGGTCGTGGTTACACCTATTTGCTGTCACGAGCA
GGCGTGACCGGCGCAGAAAACCGCGCCGCGTTACCCCTCAATCATCTGGTTGCGAAGCTG
AAAGAGTACAACGCTGCACCTCCATTGCAGGGATTTGGTATTTCCGCCCCGGATCAGGTA
AAAGCAGCGATTGATGCAGGAGCTGCGGGCGCGATTTCTGGTTCGGCCATTGTTAAAATC
ATCGAGCAACATATTAATGAGCCAGAGAAAATGCTGGTGGCACTGAAAGTTTTTGTACAA
CCGATGAAAGCGGCGACGCGCAGTTAA
>tmpTY2482_00340 | Escherichia coli O104:H4 str. TY-2482 tryptophan synthase beta chain (1194 nt)
ATGACAACATTACTTAACCCCTATTTTGGTGAGTTTGGCGGCATGTACGTGCCACAAATC
CTGATGCCTGCTCTGCGCCAGCTGGAAGAAGCTTTTGTCAGTGCGCAAAAAGATCCTGAA
TTTCAGGCTCAGTTCAACGACCTGCTGAAAAACTATGCCGGGCGTCCAACCGCGCTGACC
AAATGCCAGAACATTACAGCCGGGACGAACACCACGCTGTATCTCAAGCGTGAAGATTTG
CTGCACGGCGGCGCGCATAAAACTAACCAGGTGCTGGGGCAGGCGTTGCTGGCGAAGCGG
ATGGGTAAAACCGAAATCATCGCCGAAACCGGTGCCGGTCAGCATGGCGTGGCGTCGGCC
CTTGCCAGCGCCCTGCTCGGCCTGAAATGCCGTATTTATATGGGTGCCAAAGACGTTGAA
CGCCAGTCGCCTAACGTTTTTCGTATGCGCTTAATGGGTGCGGAAGTGATCCCGGTGCAT
AGCGGTTCCGCGACGCTGAAAGATGCCTGTAACGAGGCGCTGCGCGACTGGTCCGGTAGT
TACGAAACCGCGCACTATATGCTGGGCACCGCAGCTGGCCCGCATCCTTATCCGACCATT
GTGCGTGAGTTTCAGCGGATGATTGGCGAAGAAACCAAAGCGCAGATTCTGGAAAGAGAA
GGTCGCCTGCCGGATGCCGTTATCGCCTGTGTTGGCGGCGGTTCGAATGCCATCGGCATG
TTTGCTGATTTCATCAATGAAACCAACGTCGGCCTGATTGGTGTGGAGCCAGGTGGTCAC
GGTATCGAAACTGGCGAGCACGGCGCACCGCTAAAACATGGTCGCGTGGGTATCTATTTC
GGTATGAAAGCGCCGATGATGCAAACCGAAGACGGGCAGATTGAAGAATCTTACTCCATC
TCCGCCGGACTGGATTTCCCGTCTGTCGGCCCACAACACGCGTATCTTAACAGCACTGGA
CGCGCTGATTACGTGTCTATTACCGATGATGAAGCCCTTGAAGCCTTCAAAACGCTGTGC
CTGCACGAAGGGATCATCCCGGCGCTGGAATCCTCCCACGCCCTGGCCCATGCGTTGAAA
ATGATGCGCGAAAACCCGGATAAAGAGCAGCTACTGGTGGTTAACCTTTCCGGTCGCGGC
GATAAAGACATCTTCACCGTTCACGATATTTTGAAAGCACGAGGGGAAATCTGA
>tmpTY2482_00341 | Escherichia coli O104:H4 str. TY-2482 tryptophan biosynthesis protein trpCF (1359 nt)
ATGCAAACCGTTTTAGCGAAAATCGTCGCAGACAAGGCGATTTGGGTAGAAACCCGCAAA
CAGCAGCAACCGCTGGCCAGTTTTCAGAATGAGGTTCAGCCGAGCACGCGACATTTTTAT
GATGCGCTACAGGGTGCACGCACGGCGTTTATTCTGGAGTGCAAGAAAGCGTCGCCGTCA
AAAGGCGTGATCCGTGATGATTTCGATCCAGCACGCATTGCCGCCATTTATAAACATTAC
GCTTCGGCAATTTCGGTGCTGACTGATGAGAAATATTTTCAGGGGAGCTTTGATTTCCTC
CCCATCGTCAGCCAAATCGCCCCGCAGCCGATTTTATGTAAAGACTTCATTATCGATCCT
TACCAGATCTATCTGGCGCGCTATTACCAGGCCGATGCCTGCTTATTAATGCTTTCAGTA
CTGGATGACGAACAATATCGCCAGCTTGCCGCCGTCGCCCACAGTCTGGAGATGGGTGTG
CTGACCGAAGTCAGTAATGAAGAGGAACTGGAGCGTGCCATTGCATTGGGGGCAAAGGTC
GTTGGCATCAACAACCGCGATCTGCGTGATTTGTCGATTGATCTCAACCGTACCCGCGAG
CTTGCGCCGAAACTGGGGCACAACGTGACGGTAATCAGCGAATCCGGCATCAATACTTAC
GCTCAGGTGCGCGAGTTAAGCCACTTCGCTAACGGTTTTCTGATTGGTTCGGCGTTGATG
GCCCATGACGATTTGCACGCCGCCGTGCGCCGGGTGTTGCTGGGTGAGAATAAAGTATGT
GGCCTGACGCGTGGGCAAGATGCTAAAGCAGCTTATGACGCGGGCGCGATTTACGGTGGG
TTGATTTTTGTTGCGACATCACCGCGTTGCGTCAACGTTGAACAGGCGCAGGAAGTGATG
GCTGCGGCACCGTTGCAGTATGTTGGCGTGTTCCGCAATCACGATATTGCCGATGTGGTG
GACAAAGCTAAGGTGTTATCGCTGGCGGCAGTGCAACTGCATGGTAATGAAGAACAGCTG
TATATCGATACGCTGCGTGAAGCTCTGCCAGCACATGTTGCCATCTGGAAAGCATTAAGC
GTCGGTGAAACCCTGCCCGCCCGCGAGTTTCAGCACGTTGATAAATATGTTTTAGACAAC
GGCCAGGGTGGAAGCGGGCAACGTTTTGACTGGTCACTATTAAATGGTCAATCGCTTGGC
AACGTTCTGCTGGCGGGGGGCTTAGGCGCAGATAACTGCGTGGAAGCGGCACAAACCGGC
TGCGCCGGACTTGATTTTAATTCTGCTGTAGAGTCGCAACCGGGCATCAAAGACGCACGT
CTTTTGGCCTCGGTTTTCCAGACGCTGCGCGCATATTAA
>tmpTY2482_00342 | Escherichia coli O104:H4 str. TY-2482 anthranilate synthase component II (1632 nt)
ATGGCTGACATACTGCTGCTCGATAATATCGACTCTTTTACGTACAACCTGGCAGATCAG
TTGCGCAGCAATGGGCATAACGTGGTGATTTACCGCAACCATATTCCGGCGCAGACCTTA
ATTGAACGCCTGGCGACCATGAGCAATCCGGTACTGATGCTTTCTCCTGGCCCCGGTGTG
CCGAGCGAAGCCGGTTGTATGCCGGAACTCCTTACCCGCTTGCGTGGCAAGCTGCCCATT
ATTGGCATTTGCCTCGGACATCAGGCAATTGTCGAAGCTTACGGGGGCTATGTCGGTCAG
GCGGGCGAAATTCTTCACGGTAAAGCGTCGAGCATTGAACATGACGGTCAGGCGATGTTT
GCCGGATTAACAAACCCGCTGCCGGTGGCGCGTTATCACTCGCTGGTTGGCAGTAACATT
CCGGCCGGTTTAACCATCAACGCCCATTTTAATGGCATGGTGATGGCAGTACGTCACGAT
GCGGATCGCGTTTGTGGATTCCAGTTCCATCCGGAATCCATTCTCACCACCCAGGGCGCT
CGCCTGCTGGAACAAACGCTGGCCTGGGCGCAGCAGAAACTAGAGCCAGCCAACACGCTG
CAACCGATTCTGGAAAAACTGTATCAGGCGCAGACGCTTAGCCAACAAGAAAGCCACCAG
CTGTTTTCAGCGGTGGTGCGTGGCGAGCTGAAGCCGGAACAACTGGCGGCGGCGCTGGTG
AGCATGAAAATTCGCGGTGAGCACCCGAACGAGATCGCCGGAGCAGCAACCGCGCTACTG
GAAAACGCCGCGCCGTTCCCGCGCCCGGATTATCTGTTTGCTGATATCGTCGGTACTGGC
GGTGACGGCAGCAACAGTATCAATATTTCTACCGCCAGTGCGTTTGTCGCCGCGGCCTGT
GGGCTGAAAGTGGCGAAACACGGCAACCGTAGCGTCTCCAGTAAATCTGGTTCGTCCGAT
CTGCTGGCAGCGTTCGGTATTAATCTTGATATGAACGCCGATAAATCGCGCCAGGCGCTG
GATGAGTTAGGTGTATGTTTCCTCTTTGCGCCGAAGTATCACACCGGATTCCGCCACGCG
ATGCCGGTTCGCCAGCAACTGAAAACCCGCACCCTGTTCAATGTGCTGGGGCCATTGATT
AACCCGGCGCATCCGCCGCTGGCGTTAATTGGTGTTTATAGTCCGGAACTGGTGCTGCCG
ATTGCCGAAACCTTGCGCGTGCTGGGGTATCAACGCGCGGCGGTGGTGCACAGCGGCGGG
GTGGATGAAGTTTCGGCGGTGGTGCACAGCGGCGGGATGGATGAAGTTTCATTACACGCG
CCGACAATCGTTGCCGAGCTGCATGACGGCGAAATTAAGAGCTATCAATTGACCGCTGAA
GATTTTGGCCTGACTCCCTACCACCAGGAGCAACTGGCAGGCGGAACACCGGAAGAAAAC
CGTGACATTTTAACACGCTTGTTACAAGGTAAAGGCGACGCCGCCCATGAAGCAGCCGTC
GCTGCGAACGTCGCCATGTTAATGCGCCTGCATGGCCATGAAGATCTGCAAGCCAATGCG
CAAACCGTTCTTGAGGTACTGCGCAGTGGTTCCGCTTACGACAGAGTTACCGCGCTGGCG
GCACGAGGGTAA
>tmpTY2482_00343 | Escherichia coli O104:H4 str. TY-2482 anthranilate synthase component 1 (1563 nt)
ATGCAAACACAAAAACCGACTCTCGAACTGCTAACCTGCGAAGGCGCTTATCGCGACAAT
CCCACCGCGCTTTTTCACCAGTTGTGTGGGGATCGTCCGGCAACGCTGCTGCTGGAATCC
GCAGATATCGACAGCAAAGATGATTTAAAAAGCCTGCTACTGGTAGACAGTGCGCTGCGC
ATTACAGCATTAGGTGACACTGTCACAATTCAGGCACTTTCCGGCAACGGCGAAGCCCTG
CTGACACTACTGGATAACGCCCTGCCTGCGGGTGTGGAAAATGAACAATCACCAAACTGC
CGTGTGCTGCGCTTCCCCCCTGTCAGTCCACTGCTGGATGAAGACGCTCGCTTATGCTCC
CTTTCGGTTTTTGACGCTTTCCGTTTATTGCAGAATCTGTTGAATGTACCGAAGGAAGAA
CGAGAAGCAATGTTCTTCGGCGGCCTGTTCTCTTATGACCTTGTGGCGGGATTTGAAGAT
TTACCGCAACTGTCAGCGGAAAATAACTGCCCTGATTTCTGTTTTTATCTCGCTGAAACT
CTGATGGTGATTGACCATCAGAAAAAAAGCACCCGTATTCAGGCCAGCCTGTTTGCTCCG
AATGAAGAAGAAAAACAACGTCTCACTGCTCGCCTGAACGAACTACGTCAGCAACTGACC
GAAGCCGCGCCGCCGCTGCCAGTGGTTTCCGTGCCGCATATGCGTTGTGAATGTAATCAG
AGCGATGAAGAGTTCGGTGGCGTAGTGCGTTTGTTGCAAAAAGCGATTCGCGCTGGAGAA
ATTTTCCAGGTGGTGCCATCTCGCCGTTTCTCTCTGCCCTGCCCGTCACCGCTGGCGGCC
TATTACGTGCTGAAAAAGAGTAATCCCAGCCCGTACATGTTTTTTATGCAGGATAATGAT
TTCACCCTGTTTGGCGCGTCGCCGGAAAGTTCGCTCAAGTATGACGCCACCAGCCGCCAG
ATTGAGATCTACCCGATTGCCGGAACACGTCCACGCGGTCGTCGTGCCGATGGCTCGCTG
GACAGAGATCTCGACAGCCGTATTGAACTGGAAATGCGTACCGATCATAAAGAGCTTTCT
GAACATCTGATGCTGGTGGATCTCGCCCGTAATGATCTGGCACGCATTTGCACCCCCGGC
AGCCGCTACGTCGCCGATCTTACCAAAGTTGACCGTTACTCTTACGTGATGCACCTGGTC
TCCCGCGTGGTCGGTGAGCTGCGCCACGATCTCGACGCCCTGCACGCTTACCGCGCCTGT
ATGAATATGGGGACGTTAAGCGGTGCGCCGAAAGTACGCGCCATGCAGTTAATTGCCGAG
GCGGAAGGTCGTCGCCGCGGCAGCTACGGCGGCGCGGTAGGTTATTTCACCGCGCATGGC
GATCTCGACACCTGCATTGTGATCCGCTCGGCGCTGGTGGAAAACGGTATCGCCACCGTG
CAAGCCGGTGCTGGCGTAGTCCTTGATTCTATTCCGCAGTCGGAAGCCGACGAAACCCGT
AATAAAGCCCGCGCTGTACTGCGCGCTATTGCCACCGCGCATCATGCACAGGAGACTTTC
TGA
>tmpTY2482_00344 | Escherichia coli O104:H4 str. TY-2482 protein trpH (882 nt)
TTGAGCGACACGAATTATGCAGTGATTTACGACCTGCACAGCCATACCACAGCTTCCGAT
GGCTGCCTGACGCCAGAAGCATTGGTGCACCGTGCAGTCGAGATGCGCGTCGGCACCCTG
GCGATCACCGACCATGACACCACAGCTGCAATCGCGCCAGCAAGAGAGGAAATTTCACGT
TCGGGACTGGCGTTGAATCTTATTCCCGGCGTGGAAATTTCCACGGTCTGGGAAAATCAT
GAAATTCATATTGTCGGGCTGAATATTGATATTACTCATCCGCTAATGTGTGAGTTCCTC
GCGCAGCAGACAGAACGGCGCAATCAGCGGGCGCAGCTGATTGCCGAAAGACTTGAAAAA
GCGCAAATACCTGGGGCGCTGGAAGGCGCACAACGACTGGCGCAGGGCGGCGCAGTGACG
CGCGGTCATTTTGCGCGTTTCCTTGTTGAGTGCGGCAAAGCCAGTTCAATGGCGGATGTC
TTTAAAAAGTATCTGGCGCGCGGGAAAACCGGATACGTTCCGCCACAGTGGTGTACAATA
GAACAAGCTATTGATGTCATTCATCATTCTGGCGGTAAGGCGGTGCTAGCTCATCCTGGG
CGGTACAATCTTAGTGCTAAATGGCTGAAAAGATTGGTTGCGCATTTTGCCGAACACCAC
GGTGACGCGATGGAAGTCGCGCAGTGCCAGCAATCGCCCAATGAACGTACCCAGCTGGCG
GCCCTTGCGCGTCAGCATCATTTATGGGCATCACAAGGATCTGATTTTCATCAGCCATGC
CCGTGGATCGAACTGGGTCGTAAACTCTGGCTGCCCGCAGGCGTTGAAGGCGTCTGGCAG
CTATGGGAACAGCCGCAGAACACCACAGAGAGGGAATTATGA
>tmpTY2482_00345 | Escherichia coli O104:H4 str. TY-2482 Sua5/YciO/YrdC/YwlC family protein (621 nt)
ATGAGCCAGTTTTTTTATATTCATCCTGATAACCCACAGCAACGTCTGATCAACCAGGCG
GTGGAGATCGTGCGTAAAGGCGGGGTGATTGTTTATCCAACTGATTCCGGCTATGCGCTC
GGCTGTAAAATTGAAGATAAAAACGCGATGGAGCGTATTTGTCGTATTCGCCAGCTGCCG
GACGGTCACAACTTTACCCTGATGTGTCGCGATCTTTCTGAACTCTCGACCTATTCATTT
GTTGATAACGTTGCGTTTCGTTTAATGAAAAACAACACGCCGGGCAACTATACCTTCATC
TTGAAGGGGACGAAGGAAGTGCCACGCCGTCTGTTGCAGGAAAAACGCAAAACCATCGGT
ATGCGTGTGCCTTCTAACCCGATTGCGCAGGCGTTGCTTGAAGCACTGGGCGAACCGATG
CTTTCCACTTCGCTAATGCTGCCAGGCAGCGAATTTACCGAATCCGATCCCGAAGAAATT
AAAGACCGTCTGGAAAAACAGGTAGATTTGATTATTCACGGCGGCTATCTCGGGCAGAAA
CCGACAACGGTTATTGATCTTACCGATGATACGCCGGTCGTGGTGCGTGAAGGCGTAGGT
GATGTGAAGCCTTTCTTATAA
>tmpTY2482_00346 | Escherichia coli O104:H4 str. TY-2482 ribosomal large subunit pseudouridine synthase B (873 nt)
ATGAGCGAAAAATTACAGAAAGTGCTGGCCCGCGCTGGCCACGGCTCCCGCCGTGAAATC
GAATCTATTATTGAAGCCGGTCGTGTGAGTGTTGATGGCAAAATTGCTAAACTCGGCGAT
CGCGTTGAAGTTACCCCTGGGCTGAAAATTCGTATCGATGGTCATCTGATTTCGGTACGT
GAGTCCGCTGAACAAATTTGTCGCGTTCTGGCCTATTACAAACCGGAAGGTGAGTTGTGT
ACCCGTAACGATCCGGAAGGGCGTCCGACGGTGTTTGACCGTCTGCCAAAGCTGCGTGGC
GCACGCTGGATTGCCGTAGGTCGTCTGGACGTTAACACCTGTGGTCTGCTGCTGTTCACC
ACCGATGGTGAACTGGCAAACCGTTTAATGCATCCAAGCCGTGAAGTTGAACGTGAATAC
GCCGTGCGTGTATTTGGTCAGGTTGACGACGCGAAACTGCGTGATTTGAGTCGTGGCGTG
CAACTGGAAGATGGTCCGGCAGCTTTTAAAACCATCAAGTTCAGCGGCGGCGAAGGGATC
AACCAGTGGTACAACGTGACTCTGACCGAAGGCCGTAACCGTGAAGTTCGTCGTCTGTGG
GAAGCGGTTGGTGTGCAGGTGAGCCGCCTGATCCGTGTTCGTTACGGTGATATCCCACTG
CCAAAAGGTCTGCCACGCGGTGGCTGGACGGAGCTGGACCTCGCCCAGACTAACTATCTG
CGCGAACTGGTGGAGCTACCGCCAGAAACCAGCTCTAAAGTCGCTGTAGAAAAAGACCGT
CGTCGCATGAAGGCGAATCAGATTCGTCGTGCGGTGAAACGTCACAGTCAGGTGAGCGGC
GGTCGTCGTTCTGGCGGGCGTAATAACGGTTAA
>tmpTY2482_00347 | Escherichia coli O104:H4 str. TY-2482 Cob(I)yrinic acid a,c-diamide adenosyltransferase (591 nt)
ATGAGTGATGAACGCTACCAACAGCGTCAGCAGCGAGTGAAAGAAAAAGTAGATGCTCGT
GTGGCCCAGGCCCAGGATGAACGCGGTATTATCATCGTCTTTACCGGCAATGGAAAAGGC
AAAACCACCGCGGCATTTGGTACGGCAACACGCGCAGTTGGTCACGGAAAAAAAGTGGGC
GTCGTGCAGTTTATTAAAGGCACCTGGCCTAATGGCGAACGCAATCTGCTGGAGCCACAT
GGCGTTGAGTTTCAGGTGATGGCAACGGGCTTTACCTGGGATACACAAAACCGCGAGTCT
GATACCGCCGCCTGCCGCGAAGTCTGGCAACATGCAAAGCGGATGCTTGCTGATTCCTCA
CTGGATATGGTTTTGCTTGATGAACTGACGTATATGGTGGCGTATGACTATTTGCCACTG
GAAGAAGTGGTGCAGGCGTTAAATGAACGTCCACATCAACAGACGGTGATTATCACGGGT
CGAGGCTGTCATCGGGATATTCTTGAACTGGCGGATACGGTAAGTGAGCTGCGCCCCATC
AAACATGCGTTTGATGCCGGTGTTAAGGCGCAAATAGGGATTGATTATTAA
>tmpTY2482_00348 | Escherichia coli O104:H4 str. TY-2482 hypothetical protein (759 nt)
ATGCATTACCAGCCAAAACAAGATTTACTCAATGATCGCATTATCCTGGTGACGGGAGCC
AGCGATGGGATTGGCCGTGAAGCCGCGATGACGTATGCACGCTATGGTGCGACAGTGATT
CTGTTGGGCCGTAATGAAGAAAAATTACGTCAGGTAGCCAGCCACATAAACGAAGAAACT
GGACGTCAGCCACAGTGGTTTATTCTCGATTTGCTGACCTGCACGTCCGAAGATTGCCAA
CAACTGGCACAGCGCATTGTCGTTAATTATCCGCGTCTGGATGGTGTTTTGCATAATGCC
GGATTGCTCGGCGATATTTGCCCAATGAGCGAACAAAATCCGCAGGTCTGGCAGGACGTC
ATGCAGGTCAACGTTAATGCCACCTTTATGCTCACCCAGGCACTGCTTCCTTTATTACTC
AAATCGGACGCCGGTTCACTGGTCTTTACTTCATCAAGCGTTGGACGTCAGGGACGAGCT
AACTGGGGTGCATATGCAGCGTCGAAATTTGCCACCGAAGGGATGATGCAGGTACTGGCC
GATGAATATCAGCAGCGCCTGCGCGTCAACTGCATTAACCCAGGCGGTACGCGCACCGCA
ATGCGCGCAAGCGCCTTCCCGACCGAAGATCCACAGAAACTTAAAACACCCGCTGATATC
ATGCCGCTCTACCTCTGGCTGATGGGCGATGACAGCCGCCGTAAAACCGGCATGACCTTT
GACGCCCAACCGGGCCGTAAACCAGGAATTTCCCAATGA
>tmpTY2482_00349 | Escherichia coli O104:H4 str. TY-2482 signal peptide peptidase SppA, 36K type (1050 nt)
GTGGAATTGTTGTCTGAATATGGTTTGTTTTTGGCGAAAATCGTTACCGTTGTGCTAGCG
ATTGCGGCGATTGCCGCCATTATTGTCAATGTTGCTCAACGTAATAAACGCCAGCGTGGC
GAGTTACGGGTCAACAATCTCAGCGAACAGTATAAGGAGATGAAAGAAGAACTAGCCGCG
GCGCTGATGGACTCACATCAGCAAAAACAGTGGCACAAAGCGCAGAAGAAAAAGCACAAG
CAAGAAGCGAAAGCAGCAAAAGCGAAAGCCAAACTGGGCGAGGTGGCAACTGACAGTAAA
CCTCGCGTCTGGGTGCTGGATTTTAAAGGCAGCATGGACGCCCATGAAGTGAACTCGCTA
CGTGAAGAGATAACGGCTGTACTCGCAGCATTCAAACCGCAGGATCAGGTTGTGCTACGT
CTGGAAAGCCCTGGTGGCATGGTGCATGGTTACGGGTTGGCGGCTTCGCAGCTGCAGCGT
CTGCGTGATAAAAACATTCCTTTAACTGTTACGGTAGACAAAGTCGCTGCCAGCGGCGGT
TACATGATGGCCTGTGTGGCGGACAAAATTGTTTCCGCACCGTTTGCTATTGTGGGTTCC
ATTGGGGTGGTGGCGCAAATGCCCAACTTTAACCGCTTCCTGAAAAGCAAAGATATTGAT
ATCGAACTGCACACTGCCGGGCAGTATAAGCGTACTCTGACGTTGCTGGGTGAAAATACC
GAAGAAGGGCGGGAGAAATTCCGCGAAGAGTTGAACGAAACGCATCAGTTGTTTAAAGAT
TTTGTGAAGCGTATGCGTCCGTCTCTGGATATTGAACAGGTGGCAACGGGTGAACACTGG
TACGGACAACAGGCGGTAGAGAAAGGCCTGGTTGATGAAATCAACACCAGTGATGAAGTT
ATTCTTAGCCTGATGGAAGGCCGTGAAGTGGTTAATGTACGCTATATGCAGCGTAAACGA
CTCATTGACCGATTCACCGGCAGCGCGGCAGAGAGCGCCGATCGATTGTTGCTACGCTGG
TGGCAGCGGGGTCAAAAGCCATTGATGTAA
>tmpTY2482_00350 | Escherichia coli O104:H4 str. TY-2482 protein yciN (252 nt)
ATGAACAAAGAGACACAACCCATCGACCGCGAAACGCTGTTGAAAGAGGCCAACAAAATC
ATTCGTGAGCATGAGGATACGCTCGCAGGGATTGAAGCCACCGGCGTCACGCAGCGTAAT
GGCGTGCTGGTATTTACCGGCGACTACTTTTTAGATGAACAAGGATTGCCAACAGCCAAA
AGCACCGCGGTGTTTAATATGTTCAAACACCTGGCCCATGTGCTTTCAGAAAAATATCAT
CTGGTTGATTAA
>tmpTY2482_00351 | Escherichia coli O104:H4 str. TY-2482 DNA topoisomerase 1 (2646 nt)
ATGGGTAAAGCTCTTGTCATCGTTGAGTCCCCGGCAAAAGCCAAAACGATCAACAAGTAT
CTGGGTAGTGACTACGTGGTGAAATCCAGCGTCGGTCACATCCGCGATTTGCCGACCAGT
GGCTCAGCTGCCAAAAAGAGTGCCGACTCTACCTCCACCAAGACGGCTAAAAAGCCTAAA
AAGGATGAACGTGGCGCTCTCGTCAACCGTATGGGGGTTGACCCGTGGCACAATTGGGAG
GCGCACTATGAAGTGTTGCCTGGTAAAGAGAAGGTCGTCTCTGAACTGAAACAACTGGCT
GAAAAAGCCGACCACATCTATCTCGCAACCGACCTTGACCGCGAAGGGGAAGCCATTGCA
TGGCACCTGCGGGAAGTGATTGGGGGTGATGATGCGCGCTATAGCCGAGTGGTGTTTAAC
GAAATTACTAAAAACGCGATCCGCCAGGCATTTAATAAACCGGGTGAGCTGAATATTGAT
CGTGTTAATGCCCAGCAGGCGCGTCGCTTTATGGACCGCGTGGTGGGGTATATGGTTTCG
CCGCTGCTATGGAAAAAGATCGCTCGTGGTCTGTCTGCCGGTCGTGTGCAGTCGGTGGCG
GTTCGCCTGGTGGTCGAGCGTGAGCGTGAAATTAAAGCGTTCGTGCCGGAAGAGTTCTGG
GAAGTCGATGCCAGCACGACCACGCCATCTGGTGAAGCGTTGGCGTTACAGGTGACTCAT
CAGAACGACAAACCGTTCCGTCCGGTCAACAAAGAACAAACTCAGGCTGCGGTAAGTCTG
CTGGAAAAAGCGCGCTACAGCGTGCTGGAACGTGAAGACAAACCGACAACCAGTAAACCT
GGCGCTCCTTTTATTACCTCTACGCTGCAACAAGCTGCCAGCACCCGTCTTGGATTTGGC
GTGAAAAAAACCATGATGATGGCGCAGCGTTTGTATGAAGCAGGCTATATCACTTACATG
CGTACCGACTCCACTAACCTGAGTCAGGACGCGGTAAATATGGTTCGCGGTTATATCAGC
GATAATTTTGGTAAGAAATATCTGCCGGAAAGTCCGAATCAGTACGCCAGCAAAGAAAAC
TCACAGGAAGCGCACGAAGCGATTCGTCCTTCTGACGTCAATGTGATGGCGGAATCGCTG
AAGGATATGGAAGCAGATGCGCAGAAACTGTACCAGTTAATCTGGCGTCAGTTCGTAGCC
TGCCAGATGACCCCAGCGAAATATGACTCCACGACGCTGACCGTTGGTGCGGGCGATTTC
CGCCTGAAAGCACGCGGTCGTATTTTGCGTTTTGATGGCTGGACAAAAGTGATGCCTGCG
TTGCGTAAAGGCGATGAAGATCGCATCTTACCAGCAGTTAATAAAGGCGATGCTCTGACG
CTCGTTGAACTTACACCAGCCCAGCACTTTACCAAGCCGCCAGCCCGTTTCAGTGAAGCA
TCGCTGGTTAAAGAGCTGGAAAAACGTGGTATCGGTCGTCCGTCTACCTATGCGTCGATC
ATTTCGACCATTCAGGATCGTGGCTACGTGCGAGTAGAAAATCGTCGTTTCTATGCGGAA
AAAATGGGCGAAATCGTCACCGATCGCCTTGAAGAAAATTTCCGCGAGTTAATGAACTAC
GACTTTACCGCGCAGATGGAAAACAGCCTCGACCAGGTGGCAAATCACGAAGCAGAGTGG
AAAGCTGTACTGGATCACTTCTTCTCGGATTTCACCCAGCAGTTAGATAAAGCTGAAAAA
GATCCGGAAGAGGGTGGTATGCGCCCGAACCAGATGGTTCTGACCAGCATTGACTGCCCG
ACTTGTGGTCGCAAAATGGGGATTCGCACAGCGAGCACCGGGGTATTCCTTGGCTGTTCT
GGCTATGCGCTGCCGCCGAAAGAGCGTTGCAAAACCACCATTAACCTGGTGCCGGAAAAC
GAAGTGCTGAACGTGCTGGAAGGCGAAGATGCTGAAACCAACGCGCTGCGCGCAAAACGT
CGTTGCCCGAAATGCGGCACGGCGATGGACAGCTATCTCATCGATCCGAAACGTAAGTTG
CATGTCTGTGGTAATAACCCAACCTGCGACGGTTACGAGATCGAAGAGGGCGAATTCCGC
ATTAAAGGTTATGACGGCCCGATCGTTGAGTGTGAAAAATGTGGCTCTGAAATGCACCTG
AAAATGGGGCGTTTCGGTAAATACATGGCCTGCACCAACGAAGAGTGTAAAAACACACGT
AAGATTTTACGTAACGGCGAAGTGGCACCACCGAAAGAAGATCCGGTGCCATTACCTGAG
CTGCCGTGCGAAAAATCAGATGCTTATTTCGTGCTGCGTGACGGTGCTGCCGGTGTGTTC
CTGGCTGCCAACACTTTCCCGAAATCGCGTGAAACGCGTGCGCCACTGGTGGAAGAGCTT
TATCGCTTCCGCGACCGTCTGCCGGAAAAACTGCGTTATCTGGCCGATGCGCCACAGCAG
GATCCGGAAGGTAATAAGACCATGGTTCGCTTTAGCCGTAAAACCAAACAGCAATATGTC
TCTTCGGAAAAAGACGGAAAGGCGACTGGCTGGTCACAGCAATATGTCTCTTCGGAAAAA
GACGGAAAGGCGACTGGCTGGTCAGCATTTTATGTTGATGGCAAATGGGTTGAAGGAAAA
AAATAA
>tmpTY2482_00352 | Escherichia coli O104:H4 str. TY-2482 HTH-type transcriptional regulator CysB (975 nt)
ATGAAATTACAACAACTTCGCTATATTGTTGAGGTGGTCAATCATAACCTGAATGTCTCA
TCAACAGCGGAAGGACTTTACACATCACAACCCGGGATCAGTAAACAAGTCAGAATGCTG
GAAGACGAGCTAGGCATTCAAATTTTTTCCCGAAGCGGCAAGCACCTGACGCAGGTAACG
CCAGCAGGACAAGAAATAATTCGTATCGCTCGCGAAGTCCTGTCGAAAGTCGATGCCATA
AAATCGGTTGCCGGTGAGCACACCTGGCCGGATAAAGGCTCGCTGTATATCGCCACCACG
CATACCCAGGCACGCTACGCGTTACCAAACGTTATCAAAGGCTTTATTGAGCGTTATCCC
CGCGTTTCTTTGCATATGCACCAGGGCTCGCCGACACAAATTGCTGATGCCGTCTCTAAA
GGCAATGCTGATTTCGCTATCGCCACAGAAGCGCTGCATCTGTATGAAGATTTAGTGATG
TTACCGTGCTACCACTGGAATCGGGCTATTGTAGTCACTCCGGATCACCCGCTGGCAGGC
AAAAAAGCCATTACCATTGAAGAACTGGCGCAATATCCGTTGGTGACATATACCTTCGGC
TTTACCGGACGTTCAGAACTGGATACTGCCTTTAACCGCGCAGGGTTAACGCCGCGTATC
GTCTTCACGGCAACGGATGCTGACGTCATTAAAACTTACGTCCGGTTAGGGCTGGGGGTA
GGGGTCATTGCCAGCATGGCGGTGGATCCGGTCGCCGATCCCGACCTTGTGCGTGTTGAT
GCTCACGATATCTTCAGCCACAGTACAACCAAAATTGGTTTTCGCCGTAGTACTTTCTTG
CGCAGTTATATGTATGATTTCATTCAGCGTTTTGCACCGCATTTAACGCGTGATGTCGTT
GATGCGGCTGTCGCATTGCGCTCTAATGAAGAAATTGAGGTCATGTTTAAAGATATAAAA
CTGCCGGAAAAATAA
>tmpTY2482_00353 | Escherichia coli O104:H4 str. TY-2482 hypothetical protein (129 nt)
ATGCCTTCTGGAAATCAGGAACCCCGCCGCGATCCTGAATTAAAACGTAAAGCCTGGCTG
GCGGTTTTTCTTGGTTCTGCACTTTTCTGGGTGGTTGTCGCACTGCTGATTTGGAAAGTG
TGGGGATAA
>tmpTY2482_00354 | Escherichia coli O104:H4 str. TY-2482 hypothetical protein (168 nt)
ATGGTCGGTCAGGAGCAACTGGAGTCGTCACCATTATGCCAGCATAGTGACAATGAAACA
GAAACGAAACGGGAATGTTCCGTCGTTATTCCAGACGACTGGCAACTAACATCGCAGCAG
CAAGCCTTTATAGAACTGTTTGCTGAAGATGATCAGCCGAAACAATAA
>tmpTY2482_00355 | Escherichia coli O104:H4 str. TY-2482 hypothetical protein (96 nt)
ATGATCAACACAAATATGAAATATTGGTCCTGGATGGGCGCGTTTTCTCTGTCGATGCTC
TTCTGGGCCGAACTCCTCTGGATCATTACTCACTGA
>tmpTY2482_00356 | Escherichia coli O104:H4 str. TY-2482 aconitate hydratase 1 (2676 nt)
ATGTCGTCAACCCTACGAGAAGCCAGTAAGGACACGTTGCAGGCCAAAGATAAAACTTAC
CACTACTACAGCCTGCCGCTTGCTGCTAAATCACTGGGCGATATCACCCGTCTACCCAAG
TCACTCAAAGTTTTGCTCGAAAACCTGCTGCGCTGGCAGGATGGTAACTCGGTTACCGAA
GAGGATATCCACGCGCTGGCAGGATGGCTGAAAAATGCCCATGCTGACCGTGAAATTGCC
TACCGCCCGGCAAGGGTGCTGATGCAGGACTTTACCGGCGTACCTGCCGTTGTTGATCTG
GCGGCAATGCGCGAAGCGGTTAAACGCCTCGGCGGCGATACTGCAAAGGTTAACCCGCTC
TCACCGGTCGACCTGGTCATTGACCACTCGGTGACCGTCGATCGTTTTGGTGATGATGAG
GCATTTGAAGAAAACGTACGCCTGGAAATGGAGCGCAACCACGAACGTTATGTGTTCCTG
AAATGGGGAAAGCAAGCGTTCAGTCGGTTTAGCGTCGTGCCGCCAGGCACAGGCATTTGC
CATCAGGTTAACCTCGAATATCTCGGCAAAGCAGTGTGGAGTGAATTGCAGGACGGTGAA
TGGATTGCTTATCCGGATACACTCGTTGGTACTGACTCGCACACCACTATGATCAACGGC
CTTGGCGTGCTGGGGTGGGGCGTGGGTGGGATCGAAGCAGAAGCCGCAATGTTAGGCCAG
CCGGTTTCCATGCTTATCCCGGACGTAGTGGGCTTTAAACTTACCGGTAAATTACGTGAA
GGTATTACCGCCACAGACCTGGTTCTCACTGTTACCCAAATGCTGCGCAAACATGGCGTG
GTGGGGAAATTCGTCGAATTTTATGGTGATGGTCTGGATTCACTACCGCTGGCGGATCGC
GCCACCATTGCCAATATGTCGCCAGAATATGGTGCCACCTGTGGCTTCTTCCCAATCGAT
GCTGTAACCCTCGATTACATGCGTTTAAGCGGGCGCAGCGAAGATCAGGTTGAGTTGGTC
GAAAAATATGCCAAAGCGCAGGGCATGTGGCGTAACCCGGGCGATGAACCGATTTTTACC
AGTACGTTAGAACTGGATATGAATGACGTTGAAGCGAGCCTGGCAGGGCCAAAACGCCCA
CAGGATCGCGTTGCACTGCCCGATGTACCAAAAGCATTTGCCGCCAGTAACGAACTGGAA
GTGAATGCCACGCATAAAGATCGCCAGCCGGTCGATTATGTTATGAACGGACATCAGTAT
CAGTTACCTGATGGCGCTGTGGTCATTGCTGCGATAACCTCGTGCACCAACACCTCTAAC
CCAAGTGTGCTGATGGCTGCAGGCTTGCTGGCGAAAAAAGCCGTAACTCTTGGCCTCAAG
CGGCAACCGTGGGTCAAAGCGTCGCTGGCACCAGGCTCGAAAGTTGTTTCTGATTATCTG
GCAAAAGCGAAATTGACACCGTATCTCGACGAACTGGGGTTTAACCTTGTGGGATACGGT
TGTACCACCTGTATTGGTAACTCTGGGCCGCTGCCCGATCCTATCGAAACGGCAATCAAA
AAAGGCGATTTAACCGTCGGTGCAGTGCTGTCCGGCAACCGTAACTTTGAAGGCCGTATC
CATCCGCTGGTTAAAACCAACTGGCTGGCCTCGCCGCCGCTGGTGGTTGCCTATGCGCTG
GCGGGAAATATGAATATCAACCTGGCTTCTGAGCCTATCGGCCATGATCGTAAAGGCGAT
CCGGTATATCTGAAAGATATCTGGCCATCGGCACAAGAAATTGCCCGTGCGGTAGAACAA
GTCTCCACAGAAATGTTCCGCAAAGAGTACGCAGAAGTTTTTGAAGGCACAGCAGAGTGG
AAGGAAATTAACGTCACACGATCCGATACCTACGGTTGGCAGGAGGACTCAACCTATATT
CGCTTATCGCCTTTCTTTGATGAAATGCAGGCAACACCAGCACCAGTGGAAGATATTCAC
GGTGCGCGGATCCTCGCAATGCTGGGGGATTCAGTCACCACTGACCATATCTCTCCGGCG
GGCAGTATTAAGCCCGACAGCCCAGCGGGTCGATATCTACAAGGTCGGGGTGTTGAGCGA
AAAGACTTTAACTCCTACGGTTCGCGGCGTGGTAACCATGAAGTGATGATGCGCGGCACC
TTCGCCAATATTCGCATCCGTAATGAAATGGTGCCTGGCGTTGAAGGGGGGATGACGCGG
CATTTACCTGACAGCGACGTAGTCTCTATTTATGATGCTGCGATGCGCTATAAGCAGGAA
CAAACGCCGCTGGCGGTGATTGCCGGGAAAGAGTATGGATCAGGCTCAAGCCGTGACTGG
GCGGCAAAAGGTCCTCGTCTGCTTGGAATTCGTGTGGTGATTGCCGAATCGTTTGAACGA
ATTCACCGTTCGAATTTAATTGGCATGGGCATCCTGCCGCTGGAATTTCCGCAAGGCGTA
ACGCGTAAAACGTTAGGACTAACCGGGGAAGAGAAGATTGATATTGGCGATCTGCAAAAT
CTACAACCCGGTGCGACGGTTCCGGTGACGCTTACGCGCGCGGATGGTAGCCAGGAGGTC
GTACCCTGCCGTTGTCGTATCGACACCGCGACGGAGTTGACCTACTACCAGAACGACGGC
ATTTTGCATTATGTCATTCGTAATATGTTGAAGTAA
>tmpTY2482_00357 | Escherichia coli O104:H4 str. TY-2482 GTP cyclohydrolase-2 (591 nt)
ATGCAGCTTAAACGTGTGGCAGAAGCCAAACTGCCAACCCCATGGGGCGATTTCCTGATG
GTGGGATTTGAAGAACTGGCAACCGGACACGATCATGTCGCGCTAGTCTATGGCGATATT
TCCGGGCATACCCCGGTACTTGCGCGCGTCCATTCCGAATGTCTGACCGGTGACGCCCTG
TTCAGCTTGCGCTGCGATTGTGGCTTCCAGCTCGAAGCGGCATTGACGCAAATTGCCGAG
GAAGGCCGTGGTATTTTGCTGTATCACCGTCAGGAAGGTCGTAACATTGGTCTGCTGAAT
AAAATCCGCGCTTACGCACTGCAGGATCAAGGTTACGATACCGTAGAGGCTAACCACCAG
TTAGGCTTCGCCGCTGATGAGCGCGACTTCACTCTTTGCGCTGATATGTTCAAACTCCTT
GGCGTCAATGAAGTCCGCTTGTTAACCAATAACCCGAAAAAAGTCGAAATTCTGACCGAA
GCAGGGATTAATATTGTTGAACGCGTACCATTGATTGTAGGTCGTAACCCCAATAACGAA
CATTATCTCGATACCAAAGCCGAGAAAATGGGCCATTTGCTGAACAAATAA
>tmpTY2482_00358 | Escherichia coli O104:H4 str. TY-2482 phosphatidylglycerophosphatase B (765 nt)
ATGCGTTCGATTGCCAGACGTACCGCAGTGGGAGCTGCACTATTGCTTGTCATGCCAGTA
GCCGTATGGATTTCTGGCTGGCGTTGGCAACCTGGAGAACAAAGTTGGCTACTAAAAGCG
GCTTTTTGGGTTACTGAAACTGTCACCCAGCCCTGGGGCGTCATTACACATTTGATTTTA
TTCGGCTGGTTTCTCTGGTGTCTGCGTTTTCGCATTAAGGCTGCCTTTGTATTATTTGCC
ATTCTGGCGGCCGCAATCCTTGTGGGACAAGGCGTTAAATCCTGGATCAAAGACAAAGTC
CAGGAACCACGACCTTTTGTTATCTGGCTGGAAAAAACACATCATATTCCGGTTGATGAG
TTCTACACTTTAAAGCGAGCAGAACGCGGAAATCTAGTGAAAGAACAGTTGGCTGAAGAG
AAAAATATCCCACAATATTTGCGTTCACACTGGCAGAAAGAGACGGGGTTTGCCTTTCCT
TCCGGTCACACGATGTTTGCTGCCAGTTGGGCACTGCTGGCCGTTGGTTTGCTGTGGCCG
CGTCGGCGAACGTTAACCATTGCTATCTTGCTGGTCTGGGCAACGGGAGTCATGGGAAGC
CGCCTGCTGCTCGGGATGCATTGGCCACGCGATCTGGTAGTAGCTACGTTGATTTCGTGG
GCGCTGGTGGCGGTGGCAACGTGGCTTGCGCAACGAATTTGTGGGCCATTAACACCACCT
GCGGAAGAAAATCGCGAAATAGCGCAACGAGAACAAGAAAGTTAA
>tmpTY2482_00359 | Escherichia coli O104:H4 str. TY-2482 inner membrane protein yciS (309 nt)
GTGAAATATTTACTCATTTTCTTACTGGTGTTAGCGATCTTCGTGATTTCGGTCACGTTG
GGTGCGCAGAACGATCAACAGGTGACGTTTAATTATCTGTTAGCGCAAGGGGAGTACCGT
ATTTCCACATTGCTGGCGGTATTGTTTGCTGCGGGGTTTGCTATCGGTTGGTTGATTTGT
GGCCTGTTCTGGCTGCGAGTTCGTGTTTCCCTGGCGCGCGCTGAACGTAAAATAAAGCGA
CTGGAAAACCAGCTTTCACCCGCGACTGACGTGGCTGTAGTGCCGCACTCGTCAGCGGCG
AAGGAATAA
>tmpTY2482_00360 | Escherichia coli O104:H4 str. TY-2482 hypothetical protein (1170 nt)
ATGCTGGAGTTGTTGTTTCTGCTTTTGCCTGTAGCCGCTGCCTATGGCTGGTATATGGGC
CGCAGAAGTGCGCAACAAAACAAGCAAGATGAAGCCAACCGCTTGTCGCGTGATTACGTA
GCGGGGGTTAACTTCCTGCTTAGTAATCAACAGGATAAAGCGGTAGACCTGTTTCTCGAT
ATGCTTAAAGAGGATACAGGCACCGTTGAAGCCCACCTTACGCTCGGAAACCTGTTCCGT
TCGCGTGGCGAAGTTGATCGCGCTATTCGCATCCATCAGACCCTAATGGAAAGCGCCTCG
CTGACCTATGAACAGCGTCTGTTGGCGATTCAACAACTAGGGCGTGATTACATGGCCGCC
GGGTTATACGACCGCGCGGAAGACATGTTCAATCAGCTGACCGATGAAACTGACTTCCGC
ATTGGCGCTCTGCAACAGTTGCTACAAATCTACCAGGCTACCAGTGAGTGGCAGAAAGCA
ATTGATGTTGCCGAACGCCTGGTGAAGCTGGGTAAAGATAAACAGCGCGTCGAAATTGCC
CATTTCTACTGTGAGTTAGCCCTGCAGCATATGGCCAGCGACGATCTCGATCGTGCCATG
ACCTTGCTAAAAAAAGGGGCGGCGGCAGATAAAAACAGCGCCCGCGTATCCATCATGATG
GGACGCGTGTTTATGGCGAAAGGAGAATACGCCAAAGCCGTCGAAAGTTTGCAACGCGTG
ATATCCCAGGACAGAGAACTGGTCAGCGAAACGCTGGAAATGTTGCAAACCTGCTATCAG
CAGTTGGGTAAAACTGCCGAATGGGCAGAATTCCTGCAACGCGCGGTGGAAGAGAACACC
GGTGCCGATGCTGAATTGATGCTTGCTGATATCATCGAAGCGCGCGACGGTAGTGAGGCC
GCACAGGTCTATATTACGCGCCAGCTTCAGCGTCATCCGACCATGCGTGTGTTCCATAAG
TTAATGGATTACCACTTAAATGAAGCGGAAGAAGGGCGTGCCAAAGAGAGCCTGATGGTG
CTGCGTGACATGGTTGGCGAAAAGGTACGTAGTAAGCCTCGTTATCGCTGCCAGAAATGT
GGTTTTACCGCATACACCCTCTACTGGCATTGTCCGTCTTGTCGGGCCTGGTCAACCATT
AAACCGATTCGCGGTCTTGATGGCCTGTAA
>tmpTY2482_00361 | Escherichia coli O104:H4 str. TY-2482 orotidine 5'-phosphate decarboxylase (798 nt)
ATGCTCGCCGTTTACCTGTTTCGCGCCACTTCCGGTGCCCATCATCAAGAAGGTCTGGTC
ATGACGTTAACTGCTTCATCTTCTTCCCGCGCTGTTACGAATTCTCCTGTGGTTGTTGCC
CTTGATTATCATAATCGTGATGACGCGCTGTCCTTTGTCGACAAGATCGACCCACGCGAT
TGTCGTCTGAAGGTCGGCAAAGAGATGTTTACATTGTTTGGGCCACAGTTTGTGCGCGAA
CTTCAACAGCGTGGTTTTGATATCTTTCTTGACCTGAAATTCCACGATATTCCTAACACT
GCAGCGCACGCTGTCGCTGCTGCAGCTGACTTAGGCGTGTGGATGGTGAATGTTCATGCC
TCTGGTGGGGCGCGTATGATGACCGCAGCGCGTGAGGCACTGGTTCCGTTTGGCAAAGAT
GCACCGCTTTTGATTGCTGTGACAGTGTTGACCAGCATGGAAGCCAGCGACCTGGTCGAT
CTTGGCATGACACTGTCACCTGCAGATTATGCAGAACGTCTGGCGGCACTGACGCAAAAA
TGTGGCCTTGATGGTGTGGTGTGTTCTGCTCAGGAAGCTGTGCGCTTTAAACAGGTATTC
GGTCAGGAGTTCAAACTGGTTACGCCGGGCATTCGTCCGCAGGGGAGTGAAGCTGGTGAC
CAGCGCCGCATTATGACGCCAGAACAGGCGTTGTCGGCTGGTGTTGATTATATGGTGATT
GGTCGCCCGGTAACGCAATCGGTAGATCCAGCGCAGACGCTGAAAGCGATCAACGCCTCT
TTACAGCGGAGTGCATGA
>tmpTY2482_00362 | Escherichia coli O104:H4 str. TY-2482 putative translation initiation factor SUI1 (327 nt)
ATGAGTGATTCCAACAGCCGTCTGGTCTACTCAACGGAAACCGGACGTATTGATGAGCCC
AAAGCGGCCCCTGTACGCCCTAAAGGCGACGGTGTGGTGCGTATTCAGCGTCAGACCAGT
GGACGTAAAGGTAAGGGCGTTTGCCTGATTACCGGTGTCGATCTCGATGATGCCGAACTG
ACAAAACTTGCAGCGGAACTGAAGAAAAAATGCGGCTGCGGCGGAGCAGTTAAAGATGGA
GTTATTGAAATCCAGGGCGATAAGCGTGATTTATTAAAATCACTACTTGAAGCGAAAGGG
ATGAAGGTAAAACTCGCAGGCGGTTAA
>tmpTY2482_00363 | Escherichia coli O104:H4 str. TY-2482 osmotically-inducible lipoprotein B (219 nt)
ATGTTTGTAACGAGCAAAAAAATGACCGCGGCTGTTCTGGCAATTACTTTGGCAATGTCT
CTGAGTGCCTGTTCTAACTGGTCTAAACGGGACCGCAACACCGCAATCGGCGCGGGTGCA
GGGGCATTAGGCGGTGCAGTACTGACCGATGGCAGTACGTTGGGTACATTAGGTGGTGCA
GCTGTCGGTGGTGTTATTGGTCACCAGGTCGGTAAATAA
>tmpTY2482_00364 | Escherichia coli O104:H4 str. TY-2482 hypothetical protein (750 nt)
ATGAATTCCCGACAACAAACTATTCTACAGATGGTCATTGACCAGGGTCAGGTTAGCGTA
ACCGATCTGGCAAAAGCCACTGGAGTTTCTGAAGTTACCATTCGCCAGGATCTCAACACC
CTCGAAAAACTGAGTTACCTCCGCCGTGCACATGGCTTTGCAGTTTCGCTTGATAGTGAT
GACGTCGAAACCCGTATGATGAGCAACTATACGCTGAAGCGTGAACTCGCCGAGTTTGCC
GCGTCTCTGGTTCAACCGGGCGAAACCATCTTTATCGAAAATGGTAGCAGCAATGCCCTG
CTCGCCCGGACTCTGGGCGAACAGAAGAAAAATGTCACTATCATCACAGTCAGCAGCTAC
ATTGCGCATTTGCTGAAAGACGCGCCTTGTGAAGTCATTTTGCTCGGTGGCGTGTACCAG
AAAAAAAGCGAAAGTATGGTTGGCCCTTTGACACGCCAGTGCATCCAGCAGGTACATTTC
AGCAAAGCATTTATTGGTATTGATGGCTGGCAACCTGAAACTGGATTCACCGGTCGCGAT
ATGATGCGTACCGATGTGGTCAATGCCGTGCTGGAAAAAGAGTGCGAAGCGATAGTCCTG
ACTGACAGCTCGAAATTTGGTGCTGTACATTCATACTCCATCGGTCCCGTTGAGCGATTC
AATCGCGTGATTACCGATTCGAAAATACGCGCCAGCGATCTGATGCATCTTGAGCACAGT
AAACTCACCGTTCACGTCGTTGACATTTAA
>tmpTY2482_00365 | Escherichia coli O104:H4 str. TY-2482 UPF0509 protein yciZ (174 nt)
ATGTCTGAATTTGATGCCCAGCGCGTTGCCGAACGTATTGATATTGTGTTAGATATCCTT
GTGGCAGGCGATTACCACTCTGCGATCCATAATCTCGAGATACTTAAAGCAGAACTCTTG
CGCCAGGTTGCTGAATCTACGCCAGACATCCCGAAGGCACCGTGGGAGATTTAA
>tmpTY2482_00366 | Escherichia coli O104:H4 str. TY-2482 cyclic di-GMP phosphodiesterase Gmr (1986 nt)
ATGAAAACCGTTAGGGAGTCCACAACGTTGTACAACTTTCTCGGATCGCACAATCCATAC
TGGCGGTTGACGGAAAGCAGCGATGTTTTGCGCTTTTCTACCACCGAAACCACAGAACCT
GATCGTACTTTGCAGTTATCTGCCGAACAGGCTGCTCGCATCAGGGAAATGACGGTCATC
ACCTCCAGCCTGATGATGAGTCTGACCGTCGATGAGAGCGATCTTTCTGTGCATCTGGTA
GGACGAAAAATCAATAAACGGGAATGGGCTGGCAACGCGTCTGCATGGCATGACACACCG
GCAGTTGCTCGTGATTTATCACACGGGCTTTCCTTTGCTGAGCAGGTAGTTTCTGAAGCA
CATTCCGCAATAGTGATTCTCGACAGCCGGGGGAATATCCAACGCTTCAATCGGTTATGT
GAAGATTACACTGGGTTGAAAGAACACGACGTCATTGGCCAAAGCGTGTTTAAACTGTTT
ATGAGCCGTCGTGAAGCTGCGGCATCCAGGCGCAATAACCGTGTATTTTTTCGAAGCGGC
AATGCATATGAAGTCGAACTGTGGATACCAACACGTAAAGGCCAGCGGCTGTTTCTGTTT
CGCAATAAATTTGTCCACAGCGGCAGTGGCAAAAACGAGATTTTTTTAATCTGTTCCGGC
ACCGACATTACCGAAGAGCGCCGCGCTCAGGAGCGACTGCGTATTCTGGCAAATACCGAC
AGTATCACCGGACTGCCGAATCGTAACGCAATGCAGGATTTAATCGATCACGCTATTAAT
CATGCAGATAACAATAAAGTTGGGGTTGTGTATCTTGATTTGGATAATTTCAAAAAGGTC
AACGACGCCTATGGGCATTTGTTTGGTGACCAGTTATTACGCGACGTGTCATTGGCTATT
TTAAGCTGTCTCGAACATGACCAGGTGTTGGCGCGTCCAGGTGGCGATGAGTTTCTGGTA
CTGGCATCCAACACCTCACAAAGCGCGCTGGAAGCAATGGCATCACGAATTTTGACCCGC
TTACGGCTCCCCTTTCGCATTGGTTTAATTGAAGTTTATACCAGCTGTTCAGTAGGTATT
GCACTCTCTCCCGAACATGGTTCAGACAGCACGGCTATTATTCGTCACGCCGACACAGCA
ATGTACACAGCGAAGGAAGGCGGACGAGGACAATTTTGCGTTTTTACCCCAGAAATGAAT
CAACGGGTATTTGAATATCTCTGGCTGGATACCAACTTGCGTAAAGCACTGGAAAACGAT
CAGTTGGTTATTCACTATCAACCGAAAATCACCTGGCGTGGCGAAGTGCGCAGTCTGGAA
GCACTAGTACGTTGGCAGTCACCTGAACGTGGGTTGATTCCACCGTTGGACTTCATTTCC
TACGCCGAAGAGTCAGGGCTAATTGTGCCTTTAGGCCGTTGGGTGATTCTCGATGTCGTA
CGCCAGGTGGCGAAGTGGCGGGATAAAGGTATTAACCTGCGAGTGGCGGTAAATATTTCT
GCACGTCAGCTCGCCGATCAAACCATTTTCACCGCCCTGAAACAGGTTCTCCAGGAACTC
AATTTTGAATACTGCCCTATAGATGTTGAACTGACAGAGAGTTGTCTGATTGAGAATGAT
GAACTGGCACTGTCTGTTATTCAACAATTTAGCCAACTAGGTGCGCAAGTGCATCTGGAT
GATTTTGGTACCGGCTACTCTTCACTTTCGCAACTGGCGCGCTTTCCGATCGATGCCATC
AAACTTGACCAGGTTTTTGTTCGAGATATTCACAAACAACCTGTCTCGCAGTCACTGGTC
CGGGCGATCGTCGCTGTGGCCCAGGCATTGAATCTTCAGGTGATCGCCGAAGGTGTAGAG
AGTGCAAAAGAAGATGCTTTTTTAACCAAGAACGGGATCAATGAGCGGCAAGGATTTTTG
TTTGCCAAACCGATGCCCGCCGTCGCCTTCGAACGCTGGTATAAACGCTATCTGAAGCGC
GCATAA
>tmpTY2482_00367 | Escherichia coli O104:H4 str. TY-2482 exoribonuclease 2 (1935 nt)
ATGTTTCAGGACAACCCGCTGCTAGCGCAGCTTAAACAGCAACTGCATTCCCAGACGCCA
CGCGCTGAAGGGGTGGTAAAAGCCACAGAAAAAGGCTTTGGCTTCCTGGAAGTCGACGCG
CAAAAAAGTTATTTCATTCCGCCGCCGCAGATGAAAAAAGTCATGCATGGCGACCGAATT
ATCGCGGTGATCCACAGTGAAAAAGAACGTGAATCCGCAGAGCCAGAAGAACTGGTTGAA
CCGTTCCTGACTCGTTTCGTGGGTAAAGTTCAGGGCAAAAATGACCGTCTGGCCATCGTT
CCTGATCATCCACTCTTAAAAGACGCCATTCCTTGCCGCGCAGCCCGTGGCCTGAACCAC
GAGTTTAAAGAAGGCGACTGGGCGGTTGCCGAAATGCGCCGTCATCCGCTGAAAGGCGAT
CGTTCTTTCTATGCTGAACTGACACAATACATCACTTTTGGTGACGACCACTTTGTACCG
TGGTGGGTTACCCTTGCGCGCCATAATCTGGAAAAAGAAGCACCAGACGGCGTCGCTACC
GAAATGCTCGATGAAGGTCTGGTTCGTGAAGATCTGACCGCGCTGGATTTTGTCACCATC
GACAGTGCCAGCACAGAAGATATGGATGACGCCCTTTTCGCTAAGGCGTTGCCGGATGAC
AAACTTCAGCTGATTGTGGCGATTGCCGATCCAACCGCGTGGATTGCTGAAGGCAGCAAG
CTGGACAAAGCCGCGAAAATTCGCGCATTCACCAACTATCTGCCTGGCTTCAACATCCCT
ATGCTGCCTCGCGAGCTTTCTGACGATCTCTGCTCACTGCGCGCCAATGAAGTCCGCCCG
GTACTGGCATGCCGCATGACGCTCTCCGCTGATGGCACCATTGAAGATAATATCGAATTC
TTTGCCGCCACCATCGAATCCAAAGCAAAGCTGGTGTATGACCAGGTTTCTGACTGGCTG
GAAAATACCGGTGACTGGCAGCCTGAAAGTGAAGCAATTGCCGAACAAGTCCGTTTGCTA
GCGCAAATTTGCCAACGCCGCGGCGAGTGGCGTCATAACCACGCACTGGTGTTTAAAGAT
CGCCCGGATTACCGCTTTATTCTCGGTGAAAAAGGTGAAGTGCTGGATATCGTCGCCGAG
CCTCGTCGCATTGCCAACCGTATCGTCGAAGAAGCGATGATTGCCGCTAACATTTGTGCG
GCCCGCGTACTGCGCGATAAGCTCGGTTTTGGCATCTATAACGTGCATATGGGCTTTGAT
CCGGCGAATGCCGACGCGCTGGCAGCGTTGCTGAAAACGCACGGTCTGCATGTCGATGCC
GAAGAAGTGCTCACGCTGGACGGTTTCTGCAAACTGCGTCGTGAACTGGATGCGCAACCA
ACTGGTTTCCTCGACAGCCGCATTCGTCGCTTCCAGTCATTTGCTGAAATTAGCACTGAA
CCCGGTCCTCACTTTGGCCTCGGTCTGGAAGCATACGCCACCTGGACTTCGCCGATCCGT
AAATATGGCGACATGATCAACCACCGTCTGCTGAAAGCGGTTATCAAAGGCGAAACTGCG
ACGCGCCCACAGGATGAAATCACTGTCCAAATGGCCGAGCGTCGCCGTCTCAACCGGATG
GCAGAACGTGATGTTGGCGACTGGTTATACGCACGCTTCCTGAAAGACAAAGCCGGGACC
GACACCCGTTTCGCGGCGGAAATTGTCGATATCAGCCGTGGCGGCATGCGTGTGCGTTTG
GTTGATAACGGCGCTATCGCCTTTATTCCGGCACCTTTCTTACACGCTGTGCGCGATGAA
CTGGTTTGCAGCCAGGAAAACGGCACTGTACAAATTAAAGGTGAAACGGTTTACAAAGTA
ACTGACGTTATTGACGTCACCATTGCCGAAGTCCGCATGGAAACCCGCAGCATTATTGCG
CGCCCGGTCGCGTAA
>tmpTY2482_00368 | Escherichia coli O104:H4 str. TY-2482 hypothetical protein (1128 nt)
ATGGAACAACGCCACATCACCGGCAAAAGCCACTGGTATCATGAAACGCAATCCAGTACT
GCGGAGTATGACGTTCTGCCTCTGGTCCCGGAAGCCGCAAAGGTCAGCGATCCCTTTCTG
CTCGACGTGATCCTTGATGAAGAAACGCTGGCTCCCTTCCTTTCATGGCTAGTCCCTGCG
CGCGTTCTTGCAGTGGAATTGTTCCCTGACCAGCTTACCGTGACCCGTTCACAGACCTTC
ACCGCTTATGAACGCTTGTCTACGGCCCTGACGGTTGCTCAGGTTTGCGGCGTCCAGCGG
TTATGTAACTACTATTCGGCGCGACTTACGCCGCTCCCCGGGCCTGATTCCTCCAGGGAA
AGCAATCATAGGTTGGCACAAATCACGCGATATGCCCGCCAACTGGCTAGCTCGCCTTCT
ATTATCGACAACCGATCGCGCCAGCATCTGAATGACGTCGGTCTTACTGCCGGGGACTGT
GTGATCATTAACCAAATCATTGGTTTTATTGGCTTTCAGGCGCGGACCATTGCGACATTT
CAGGCTTATCTCGGGCACCCGGTACGCTGGTTACCCGGTCTGGAAATACAAAACTACGCC
GACGCGTCACTGTTTGCTGATGAATCAATACGCTGGCGAAGCAGCTATGAGGTGGAAAAA
CTACCTGAAGAGTACACAAAAAGTTCAACAGCAGAACTTTGCCAACTGGCCGAAACACTC
TCTCTCCACCCTATTTCACTTTCCCTTCTCGAAAGGTTGTTAAACAGTACACGGGTTAAT
ACACAGCCGGATAATAAGCTTGCGGCGTTGTTATGCGCGCGGATAAATGGCAGTCCTGCT
TGTTTTGCCGCCTGTATGGATTCATCAAATGAATATAAAAAAATCAGCCCCCTTCTGCGC
AAGGGCGAAAATGAAATTAACCAATGGGCTGACCGTCATTCTGTTGAGCACGCTACCGTT
CAGGCGATACAATGGCTGACCCGAGCACCCGATCGCTTTAGCGCCGCCCAGTTCAGCCCT
TTACTCGAACACGAAAAATCATCAACGCAGATTATTAATCTGCTGGTATGGAGCGGGCTG
TGTGGCTGGATAAATCGCTTAAAAATCGCGTTGGGTGAGACATATTAA
>tmpTY2482_00369 | Escherichia coli O104:H4 str. TY-2482 enoyl-[acyl-carrier-protein] reductase [NADH] (789 nt)
ATGGGTTTTCTTTCCGGTAAGCGCATTCTGGTAACCGGTGTTGCCAGCAAACTATCCATC
GCCTACGGTATCGCTCAGGCGATGCACCGCGAAGGAGCTGAACTGGCATTCACCTACCAG
AACGACAAACTGAAAGGCCGCGTAGAAGAATTTGCCGCTCAATTGGGTTCTGACATCGTT
CTGCAGTGCGATGTTGCAGAAGATGCCAGCATCGACACCATGTTCGCTGAACTGGGGAAA
GTTTGGCCGAAATTTGACGGTTTCGTACACTCTATTGGTTTTGCACCTGGCGATCAGCTG
GATGGTGACTATGTTAACGCCGTTACCCGTGAAGGCTTCAAAATTGCCCACGACATCAGC
TCCTACAGCTTCGTTGCAATGGCAAAAGCTTGCCGCTCCATGCTGAATCCGGGTTCTGCC
CTGCTGACCCTTTCCTACCTTGGCGCTGAGCGCGCTATCCCGAACTACAACGTTATGGGT
CTGGCAAAAGCGTCTCTGGAAGCGAACGTGCGCTATATGGCGAACGCGATGGGTCCGGAA
GGTGTGCGTGTTAACGCCATCTCTGCTGGTCCGATCCGTACTCTGGCGGCCTCCGGTATC
AAAGACTTCCGCAAAATGCTGGCTCATTGCGAAGCCGTTACCCCGATTCGCCGTACCGTT
ACTATTGAAGATGTGGGTAACTCCGCGGCATTCCTGTGCTCCGATCTCTCTGCCGGTATC
TCCGGTGAAGTGGTCCACGTTGACGGCGGTTTCAGCATCGCTGCAATGAACGAACTCGAA
TTGAAATAA
>tmpTY2482_00370 | Escherichia coli O104:H4 str. TY-2482 hypothetical protein (351 nt)
ATGGATAAAATAAAATCAAATGCGCGTGATTTAAGACGCAATCTCACTTTGCAGGAACGA
AAGCTCTGGCGATATCTTCGCAGCCGACGTTTTGGTGATTTCAAATTTCGCCGTCAACAT
CCGGTGGGGAGCTACATTCTCGATTTTGCTTGCTGCTCGGCGCGCGTAGTCGTTGAGCTG
GATGGTGGGCAGCATGATTTGGCAGTTGCCTATGATACCAGGCGCACTAGCTGGCTTGAG
TCGCAGAGCTGGACCGTGCTGCGTTTCTGGCATAACGAGATTGATTGTAATGAGGAGGCG
GTGCTGGAGATTATTCTGCAGGAACTGAACCGCCGGTCACCCTCACCCTGA
>tmpTY2482_00371 | Escherichia coli O104:H4 str. TY-2482 peptide transport system ATP-binding protein SapF (807 nt)
ATGATCGAAACGCTGCTTGAAGTGCGTAATTTAAGTAAAACGTTCCGCTACCGGACCGGT
TGGTTTCGTCGTCAGACCGTAGAAGCGGTAAAACCCTTGAGCTTTACGCTACGTGAAGGC
CAGACACTGGCGATTATTGGCGAGAATGGTTCGGGTAAATCCACGCTGGCAAAAATGCTG
GCGGGAATGATAGAACCTACCAGCGGCGAGTTATTGATTGACGATCATCCACTGCATTTT
GGCGATTATTCCTTCCGCAGTCAGCGTATTCGCATGATTTTTCAGGATCCTTCGACCTCG
TTGAATCCCCGTCAACGTATCTCGCAAATTCTGGATTTTCCACTGCGCCTGAACACCAAC
CTGGAACCGGAACAGCGTCGCAAACAGATTATTGAAACGATGCGTATGGTTGGGCTGCTA
CCGGATCACGTCAGTTACTATCCGCATATGTTGGCCCCCGGGCAAAAACAGCGTCTGGGT
CTGGCGCGCGCGCTGATATTGCGCCCAAAAGTCATTATTGCCGATGAAGCCCTCGCTTCA
CTGGATATGTCGATGCGTTCGCAGTTGATTAATCTGATGCTGGAATTACAGGAAAAACAG
GGCATTTCGTATATTTATGTTACCCAGCATATCGGAATGATGAAGCACATTAGCGACCAG
GTGCTGGTGATGCATCAGGGCGAGGTTGTCGAGCGAGGCAGCACCGCGGATGTGCTGGCA
TCGCCGCTGCATGAACTCACCAAACGGCTGATTGCCGGGCACTTTGGCGAAGCATTGACA
GCGGATGCGTGGCGTAAAGATCGCTAA
>tmpTY2482_00372 | Escherichia coli O104:H4 str. TY-2482 peptide transport system ATP-binding protein SapD (993 nt)
ATGCCATTACTCGATATTCGTAACCTGACTATTGAATTTAAAACCGGGGATGAGTGGGTT
AAAGCCGTTGACCGGGTAAGTATGACCTTAACCGAAGGTGAAATCCGCGGTCTTGTTGGT
GAATCCGGTTCCGGCAAGAGTTTGATTGCGAAAGCGATTTGTGGGGTGAATAAAGATAAC
TGGCGTGTTACTGCTGACCGTATGCGTTTTGATGATATCGATTTGCTGCGTCTCTCCGCA
CGCGAACGGCGCAAACTGGTTGGCCATAACGTGTCGATGATTTTCCAGGAACCGCAGTCG
TGTCTTGACCCTTCAGAACGTGTGGGTCGCCAGTTGATGCAAAACATCCCAGCCTGGACC
TATAAAGGCCGTTGGTGGCAGCGTTTTGGCTGGCGCAAACGCCGTGCCATCGAACTACTG
CACCGCGTGGGGATTAAAGATCACAAAGATGCTATGCGCAGTTTTCCCTATGAGTTAACC
GAAGGTGAATGTCAAAAAGTGATGATAGCCATTGCACTGGCGAATCAACCGCGTCTGCTA
ATTGCTGACGAACCGACCAACTCAATGGAGCCAACAACCCAGGCGCAAATCTTTCGCCTG
TTGACGCGTCTCAACCAAAACAGCAATACCACTATTTTGCTTATCAGCCATGACTTACAA
ATGCTTAGCCAATGGGCGGATAAAATTAACGTGCTTTACTGCGGTCAAACGGTGGAAACC
GCGCCAAGTAAGGAGTTGGTGACAATGCCACATCATCCTTATACCCAGGCGCTGATCCGG
GCGATACCAGACTTCGGTAGCGCGATGCCGCATAAAAGTCGCCTCAATACGCTGCCCGGC
GCTATCCCACTGCTGGAACAGTTACCGATTGGTTGTCGTCTGGGGCCGCGTTGCCCGTAC
GCACAACGAGAATGCATTGTGACGCCACGTTTGACGGGGGCGAAAAATCATCTCTATGCC
TGTCATTTCCCGCTGAACATGGAGAAAGAGTGA
>tmpTY2482_00373 | Escherichia coli O104:H4 str. TY-2482 peptide transport system permease sapC (891 nt)
ATGCCTTACGATAGCGTATACAGCGAAAAGCGCCCGCCGGGCACGCTGCGTACCGCCTGG
CGCAAATTTTATAGTGACGCCTCTGCGATGGTCGGCCTGTACGGCTGCGCGGGGCTGGCT
GTACTGTGTATTTTTGGCGGCTGGTTTGCGCCTTACGGCATCGACCAGCAATTTCTCGGT
TACCAATTATTGCCGCCGTCATGGTCGCGCTATGGCGAAGTTTCTTTCTTCCTGGGGACT
GACGACCTCGGACGCGATGTTTTAAGTCGTTTACTGAGCGGAGCTGCGCCAACCGTGGGT
GGCGCATTTGTGGTGACGCTTGCCGCGACGATCTGTGGCCTGGTACTGGGCACCTTCGCC
GGGGCGACGCACGGCCTCCGCTCAGCGGTGCTTAACCATATTCTGGATACCTTACTGGCG
ATCCCTTCGCTGCTGCTGGCAATTATCGTTGTAGCGTTTGCCGGACCGAGTTTGTCTCAC
GCCATGTTTGCCGTCTGGCTGGCGCTGCTGCCGCGTATGGTACGTTCGATTTACAGCATG
GTGCATGACGAACTGGAAAAAGAGTACGTTATCGCCGCCCGTCTGGATGGCGCATCAACG
CTGAATATTCTCTGGTTTGCTGTGATGCCTAACATCACCGCCGGGCTGGTCACGGAGATC
ACCCGCGCACTGTCGATGGCAATTCTCGATATCGCCGCGCTGGGCTTTCTCGATCTCGGC
GCACAACTCCCCTCGCCTGAATGGGGAGCGATGCTCGGTGATGCGCTGGAACTGATTTAT
GTCGCCCCGTGGACTGTCATGCTGCCAGGTGCGGCAATTATGATTAGCGTGCTGTTGGTT
AACCTCCTTGGCGATGGCGTTCGTCGTGCGATTATTGCGGGGGTGGAATAA
>tmpTY2482_00374 | Escherichia coli O104:H4 str. TY-2482 peptide transport system permease sapB (966 nt)
ATGATTATCTTCACCTTACGCCGCATTTTGTTATTGATTGTTACCTTGTTCCTGCTGACC
TTCGTTGGCTTCAGTTTGAGCTATTTCACTCCACACGCGCCGTTACAAGGCGCGTCACTG
TGGAATGCCTGGGTGTTCTGGTTTAATGGCCTGATCCACTGGGATTTTGGTGTTTCCAGC
ATTAACGGTCAACCAATTGCCGAACAGTTAAAAGAGGTCTTCCCGGCGACGATGGAACTG
TGCATCCTCGCCTTCGGTTTTGCGCTGATTGTTGGCATCCCCGTGGGGATGATTGCCGGG
ATTACGCGCCATAAGTGGCAGGATAACTTGATCAACGCCATCGCCTTGCTGGGCTTTTCA
ATCCCGGTGTTCTGGCTGGCGCTTCTGTTGACGCTGTTTTGTTCACTCACGCTAGGTTGG
TTGCCCGTTTCAGGGCGTTTCGATCTGCTCTACGAAGTGAAACCGATTACCGGTTTTGCG
TTGATTGATGCCTGGCTTTCGGACTCACCATGGCGGGATGAAATGATCATGAGCGCAATC
CGCCATATGATATTGCCCGTGATCACCCTGTCGGTTGCGCCAACAACTGAAGTGATCCGC
CTGATGCGTATCAGCACTATCGAAGTGTATGACCAGAACTATGTAAAAGCGGCGGCGACC
CGCGGTTTGTCGCGCTTTACTATTTTGCGTCGCCACGTTCTGCATAACGCGTTACCGCCG
GTTATTCCTCGCCTGGGCTTACAGTTTTCCACCATGCTGACGCTGGCGATGATCACCGAA
ATGGTTTTTAGCTGGCCGGGTTTAGGGCGCTGGTTAATTAACGCCATCCGCCAGCAGGAT
TACGCAGCCATTTCCGCCGGAGTGATGGTGTGTGGCTCACTGGTCATTATTGTTAACGTG
ATTTCTGATATTTTGGGTGCCATGGCTAACCCTCTGAAACATAAGGAATGGTATGCCTTA
CGATAG
>tmpTY2482_00375 | Escherichia coli O104:H4 str. TY-2482 peptide transport periplasmic protein sapA (1644 nt)
ATGCGCCAGGTATTATCGTCTCTTTTGGTGATTGCTGGACTTGTGAGTGGTCAGGCAATC
GCCGCGCCTGAATCTCCCCCGCATGCTGATATCCGCGACAGCGGTTTTGTCTATTGCGTC
AGCGGGCAAGTCAACACCTTTAACCCATCCAAAGCGAGCAGTGGGTTAATTGTCGATACC
CTTGCCGCCCAGTTTTATGATCGACTGCTGGATGTCGATCCCTATACCTATCGCCTGATG
CCGGAACTTGCCGAAAGCTGGGAAGTACTCGACAACGGCGCGACCTATCGCTTCCACCTG
CGTCGCGATGTTCCGTTTCAAAAAACCGACTGGTTTACTCCCACTCGTAAAATGAATGCC
GACGATGTGGTGTTTACCTTCCAGCGAATTTTTGACCGCAACAACCCGTGGCATAACGTC
AACGGCAGCAACTTCCCCTACTTCGACAGCCTGCAATTTGCCGATAACGTGAAAAGCGTC
CGCAAACTGGATAATCATACCGTTGAGTTCCGACTCGCCCAGCCGGATGCTTCTTTTTTG
TGGCACCTCGCAACCCATTATGCTTCGGTCATGTCGGCAGAATATGCCCGGAAGTTAGAG
AAAGAAGATCGCCAGGAGCAACTCGACCGTCAACCGGTCGGCACCGGTCCGTATCAGTTG
TCGGAATACCGCGCCGGGCAATTTATTCGCCTACAACGTCATGATGACTTCTGGCGCGGT
AAACCGTTAATGCCGCAGGTAGTGGTGGATTTAGGCTCCGGCGGCACCGGACGTTTGTCG
AAACTCCTGACCGGGGAATGCGACGTTCTGGCCTGGCCTGCTGCCAGCCAGCTATCCATT
TTGCGTGACGACCCGCGCTTGCGTTTAACGCTGCGTCCTGGGATGAACGTCGCCTATCTG
GCATTTAACACCGCCAAACCGCCGCTAAATAATCCCGCTGTCCGCCATGCGCTGGCACTG
GCGATTAATAACCAGCGCCTGATGCAATCCATCTATTATGGTACGGCTGAAACGGCGGCC
TCTATTTTACCGCGCGCCTCGTGGGCCTATGACAACGAGGCTAAAATTACTGAATACAAT
CCGGCGAAATCGCGCGAACAGTTGAAGTCGTTGGGGCTGGAAAATTTAACGCTGAAACTG
TGGGTGCCCACACGTTCGCAGGCGTGGAACCCCAGTCCACTGAAAACTGCCGAACTGATT
CAGGCGGATATGGCGCAGGTTGGCGTAAAAGTGGTGATTGTGCCGGTAGAAGGTCGCTTT
CAGGAGGCGCGGTTGATGGATATGAGCCATGATCTGACGTTATCCGGTTGGGCGACGGAC
AGTAACGACCCGGACAGTTTCTTCCGTCCGTTACTGAGCTGCGCGGCAATTCATTCGCAG
ACCAACCTCGCCCACTGGTGCGATCCGAAATTCGACAGCGTATTGCGTAAGGCGCTCTCT
TCGCAGCAGCTGGCGGCGCGTATTGAAGCCTATGACGAAGCGCAAAGTATTCTGGCGCAG
GAATTGCCCATTTTGCCGCTGGCGTCGTCATTGCGTTTGCAGGCCTATCGGTACGATATC
AAAGGTCTGGTACTTAGCCCGTTTGGTAACGCCTCCTTTGCTGGGGTGTATCGCGAGAAA
CAGGATGAGGTGAAAAAGCCATGA
>tmpTY2482_00376 | Escherichia coli O104:H4 str. TY-2482 hypothetical protein (246 nt)
ATGAACCACGATATCCCGCTAAAATATTTTGATATTGCCGATGAGTACGCGACCGAATGC
GCAGAGCCTGTCGCAGACGCTGAACGCACACCGCTGGCCCACTACTTCCAGTTACTGCTC
ACCCGTTTGATGAACAATGAAGAGATCAGCGAAGAAGCCCAACATGAAATGGCTGCTGAA
GCGGGGATTAATCCCGTACGCATTGATGAGATCGCAGAGTTTTTGAATCAATGGGGTAAT
GAGTAA
>tmpTY2482_00377 | Escherichia coli O104:H4 str. TY-2482 putrescine importer (1386 nt)
ATGGCTATTAATTCACCACTGAATATTGCTGCGCAACCCGGCAAAACCCGTCTGCGAAAA
TCACTGAAATTGTGGCAGGTGGTAATGATGGGTCTGGCCTATCTCACGCCGATGACCGTA
TTTGATACTTTTGGTATTGTCTCCGGCATTAGCGACGGTCACGTTCCGGCGTCCTATTTG
CTGGCGCTGGCGGGCGTGCTGTTTACCGCTATCAGCTACGGCAAACTGGTTCGCCAGTTT
CCGGAGGCCGGTTCGGCCTATACCTACGCGCAAAAGTCGATTAATCCGCACGTCGGATTT
ATGGTCGGCTGGTCATCACTGCTGGATTATCTCTTTTTGCCAATGATCAACGTTTTGTTG
GCGAAAATCTATCTCTCCGCCCTCTTCCCGGAAGTGCCGCCGTGGGTGTGGGTGGTAACC
TTCGTCGCCATTTTAACCGCCGCGAATCTGAAGAGCGTCAACCTGGTCGCTAACTTCAAT
ACCCTGTTTGTACTGGTGCAAATCTCCATCATGGTGGTGTTTATCTTCCTGGTAGTTCAG
GGACTGCATAAAGGAGAAGGCGTTGGCACCGTCTGGTCACTTCAGCCGTTTATCAGCGAG
AACGCGCACCTGATCCCGATTATTACCGGGGCGACGATTGTCTGTTTCTCGTTCCTCGGT
TTCGATGCGGTGACCACGCTTTCGGAAGAGACGCCGGACGCCGCACGCGTGATCCCGAAA
GCCATCTTCCTGACGGCGGTATACGGCGGCGTTATCTTTATCGCGGCGTCGTTCTTTATG
CAGCTGTTCTTTCCCGATATCAGCCGCTTTAAAGACCCGGACGCCGCACTGCCTGAAATT
GCGCTGTACGTCGGCGGCAAGCTCTTCCAGTCGATTTTCCTCTGCACCACGTTTGTGAAC
ACGTTAGCCTCTGGCCTGGCTTCACATGCCAGCGTGTCGCGTCTGCTGTATGTGATGGGG
CGTGACAATGTGTTTCCGGAGCGCGTGTTTGGCTATGTGCACCCAAAATGGCGGACTCCG
GCACTCAACGTCATTATGGTCGGGATTGTCGCGTTGTCGGCGCTGTTCTTCGATTTAGTT
ACCGCCACAGCGTTAATTAACTTCGGTGCTCTGGTGGCGTTTACCTTCGTGAATCTGTCG
GTGTTTAATCATTTCTGGCGGCGTAAAGGAATGAATAAAAGCTGGAAGGATCACTTCCAC
TATTTGCTGATGCCGCTGGTTGGCGCGCTGACGGTGGGTGTGCTGTGGGTTAACCTCGAG
TCAACGTCACTGACACTCGGTCTGGTATGGGCTTCGTTAGGCGGCGCATATTTATGGTAT
CTGATCCGCCGCTATCGCAAAGTGCCGTTGTATGATGGTGACAGAACGCCGGTGAGTGAA
ACGTAA
>tmpTY2482_00378 | Escherichia coli O104:H4 str. TY-2482 gamma-glutamylputrescine synthetase (1419 nt)
ATGGAAACCAATATCGTTGAAGTAGAGAACTTTGTTCAGCAGTCAGAAGAGAGGCGGGGT
AGCGCCTTTACGCAGGAAGTGAAACGCTACCTGGAGCGCTACCCGAATACGCAATATGTT
GATGTTTTACTTACTGATTTGAATGGTTGCTTCCGTGGAAAACGTATCCCTGTTTCAAGC
CTGAAGAAGTTGGAGAAAGGGTGTTATTTCCCGGCCTCGGTGTTTGCAATGGATATTCTG
GGCAACGTAGTAGAAGAAGCGGGTCTGGGTCAGGAAATGGGCGAGCCGGATCGTACTTGT
GTTCCTGTTCTCGGTTCCTTAACCCCTTCTGCCGCCGATCCAGAGTTTATCGGTCAGATG
CTCCTGACCATGGTCGATGAAGATGGCGCTCCCTTTGACGTTGAGCCGCGGAACGTTCTT
AACCGCCTGTGGCAGCAGCTACGCCAGCGCGGATTGTTCCCGGTTGTAGCGGTAGAGCTG
GAGTTCTATTTACTGGATCGTCAGCGCGACGCTGAAGGGTATCTGCAACCGCCCTGCGCG
CCCGGCACCGATGACCGCAATACACAAAGCCAGGTTTACTCCGTTGATAACCTCAACCAC
TTCGCCGACGTGCTCAATGATATTGATGAACTGGCGCAGTTACAGTTAATTCCCGCCGAC
GGTGCGGTCGCCGAAGCCTCGCCGGGTCAGTTTGAAATCAACCTTTACCATACCGATAAC
GTGCTGGAAGCCTGCGATGATGCGCTGGCGCTAAAACGCCTGGTGCGTCTGATGGCAGAA
AAGCATAAGATGCACGCCACTTTTATGGCGAAGCCGTATGAAGAGCACGCGGGCAGCGGG
ATGCATATCCATATCAGTATGCAAAATAATCGTGGCGAGAATGTGCTTTCTGACACAGAA
GGCGAAGATTCGCCGCTGCTGAAAAAGATGCTCGCCGGGATGATTGACCTGATGCCGTCG
TCGATGGCGTTGCTGGCACCAAACGTGAACTCGTATCGCCGCTTCCAGCCGGGAATGTAT
GTGCCGACGCAGGCGTCGTGGGGCCATAACAACCGCACCGTCGCCCTGCGTATTCCGTGC
GGCGACCGTCATAATCACCGCGTGGAATATCGCGTGGCGGGTGCCGATGCCAACCCATAT
CTGGTGATGGCAGCGATTTTTGCCGGTATTTTGCATGGCCTTGATAACGAGCTGCCGTTG
CAGGAAGAAGTCGAAGGCAACGGGCTGGAACAGGAAGGCTTACCCTTCCCGATTCGCCAG
AGCGATGCCCTGGGTGAGTTTATCGAGAATGATCACCTGCGCCGCTATTTAGGCGAACGG
TTTTGCCATGTGTATCACGCCTGTAAAAATGATGAGCTGTTGCAGTTTGAGCGCCTCATC
ACAGAAACAGAAATTGAGTGGATGTTGAAAAACGCGTAA
>tmpTY2482_00379 | Escherichia coli O104:H4 str. TY-2482 gamma-glutamyl-gamma-aminobutyrate hydrolase (765 nt)
ATGGAAAATATAATGAACAATCCGGTTATCGGTGTCGTAATGTGCAGGAACAGGCTTAAG
GGTCATGCGACCCAGACTCTGCAAGAAAAGTACCTGAATGCCATCATCCACGCAGGCGGC
TTGCCAATTGCGCTACCACATGCGCTGGCGGAACCGTCGTTACTTGAACAACTTTTGCCG
AAACTCGATGGCATTTATCTTCCTGGTAGTCCCAGCAATGTGCAGCCGCACCTATATGGT
GAAAACGGCGATGAGCCTGACGCCGATCCCGGGCGTGATCTTCTGAGCATGGCGATAATT
AATGCCGCACTCGAAAGGCGCATTCCCATTTTCGCCATCTGCCGGGGTTTACAAGAACTA
GTGGTGGCAACCGGTGGTTCGTTGCATCGCAAGCTGTGCGAACAGCCTGAATTGCTGGAA
CATCGGGAAGATCCCGAACTGCCGGTGGAACAGCAATATGCACCGTCGCATGAAGTTCAG
GTTGTAGAGGGGGGATTACTGTCTGCGTTGTTACCTGAATGTAGCAACTTTTGGGTAAAC
TCTCTACATGGACAAGGGGCGAAGGTCGTTAGCCCACGGTTGCGTGTTGAAGCTCGCTCG
CCGGATGGCTTAGTTGAGGCGGTTAGCGTCATCAATCATCCTTTTGCGCTGGGCGTACAG
TGGCACCCGGAATGGAACAGTAGCGAGTACGCGCTTTCGCGTATATTGTTCGAGGGCTTT
ATCACCGCTTGTCAGCACCATATCGCTGAAAAACAGCGACTCTGA
>tmpTY2482_00380 | Escherichia coli O104:H4 str. TY-2482 HTH-type transcriptional regulator puuR (558 nt)
ATGAGTGATGAGGGACTGGCGCCAGGAAAACGCTTGTCGGAAATCCGCCAGCAGCAGGGG
CTTTCACAACGTCGTGCCGCCGAACTCTCCGGGCTGACTCACAGTGCTATCAGTACGATA
GAACAAGATAAAGTCAGCCCTGCCATCAGTACGCTGCAAAAGCTGCTGAAGGTGTATGGT
CTGTCACTCTCGGAATTCTTTTCCGAGCCGGAAAAACCTGATGAGCCGCAGGTCGTCATT
AATCAGGACGACTTAATTGAGATGGGCAGTCAGGGTGTGTCAATGAAGCTGGTTCATAAC
GGTAACCCGAATCGCACGCTGGCGATGATCTTTGAAACGTACCAGCCGGGCACAACCACT
GGGGAAAGAATTAAGCATCAGGGTGAGGAAATAGGCACTGTACTGGAAGGTGAAATTGTT
CTGACGATTAATGGTCAGGATTATCATCTCGTCGCGGGGCAAAGTTATGCCATTAATACC
GGCATCCCGCACAGTTTCAGTAATACGTCGGCAGGTATTTGCCGAATTATCAGCGCCCAT
ACGCCCACCACGTTTTAA
>tmpTY2482_00381 | Escherichia coli O104:H4 str. TY-2482 gamma-glutamyl-gamma-aminobutyraldehyde dehydrogenase (1488 nt)
ATGAATTTTCATCATCTGGCTTACTGGCAGGATAAAGCGTTAAGTCTCGCCATTGAAAAC
CGCTTATTTATTAACGGTGAATATACTGCTGCGGCGGAAAATGAAACCTTTGAAACCGTT
GATCCGGTCACCCAGGCACCGCTGGCGAAAATTGCCCGCGGCAAGAGCGTCGATATCGAC
CGTGCGGTGAGCGCAGCACGCGGCGTATTTGAACGCGGCGACTGGTCACTCTCTTCTCCG
GCTAAACGTAAAGCGGTACTGAATAAACTCGCCGATTTAATGGAAGCCCACGCCGAAGAG
CTGGCACTGCTGGAAACTCTCGACACCGGCAAACCGATTCGTCACAGTCTGCGTGATGAT
ATTCCCGGCGCGGCGCGCGCCATTCGCTGGTACGCCGAAGCGATCGACAAAGTGTATGGC
GAAGTGGCGACCACCAGTAGCCATGAGCTGGCGATGATCGTGCGTGAACCGGTCGGCGTG
ATTGCCGCCATCGTACCGTGGAACTTTCCGCTGCTGCTGACCTGCTGGAAGCTTGGCCCG
GCGCTGGCAGCAGGGAACAGCGTTGTCCTGAAACCGTCTGAAAAATCACCGCTCAGTGCG
ATTCGTCTCGCGGGGCTGGCGAAAGAAGCAGGCTTGCCGGATGGTGTTTTGAACGTGGTG
ACAGGTTTTGGTCATGAAGCGGGGCAGGCGCTGTCGCGTCATAACGATATCGACGCCATT
GCCTTTACCGGTTCGACCCGTACCGGGAAACAGCTGCTGAAAGATGCGGGCGAGAGCAAC
ATGAAACGCGTCTGGCTGGAAGCGGGCGGCAAAAGCGCCAACATCGTTTTCGCCGATTGT
CCGGATCTGCAAAAAGCGGCAAGCGCCACCGCCGCAGGCATCTTCTACAACCAGGGCCAG
GTGTGCATCGCCGGAACGCGTTTGTTACTGGAAGAGAGCATCGCCGATGAATTCTTAGCC
CTGTTAAAACAGCAGGCGCAAAACTGGCAGCCGGGCCATCCACTTGATCCCGCAACCACC
ATGGGCACCTTAATCGACAGCGCTCACGCTGACTCGGTCCATAGCTTTATTCGGGAAGGC
GAAAGCAAAGGGCAACTGCTGCTGGATGGTCGTAACGCTGAGCTGGCTGCCGCCATCGGC
CCGACCATCTTTGTGGATGTAGACCCGAATGCGTCCTTAAGCCGCGAAGAGATTTTCGGT
CCGGTGCTGGTGGTCACGCGTTTCACATCAGAAGACCAGGCGCTACAGCTTGCCAACGAC
AGCCAGTACGGCCTTGGCGCGGCGGTATGGACGCGCGACCTCTCCCGCGCGCACCGCATG
AGCCGCCGCCTGAAGGCTGGTTCCGTCTTCGTCAATAACTACAACGACGGCGATATGACC
GTGCCGTTTGGCGGCTATAAGCAGAGCGGCAACGGTCGCGACAAATCCCTGCATGCCCTT
GAAAAATTCACCGAACTGAAAACCATCTGGATAAGCCTGGAGGCCTGA
>tmpTY2482_00382 | Escherichia coli O104:H4 str. TY-2482 hypothetical protein (1281 nt)
ATGACCGAACATACCAGCAGTTACTACGCCGCCAGTGCGAATAAATACGCGCCATTCGAC
ACGCTGAATGAGTCGATTTCCTGCGACGTTTGCGTGGTCGGCGGCGGCTATACCGGGCTC
TCTTCCGCGCTGCATCTGGCGGAAGCGGGCTTTGACGTAGTGGTTCTCGAAGCCTCACGC
ATCGGCTTTGGCGCAAGCGGGCGCAATGGCGGGCAGCTTGTGAACTCCTACAGCCGCGAC
ATCGACGTGATCGAAAAAAGCTACGGCATGGACACCGCCCGTATGCTCGGCAGCATGATG
TTCGAAGGTGGTGAGATCATCCGCGAACGTATCAAACGTTATCAGATTGACTGCGACTAC
CGCCCCGGCGGCCTGTTTGTGGCGATGAATGATAAACAGCTCGCCACACTTGAAGAGCAG
AAAGAGAACTGGGAACGCTACGGCAATAAACAGCTGGAATTGCTGGACGCCAACGCCATT
CGCCGTGAAGTAGCCAGCGATCGCTATACCGGTGCGCTGCTGGATCACAGCGGTGGGCAT
ATTCATCCGCTAAACCTCGCCATTGGCGAAGCGGACGCCATCCGCCTCAACGGCGGGCGC
GTGTATGAACTTTCTGCCGTGACGCAGATCCAGCACACCACGCCAGCGGTGGTGCGCACT
GCCAAAGGTCAGGTGACGGCGAAGTATGTGATTGTCGCCGGGAATGCGTATCTGGGCGAT
AAAGTAGAGCCGGAACTGGCGAAACGCAGCATGCCGTGCGGCACGCAGGTGATCACCACC
GAACGGCTGTCGGAAGATTTAGCCCGTTCGCTGATCCCGAAAAACTACTGTGTGGAAGAC
TGTAATTATCTGCTTGATTACTACCGTCTTACCGCCGACAACCGTTTGCTGTACGGCGGC
GGCGTGGTCTACGGCGCGCGCGACCCGGATGACGTTGAGCGTCTTGTGGTGCCGAAACTG
CTGAAAACCTTCCCGCAACTGAAGGGCGTCAAAATCGACTACCGCTGGACGGGCAACTTC
CTGCTGACCCTTTCACGGATGCCGCAGTTCGGTCGCCTCGATACCAACATCTATTACATG
CAGGGCTACAGCGGCCACGGCGTCACCTGTACCCATCTTGCCGGGCGTCTGATTGCCGAA
CTGCTGCGCGGCGACGCCGAACGTTTCGATGCCTTCGCCAATCTGCCGCATTACCCGTTC
CCCGGCGGGCGCACGCTGCGAGTACCGTTTACCGCGATGGGCGCAGCCTATTACAGCCTG
CGCGATCGTCTGGGCGTTTAA
>tmpTY2482_00383 | Escherichia coli O104:H4 str. TY-2482 4-aminobutyrate aminotransferase (1266 nt)
ATGAGCAACAATGAATTCCATCAGCGTCGTCTTTCTGCTACCCCACGCGGGGTTGGCGTG
ATGTGTAACTTCTTCGCCCAGTCGGCTGAAAACGCCACGCTGAAGGATGTTGAGGGCAAC
GAGTACATCGATTTCGCCGCAGGCATTGCGGTGCTAAATACCGGCCACCGCCACCCTGAA
CTGGTCGCGGCGGTAGAGCAGCAACTGCAACAGTTTACCCACACCGCGTATCAGATTGTG
CCGTATGAAAGCTACGTCACCCTGGCGGAGAAAATCAACGCCCTTGCCCCGGTGAGCGGG
CAGGCCAAAACCGCGTTCTTCACTACCGGCGCGGAAGCGGTGGAAAACGCGGTGAAAATT
GCTCGCGCCCATACCGGACGCCCTGGCGTGATTGCGTTTAGCGGCGGCTTCCACGGTCGT
ACGTATATGACTATGGCGTTAACTGGAAAGGTCGCTCCGTACAAAATCGGCTTCGGCCCG
TTCCCTGGTTCGGTGTATCACGTACCTTATCCGTCAGATTTACACGGCATTTCAACACAG
GACTCCCTCGACGCCATCGAACGCTTGTTTAAATCAGACATCGAAGCGAAGCAGGTGGCG
GCGATTATTTTCGAACCGGTGCAGGGCGAGGGCGGTTTCAACGTTGCGCCAAAAGAGCTG
GTTGCCGCCATTCGCCGCCTGTGCGACGAGCACGGCATTGTGATGATTGCCGATGAAGTG
CAAAGCGGCTTTGCGCGTACCGGTAAGCTGTTTGCCATGGATCATTACGTCGATAAGCCG
GATTTAATGACGATGGCGAAAAGCCTCGCGGGCGGGATGCCGCTTTCGGGCGTGGTCGGT
AACGCGAATATTATGGACGCGCCCGCGCCGGGCGGGTTGGGTGGCACCTACGCCGGGAAC
CCGCTGGCGGTGGCTGCCGCGCACGCGGTGCTCAATATTATCGACAAAGAATCACTCTGC
GAACGCGCGAATCAACTGGGCCAGCGTCTCAAAAACACGTTGATTGATGCCAAAGAAAGC
GTTCCGGCCATTGCTGCGGTACGCGGCCTGGGGTCGATGATTGCGGCAGAGTTTAACGAT
CCGCAAACGGGCAAGCCGTCAGCGGCGATTGCACAGAAAATCCAGCAACGCGCGCTGGCG
CAGGGGCTGCTCCTGCTGACCTGTGGCGCATACGGCAACGTGATTCGCTTCCTGTATCCG
CTGACCATCCCGGATGTGCAATTCGATGCGGCAATGAAAATTTTGCAGGATGCGCTGAGC
GATTAA
>tmpTY2482_00384 | Escherichia coli O104:H4 str. TY-2482 psp operon transcriptional activator (978 nt)
ATGGCAGAATACAAAGATAATTTACTTGGTGAGGCGAACAGCTTTCTCGAAGTGCTGGAA
CAGGTTTCGCATCTCGCACCGCTGGACAAACCGGTGCTCATCATCGGCGAACGCGGCACC
GGTAAAGAGCTGATTGCCAGCCGCCTGCATTATCTCTCCTCCCGTTGGCAAGGGCCGTTT
ATTTCCCTTAACTGCGCGGCGTTAAATGAAAATCTGCTGGATTCCGAACTGTTTGGTCAC
GAAGCGGGGGCGTTTACCGGTGCGCAAAAACGTCATCCTGGGAGATTTGAACGTGCCGAC
GGCGGTACGCTATTTCTTGATGAACTCGCTACGGCACCGATGATGGTGCAGGAGAAATTA
TTGCGCGTGATTGAGTACGGTGAACTGGAGCGCGTTGGCGGCAGCCAGCCATTGCAGGTG
AATGTGCGGTTGGTATGCGCGACGAATGCCGATCTCCCGGCGATGGTCAATGAAGGCACT
TTTCGCGCTGACCTGCTCGACCGACTGGCTTTTGATGTTGTACAACTGCCACCACTGCGC
GAGCGCGAAAGCGACATAATGTTGATGGCAGAACACTTTGCCATCCAGATGTGTCGGGAA
ATCAAGCTGCCTCTGTTCCCGGGGTTTACGGAGCGCGCCAGAGAAACATTGCTGAATTAT
CGTTGGCCGGGAAATATTCGTGAATTGAAAAACGTGGTGGAACGTTCAGTGTATCGCCAC
GGCACCAGCGATTATCCGCTTGATGACATCATTATTGATCCCTTTAAACGGCGTCCGCCT
GAAGACGCTATCGCCGTTTCAGAAACCACCTCGCTTCCAACACTGCCGCTGGATTTACGT
GAGTTTCAGATGCAGCAGGAAAAAGAGTTGCTGCAACTCAGTTTGCAACAAGGGAAATAT
AACCAGAAGCGCGCGGCTGAATTACTGGGGTTAACTTATCATCAGTTCCGCGCGTTGTTG
AAAAAGCACCAGATTTAG
>tmpTY2482_00385 | Escherichia coli O104:H4 str. TY-2482 phage shock protein A (669 nt)
ATGGGTATTTTTTCTCGCTTTGCCGACATCGTGAATGCCAACATCAACGCTCTGTTAGAG
AAAGCGGAAGATCCACAGAAACTGGTTCGTCTGATGATCCAGGAGATGGAAGATACACTG
GTTGAAGTACGTTCTACTTCGGCGCGCGCGTTGGCAGAAAAGAAACAGCTGACTCGCCGT
ATTGAACAAGCGTCGGCGCGTGAAGTTGAATGGCAGGAAAAAGCCGAACTGGCGCTGCTG
AAAGAGAGAGAGGATCTGGCACGTGCAGCGTTAATTGAAAAACAGAAACTGACCGATCTG
ATTAAGAGCCTGGAACATGAAGTGACGCTGGTGGACGACACGCTGGCACGCATGAAGAAA
GAGATCGGTGAGCTGGAAAACAAATTGAGCGAAACACGCGCTCGCCAGCAGGCATTGATG
TTACGTCATCAGGCGGCAAACTCGTCGCGCGATGTGCGTCGTCAGCTGGACAGTGGCAAA
CTGGATGAAGCAATGGCTCGTTTCGAATCTTTCGAACGTCGTATTGACCAGATGGAAGCG
GAAGCAGAAAGCCACAGCTTCGGTAAACAAAAATCGCTGGACGATCAGTTTGCCGAACTG
AAAGCCGATGATGCAATCAGCGAACAACTGGCACAATTAAAAGCCAAAATGAAGCAAGAC
AATCAATAA
>tmpTY2482_00386 | Escherichia coli O104:H4 str. TY-2482 phage shock protein B (225 nt)
ATGAGCGCGCTATTTCTGGCTATTCCGTTAACCATTTTTGTGCTGTTTGTTTTACCGATC
TGGTTATGGCTGCATTACAGCAATCGTTCTGGTCGCAGTGAATTGTCGCAAAGTGAGCAG
CAGCGATTAGCGCAACTGGCTGATGAAGCAAAACGGATGCGCGAACGTATTCAGGCGCTG
GAATCTATTCTTGATGCAGAACATCCGAACTGGAGGGATCGCTAA
>tmpTY2482_00387 | Escherichia coli O104:H4 str. TY-2482 phage shock protein C (360 nt)
ATGGCGGGCATTAATCTCAATAAAAAATTATGGCGTATTCCACAGCAGGGCATGGTCCGC
GGCGTCTGCGCCGGGATTGCCAACTATTTTGATGTACCGGCAAAACTGGTGCGTATCCTG
GTGGTGCTGTCGATTTTCTTCGGTCTGGCGCTGTTTACCCTGGTTGCTTACATCATTTTG
TCATTTGCGCTTGATCCAATGCCGGACAACATGGCCTTTGGTGAGCAGCTACCTTCCAGC
AGCGAATTGCTGGATGAAGTCGACCGTGAACTGGCGGCAAGTGAAACGCGTTTACGCGAG
ATGGAACGTTATGTCACTTCCGATACTTTCACGTTACGTAGCCGTTTCCGTCAACTGTGA
>tmpTY2482_00388 | Escherichia coli O104:H4 str. TY-2482 phage shock protein D (222 nt)
ATGAATACTCGCTGGCAACAGGCCGGGCAAAAGGTAAAGCCTGGTTTCAAATTAGCAGGC
AAGCTGGTACTTCTTACCGCACTGCGCTATGGCCCGGCGGGTGTGGCGGGCTGGGCGATA
AAATCAGTTGCTCGCCGACCGCTGAAAATGTTGCTGGCTGTGGCGCTGGAACCGCTGTTA
AGTCGGGCTGCTAATAAACTGGCACAGCGTTATAAAAGGTGA
>tmpTY2482_00389 | Escherichia coli O104:H4 str. TY-2482 thiosulfate sulfurtransferase PspE (315 nt)
ATGTTTAAAAAAGGCTTACTTGCTCTGGCACTGGTGTTTTCACTGCCCGTTTTCGCCGCT
GAACACTGGATCGATGTTCGTGTTCCAGAGCAGTATCAGCAAGAGCACGTTCAGGGGGCC
ATCAATATTCCCCTGAAGGAAGTGAAAGAGCGCATTGCCACCGCCGTTCCGGATAAAAAC
GACACCGTGAAAGTGTATTGCAATGCCGGACGCCAGTCAGGGCAAGCAAAAGAGATCCTT
AGCGAGATGGGATATACCCACGTTGAGAACGCCGGTGGCCTGAAAGACATCGCAATGCCG
AAGGTCAAAGGTTAA
>tmpTY2482_00390 | Escherichia coli O104:H4 str. TY-2482 putative sucrose phosphorylase (1680 nt)
ATGAAACAGAAAATTACGGATTACCTGGACGAAATCTACGGTGGAACATTTACCGCAACT
CATTTACAGAAACTTGTAACGCGTCTTGAGAGTGCGAAACGATTAATTACACAGCGACGT
AAAAAACACTGGGATGAAAGTGATGTCGTGTTAATTACCTATGCCGATCAATTTCACAGC
AATGATTTAAAACCATTACCCACATTTAATCAGTTTTACCATCAATGGCTGCAAAGCATT
TTTTCACATGTTCATTTGTTGCCGTTTTATCCATGGTCATCTGATGATGGCTTTTCGGTA
ATTGATTATCATCAGGTCGCCAGTGAAGCGGGGGAGTGGCAGGATATTCAGCAACTCGGT
GAATGCAGTCATTTAATGTTTGATTTTGTCTGCAACCATATGTCGGCAAAAAGTGAATGG
TTTAAAAACTATTTACAACAGCATCCAGGTTTTGAAGATTTTTTTATTGCCGTTGACCCG
CAAACCGATCTCAGCGCCGTCACTCGCCCGCGTGCGTTACCGTTATTAACGCCATTCCAG
ATGCGCGATCATTCAACGCGCCATTTATGGACCACCTTTAGTGACGATCAAATTGACCTG
AATTACCGTAGCCCTGAAGTGTTGCTGGCGATGGTGGATGTTTTACTCTGTTACCTTGCG
AAAGGTGCTGAGTATGTCCGCCTGGATGCCGTTGGCTTTATGTGGAAAGAGCCGGGAACA
AGCTGCATCCATCTGGAAAAAACACATCTGATTATCAAACTGTTACGGTCGATTATTGAT
AACGTTGCGCCAGGTACAGTGATCATTACCGAGACCAATGTTCCGCATAAAGACAACATT
GCTTACTTTGGCGCAGGCGATGACGAAGCACATATGGTGTACCAGTTCTCGCTGCCGCCA
CTGGTGCTGCATGCGGTGCAAAAACAGAACGTTGAGGCGCTTTGTGCGTGGGCGCAAAAC
CTGACACTACCTTCCAGCAACACCACCTGGTTTAACTTCCTCGCCTCTCACGATGGCATC
GGGCTAAACCCGCTACGGGGCTTGTTGCCTGAAAGCGAAATATTAGAGCTGGTCGAGGCG
TTACAGCAGGAAGGTGCATTAGTAAACTGGAAAAATAATCCCGACGGTACACGCAGTCCG
TATGAAATAAATGTGACCTATATGGATGCGTTAAGCCGCCGTGAGAGTAGCGATGAAGAA
CGTTGCGCCAGGTTTATTCTCGCCCATGCGATTTTGTTAAGTTTCCCCGGTGTGCCAGCG
ATATATATTCAAAGTATTCTTGGCTCGCGTAATGATTACGCAGGTGTCGAAAAACTCGGA
TATAACCGTGCGATTAACCGTAAAAAATATCACAGTAAAGAGATAACCCGAGAACTGAAC
GATGAAGCTACATTAAGGCATGCGGTATATCATGAGTTGTCGCGTTTAATTACACTTCGT
CGCAGCCATAACGAGTTTCATCCGGATAATAATTTTACCATTGATACGATTAATTCATCC
GTAATGCGTATTCAAAGAAGTAACGCTGATGGTAATTGTCTGACTGGATTGTTTAATGTC
AGTAAAAATATTCAGCATGTAAATATTACTAATCTGCATGGTCGGGATCTGATTAGTGAA
GTTGATATATTGGGTAATGAAATAACGCTGCGCCCCTGGCAGGTTATGTGGATTAAATAA
>tmpTY2482_00391 | Escherichia coli O104:H4 str. TY-2482 putative ABC transporter periplasmic-binding protein ycjN (1293 nt)
ATGATTAAATCAAAAATCGTGCTGTTATCAGCACTGGTTTCCTGCGCCCTGATTTCAGGC
TGTAAAGAAGAAAATAAAACGAATGTATCCATCGAATTTATGCATTCTTCGGTGGAGCAG
GAGCGCCAGGCCGTTATCAGTAAATTGATTGCCCGTTTTGAAAAAGAAAACCCTGGCATC
ACCGTTAAGCAAGTGCCCGTGGAAGAAGATGCCTATAACACTAAAGTCATTACTCTTTCA
CGTAGCGGTTCGCTGCCGGAAGTGATCGAAACCAGCCATGACTACGCCAAAGTGATGGAC
AAAGAGCAGCTTATTGATCGCAAAGCGGTTGCCACAGTCATCAGCAACGTTGGTGAAGGC
GCGTTTTACGATGGCGTACTGCGTATTGTGCGTACCGAAGATGGTAGCGCATGGACCGGT
GTTCCTGTCAGCGCCTGGATTGGCGGTATCTGGTATCGCAAAGATGTGCTGGCAAAAGCG
GGGCTTGAGGAGCCGAAAAACTGGCAACAGCTGCTGGACGTTGCACAGAAACTGAATGAC
CCGGCGAATAAAAAATACGGCATTGCGCTGCCTACAGCAGAAAGCGTGTTGACGGAACAA
TCCTTCTCCCAGTTTGCGTTATCCAACCAGGCTAACGTCTTTAACGCCGAAGGCAAAATC
ACCCTTGATACACCAGAGATGATGCAGGCACTGACCTATTACCGCGACCTTGCTGCCAAC
ACTATGCCGGGTTCTAACGACATCATGGAAGTGAAAGACGCCTTTATGAACGGCACCGCG
CCGATGGCGATTTACTCCACCTATATCCTTCCGGCTGTGATTAAAGAAGGCGACCCGAAA
AACGTCGGTTTCGTGGTGCCAACCGAGAAAAACTCTGCGGTCTACGGCATGTTGACCTCG
CTGACCATTACCGCCGGGCAAAAGACCGAAGAGACGGAAGCAGCTGAAAAATTTGTCACC
TTTATGGAGCAGGCAGACAACATTGCCGACTGGGTGATGATGTCGCCAGGTGCTGCGCTG
CCGGTGAATAAAGCGGTTGTCACTACCGCCACCTGGAAAGACAACGACGTTATTAAGGCG
CTGGGTGAACTACCGAATCAGCTAATCGGTGAACTGCCAAATATTCAGGTCTTTGGTGCA
GTAGGGGATAAAAACTTTACCCGCATGGGTGATGTGACGGGTTCTGGCGTGGTGAGCTCC
ATGGTGCATAACGTCACCGTGGGTAAAGCCGATCTCCCTGGCACGCTGCAAGCGAGCCAG
AAAAAGCTGGATGAACTGATCGAACAGCACTAA
>tmpTY2482_00392 | Escherichia coli O104:H4 str. TY-2482 inner membrane ABC transporter permease ycjO (882 nt)
ATGAACAGGCTTTTTTCAGGTCGTTCCGATATGCCCTTTGCGCTGCTGCTTCTCGCGCCC
AGCTTATTACTGCTGGGTGGTCTGGTGGCCTGGCCAATGGTGTCGAATATCGAAATCAGT
TTTTTACGTCTGCCGCTCAATCCCAACATCGAGTCAACCTTTGTTGGGGTGAGTAACTAT
GTGCGTATCCTCTCCGATCCCGGCTTCTGGCACTCGCTGTGGATGACGGTCTGGTATACC
GCGCTGGTGGTGGCGGGCAGCACCGTGCTCGGGCTGGCAGTGGCGATGTTTTTCAACCGC
GAGTTCCGCCTGCGCAAAACCGCGCGTTCGCTGGTGATCCTCTCCTACGTAACGCCGTCC
ATTTCGCTGGTGTTTGCCTGGAAATACATGTTCAACAACGGCTACGGCATTGTGAACTAC
CTCGGCGTCGATCTTCTGCATCTCTATGAGCAGGCACCGCTGTGGTTCGATAATCCGGGC
AGTAGCTTTGTGCTGGTGGTGCTGTTCGCCATCTGGCGCTACTTCCCGTATGCCTTTATC
TCGTTTCTGGCGATTTTGCAGACCATCGACAAATCGCTGTACGAAGCGGCAGAGATGGAT
GGCGCTAATGCCTGGCAACGGTTTCGTATCGTCACGCTGCCCGCGATTATGCCGGTCCTG
GCGACGGTGGTGACCCTGCGCACCATCTGGATGTTCTACATGTTCGCGGATGTTTATTTG
CTGACGACCAAGGTCGATATTCTCGGTGTATATCTCTACAAAACCGCCTTTGCCTTTAAT
GATTTAGGAAAAGCGGCGGCGATCTCGGTGGTGCTCTTCATCATTATTTTCGCTGTCATT
CTGCTGACCAGGAAACGGGTGAACCTCAATGGCAACAAATAA
>tmpTY2482_00393 | Escherichia coli O104:H4 str. TY-2482 inner membrane ABC transporter permease ycjP (843 nt)
ATGGCAACAAATAAACGCACACTCAGTCGCATCGGTTTTTACTGCGGGCTGGCGCTGTTT
CTCATCATCACGCTGTTTCCATTTTTTGTGATGCTGATGACCTCGTTCAAGGGCGCGAAA
GAGGCGATCTCACTGCATCCTACGCTGCTGCCGCAGCAGTGGACGCTGGAGCATTACGTC
GACATTTTTAACCCGATGATTTTCCCGTTTGTCGACTACTTCCGTAACAGTCTGGTGGTG
TCTGTGGTTTCATCCGTGGTGGCGGTATTCCTCGGCATTCTTGGGGCTTACGCGCTTTCC
CGCCTGCGCTTTAAAGGTCGGATGACCATCAACGCCAGCTTTTACACGGTGTATATGTTC
TCTGGCATTTTGCTGGTGGTGCCGCTGTTCAAAATCATCACCGCGCTGGGCATTTACGAC
ACTGAGATGGCGCTGATCATCACCATGGTGACGCAAACTCTGCCCACCGCCGTGTTTATG
CTGAAAAGCTACTTCGACACCATCCCCGATGAGATCGAAGAAGCGGCGATGATGGATGGC
CTCAACCGTCTGCAAATTATCTTCCGCATCACCGTGCCGTTGGCGATGTCCGGGCTGATA
TCCGTGTTCGTCTACTGCTTTATGGTGGCGTGGAACGACTATCTGTTTGCGTCGATCTTC
CTCTCCAGCGCCAGCAATTTCACCTTACCGGTGGGCCTGAACGCGCTGTTCAGTACGCCA
GATTACATCTGGGGACGGATGATGGCGGCCTCACTGGTGACCGCATTGCCGGTGGTGATT
ATGTATGCGCTTTCGGAACGTTTTATTAAGAGTGGTTTGACCGCCGGTGGCGTGAAGGGC
TAA
>tmpTY2482_00394 | Escherichia coli O104:H4 str. TY-2482 hypothetical protein (1053 nt)
ATGAAAAAGTTAGTAGCCACAGCACCGCGTGTTGCTGCGCTGGTTGAGTATGAAGATCGG
GCGATTTTAGCCAATGAAGTGAAAATCCGCGTGCGTTTCGGCGCACCGAAACACGGAACG
GAAGTGGTCGACTTCCGCGCCGCCAGCCCGTTTATCGATGAAGACTTTAACGGCGAATGG
CAGATGTTCACTCCGCGTCCGGCAGATGCGCCGCGCGGCATTGAGTTTGGCAAATTCCAG
CTTGGCAACATGGTGGTTGGCGACATTATCGAGTGCGGCAGCGACGTTACCGACTACGCG
GTGGGCGACAGCGTATGCGGCTACGGCCCGCTCTCCGAGACGGTCATCATTAACGCGGTG
AATAACTACAAGCTGCGCAAAATGCCGCAAGGCAGCTCGTGGAAAAACGCCGTTTGTTAC
GACCCGGCGCAGTTTGCCATGAGCGGCGTGCGCGATGCCAACGTGCGCGTGGGTGATTTT
GTGGTGGTGGTAGGGCTTGGCGCGATTGGTCAAATAGCCATCCAACTGGCGAAACGCGCT
GGCGCGTCGGTGGTGATTGGCGTCGATCCTATCGCCTATCGCTGTGATATTGCCCGTCGC
CACGGTGCTGATTTCTGCCTTAACCCCATTGGCACTGACGTAGGAAAAGAGATCAAAACG
CTGACCGGCAAGCAGGGTGCCGATGTGATTATCGAAACCAGCGGTTACGCCGACGCGCTG
CAATCGGCGCTGCGTGGCCTTGCTTATGGCGGCACCATCTCTTATGTCGCGTTTGCCAAA
CCATTTGCTGAAGGTTTTAACCTCGGACGCGAAGCGCATTTCAATAACGCCAAAATTGTT
TTCTCCCGCGCGTGCAGCGAACCGAACCCGGATTATCCGCGCTGGAGCCGTAAGCGTATT
GAAGAAACCTGCTGGGAACTGCTGATGAACGGTTATCTCAATTGCGAAGATTTAATCGAC
CCGGTAGTGACCTTTGCCAATAGCCCGGAAAGCTACATGCAGTATGTCGATCAGCATCCG
GAACAGAGCATCAAAATGGGCGTTACGTTTTAA
>tmpTY2482_00395 | Escherichia coli O104:H4 str. TY-2482 hypothetical protein (789 nt)
ATGAAAATAGGCACACAGAATCAGGCATTCTTTCCGGAAAACATTCTGGAGAAATTTCGT
TATATCAAAGAGATGGGCTTCGATGGTTTTGAGATTGACGGCAAACTGCTGGTCAACAAT
CTCGAAGAAGTCAAAGCAGCAATCAAAGAAACCGGTTTACCGGTGACCACCGCCTGCGGT
GGCTATGACGGTTGGATTGGCGACTTTATCGAAGAGCGTCGTCTTAATGGCTTAAAGCAG
ATCGAACGCATTCTCGAAGCGCTGGCAGAAGTGGGGGGTAAAGGTATCGTCGTTCCGGCA
GCGTGGGGCATGTTTACCTTCCGCTTACCGCCGATGACCTCGCCGCGTAGCCTGGACGGC
GACCGCAAAATGGTGAGTGATTCCCTGCACGTACTGGAACAGGTCGCCGCGCGTACCGGA
ACCGTGGTGTATCTCGAACCGTTAAACCGCTATCAGGATCATATGATCAACACCCTCGCC
GATGCCCGCCGTTACATCGTCGAAAACGATCTTAAACATGTACAGATTATCGGCGATTTC
TATCACATGAATATCGAAGAAGATAACCTGGCGCAGGCGCTGCATGACAACCGCGACCTG
CTCGGTCATGTGCATATTGCGGATAACCATCGCTACCAGCCGGGCAGCGGCACCCTGGAT
TTCCACGCGCTGTTTGAACAGCTGCGCGCGGATAACTATCAGGGCTATGTAGTGTACGAA
GGGCGTATCCGGGCGGAAGATCCTGCCCAGGCGTACCGTGATTCGTTGGCCTGGTTGCGT
ACCTGCTAA
>tmpTY2482_00396 | Escherichia coli O104:H4 str. TY-2482 hypothetical protein (1056 nt)
GTGAAAAGTGCAATGACAAGCTCTCCGCTGCGGGTCGCGATAATAGGCGCAGGCCAGGTG
GCGGATAAGGTTCATGCTTCGTACTACTGCACCCGCAACGATCTGGAACTGGTGGCTGTC
TGTGACAGCCGCCTTTCCCAGGCGCAGGCGCTGGCAGAAAAATACGGGAATGCATCCGTG
TGGGACGATCCGCAGGCCATGCTGCTGGCGGTGAAACCTGATGTGGTTAGCGTCTGCTCA
CCTAACCGTTTTCATTACGAACATACCCTGATGGCACTGGAAGCGGGCTGCCATGTGATG
TGCGAAAAACCGCCCGCCATGACGCCAGAACAGGCGCGGGAAATGTGCGATACCGCGCGC
AAACTGGGCAAGGTGCTGGCCTACGACTTTCACCATCGTTTTGCGCTCGATACGCAACAG
CTGCGTGACCAGGTGACCAACGGCGTTTTGGGAGAGATTTACGTTACCACCGCCCGCGCC
CTGCGTCGCTGCGGCGTTCCTGGCTGGGGCGTCTTTACCAATAAAGAACTGCAGGGTGGT
GGCCCGCTGATCGACATCGGCATTCATATGCTGGATGCTGCGATGTATGTGCTGGGCTTT
CCGGCGGTGAAAAGCGTGAATGCGCATAGCTTTCAAAAGATCGGCACGCAAAAGAGCTGT
GGTCAATTTGGCGAGTGGGATCCGGCAACTTATAGCGTCGAAGATTCGCTGTTTGGCACC
ATTGAATTTCATAACGGCGGCATTCTGTGGCTGGAAACGTCATTTGCACTCAACATCCGC
GAACAGTCGATTATGAACGTCAGTTTTTGTGGTGATAAAGCCGGTGCGACGCTGTTTCCA
GCACATATCTACACCGATAACAACGGTGAATTAATGATGCTGATGCAACGGGAACTGGCA
GACGACAACCGCCATTTGCGCAGCATGGAAGCCTTTATCAATCACGTACAGGGCAAGCCC
GTGATGATAGCCGACGCCGAGCAGGGGTACATCATCCAGCAACTGGTGGCGGCGTTGTAT
CAATCCGCAGAAACAGGGACGCGTGTGGAATTATGA
>tmpTY2482_00397 | Escherichia coli O104:H4 str. TY-2482 hypothetical protein (2268 nt)
ATGACCAGGCCAGTAACGTTATCAGAACCCCATTTCAGCCAGCATACCCTGAACAAGTAT
GCATCGCTGATGGCGCAGGGGAACGGCTATCTTGGGCTTCGCGCCAGCCATGAAGAAGAT
TACACGCGCCAGACGCGAGGGATGTATCTGGCGGGGCTGTATCATCGGGCGGGAAAAGGT
GAAATCAACGAACTGGTGAACCTGCCTGATATCTTGGGGATGGAGATTGCCATAAATGGT
GAGGTTTTCTCGTTATCCCGCGAAGCCTGGCAGCGTGAACTTGACTTTGCCAGTGGAGAA
TTACGCCGTAGCGTTGTCTGGCGTACCAGCAACGGCACAGGTTACACCATCGCCAGCCGT
CGCTTTGTTTCGGCAGACCAACTGCCGCTCATTGTGCTGGAAATCACTATTACGCCACTG
GACGCCGACGCGTCAGTGCTGATTTCAACAGGTATCGACGCCACGCAAACCAACCACGGT
CGCCAACATCTCGACGAAACCCAGGTGCGGGTGTTTGGTCAGCATCTGATGCAGGGGATC
TACACCACCCAGGATGGACGCAGTGATGTGGCCATCAGCTGTTGCTGTATGGTGAGCGGT
GATGTGCAGCAATGCTATACCGCCAAAGAGCGCCGTTTGCAGCAACATACCAGTGCGCAG
CTTCATGCAGGCGAGACAGTGACGTTGCAAAAACTGGTGTGGATCGACTGGCGGGATGAC
AGGCAAGCCGTTTTAGACGAGTGGGGCAGCGCGTCGCTTCGCCAGCTTGAAATGTGCGCG
CAGCAGAGTTACGACCAACTTCTTGCAGTATCAACAGAAAACTGGCGTCAATGGTGGCAG
AAACGTCGTATCACGGTAAATGGCGGCGAAGCGCACGATCAGCAAGCGTTAGATTATGCG
CTTTATCATCTGCGCATCATGACGCCTGCCCACGACGAGCGCAGCAGCATTGCGGCAAAA
GGCTTAACCGGCGAAGGCTACAAAGGCCACGTTTTCTGGGATACAGAAGTATTTTTGTTA
CCGTTTCATCTGTTTAGCGATCCGACGGTTGCCCGAAGTTTACTGCGTTATCGCTGGCAC
AACTTGCCAGGCGCGCAGGAGAAAGCGCGACGCAACGGCTGGCAGGGCGCGCTATTTCCG
TGGGAAAGCGCGCGCAGCGGCGAAGAAGAGACGCCGGAATTTGCCGCCATTAACATTCGC
ACCGGGCTGCGGCAAAAAGTGGCCTCGGCGCAGGCGGAACATCATCTGGTGGCCGATATC
GCCTGGGCGGTTATTCAATACTGGCAGACCACGGGGGATGAAAGTTTCATTGCGCATGAA
GGCATGGCGCTACTTCTGGAAACTGCAAAGTTCTGGATTAGCCGCGCGGTGAGGGTTAAC
GACCGTCTGGAAATTCATGATGTTATTGGGCCTGACGAATATACCGAACATGTCAATAAT
AACGCCTTCACCAGCTATATGGCGTATTACAACGTCCAGCAGGCGCTGAGTATTGCCCGC
CAGTTTGGCTGTAGCGACGATGCGTTTATCCATCGCGCCGAAATGTTCCTTAAAGAACTG
CGGCTGCCAGAAATTCAGCCCGACGGCGTTTTGCCGCAGGATGATTCGTTTATGGCTAAG
CCGGCGATTAATCTGGCGAAATACAAAGCGGCGGCGGGGAAGCAAACCATTCTGCTGGAT
TATTCACGCGCAGAAGTGAACGAGATGCAAATCCTCAAACAAGCTGATGTGGTGATGCTC
AATTACATGCTGCCGGAGCAGTTCTCAGCGGCATCGTGTCTTGCCAATCTGCAATTTTAT
GAACCGCGCACTATTCACGACTCGTCATTAAGTAAAGCAATCCACGGCATTGTTGCCGCA
CGCTGTGGCCTGCTGACCCAAAGTTATCAGTTCTGGCGCGAGGGGACTGAAATCGATCTT
GGTGCTGATCCGCATAGTTGTGATGATGGTATCCATGCTGCCGCAACTGGCGCTATCTGG
CTGGGGGCGATTCAGGGTTTTGCCGGGGTGAGCGTGCGTGACGGTGAATTGCATCTCAAT
CCGGCGTTACCTGAGCAGTGGCAACAGTTGTCTTTCCCTCTGTTCTGGCAGGGCTGCGAA
TTACAGGTCACTCTTGACGCGCAGCGTATTGCGATTCGAACTTCTGCGCCCGTTTCACTG
CGTTTGAACGGTCAGCTTATATCCGTGGCTGAAGAATCTGTTTTCTGTTTGGGTGATTTT
ATTTTGCCCTTCAATGGGACCGCTACCACACATCAGGAGGATGAATGA
>tmpTY2482_00398 | Escherichia coli O104:H4 str. TY-2482 putative beta-phosphoglucomutase (660 nt)
ATGAAACTGCAAGGGGTAATTTTCGATCTGGATGGTGTAATCACCGATACCGCGCATCTG
CATTTCCAGGCGTGGCAGCAGATTGCCGCTGAAATTGGCATCAGCATTGATGCGCAGTTT
AACGAATCCCTAAAAGGGATCAGCCGCGATGAGTCTCTGCGGCGCATTCTGCAACACGGG
GGCAAAGAGGGCGACTTTAACTCGCAGGAGAGGGCGCAACTGGCGTATCGCAAAAATCTG
CTCTATGTCCACTCACTGCGCGAGTTGACGGTCAGCGCTGTTCTACCCGGCATTCGCTCT
TTGCTGGCAGATCTCCGTGCACAGCAGATCCCGGTTGGGCTGGCTTCTGTCTCCCTGAAT
GCGCCGACGATTTTAGCGGCGCTGGAGCTGCGCGAGTTTTTCACCTTCTGCGCGGATGCT
TCCCAACTTAAAAACTCGAAACCGGATCCGGAAATCTTTCTCGCTGCCTGTGCCGGGCTG
GGCGTGCCGCCGCAGGCATGTATCGGCATTGAAGATGCGCAGGCGGGCATTGACGCCATT
AACGCCAGCGGTATGCGCTCGGTGGGGATCGGCGCGGGCTTAACCGGGGCGCAATTACTG
TTGCCTTCAACGGACTCTCTGACCTGGTCGCGGTTATCGGCCTTCTGGCAAAACGTATAG
>tmpTY2482_00399 | Escherichia coli O104:H4 str. TY-2482 hypothetical protein (1083 nt)
ATGGCTCAGCTTTCGTTACAACATATTCAAAAAATCTACGATAACCAGGTGCATGTGGTG
AAGGACTTCAACCTGGAAATTGCCGATAAAGAGTTCATCGTGTTTGTCGGCCCGTCGGGC
TGCGGTAAGTCGACCACCCTGCGCATGATTGCCGGGCTTGAGGAGATCAGCGGCGGCGAT
CTGTTGATCGACGGCAAACGAATGAATGACGTTCCAGCCAAAGCACGCAATATAGCGATG
GTGTTCCAGAACTACGCGTTGTATCCGCATATGACGGTTTACGACAACATGGCGTTTGGC
CTGAAGATGCAAAAAATCGCCAAAGAGGTGATTGATGAGCGGGTGAACTGGGCGGCGCAA
ATTCTCGGCCTGCGTGAGTACCTGAAACGCAAGCCGGGCGCGCTTTCCGGCGGGCAACGC
CAGCGTGTGGCGCTCGGGCGGGCGATTGTGCGCGAAGCGGGCGTGTTTTTAATGGATGAA
CCGCTCTCTAACCTTGATGCCAAGCTGCGCGTGCAAATGCGCGCAGAGATCAGCAAGCTA
CACCAGAAGCTGAATACCACCATGATCTACGTGACCCACGATCAGACCGAAGCGATGACC
ATGGCGACGCGGATTGTGATTATGAAGGATGGGATTGTTCAGCAAGTTGGTGCGCCGAAA
ACGGTTTATAACCAACCAGCGAATATGTTTGTTGCCGGATTTATTGGATCACCGGCGATG
AATTTTATTCGTGGCACGATCGATGGCGATAAATTCGTTACGGAAACGCTTAAATTAACC
ATTCCCGAAGAGAAATTAGCGGTTCTGAAAACACAGGGAAGTTTGCATAAGCCCATCGTG
ATGGGAATACGTCCGGAAGATATTCATCCGGACGCGCAAGAGGAAAATAACATTTCCGCC
AAAATTAGCGTGGCAGAATTAACCGGTGCGGAATTTATGCTCTACACCACGGTTGGGGGG
CACGAGTTAGTGGTCCGTGCTGGTGCGTTAAATGATTATCATGCAGGAGAAAATATCACT
ATTCATTTTGATATGACGAAATGTCATTTCTTTGATGCAGAAACGGAAATAGCAATTCGC
TAA
>tmpTY2482_00400 | Escherichia coli O104:H4 str. TY-2482 outer membrane protein G (906 nt)
ATGAAAAAGTTATTACCCTGTACCGCACTGGTGATGTGTGCGGGAATGGCCTGCGCACAG
GCCGAGGAAAGGAACGACTGGCACTTTAATATCGGCGCGATGTACGAAATAGAAAACGTC
GAGGGTTATGGCGAAGATATGGATGGGCTGGCGGAGCCTTCAGTCTATTTTAATGCCGCC
AACGGGCCGTGGAGAATTGCTCTGGCCTATTATCAGGAAGGGCCGGTAGATTATAGCGCG
GGTAAACGTGGAACGTGGTTTGATCGCCCGGAGCTGGAGGTGCATTATCAGTTCCTCGAA
AACGATGATTTCAGTTTCGGCCTGACCGGCGGTTTCCGTAATTATGGTTATCACTACGTT
GATGAACCGGGTAAAGACACGGCGAATATGCAGCGCTGGAAAATCGCGCCAGACTGGGAT
GTGAAACTGACTGACGATTTACGTTTCAACGGTTGGTTGTCGATGTATAAATTTGCCAAC
GATCTGAACACGACCGGTTACGCTGATACCCGAGTCGAAACGGAAACAGGCCTGCAATAT
ACCTTCAACGAAACGGTTGCCTTGCGAGTGAACTATTATCTCGAGCGCGGCTTTAATATG
GACGACAGCCGCAATAACGGTGAGTTTTCTACGCAAGAAATTCGCGCCTATTTGCCGCTG
ACGCTCGGCAACCACTCGGTGACGCCGTATACGCGCATTGGGCTGGATCGCTGGAGTAAC
TGGGACTGGCAGGATGATATCGAACGTGAAGGCCATGATTTTAACCGTGTGGGTTTATTT
TACGGTTATGATTTCCAGAATGGTCTTTCCGTTTCGCTGGAATACGCGTTTGAGTGGCAG
GATCACGACGAAGGCGACAGCGATAAATTCCATTATGCAGGTGTCGGCGTAAATTACTCG
TTCTGA
>tmpTY2482_00401 | Escherichia coli O104:H4 str. TY-2482 hypothetical protein (999 nt)
ATGTCCCCTACTATTTATGATATTGCCAGGGTTGCAGGCGTATCAAAATCCACCGTATCA
CGCGTGCTGAATAAGCAAACTAATATCTCCCCGGAAGCGCGCGAAAAAGTGTTACGGGCC
ATTGAAGAATTACAGTATCAGCCAAACAAGCTAGCCCGCGCGCTGACCTCTTCGGGTTTT
GATGCCATTATGGTGATTTCTACCCGTTCGACCAAAACTACGGCGGGTAATCCGTTTTTC
TCTGAAGTTTTGCATGCCATCACCGCCAAAGCTGAAGAGGAAGGTTTCGACGTGATATTG
CAGACGTCGCACAATCCGGCAGAAGACTTACAAAAATGTGAAAGCAAAATTAAGCAGAAA
ATGATTAAAGGCATTATTATGCTCAGTTCGCCAGCGGATGAGTCATTTTTTGCCCAACTC
GATAAATACGATATTCCGGTGGTGGTAATTGGCAAAGTTGAAGGTCAATATGCCCATGTT
TATTCTGTCGATACCGATAATTTTGGCGACAGCATTGCGTTGACCGATGCATTAATTGAA
AGTGGGCATCAAAATATTGCCTGCCTGCATGCTCCGCTTGATGTCCATGTTTCGGTTGAT
CGCGTTAATGGCTATAAGCAAAGTCTGTCCGCGCATAATATTGCAGTGCGTGATAAATGG
ATTGTTGACGGCGGTTATACCCATGAAACAGCACTGCAAGCAGCACGGCAATTATTAAGT
CAGTCACCGTTGCCTGAGGCAGTGTTTGCCACTGACAGCCTGAAATTAATGAGCATTTAT
CGTGCGGCGGCAGAGAAAAATATTGCTATTCCGCAGCAGTTAGCGGTGGTGGGTTATAGT
AATGAAACGCTGTCGTTTATTTTAACGCCTGCACCAGGCGGCATCGATGTTCCGACGCAG
GAGTTAGGTCAACAAAGCTGCGAGTTATTATTCCGCTTAATTTCTGGAAAACCGTCACCA
CAGAATATTACCGTTGCCACGCATATGACGCTGAAATAA
>tmpTY2482_00402 | Escherichia coli O104:H4 str. TY-2482 hypothetical protein (1398 nt)
ATGAAGCGACTTAAAAATGAACTTAATGCGCTGGTGAATCGGGGTGTCGACAGACATCTG
CGCCTCGCCGTAACCGGACTAAGCCGCAGCGGCAAAACAGCGTTTATCACTGCGATGGTC
AATCAGTTGCTCAATATTCACGCCGGAGCACGCTTGCCGCTGTTAAGCGCGGTGCGTGAA
GAGCGCCTGCTGGGCGTGAAACGCATTCCCCAGCGTGACTTTGGCATTCCGCGCTTCACC
TATGATGAAGGGCTGGCGCAGTTATATGGCGATCCACCCGCCTGGCCAACGCCAACGCGC
GGCGTCAGTGAAATCCGCCTGGCGCTACGTTTTAAATCGAACGATTCGCTGCTACGCCAC
TTCAAGGACACCTCCACGCTGTATCTGGAGATTGTGGATTATCCCGGCGAATGGTTGCTC
GACCTGCCGATGCTGGCGCAGGACTATTTAAGCTGGTCACGCCAGATGACGGGCTTACTC
AATGGTCAGCGCGGCGAATGGTCGGTCAAATGGCGAATGATGTGCGAAGGGCTGGACCCG
CTAGCACCTGCCGACGAAAACCGGCTGGCAGACATTGCCGCCGCGTGGACCGATTATCTC
CACCACTGTAAACAGCAGGGGCTGCACTTTATTCAGCCAGGGCGCTTTGTCTTGCCAGGA
GATATGGCAGGTGCGCCCGCGCTGCAATTCTTCCCGTGGCCGGATGTCGATACCTGGGGC
GAGTCCAAACTGGCGCAGGCCGATAAGCACACCAATGCCGGAATGCTGCGCGAGCGGTTT
AATTATTACTGCGAGAAGGTGGTGAAGGGGTTCTATAAGAATCATTTTCTGCGCTTTGAC
CGCCAGATTGTGCTGGTTGATTGCCTGCAACCTCTCAACAGTGGGCCACAGGCATTTAAT
GATATGCGTCTGGCACTGACGCAGCTGATGCAAAGTTTCCACTACGGGCAGCGTACCTTG
TTCCGGCGTTTGTTTTCGCCGGTTATCGATAAGCTATTGTTTGCTGCCACTAAAGCGGAC
CATGTGACCATCGATCAGCACGCCAATATGGTTTCATTACTGCAACAACTGATTCAGGAT
GCCTGGCAAAATGCGGCGTTTGAAGGGATTAGTATGGATTGCCTGGGGCTGGCCTCGGTG
CAGGCGACCACCAGCGGCATTATTGATGTTAACGGTGAGAAAATCCCGGCGCTACGCGGT
AATCGACTCAGCGATGGCGCACCGCTCACTGTTTATCCTGGCGAAGTTCCCGCTCGTTTG
CCCGGTCAGGCGTTCTGGGATAAGCAAGGCTTCCAGTTTGAGGCGTTTCGTCCGCAGGTG
ATGGATGTCGACAAACCGCTGCCGCATATTCGCCTTGATGCCGCGCTTGAATTTTTAATA
GGAGATAAATTGCGATGA
>tmpTY2482_00403 | Escherichia coli O104:H4 str. TY-2482 UPF0283 membrane protein ycjF (1062 nt)
ATGACCGAACCGTTAAAACCACGTATTGATTTCGACGGTTCGCTGGAGGTCGATCAGAAT
CCAAAATTCAGGGCGCAGCAGACCTTTGACGAAAATCAGGCGCAAAATTTTGCCCCGGCC
ACGCTCGATGAAGCGCCTGAAGAAGAGGGGCAAGTTGAAGCGGTAATGGATGCAGCGTTA
CGTCCGAAACGCAGCCTGTGGCGCAAAATGGTGATGGGCGGGCTGGCTCTGTTTGGCGCA
AGCGTTGTCGGGCAGGGTGTACAGTGGACAATGAATGCCTGGCAAACTCAGGACTGGGTG
GCGCTGGGTGGATGTGCCGCTGGGGCATTGATTATCGGCGCTGGCGTAGGTTCTGTGGTA
ACAGAGTGGCGGCGCTTATGGCGCTTGCGACAGCGCGCCCATGAACGCGACGAAGCGCGC
GATTTGTTGCACAGCCACGGCACGGGCAAAGGCCGCGCATTTTGCGAAAAACTGGCGCAG
CAGGCGGGTATTGATCAGTCTCATCCAGCGCTGCAACGCTGGTATGCCTCAATCCATGAA
ACGCAAAACGACCGTGAAGTGGTCAGTTTGTATGCGCATTTGGTCCAGCCAGTTTTAGAT
GCCCAGGCGCGGCGCGAAATCAGCCGTTCGGCGGCGGAATCAACGTTGATGATTGCGGTC
AGCCCGCTGGCGTTGGTCGATATGGCGTTTATCGCCTGGCGCAATCTGCGTTTAATTAAT
CGCATCGCCACGCTGTATGGCATTGAACTGGGGTATTACAGCCGTTTGCGTCTGTTTAAG
CTGGTATTGCTGAATATCGCTTTTGCCGGAGCCAGCGAACTGGTGCGCGAAGTGGGGATG
GACTGGATGTCGCAAGATCTCGCTGCTCGTTTGTCTACCCGCGCAGCTCAGGGGATTGGT
GCAGGACTTCTGACGGCACGACTCGGGATTAAAGCTATGGAGCTTTGCCGCCCGCTGCCG
TGGATTGACGATGACAAACCTCGCCTCGGGGATTTCCGTCGTCAGCTTATCGGTCAGGTG
AAAGAAACGCTGCAAAAAGGCAAAACGCCCAGCGAAAAATAA
>tmpTY2482_00404 | Escherichia coli O104:H4 str. TY-2482 transcriptional regulatory protein tyrR (1542 nt)
ATGCGTCTGGAAGTCTTTTGTGAAGACCGACTCGGTCTGACCCGCGAATTACTCGATCTA
CTCGTGCTAAGAGGCATTGATTTACGCGGTATTGAGATTGATCCCATTGGGCGAATCTAC
CTCAATTTTGCTGAACTGGAGTTTGAGAGTTTCAGCAGTCTGATGGCCGAAATACGCCGT
ATTGCGGGTGTTACCGATGTGCGTACTGTCCCGTGGATGCCTTCCGAACGTGAGCATCTG
GCGTTGAGCGCGTTACTGGAGGCGTTGCCTGAACCTGTGCTCTCTGTCGATATGAAAAGC
AAAGTGGATATGGCGAACCCGGCGAGCTGTCAGCTTTTTGGGCAAAAATTGGATCGCCTG
CGCAACCATACCGCCGCACAATTGATTAACGGCTTTAATTTTTTACGTTGGCTGGAAAGC
GAACCGCAAGATTCGCATAACGAGCATGTCGTTATTAATGGGCAGAATTTCCTGATGGAG
ATTACGCCTGTTTATCTTCAGGATGAAAATGATCAACACGTCCTGACCGGTGCGGTGGTG
ATGTTGCGATCAACGATTCGTATGGGCCGCCAGTTGCAAAATGTCGCCGCCCAGGACGTC
AGCGCCTTCAGTCAAATTGTCGCCGTCAGCCCGAAAATGAAGCATGTTGTCGAACAGGCG
CAGAAACTGGCGATGCTAAGCGCGCCGCTGCTGATTACGGGTGACACAGGTACAGGTAAA
GATCTCTTTGCCTACGCCTGCCATCAGGCAAGCCCCAGAGCGGGCAAACCTTACCTGGCG
CTGAACTGTGCGTCTATACCGGAAGATGCGGTCGAGAGTGAACTGTTTGGTCATGCTCCG
GAAGGGAAGAAAGGATTCTTTGAGCAGGCGAACGGTGGTTCGGTGCTGTTGGATGAAATA
GGGGAAATGTCACCACGGATGCAGGCGAAATTACTGCGTTTCCTTAATGATGGCACTTTC
CGTCGGGTTGGCGAAGACCATGAGGTGCATGTCGATGTGCGGGTGATTTGCGCTACGCAG
AAGAATCTGGTCGAACTGGTGCAAAAAGGCATGTTCCGTGAAGATCTCTATTATCGTCTG
AACGTGTTGACGCTCAATCTGCCGCCGCTACGTGACTGTCCGCAGGACATCATGCCGTTA
ACTGAGCTGTTCGTCGCCCGCTTTGCCGACGAGCAGGGCGTGCCGCGTCCGAAACTGGCC
GCTGACCTGAATACTGTACTTACGCGTTATGCGTGGCCGGGAAATGTGCGGCAGTTAAAG
AACGCTATCTATCGCGCACTGACACAACTGGACGGTTATGAGCTGCGTCCACAGGATATT
TTGTTGCCGGATTATGACGCCGCAACGGTAGCCGTGGGCGAAGATGCGATGGAAGGTTCG
CTGGACGAAATCACCAGCCGTTTTGAACGCTCGGTATTAACCCAGCTTTATCGCAATTAT
CCCAGCACGCGCAAACTGGCAAAACGTCTCGGCGTTTCACATACCGCGATTGCCAATAAG
TTGCGGGAATATGGTCTGAGTCAGAAGAAGAACGAAGAGTAA
>tmpTY2482_00405 | Escherichia coli O104:H4 str. TY-2482 thiol peroxidase (507 nt)
ATGTCACAAACCGTTCATTTCCAGGGCAACCCGGTTACAGTCGCCAATTCCATCCCGCAG
GCGGGTAGCAAAGCGCAGACTTTTACTCTCGTGGCAAAAGATCTGTCTGACGTCACCCTC
GGTCAGTTTGCGGGTAAACGCAAAGTGCTGAACATTTTCCCGAGTATTGATACCGGTGTT
TGCGCCGCATCAGTACGTAAGTTTAACCAACTGGCAACTGAGATCGACAACACCGTTGTG
CTGTGTATCTCTGCCGATCTGCCGTTCGCCCAGTCTCGTTTCTGCGGCGCAGAAGGTCTG
AACAACGTTATCACCCTCTCCACTTTCCGTAACGCTGAATTTCTGCAAGCTTACGGTGTG
GCAATTGCTGATGGCCCACTGAAAGGTCTGGCAGCGCGTGCCGTTGTGGTTATTGACGAA
AATGACAATGTGATTTTCAGCCAGCTGGTGGATGAAATCACCACCGAGCCGGATTACGAA
GCAGCTCTGGCTGTACTGAAAGCATAA
>tmpTY2482_00406 | Escherichia coli O104:H4 str. TY-2482 L-Ala-D/L-Glu epimerase (966 nt)
ATGAGAACCGTTAAGGTATTTGAGGAAGCCTGGCCCTTACATACCCCGTTTGTGATTGCC
CGGGGAAGTCGCAGTGAAGCGCGCGTGGTGGTGGTTGAACTGGAAGAAGAGGGTATTAAA
GGCACCGGCGAATGCACGCCGTATCCGCGTTATGGAGAAAGTGATGCCTCGGTAATGGCG
CAAATTATGAGCGTCGTGTCGCAATTAGAGAAAGGGCTGACACGGGAGGAGTTGCAAAAA
ATTCTCCCTGCCGGCGCAGCACGTAATGCGCTGGATTGTGCATTGTGGGATCTGGCCGCG
CGAAAACAGCAGCAATCGCTGGCTGATTTGATCGGCATAACGCTTCCCGAGACAGTTATC
ACTGCACAGACGGTAGTCATCGGTACGCCTGATCAGATGGCCAATAGTGCATCAACACTC
TGGCAGGCAGGCGCGAAATTACTGAAAGTGAAGCTGGATAACCATCTTATTAGTGAGCGG
ATGGTGGCAATTCGCACAGCTGTGCCCGATGCGACGCTGATCGTTGATGCAAATGAATCC
TGGCGTGCAGAAGGGTTGGCGGCGCGTTGCCAGCTATTGGCGGATTTAGGCGTTGCGATG
CTTGAACAACCCCTTCCTGCGCAGGACGATGCGGCGCTGGAGAATTTTATTCATCCGTTG
CCGATTTGTGCTGATGAGAGTTGTCATACACGTAGCAATCTGAAGGCGCTGAAAGGGCGC
TATGAGATGGTTAACATTAAGCTCGATAAAACCGGTGGTCTGACGGAAGCGCTGGCGCTG
GCGACTGAAGCGCGTGCACAAGGTTTCAGTCTGATGCTGGGCTGCATGTTGTGTACCTCT
CGTGCCATTAGCGCCGCTTTACCGCTGGTGCCGCAGGTCAGTTTCGCCGATATTGACGGA
CCGACCTGGCTGGCGGTAGATGTGGAACCGGCGCTTCAGTTCACGACGGGCGAATTGCAT
CTTTAG
>tmpTY2482_00407 | Escherichia coli O104:H4 str. TY-2482 hypothetical protein (729 nt)
ATGACCGTAACCCGCCCACGCGCCGAACGCGGCGCATTTCCGCCCGGAACAGAACATTAC
GGACGTTCATTATTGGGCGCGCCGTTAATCTGGTTTCCTGCCCCTGCACCCAGCCGCGAA
AGTGGTTTGATTCTGGCTGGCACTCACGGTGATGAAAACTCTTCGGTCGTCACGCTCTCC
TGTGCTCTGCGGACGTTGACACCTTCTTTGCGCCGCCATCATGTGGTGCTGTGTGCGAAT
CCTGACGGCTGCCAGCTGGGGTTACGGGCCAATGCTAATGGTGTGGATTTAAACAGAAAC
TTTCCGGCGGCGAACTGGAAGGAAGGTGAAACGGTTTATCGCTGGAACAGCGCCGCTGAA
GAACGTGATGTCGTATTACTGACAGGTGACAAACCTGGCTCAGAACCTGAAACCCAGGCG
CTGTGCCAGCTTATACACCGCATTCAACCTGCCTGGGTGGTCTCATTCCACGATCCACTG
GCCTGTATTGAAGATCCCAGACACAGCGAATTAGGCGAATGGCTGGCCCAGGCGTTTGAA
TTGCCTCTGGTAACCAGCGTCGGTTATGAAACGCCTGGCTCTTTCGGCAGTTGGTGTGCA
GATCTCAACTTGCATTGCATCACCGCAGAGTTTCCGCCCATCTCCTCCGACGAAGCCAGC
GAAAAATATCTCTTTGCGATGGCAAACTTGCTGCGCTGGCATCCTAAAGATGCAATTCGC
CCGTCGTGA
>tmpTY2482_00408 | Escherichia coli O104:H4 str. TY-2482 hypothetical protein (165 nt)
ATGAAAAAGGTACTGATTCTTGGTGCTGGCGGTCAGATAGCCCGCCATGTGATTAATCAA
CTGGCAGATAAGCAAACCATTAAACAAACTTTATTTGCCCGTCAGCCAGCAAAAATCCAC
AAACCCTATCCAACTAATAAAATGCAAACAACTTCCGGCAAATAA
>tmpTY2482_00409 | Escherichia coli O104:H4 str. TY-2482 hypothetical protein (921 nt)
ATGATGAATAATAAAGTCAGCTTCACTAACAGCAATAATCCAACCATCTCTTTGTCTGCA
GTGATCTATTTCCCTCCAAAATTTGATGAAACCCGTCAGTATCAGGCAATTGTGGTATCT
CACCCAGGTGGGGGCGTTAAAGAACAAACGGCCGGAACCTATGCCAAAAAACTGGCGGAA
AAGGGATTTGTCACTATTGCTTATGACGCATCTTATCAAGGTGAAAGTGGCGGCGAGCCG
CGTCAGTTAGAAAACCCATACATTCGTACTGAAGACATCAGTGCCGTGATTGATTACCTG
ACAACGCTTTCTTATGTCGACAATACCCGAATTGGTGCGATGGGAATTTGTGCCGGTGCA
GGATATACAGCCAATGCTGCAATTCAGGATCGCCGCATCAAGGCCATCGGTACCGTTAGT
GCGGTCAATATTGGTTCGATGTTCCGTAATGGTTGGGAAAACAATGTGAAATCTATTGAT
GCCCTGCCATACGTTGAAGCGGGTTCAAACGCCCGAACCAGCGATATTAGCAGCGGAGAA
TATGCCGTTATGCCACTGGCACCAATGAAGGAGTCCGATGCGCCGAACGAAGAACTGCGT
CAGGCCTGGGAGTATTACCACACCCCTCGCGCGCAGTATCCAACAGCACCGGGTTACGCT
ACTTTGCGCAGCCTTAACCAGATTATTACCTATGATGCTTACCATATGGCGGAAGTGTAC
CTGACTCAGCCGATGCAGATTGTGGCGGGCAGCCAGGCAGGGAGCAAATGGATGAGTGAC
GACCTGTACGATCGAGCATCAAGCCAGGATAAACGCTATCACATTGTTGAAGGCGCAAAC
CATATGGATCTTTATGACGGCAAAGCCTATGTGGCTGAAGCAATTTCAGTATTAGCTCCG
TTCTTTGAGGAAACTCTGTAA
>tmpTY2482_00410 | Escherichia coli O104:H4 str. TY-2482 hypothetical protein (900 nt)
ATGAAGCGTGAAGAAATCGCTGATCTGATGGCGTTTGTCGTCGTTGCAGAGGAGCGTAGC
TTCACTCGTGCAGCAGCCCGCCTGAGCATGGCGCAGTCAGCTTTAAGCCAGATAGTGCGT
CGTATAGAAGAACGATTGGGATTGCGGCTTCTGACGCGAACCACGCGCAGCGTTGTTCCA
ACTGAAGCGGGCGAGCATCTTTTGTCTGTTCTTGGCCCTATGTTGCATGACATAGATTCA
GCCCTGGCATCCCTGAGCGAGCTGCAGAACCGCCCATCCGGGACAATACGTATTACTACT
GTAGAACATGCAGCAAAAACGATATTGTTACCAGCAATGCGCACATTCCTGAAATCGCAT
CCTGAAATTGATATTCAGCTCACCATTGATTATGGTTTGACCGATGTCGTTTCTGAACGT
TTTGATGCAGGCGTCCGTCTGGGTGGGGAGATGGATAAAGATATGATCGCCATTCGAATC
GGGCCAGATATACCAATGGCTATTGTTGGCTCACCGGATTATTTTTCTCGCCGAAGTGTT
CCAACGTCAGTGTCACAATTAATAGATCATCAGGCAATTAATTTGTATCTTCCCACATCG
GGTACAGCAAATCGCTGGAGATTAATACGCGGTGGACGTGAAGTTCGTGTTCGCATGGAA
GGTCAGCTTTTACTGAATACGATAGACCTGATCATTGATGCTGCAATTGATGGGCATGGA
TTGGCGTATCTACCTTATGATCAGGTTGAGCGGGCTATTAAAGAAAAAAAACTGATACGT
GTTTTGGATAAATTCCCACCAGATTTACCCGGTTATCACCTGTACTATCCACACCGTCGA
CATGCTGGCTCGGCATTCTCATTATTTATAGATAGGCTGAAGTATAAAGGTGCTGTTTAG
>tmpTY2482_00411 | Escherichia coli O104:H4 str. TY-2482 periplasmic murein peptide-binding protein (1614 nt)
ATGAAGCACTCTGTTTCAGTCACGTGTTGTGCGCTGTTGGTCAGCAGCATTTCTCTTTCG
TATGCTGCAGAAGTTCCGAGCGGCACAGTACTGGCAGAGAAGCAGGAGCTGGTGCGCCAC
ATTAAAGATGAGCCTGCGTCGCTGGATCCCGCTAAAGCCGTGGGCCTGCCAGAGATTCAG
GTCATTCGCGATCTGTTTGAAGGACTGGTGAATCAGAACGAGAAAGGGGAGATTGTCCCC
GGCGTTGCGACTCAGTGGAAAAGTAATGACAACCGTATCTGGACTTTTACCCTGCGCGAT
AACGCAAAATGGGCGGATGGCACACCGGTAACGGCGCAAGATTTTGTCTACAGCTGGCAG
CGTCTGGTGGACCCGAAAACGCTATCGCCATTTGCATGGTTTGCCGCGCTGGCGGGAATC
AACAACGCACAGGCGATTATTGATGGTAAAGCTACGCCTGACCAGCTTGGCGTCACCGCA
GTTGATGCCCATACCTTGAAAATTCAGCTTGATAAACCGTTGCCGTGGTTTGTGAATTTA
ACCGCTAACTTTGCCTTCTTCCCGGTGCAAAAAGCCAACGTAGAAAGCGGTAAAGAGTGG
ACGAAACCCGGAAATCTGATCGGCAATGGCGCTTATGTTCTTAAAGATCGCGTAGTCAAT
GAAAAACTGGTCGTGGTACCGAATACCCATTATTGGGATAACGCCAAAACGGTACTGCAA
AAAGTGACCTTCCTGCCAATTAATCAGGAATCCGCAGCCACTAAGCGTTACCTCGCGGGG
GATATTGATATCACCGAATCCTTCCCGAAAAATATGTATCAGAAGCTGTTGAAGGATATT
CCGGGGCAGGTTTATACGCCGCCGCAGCTCGGGACCTATTATTATGCGTTTAACACGCAA
AAAGGGCCGACGGCAGATCAGCGCGTTCGTCTGGCATTAAGTATGACGATAGATCGCCGC
CTGATGACCGAAAAAGTATTAGGGACGGGCGAAAAGCCAGCGTGGCATTTTACACCAGAT
GTTACCGCCGGATTTACGCCGGAACCTTCGCCGTTTGAACAAATGAGTCAGGAAGAACTG
AATGCGCAGGCAAAAACTTTGTTGAGCGCAGCTGGTTATGGTCCGCAAAAACCGCTGAAG
CTGACGCTTTTGTATAACACTTCAGAAAACCATCAAAAAATTGCGATTGCTGTAGCATCG
ATGTGGAAAAAGAACCTTGGCGTAGATGTTAAATTGCAAAATCAGGAATGGAAAACCTAT
ATCGATAGCCGTAACACCGGCAATTTTGATGTTATCCGCGCCTCATGGGTGGGGGATTAT
AATGAACCCTCCACTTTCCTGACATTATTAACGTCAACGCATTCAGGAAATATTTCACGC
TTTAACAATCCGGCATACGACAAAGTTCTGGCCCAGGCATCGACGGAAAATACCGTTAAA
GCGCGTAATGCCGATTACAACGCGGCAGAAAAAATCCTCATGGAGCAAGCACCGATTGCA
CCAATTTATCAATATACCAATGGACGATTAATCAAGCCGTGGCTGAAAGGTTATCCCATT
AATAACCCGGAAGATGTGGCGTACAGCCGGACTATGTATATTGTGAAGCATTGA
>tmpTY2482_00412 | Escherichia coli O104:H4 str. TY-2482 MscS family inner membrane protein ynaI (1032 nt)
ATGATCGCTGAACTGTTTACAAATAATGCGCTTAATCTGGTCATTATTTTCGGTAGCTGC
GCAGCATTGATTCTGATGAGCTTTTGGTTTCGCCGCGGAAATCGTAAAAGAAAAGGTTTT
TTATTCCATGCGGTGCAATTTTTAATCTACACCATAATTATCAGTGCTGTTGGTAGCATT
ATTAATTATGTTATAGAAAACTATAAACTCAAATTTATCACCCCAGGCGTTATCGATTTT
ATCTGTACGTCCCTGATTGCGGTTATTCTGACGATTAAGCTATTTTTGCTGATTAATCAG
TTTGAAAAACAGCAGATTAAAAAAGGTCGCGATATCACCAGTGCGCGGATTATGTCGCGC
ATTATCAAAATCACCATTATTGTGGTGCTTGTTCTGCTTTATGGCGAACATTTCGGCATG
AGCCTTTCTGGCTTGTTGACCTTTGGTGGTATTGGTGGTCTGGCTGTCGGTATGGCCGGT
AAAGATATTCTGAGTAATTTCTTTTCCGGGATCATGCTCTATTTCGACCGTCCTTTCAGT
ATTGGCGACTGGATCCGTTCACCGGACAGAAATATCGAAGGTACAGTAGCGGAAATTGGC
TGGCGAATTACCAAAATTACGACCTTTGATAATCGTCCATTGTACGTACCGAACTCGCTG
TTTTCGTCGATCAGCGTAGAAAACCCAGGACGAATGACCAACCGCCGCATTACCACGACC
ATTGGTTTACGTTATGAGGATGCGGCAAAAGTGGGCGTTATTGTCGAAGCCGTACGTGAG
ATGCTGAAAAATCACCCGGCCATCGACCAGCGACAAACCTTACTGGTTTATTTCAACCAG
TTTGCCGACTCGTCATTGAATATTATGGTTTATTGCTTTACCAAAACCACGGTATGGGCT
GAATGGCTTGCTGCACAGCAAGACGTTTATTTGAAGATTATCGATATTGTGCAGTCACAC
GGCGCGGACTTTGCCTTCCCCAGCCAGACGCTGTATATGGATAACATTACACCGCAGGAA
CAGGGGCGCTAA
>tmpTY2482_00413 | Escherichia coli O104:H4 str. TY-2482 hypothetical protein (258 nt)
ATGATTATGGCGAAACTGAAGTCAGCGAAAGGGAAGAAATTTCTCTTTGGTTTGTTGGCG
GTTTTCATTATTGCGGCGTCGGTTGTGACTCGCGCGACTATCGGCGGCGTTATAGAACAG
TACAATATTCCGCTGTCTGAGTGGACGACATCAATGTATGTGATTCAGTCATCGATGATT
TTTGTTTATAGCCTGGTCTTTACTGTGTTGCTGGCAATCCCGTTGGGAATTTATTTCCTT
GGCGGCGAAGAGCAGTAA
>tmpTY2482_00414 | Escherichia coli O104:H4 str. TY-2482 universal stress protein E (951 nt)
ATGGCTATGTATCAGAACATGCTCGTTGTTATCGATCCTAACCAGGACGACCAACCAGCA
TTGCGGCGAGCTGTTTATTTACATCAACGGATTGGTGGCAAAATTAAAGCCTTTTTGCCG
ATCTATGACTTCTCATACGAAATGACCACCCTGCTCTCCCCGGACGAACGTACGGCTATG
CATCAGGGCGTCATCAGCCAGCGTACAGCCTGGATCCACGAGCAGGCAAAATATTATCTC
AATGCTGGCGTTCCCATTGAAATTAAAGTGGTCTGGCATAACCGTCCTTTCGAAGCCATC
ATTCAGGAAGTGATCAGCGGCGGGCACGATTTGGTGCTAAAAATGGCGCACCAACATGAC
CGTCTGGAAGCGGTGATTTTTACGCCAACGGACTGGCATCTGTTACGCAAATGCCCAAGC
CCGGTGTGGATGGTGAAAGACCAGCCGTGGCCGGAAGGAGGCAAGGCGCTGGTGGCGGTG
AATCTCGCCAGTGAAGAGCCGTATCATAATGCGCTCAATGAAAAACTGGTCAAAGAGACG
ATCGAACTGGCAGAACAAGTCAACCATACCGAAGTTCATCTGGTTGGCGCTTATCCGGTA
ACGCCAATTAATATCGCGATTGAACTGCCGGAATTTGATCCGAGCGTTTATAACGATGCC
ATTCGTGGGCAACATTTGCTGGCAATGAAAGCTCTGCGGCAGAAATTCGGCATTAATGAA
AACATGACGCACGTAGAAAAAGGTCTGCCAGAAGAGGTGATTCCTGATTTGGCGGAACAC
TTACAGGCGGGGATTGTGGTTCTGGGCACGGTAGGACGCACCGGTATTTCAGCAGCATTC
CTCGGCAACACGGCGGAACAGGTGATTGATCATCTTCGCTGCGATCTGTTGGTCATTAAA
CCTGACCAGTATCAGACACCCGTTGAACTGGATGACGAAGAAGACGATTAA
>tmpTY2482_00415 | Escherichia coli O104:H4 str. TY-2482 fumarate and nitrate reduction regulatory protein (753 nt)
ATGATCCCGGAAAAGCGAATTATACGGCGCATTCAGTCTGGCGGTTGTGCTATCCATTGC
CAGGATTGCAGCATCAGCCAGCTTTGCATCCCGTTCACACTCAACGAACATGAGCTTGAT
CAGCTTGATAATATCATTGAGCGGAAGAAGCCTATTCAGAAAGGCCAGACGCTGTTTAAG
GCTGGTGATGAACTTAAATCGCTTTATGCCATCCGCTCCGGTACGATTAAAAGTTATACC
ATCACTGAGCAAGGCGACGAGCAAATCACTGGTTTCCATTTAGCTGGCGACCTGGTGGGA
TTTGACGCCATCGGCAGCGGCCATCACCCGAGCTTCGCTCAGGCGCTGGAAACCTCGATG
GTATGTGAAATCCCGTTCGAAACGCTGGACGATTTGTCCGGTAAAATGCCGAATCTGCGT
CAGCAGATGATGCGTCTGATGAGCGGTGAAATCAAAGGCGATCAGGACATGATCCTGCTG
TTGTCGAAGAAAAATGCCGAGGAACGTCTGGCTGCATTCATCTACAACCTGTCCCGTCGT
TTTGCCCAACGCGGCTTCTCCCCTCGTGAATTCCGCCTGACGATGACTCGTGGCGATATC
GGTAACTATCTGGGCCTGACGGTAGAAACCATCAGCCGTCTGCTAGGTCGCTTCCAGAAA
AGCGGTATGCTGGCAGTCAAAGGTAAATACATCACCATCGAAAATAACGATGCGCTGGCC
CAGCTTGCTGGTCATACGCGTAATGTTGCCTGA
>tmpTY2482_00416 | Escherichia coli O104:H4 str. TY-2482 methylated-DNA-protein-cysteine methyltransferase (516 nt)
ATGCTGAGATTACTTGAAGAAAAAATTGCCACGCCACTGGGTCCACTGTGGGTGATTTGC
GATGAGCAATTTCGCCTGCGGGCGGTTGAATGGGAAGAGTACAGCGAACGCATGGTGCAG
CTGCTGGACATCCATTATCGCAAAGAAGGCTATGAGCGCATTTCTGCCACCAACCCAGGC
GGTTTAAGCGACAAGCTTAGTGATTATTTTGCCGGTAATCTTAGCATTATTGATACGCTT
CCCACTGCCACAGGGGGGACGCCATTTCAGCGCGAAGTCTGGAAAACTCTACGCACTATC
CCCTGCGGGCAGGTAATGCATTACGGCCAACTGGCTGAACAATTGGGCCGCCCTGGCGCG
GCGCGTGCCGTTGGTGCGGCAAACGGATCGAATCCCATCAGCATCGTCGTACCTTGCCAT
CGGGTTATTGGCCGAAACGGCACCATGACCGGATATGCAGGCGGAGTTCAGCGAAAAGAG
TGGTTATTGCGCCACGAAGGTTATCTTTTGCTGTAA
>tmpTY2482_00417 | Escherichia coli O104:H4 str. TY-2482 aminobenzoyl-glutamate transporter (1527 nt)
ATGAGTATGTCATCCATACCGTCGTCCTCCCAATCCGGGAAGCTCTATGGCTGGGTCGAA
AGAATTGGTAACAAGGTTCCCCATCCTTTTTTGCTCTTTATCTATTTGATAATCGTACTC
ATGGTGACGACGGCAATTTTGTCAGCCTTTGGCGTCAGTGCGAAAAACCCGACCGATGGT
ACGCCGGTGGTGGTGAAAAACCTGCTCAGTGTGGAAGGATTACACTGGTTTTTACCCAAT
GTGATTAAAAACTTTAGCGGTTTTGCTCCACTTGGAGCGATCCTGGCGCTGGTTTTAGGT
GCCGGCCTAGCGGAGCGCGTCGGCTTACTGCCAGCGCTAATGGTTAAAATGGCATCGCAT
GTTAATGCCCGCTACACCAGTTATATGGTGCTGTTTATTGCTTTTTTCAGCCACATTTCT
TCCGATGCGGCGTTAGTGATCATGCCACCGATGGGTGCGCTGATTTTTCTGGCGGTGGGC
AGGCATCCAGTTGCAGGTTTACTGGCTGCCATTGCAGGCGTAGGTTGCGGCTTTACGGCT
AATTTACTGATTGTCACAACCGACGTGTTGCTGTCGGGGATCAGCACGGAAGCGGCGGCT
GCGTTCAATCCGCAAATGCACGTCAGTGTAATTGATAACTGGTATTTTATGGCCAGCTCC
GTAGTCGTACTGACGATTGTTGGCGGCTTGATAACCGACAAAATCATCGAGCCACGGTTA
GGTCAATGGCAGGGAAACAGCGATGAGAAACTGCAGACATTGACCGAAAGTCAGCGTTTT
GGTTTACGCATAGCAGGTGTCGTATCGCTACTTTTTATTGCTGCGATCGCGCTGATGGTG
ATCCCGGAAAACGGGATATTGCGCGATCCGATTAATCACACCGTGATGCCATCACCCTTT
ATTAAAGGTATCGTGCCACTAATCATTCTTTTTTTCTTTGTGGTTTCGCTGGCTTATGGC
ATCGCTACCCGCACAATTCGACGTCAGGCGGATTTACCGCATTTAATGATTGAACCGATG
AAAGAGATGGCGGGATTTATCGTGATGGTTTTTCCCCTCGCCCAATTTGTCGCCATGTTT
AACTGGAGCAACATGGGGAAATTCATCGCCGTGGGGCTGACCGATATACTGGAAAGTTCA
GGGCTTAGCGGCATACCGGCGTTTGTCGGTCTGGCGTTGCTTTCCTCTTTCTTATGCATG
TTTATTGCCAGCGGTTCCGCAATCTGGTCGATTCTGGCCCCCATTTTCGTACCAATGTTT
ATGCTACTTGGCTTTCACCCGGCATTTGCGCAAATCCTCTTTCGTATTGCCGACTCATCC
GTATTGCCTTTAGCGCCGGTATCTCCTTTTGTCCCACTGTTTCTTGGATTCCTGCAACGC
TACAAACCAGACGCGAAACTGGGTACTTACTATTCGTTAGTCTTGCCCTATCCGCTTATC
TTTTTGGTGGTATGGCTGCTGATGTTGCTGGCGTGGTATCTTGTTGGTCTGCCGATAGGT
CCGGGGATTTACCCACGTTTGTCTTAA
>tmpTY2482_00418 | Escherichia coli O104:H4 str. TY-2482 aminobenzoyl-glutamate utilization protein B (1446 nt)
ATGCAGGAAATCTATCGTTTTATCGACGATGCGATTGAAGCCGATCGCCAACGTTATACC
GATATTGCCGATCAAATCTGGGATCATCCAGAAACACGTTTTGAAGAGTTCTGGTCAGCG
GAGCATCTGGCTTCGGCGCTGGAATCTGCAAGCTTCACCGTTACCCGCAACGTAGGCAAT
ATCCCAAATGCATTTATTGCTTCGTTTGGTCAAGGCAAACCGGTTATCGCCCTGCTGGGA
GAATATGACGCCCTGGCAGGTTTAAGTCAGCAAGCTGGTTGCGCGCAACCTACATCCGCG
ACGCCCGGTGAAAATGGTCACGGTTGCGGACACAATTTGCTGGGAACCGCCGCCTTTGCC
GCTGCAATAGCCGTCAAGAAATGGCTGGAACAATATGGGCAAGGCGGCACAGTGCGCTTT
TATGGTTGTCCTGGCGAAGAAGGCGGCTCGGGTAAAACGTTCATGGTCCGCGAGGGGGTA
TTTGATGATGTGGATGCGGCACTCACCTGGCACCCGGAAGCCTTTGCCGGCATGTTCAAT
ACCCGCACGCTGGCAAACATTCAGGCATCATGGTGCTTTAAAGGGATCGCAGCACATGCC
GCGAATTCCCCTCATTTGGGACGCAGCGCCCTTGATGCCGTAACGTTGATGACCACTGGC
ACCAACTTCCTCAACGAACATATTATTGAAAAAGCGCGCGTACACTATGCCATCACAAAT
AGCGGCGGGATCTCGCCCAACGTGGTCCAGGCGCAGGCAGAAGTGCTTTATCTTATCCGC
GCCCCCGAAATGACCGACGTGCAGCATATTTATGATCGGGTCGCCAAAATCGCCGAAGGT
GCGGCATTGATGACCGAAACCACGGTTGAATGCCGCTTCGACAAAGCCTGTTCCAGTTAT
CTCCCGAATCGCACCTTAGAAAATGCCATGTACCATGCCCTATCCCATTTTGGTACCCCG
GAATGGAACTCCGAAGAACTGGCTTTTGCGAAACAAATTCAGGCTACGCTCACCCCCAAC
GATCGGCAAAACAGTCTGAATAATATCGCCGCAACCGGTGGCGAAAACGGCAAGGCTTTT
GCACTACGTCATCGTGAAACGGTACTGGCGAATGAGGTCGCTCCATATGCCGCCACCGAT
AACGTGCTTGCGGCATCGACTGATGTCGGCGACGTCAGTTGGAAACTGCCTGTTGCCCAG
TGTTTCAGCCCCTGTTTTGCCGTCGGTACACCGCTACATACGTGGCAACTGGTTAGCCAG
GGGCGAACATCTATTGCTCATAAAGGAATGCTGCTGGCGGCGAAAACTATGGCAGCAACC
ACAGTCAATCTCTTCATTGATTCAGGGCTATTGCAAGAATGCCAACAAGAGCATCAGCAA
GTTACGGACACGCAACCGTATCACTGCCCTATCCCGAAAAACGTGACACCGTCACCTTTA
AAATAA
>tmpTY2482_00419 | Escherichia coli O104:H4 str. TY-2482 aminobenzoyl-glutamate utilization protein A (1311 nt)
ATGGAGTCTTTGAATCAATTTGTTAATTCGCTTGCCCCAAAATTATCGCACTGGCGACGT
GATTTTCATCACTATGCAGAGTCTGGCTGGGTGGAATTCCGCACTGCCACCCTTGTTGCG
GAAGAATTGCAGCAGCTCGGCTATTCACTGGCGCTGGGCCGCGAAGTAGTTAATGAAAGT
AGCCGGATGGGACTACCTGATGAACTCACTCTACAACGCGAATTCGAGCGCGCTCGTCAA
CAGGGTGCGCTAGCACAATGGATTGCGGTTTTTGAAGGTGGTTTCACTGGTATCGTCGCC
ACCCTGGATACCGGTCGCCCCGGTCCGGTGATGGCTTTCCGTGTCGATATGGACGCGCTG
GATCTCAGTGAAGAGCAGGATGTCAGCCATCGCCCCTACCGCGACGGTTTTGCGTCATGT
AACGCCGGAATGATGCATGCCTGTGGTCATGATGGACATACCGCCATTGGGCTTGGGCTG
GCGCATACCCTTAAACAATTCGAGTCCGGACTACATGGCGTCATCAAACTGATTTTTCAG
CCTGCAGAGGAAGGTACGCGTGGCGCGCGGGCGATGGTCGATGCAGGTGTCGTAGATGAT
GTTGATTATTTTACTGCCGTGCACATTGGCACTGGCGTACCTGCGGGCACCGTGGTGTGC
GACAGTGATAATTTTATGGCAACCACCAAATTTGACGCGCACTTCACCGGTACCGCCGCT
CACGCAGGCGCAAAACCAGAAGACGGTCACAATGCCTTGTTGGCGGCAGCACAAGCAACT
CTTGCACTGCATGCAATCGCCCCGCACAGCGAAGGAGCTTCCAGAGTAAACGTGGGCGTT
ATGCAGGCAGGAAGCGGCCGTAACGTTGTTCCTGCCTCGGCGTTGCTGAAAGTGGAAACA
CGCGGGGCCAGCGACGTCATTAATCAATATGTTTTTGACCGTGCACAACAAGCGATTCAG
GGCGCAGCAACCATGTATGGTGTCGGCGTTGAAACTCGTCTGATGGGTGCAGCTACCGCC
AGTTCTCCTTCGCCGCAATGGGTCGCATGGTTGCAAAGTCAGGCGGCTCAGGTCGCGGGG
GTCAATCAGGCCATTGAACGTGTTGAAGCGCCTGCGGGTTCCGAAGATGCCACATTAATG
ATGGCCCGCGTGCAGCAACATCAAGGGCAAGCCTCCTACGTGGTGTTTGGCACACAGCTG
GCGGCAGGTCATCACAACGAAAAATTCGATTTTGACGAGCAGGTTCTCGCTATTGCCGTC
GAAACGCTGGCGCGCACCGCGCTCAATTTTCCCTGGACGCGAGGTATCTGA
>tmpTY2482_00420 | Escherichia coli O104:H4 str. TY-2482 HTH-type transcriptional regulator AbgR (909 nt)
ATGACTTTTCAGGTAAAAATTCATCAAATTCGTGCTTTTGTTGAAGTGGCTCGTCAGGGC
AGCATTCGCGGAGCGAGCCGAATGTTGAATATGTCGCAACCGGCACTGAGTAAATCTATT
CAGGAGCTGGAAGAAGGATTAGCGGCGCAACTCTTTTTTCGCCGTAGTAAAGGCGTGACG
TTAACTGATGCCGGTGAAAGTTTTTATCAGCACGCCAGTCTTATTCTTGAAGAGCTGCGC
GCAGCGCAAGAGGAAATTCGCCAACGACAAGGGCAACTGGCAGGGCAGATTAATATCGGC
ATGGGGGCCAGTATTTCCCGCAGTCTGATGCCAGCTGTCATATCTCGTTTTCATCAGCAG
CATCCGCAGGTAAAAGTACGCATTATGGAAGGGCAACTGGTGTCGATGATTAATGAATTG
CGTCAGGGAGAATTGGATTTCACCATCAATACCTATTATCAGGGACCGTACGACCACGAA
TTTACTTTTGAGAAATTACTGGAAAAGCAATTCGCGATCTTTTGCCGCCCGGGACACCCC
GCCATTGGTGCCCGTTCGATCAAACAGTTACTGGATTACAGCTGGACAATGCCGACGCCA
CACGGCAGTTACTACAAACAGTTGAGTGAATTGCTTGACGATCAGGCGCAAACGCCACAG
GTCGGTGTAGTCTGCGAGACGTTCTCAGCCTGTATCAGTCTGGTGGCAAAAAGCGATTTT
CTCAGCATACTGCCTGAAGAAATGGGCTGCGATCCCTTGCACGGACAGGGGCTGGTGATG
TTGCCGGTTAGCGAAATTTTACCGAAAGCGGCCTATTATTTGATTCAGCGGCGTGATAGT
CGCCAGACACCACTGACCGCGTCATTAATCACGCAATTCCGGCGAGAATGCGGCTATCTG
CAAAGTTAA
>tmpTY2482_00421 | Escherichia coli O104:H4 str. TY-2482 hypothetical protein (564 nt)
ATGAACCTTGACGACAAATCGCTGTTTCTTGACGCCATGGAAGATGTCCAGCCGCTGAAA
CGTGCTACCGATGTCCACTGGCATCCAACGCGTAACCAACGTGCGCCGCAGCGTATCGAC
ACGCTGCAGCTTGATAATTTCCTCACCACCGGATTTCTCGACATCATCCCACTAAGTCAG
CCGCTGGAGTTTCGGCGGGAAGGGTTGCAACATGGGGTGCTGGATAAGCTGCGCAGTGGT
AAATATCCGCAACAGGCGAGCCTGAATCTTTTGCGCCAGCCGGTGGAAGAGTGCCGCAAA
ATGATGTTCAGTTTCATTCAACAAGCCATGGCTGATGGTTTGCGTAACGTGCTGATTATT
CATGGCAAAGGACGGGATGATAAATCGCATGCCAATATTGTCCGCAGCTATGTGGCGCGC
TGGCTGACCGAATTTGATGATGTTCAGGCATATTGCACCGCGCTACCGCATCATGGCGGC
AGCGGGGCGTGTTACGTCGCACTACGTAAAACGGCGCAGGCGAAGCAAGAAAACTGGGAG
CGCCACGCTAAGCGCAGTCGTTGA
>tmpTY2482_00422 | Escherichia coli O104:H4 str. TY-2482 diguanylate cyclase (GGDEF) domain-containing protein (1233 nt)
ATGATTACGCACAACTTCAATACCCTGGACTTACTCACCAGTCCTGTCTGGATCGTTTCG
CCCTTTGAGGAACAGTTAATTTATGCCAATAGCGCGGCGCGACTGTTGATGCAAGACCTC
ACGTTTAGTCAGCTACGAACCGGTCCCTATTCCGTCTCCTCACAAAAAGAACTGCCGAAA
TACCTCTCCGATCTGCAAAACCAACACGATATTATCGAAATCCTCACTGTTCAGCGTAAA
GAAGAGGAAACAGCATTAAGCTGTCGGCTTGTTTTGCGAGAGCTGACAGAAACAGAACCG
GTGATTATTTTCGAAGGTATCGAAGCGCCGGCAACGCTGGGGTTAAAAGCCAGTCGCTCG
GCAAATTATCAGCGCAAAAAACAAGGTTTTTATGCGCGCTTTTTTCTGACTAACTCTGCA
CCAATGTTGTTGATTGACCCGTCACGAGATGGACAAATCGTCGATGCTAACCTCGCCGCG
CTCAATTTCTATGGTTATAACCATGAAACGATGTGCCAGAAACATACCTGGGAAATAAAT
ATGCTCGGGCGTCGCGTCATGCCTATCATGCATGAAATTTCGCATTTACCCGGCGGTCAT
AAACCTTTGAATTTTGTTCATAAACTGGCGGATGGATCTACTCGTCATGTGCAGACCTAT
GCCGGACCGATTGAAATTTATGGCGACAAGCTCATGTTATGTATTGTGCATGATATTACT
GAGCAAAAACGGCTGGAGGAGCAGCTGGAACATGCTGCTCACCATGACGCGATGACCGGA
TTACTGAATCGGCGACAGTTTTATCACATTACGGAACCAGGCCAAATGCAGCATCTCGCC
ATCGCTCAGGATTACAGCTTGTTGCTCATCGACACCGATCGTTTTAAACACATTAACGAT
CTCTATGGGCATTCTAAAGGTGATGAGGTGTTATGCGCCCTCGCCCGCACCCTCGAAAGT
TGCGCTCGCAAAGGCGATTTGGTGTTTCGTTGGGGAGGCGAAGAGTTTGTCTTATTGCTA
CCAAGAACCCCACTGGATACCGCGCTTTCGCTGGCTGAAACTATCCGCGTAAGCGTGGCA
AAAGTGAGTATTTCGGGCTTACCACGCTTTACCGTCAGCATTGGTGTGGCGCATCACGAA
GGAAATGAAAGCATCGATGAACTGTTTAAACGCGTTGATGATGCTTTGTATCGGGCGAAA
AATGATGGTCGCAACCGCGTGCTGGCGGCATAA
>tmpTY2482_00423 | Escherichia coli O104:H4 str. TY-2482 zinc transporter ZntB (984 nt)
GTGGAAGCGATTAAGGGATCGGACGTTAATGTCCCGGATGCAGTATTTGCCTGGATGCTG
GATGGTAGAGGCGGCGTTAAACCGCTGGAAAATACAGATGTGATTGATGAAGCGCATCCC
TGCTGGCTCCACCTTAATTATGTACACCATGATAGCGCCCAATGGCTGGCGACAACACCG
CTGCTTCCCAATAACGTACGTGATGCGCTGGCGGGCGAGAGCACACGGCCCCGAGTCAGC
CGTCTCGGTGAAGGCACGCTTATTACATTGCGCTGTATAAACGGCAGCACCGATGAACGC
CCCGATCAACTGGTCGCCATGCGTGTATATATGGACGGGCGGTTAATTGTTTCGACCCGA
CAACGCAAAGTGCTGGCGCTGGACGATGTGGTGAGCGATCTGGAAGAGGGCACGGGTCCG
ACCGATTGCGGAGGGTGGCTGGTGGATGTGTGCGATGCGTTGACCGATCATTCCAGCGAA
TTTATCGAGCAGCTGCACGATAAAATTATCGACCTTGAAGATAATCTCCTTGATCAGCAA
ATTCCACCGCGTGGATTCCTGGCTCTGCTGCGCAAACAATTAATCGTGATGCGTCGCTAT
ATGGCACCGCAACGTGATGTTTATGCTCGTCTTGCCAGTGAACGTTTGCCGTGGATGAGC
GATGACCAACGCCGTCGGATGCAGGATATTGCCGATCGCCTTGGGCGCGGTCTTGACGAA
ATCGACGCCTGTATAGCACGGACTGGCGTGATGGCGGATGAAATCGCTCAGGTGATGCAG
GAAAATTTAGCTCGTCGTACCTATACAATGTCATTGATGGCAATGGTCTTTTTACCCAGT
ACCTTTCTGACAGGGTTATTTGGCGTCAACCTTGGTGGGATCCCTGGCGGCGGGTGGCAA
TTCGGATTTTCAATTTTTTGTATTCTGTTAGTTGTTCTTATTGGTGGTGTTGCTTTATGG
TTGCACCGTAGTAAATGGTTGTAA
>tmpTY2482_00424 | Escherichia coli O104:H4 str. TY-2482 hypothetical protein (174 nt)
ATGACGACACTTATTTATTTGCAAATTCCTGTCCCTGAACCGATTCCTGGCGATCCTGTT
CCAGTGCCCGATCCGATCCCTCGCCCGCAACCCATGCCTGACCCACCACCTGATGAAGAA
CCGATTAAATTGTCGCATCGTGAGCGTAGATCTGCGAGGATACGCGCCTGCTAA
>tmpTY2482_00425 | Escherichia coli O104:H4 str. TY-2482 ATP-independent RNA helicase dbpA (1374 nt)
GTGACCGCTTTTTCTACCCTGAATGTTTTGCCTCCCGCCCAACTCACGAACCTTAATGAG
TTGGGTTATTTAACCATGACGCCGGTGCAGGCCGCCGCGCTTCCGGCGATCCTTGCCGGA
AAAGATGTTCGCGTGCAGGCGAAAACCGGCAGCGGCAAAACGGCGGCTTTTGGCCTCGGC
TTGTTACAGCAAATTGATGCGTCGCTATTTCAAACCCAGGCTTTAGTGCTGTGTCCTACG
CGTGAACTGGCGGATCAGGTGGCAGGTGAATTGCGTCGGCTGGCGCGTTTTCTCCCAAAT
ACCAAAATTTTGACGTTGTGCGGTGGTCAACCGTTCGGTATGCAGCGTGATTCGTTGCAA
CATGCGCCGCATATTATCGTGGCAACGCCGGGTCGTTTGCTGGCTCACTTGCAAAAAGGC
ACGATATCACTGGATGCGCTGAATACTTTGGTGATGGATGAGGCCGACCGCATGCTGGAT
ATGGGATTTAGCGATGCCATTGATGATGTCATCCGTTTTGCGCCAGCATCTCGACAGACG
CTTCTGTTTTCTGCAACCTGGCCGGAAGCCATCGCCGCAATCAGCGGACGAGTGCAACGC
GATCCTTTGGCGATTGAAATTGACTCAACAGATGCTTTGCCACCCATTGAACAACAATTT
TATGAGACATCCAGTAAAGGCAAAATTCCTCTGTTGCAACGGTTATTAAGCTTGCATCAG
CCATCCTCTTGTGTGGTGTTTTGCAATACCAAAAAAGATTGCCAGGCTGTCTGCGACGCG
CTGAATGAAGTAGGGCAAAGTGCATTGTCGTTACACGGCGATCTGGAACAACGCGATCGC
GATCAGACCCTGGTACGTTTTGCTAACGGTAGCGCCCGTGTACTGGTTGCGACTGATGTT
GCTGCGCGTGGTCTGGATATTAAATCGCTTGAGCTGGTGGTGAACTTTGAGCTGGCGTGG
GACCCTGAAGTTCATGTACATCGCATCGGTCGTACAGCTCGTGCAGGAAATAGCGGTCTG
GCGATCAGTTTCTGTGCTCCGGAAGAAGCACAGCGGGCCAATATCATTTCTGACATGTTG
CAGATAAAACTTAACTGGCAAACGCCGCCAGCTAATAGTTCCATTTTGCCGCTGGAAGCA
GAAATGGCAACGTTGTGTATCGATGGCGGGAAAAAAGCCAAAATGCGCCCGGGTGATGTA
TTAGGTGCGCTGACAGGAGACATCGGGCTTGATGGCGTAGATATTGGCAAAATCGCCGTG
CATCCGGCGCATGTCTATGTCGCGGTGCGTCAGGCTGTTGCTCATAAAGCATGGAAACAG
TTACAGGGCGGGAAGATTAAAGGAAAAACGTGCCGGGTGCGGTTATTAAAATAA
>tmpTY2482_00426 | Escherichia coli O104:H4 str. TY-2482 tRNA 2-thiocytidine biosynthesis protein TtcA (936 nt)
ATGTCGCAAAATCAAGAAATTAGTAAGAAAGAACAATACAACCTGAACAAATTACAAAAA
CGTCTGCGTCGTAACGTGGGCGAAGCCATTGCTGACTTCAATATGATTGAAGAAGGCGAT
CGCATCATGGTTTGCCTCTCCGGGGGTAAAGACAGCTATACCATGCTGGAGATTCTGCGC
AATTTGCAGCAAAGCGCGCCAATCAATTTTTCGCTGGTGGCTGTTAACCTCGATCAAAAG
CAACCGGGCTTCCCGGAACACGTTCTGCCCGAGTATCTTGAAAAGCTGGGCGTTGAGTAC
AAGATTGTTGAAGAGAATACTTACGGTATCGTGAAAGAGAAGATTCCAGAGGGCAAAACC
ACTTGCTCACTGTGTTCTCGCCTTCGTCGCGGTATCCTTTATCGTACCGCAACGGAACTG
GGGGCGACGAAGATCGCGTTGGGTCACCATCGTGACGATATCCTGCAAACGTTGTTCTTA
AATATGTTCTACGGCGGCAAGATGAAAGGTATGCCTCCGAAACTGATGAGCGATGATGGC
AAACATATCGTTATTCGTCCGCTGGCCTACTGCCGCGAGAAAGATATTCAGCGATTTGCC
GATGCAAAAGCGTTCCCGATTATTCCGTGCAACCTGTGCGGTTCACAGCCTAACCTGCAA
CGTCAGGTGATTGCTGACATGTTGCGTGACTGGGATAAACGTTATCCAGGGCGTATCGAG
ACGATGTTCAGCGCGATGCAGAATGTGGTGCCGTCGCATCTGTGCGATACCAACCTGTTC
GATTTCAAAGGCATTACCCACGGTTCTGAAGTGGTTAACGGGGGTGATCTGGCGTTTGAT
CGCGAAGAGATCCCACTACAACCGGTGGGCTGGCAGCCAGAAGAAGATGAAAATCAGTTG
GATGAGTTACGGCTGAATGTGGTTGAAGTGAAATAA
>tmpTY2482_00427 | Escherichia coli O104:H4 str. TY-2482 universal stress protein F (435 nt)
ATGAACAGAACGATTCTTGTCCCTATCGATATTTCCGATTCAGAATTAACTCAACGCGTG
ATTAGCCACGTTGAGGCAGAGGCAAAGATTGATGATGCAGAGGTTCATTTCCTGACGGTA
ATACCTTCACTGCCCTACTATGCCTCTCTGGGTTTAGCGTATTCCGCAGAATTACCGGCA
ATGGATGACCTGAAAGCGGAAGCCAAATCGCAACTGGAAGAGATCATTAAAAAATTTAAA
CTGCCAACCGACAGAGTGCATGTCCATGTTGAGGAAGGCTCGCCCAAAGACCGCATTCTG
GAAATGGCGAAGAAGATCCCCGCTCATATGATCATCATTGCTTCCCATCGACCGGATATC
ACCACTTATCTGCTCGGTTCCAACGCCGCAGCTGTAGTGCGTCACGCAGAGTGCTCCGTG
CTGGTTGTGCGCTGA
>tmpTY2482_00428 | Escherichia coli O104:H4 str. TY-2482 outer membrane protein N (1134 nt)
ATGAAAAGCAAAGTACTGGCACTTTTAATTCCTGCCCTGCTCGCCGCAGGTGCTGCACAT
GCAGCCGAAGTTTATAATAAAGACGGCAACAAATTAGATCTGTATGGCAAAGTTGATGGC
CTGCATTATTTTTCTGATAATTCGGCGAAAGATGGCGACCAGAGCTATGCGCGTCTGGGT
TTTAAAGGCGAAACCCAAATTAACGATCAACTCACTGGCTACGGTCAATGGGAATACAAT
ATTCAGGCAAACAACACTGAATCTTCAAAAAACCAGTCATGGACCCGTCTGGCATTTGCC
GGGCTGAAATTTGCAGATTACGGTTCTTTCGATTACGGACGTAATTATGGCGTAATGTAC
GACATCGAAGGCTGGACCGATATGCTGCCTGAATTTGGCGGTGACTCTTATACCAATGCA
GACAACTTTATGACTGGTCGAGCCAATGGCGTCGCGACTTATCGTAATACTGATTTCTTC
GGTCTGGTAAATGGTCTGAACTTCGCGGTGCAGTATCAAGGTAACAACGAAGGTGCCAGT
AATGGTCAGGAAGGCACCAACAACGGACGTGATGTTCGCCATGAAAACGGTGACGGCTGG
GGTCTTTCCACAACATATGATTTAGGCATGGGCTTTAGCGCTGGTGCGGCATACACCTCT
TCTGACCGCACCAATGATCAGGTTAACCATACTGCGGCGGGTGGTGATAAAGCAGACGCG
TGGACTGCTGGGCTAAAATACGATGCTAACAATATTTACCTGGCAACCATGTATTCAGAA
ACGCGTAATATGACCCCGTTTGGCGACAGCGATTATGCTGTTGCAAACAAAACCCAGAAC
[truncated: 4,926,521 more chars]
