# Supplementary material for: BG7: A New Approach for Bacterial Genome Annotation Designed for Next Generation Sequencing Data
Source: PLoS One. 2012 Nov 21;7(11):e49239. doi: 10.1371/journal.pone.0049239 (PMC3504008; doi:10.1371/journal.pone.0049239)
Supplement: Table S2 — BG7 and RAST comparison in the annotation of two very different stages of completion and error rate of E.coli O104:H4 genome. For the first assembly (named BV1) BG7 yielded 6190 genes with 197 false negatives and 186 false positives and RAST 8253 genes with 247 false negatives and 455 false positives. For the last assembly (named BV4) the data for BG7 was 5210 genes, 163 false negatives and 271 false positives while the number of genes obtained with RAST was 5446 with 116 false negatives and 321 false positives. The BROAD reference genes used in the test are in File S1. (XLSX) [file pone.0049239.s003.xlsx]

## Sheet: Summary
Table S2. BG7 and RAST comparison in the annotation of two very different stages of completion and error rate of E.coli O104:H4 genome
30 August 2012
BG7 Annotation files	URLs
BG7 BV1 Annotation files	https://s3-eu-west-1.amazonaws.com/era7bioinformatics-project-data/BG7_Paper/BV1_2_Annotation_August/BV1_2_Annotation.zip
BG7 BV4 Annotation files	https://s3-eu-west-1.amazonaws.com/era7bioinformatics-project-data/BG7_Paper/BV4_2_Annotation_August/BV4_2_Annotation.zip
BLAST Comparisons
Comparison ID	Query	Database	BLASTN sheets	False positive sheets	False negative sheets	No hypothetical protein sheets
1	BV1_BG7	BROAD_Reference	1-BG7 BV1 vs BROAD BLASTN	False positives of BG7 BV1
2	BROAD_Reference	BV1_BG7	2-BROAD vs BG7 BV1 BLASTN		False negatives of BG7 BV1	False neg BG7 BV1 No hypotheti
3	BV1_RAST	BROAD_Reference	3-RAST BV1 vs BROAD BLASTN	False positives RAST BV1
4	BROAD_Reference	BV1_RAST	4-BROAD vs RAST BV1 BLASTN		False negatives RAST BV1	False neg RAST BV1 No hypotheti
5	BV4_BG7	BROAD_Reference	5-BG7 BV4 vs BROAD BLASTN	False positives BG7 BV4
6	BROAD_Reference	BV4_BG7	6-BROAD vs BV4 BG7 BLASTN		False negatives BG7 BV4
7	BV4_RAST	BROAD_Reference	7-RAST BV4 vs BROAD BLASTN	False positives RAST BV4
8	BROAD_Reference	BV4_RAST	8-BROAD vs RAST BV4 BLASTN		False negatives RAST BV4
Gene calling accuracy
Proteins File Name	Annotation	False negatives	False Positives	Number of Proteins
BV1_BG7.fasta	BV1_BG7	197	186	6190
BV1_RAST.fna	BV1_RAST	247	455	8253
BV4_BG7.fasta	BV4_BG7	163	271	5210
BV4_RAST.fna	BV4_RAST	116	321	5446
BROAD_Reference.fasta	BROAD_Reference	0	0	5164
Performance
Genome	BG7	RAST
BV1	112 min	39.5h
BV4	132 min	15.5h
BG7 annotation different stages of completion and error rate of E.coli genome
Annotation	Number of Proteins	False negatives	False Positives
BROAD annotation for the last assembly (4 contigs and very low error rate)	5164	0	0
BG7 annotation for the last assembly (4 contigs and very low error rate)	5210	163	271
BG7 annotation for first draft asembly (2641 contigs and high error rate)	6190	197	186
BG7 annotation for different stages of genome assembly and error rate of E.coli genome
Annotation	False negatives	False Positives
BG7 annotation for the last assembly (4 contigs and very low error rate)	163	271
BG7 annotation for first draft asembly (3057 contigs and high error rate)	197	186

## Sheet: 1-BG7 BV1 vs BROAD BLASTN
Iteration_iter-num	Iteration_query-ID	BG7 BV1 Iteration_query-def	Iteration_query-len	Hit_num	Hit_id	BROAD Hit_def	Hit_accession	Hit_len	Hsp_num	Hsp_bit-score	Hsp_score	Hsp_evalue	Hsp_query-from	Hsp_query-to	Hsp_hit-from	Hsp_hit-to	Hsp_query-frame	Hsp_hit-frame	Hsp_identity	Hsp_positive	Hsp_gaps	Hsp_align-len	Hsp_qseq	Hsp_hseq	Hsp_midline	Iteration_message
1	Query_1	85221|BV1_2001802|284|607|-	324	1	gnl|BL_ORD_ID|2650	tmpTY2482_02651 | Escherichia coli O104:H4 str. TY-2482 nitrite reductase [NAD(P)H] large subunit (2544 nt)	2650	2544	1	366.757	198	5.54107e-102	1	198	198	1	1	-1	198	198	0	198	TTCGCGCACCAGCGACAGCTCTTCGGCGGTGTGGTGAGAGAAGTAAGACGAGAGGTGTACGCGGTCATAAGCGATGCGCGGTTCTTCACAGAAAACGGTAATATCAAAGTTGGCCGCATCAGATTTATCAAGAAGATCTTCGATAAAGCGATGGCCGACCATACCGTTACCGATAATTGCGAGTCTGACTTTGCTCAT	TTCGCGCACCAGCGACAGCTCTTCGGCGGTGTGGTGAGAGAAGTAAGACGAGAGGTGTACGCGGTCATAAGCGATGCGCGGTTCTTCACAGAAAACGGTAATATCAAAGTTGGCCGCATCAGATTTATCAAGAAGATCTTCGATAAAGCGATGGCCGACCATACCGTTACCGATAATTGCGAGTCTGACTTTGCTCAT	||||||||||||||||||||||||||||||||||||||||||||||||||||||||||||||||||||||||||||||||||||||||||||||||||||||||||||||||||||||||||||||||||||||||||||||||||||||||||||||||||||||||||||||||||||||||||||||||||||||
2	Query_2	107990|BV1_2001801|1|510|-	510	1	gnl|BL_ORD_ID|3961	tmpTY2482_03962 | Escherichia coli O104:H4 str. TY-2482 hypothetical protein (1275 nt)	3961	1275	1	942.912	510	0	1	510	559	1068	1	1	510	510	0	510	AATAGCACCCGTAAATACTGGGCTGTAGGTGGTATTTATCAGACCCTTACAATTGAATTCTATACAGATACAAACTTTGATCCAACAGTAACTCAACAGATCAAATTATCCAGCTCATCAAATTATCTGTATTCATTTAAAGCCTATGGCGCAGGCCAAGGTATAAATGAGCATAGTTATTTTATCAAAATCGATTTCGATCTGCTCAATGTCAAGTTGACTAATCCCACTTGTTTTACCGCTATGCTTAGTGGAACTTCTGTGACTGGTTCTACGGTAAAAATGGGTGAATATAGTGCAGAACAAATCAGAAACGGTGCCACACCGGTTCCTTTTGATATTTCACTTCAAAACTGCGTTCGTGTGACTAATATTGAGACAAAATTAGTTTCAACAAAG…	AATAGCACCCGTAAATACTGGGCTGTAGGTGGTATTTATCAGACCCTTACAATTGAATTCTATACAGATACAAACTTTGATCCAACAGTAACTCAACAGATCAAATTATCCAGCTCATCAAATTATCTGTATTCATTTAAAGCCTATGGCGCAGGCCAAGGTATAAATGAGCATAGTTATTTTATCAAAATCGATTTCGATCTGCTCAATGTCAAGTTGACTAATCCCACTTGTTTTACCGCTATGCTTAGTGGAACTTCTGTGACTGGTTCTACGGTAAAAATGGGTGAATATAGTGCAGAACAAATCAGAAACGGTGCCACACCGGTTCCTTTTGATATTTCACTTCAAAACTGCGTTCGTGTGACTAATATTGAGACAAAATTAGTTTCAACAAAG…	|||||||||||||||||||||||||||||||||||||||||||||||||||||||||||||||||||||||||||||||||||||||||||||||||||||||||||||||||||||||||||||||||||||||||||||||||||||||||||||||||||||||||||||||||||||||||||||||||||||||||||||||||||||||||||||||||||||||||||||||||||||||||||||||||||||||||||||||||||||||||||||||||||||||||||||||||||||||||||||||||||||||||||||||||||||||||||||||||||||||||||||||||||||||||||||||||||||||||||||||…
3	Query_3	15876|BV1_2001804|45|287|-	243	1	gnl|BL_ORD_ID|3265	tmpTY2482_03266 | Escherichia coli O104:H4 str. TY-2482 hypothetical protein (219 nt)	3265	219	1	399.997	216	4.00276e-112	28	243	1	216	1	1	216	216	0	216	ATGGCGATGAATACGGTTTTTCTTCATTTATCAGAAGAGGCAATTAAACGGCTGAACAAGCTTCGGGGCTGGCGTAAGGTTTCACGATCTGCAATTTTACGCGAAGCGGTTGAGCAATATCTGGAGCGGCAGCAATTTCCGGTGCGTAAAGCAAAGAGAGGCAGGCAAAGGGGTGAGACAGTAGGTGTTTATGATCAGTGTAAGGATCATAAGGAA	ATGGCGATGAATACGGTTTTTCTTCATTTATCAGAAGAGGCAATTAAACGGCTGAACAAGCTTCGGGGCTGGCGTAAGGTTTCACGATCTGCAATTTTACGCGAAGCGGTTGAGCAATATCTGGAGCGGCAGCAATTTCCGGTGCGTAAAGCAAAGAGAGGCAGGCAAAGGGGTGAGACAGTAGGTGTTTATGATCAGTGTAAGGATCATAAGGAA	||||||||||||||||||||||||||||||||||||||||||||||||||||||||||||||||||||||||||||||||||||||||||||||||||||||||||||||||||||||||||||||||||||||||||||||||||||||||||||||||||||||||||||||||||||||||||||||||||||||||||||||||||||||||
4	Query_4	15318|BV1_2001803|27|338|-	312	1	gnl|BL_ORD_ID|3492	tmpTY2482_03493 | Escherichia coli O104:H4 str. TY-2482 HTH-type transcriptional regulator AdiY (807 nt)	3492	807	1	575.428	311	8.12251e-165	1	311	76	386	1	1	311	311	0	311	GAACCTATTAGCCTTAAAGCTAACCATATGGCGTTATTAAATTGTGAAAATAATATTATCGACGTCTCCTCTCTTAACAACACTTTGGTTGCTCATATTAGTCACGACATCATCAAAGATTACCTCCGGTTTCTGAATAAAGATCTCTCGCAAATACCAGTATGGCAACGTAGCGCTACGCCCATACTCACCCTGCCATGCCTGACGCCAGACGTCTTTCGCGTTGCCGCGCAACACAGCATGATGCCCGCAGAAACTGAGTCAGAAAAGGAACGAACACGCGCATTATTATTCACGGTGCTATCCCGTTT	GAACCTATTAGCCTTAAAGCTAACCATATGGCGTTATTAAATTGTGAAAATAATATTATCGACGTCTCCTCTCTTAACAACACTTTGGTTGCTCATATTAGTCACGACATCATCAAAGATTACCTCCGGTTTCTGAATAAAGATCTCTCGCAAATACCAGTATGGCAACGTAGCGCTACGCCCATACTCACCCTGCCATGCCTGACGCCAGACGTCTTTCGCGTTGCCGCGCAACACAGCATGATGCCCGCAGAAACTGAGTCAGAAAAGGAACGAACACGCGCATTATTATTCACGGTGCTATCCCGTTT	|||||||||||||||||||||||||||||||||||||||||||||||||||||||||||||||||||||||||||||||||||||||||||||||||||||||||||||||||||||||||||||||||||||||||||||||||||||||||||||||||||||||||||||||||||||||||||||||||||||||||||||||||||||||||||||||||||||||||||||||||||||||||||||||||||||||||||||||||||||||||||||||||||||||||||||||||||||||
5	Query_5	201|BV1_2001806|9|677|+	669	1	gnl|BL_ORD_ID|1108	tmpTY2482_01109 | Escherichia coli O104:H4 str. TY-2482 arabinose import ATP-binding protein AraG (1515 nt)	1108	1515	1	1184.82	641	0	29	669	197	837	1	1	641	641	0	641	TTAATGGGCAGGAAATGTCCTTTTCCGACACGACCGCAGCACTTAACGCGGGCGTGGCGATTATTTACCAGGAACTGCATCTCGTGCCGGAAATGACCGTCGCGGAAAACATCTATCTCGGCCAGCTGCCGCATAAAGGCGGCATTGTGAATCGCTCATTGCTGAATTATGAGGCGGGTTTACAACTTAAACATCTTGGTATGGATATTGACCCGGACACGCCGCTGAAATATCTCTCCATTGGTCAGTGGCAGATGGTTGAAATCGCCAAAGCGCTGGCGCGTAACGCCAAAATTATCGCCTTTGATGAGCCAACCAGCTCCCTCTCTGCCCGTGAAATCGACAATCTTTTCCGCGTTATTCGTGAACTGCGAAAAGAGGGGCGGGTGATCTTATACG…	TTAATGGGCAGGAAATGTCCTTTTCCGACACGACCGCAGCACTTAACGCGGGCGTGGCGATTATTTACCAGGAACTGCATCTCGTGCCGGAAATGACCGTCGCGGAAAACATCTATCTCGGCCAGCTGCCGCATAAAGGCGGCATTGTGAATCGCTCATTGCTGAATTATGAGGCGGGTTTACAACTTAAACATCTTGGTATGGATATTGACCCGGACACGCCGCTGAAATATCTCTCCATTGGTCAGTGGCAGATGGTTGAAATCGCCAAAGCGCTGGCGCGTAACGCCAAAATTATCGCCTTTGATGAGCCAACCAGCTCCCTCTCTGCCCGTGAAATCGACAATCTTTTCCGCGTTATTCGTGAACTGCGAAAAGAGGGGCGGGTGATCTTATACG…	|||||||||||||||||||||||||||||||||||||||||||||||||||||||||||||||||||||||||||||||||||||||||||||||||||||||||||||||||||||||||||||||||||||||||||||||||||||||||||||||||||||||||||||||||||||||||||||||||||||||||||||||||||||||||||||||||||||||||||||||||||||||||||||||||||||||||||||||||||||||||||||||||||||||||||||||||||||||||||||||||||||||||||||||||||||||||||||||||||||||||||||||||||||||||||||||||||||||||||||||…
6	Query_6	88986|BV1_2001805|6|265|-	260	1	gnl|BL_ORD_ID|4185	tmpTY2482_04186 | Escherichia coli O104:H4 str. TY-2482 lactose permease (1254 nt)	4185	1254	1	440.623	238	2.53905e-124	1	245	247	489	1	1	243	243	2	245	ATGTTAGTGATGTTTGCGCCGTTCTTTATTTTTATCTTCGGCCCGCTGTTACAATACAAACATTTTTAGTAGGGTCGATTGTTGGTGGTATTTATCTTGGTTTCTGTTTTAACGCCGGTGCGCCAGCAGTAGAGGCATTTATTGAGAAAGTCAGCCGTCGCAGTAATTTCGAATTTGGTCGCGCGCGGATGTTTGGCTGTGTTGGCTGGGCGCTGTGTGCCTCGATTGTCGGCATCATGTTCACC	ATGTTAGTGATGTTTGCGCCGTTCTTTATTTTTATCTTCGGCCCGCTGTTACAATAC-AACA-TTTTAGTAGGGTCGATTGTTGGTGGTATTTATCTTGGTTTCTGTTTTAACGCCGGTGCGCCAGCAGTAGAGGCATTTATTGAGAAAGTCAGCCGTCGCAGTAATTTCGAATTTGGTCGCGCGCGGATGTTTGGCTGTGTTGGCTGGGCGCTGTGTGCCTCGATTGTCGGCATCATGTTCACC	||||||||||||||||||||||||||||||||||||||||||||||||||||||||| |||| ||||||||||||||||||||||||||||||||||||||||||||||||||||||||||||||||||||||||||||||||||||||||||||||||||||||||||||||||||||||||||||||||||||||||||||||||||||||||||||||||||||||||||||||||||||||
7	Query_7	38083|BV1_2001808|2|388|+	387	1	gnl|BL_ORD_ID|1865	tmpTY2482_01866 | Escherichia coli O104:H4 str. TY-2482 4-aminobutyrate aminotransferase (1281 nt)	1865	1281	1	715.774	387	0	1	387	886	1272	1	1	387	387	0	387	GGCACCTATGCCGGTAACCCGATTGCCTGCGTGGCGGCGCTGGAAGTGTTGAAGGTGTTTGAGCAGGAAAATCTGCTGCAAAAAGCCAACGATCTGGGGCAGAAGCTAAAAGACGGATTGTTGGCGATAGCCGAAAAACACCCGGAGATCGGCGACGTACGCGGGCTGGGAGCGATGATTGCCATCGAGCTGTTTGAAGATGGCGATCACAGCAAACCGGACGCAAAACTCACCGCCGAGATCGTGGCACGCGCCCGCGATAAGGGCCTGATTCTTCTCTCCTGCGGCCCGTATTACAACGTGCTGCGCATCCTTGTACCGCTCACCATTGAAGACGCTCAGATCCGTCAGGGTCTGGAGATCATCAGCCAGTGTTTTGCTGAGGCG	GGCACCTATGCCGGTAACCCGATTGCCTGCGTGGCGGCGCTGGAAGTGTTGAAGGTGTTTGAGCAGGAAAATCTGCTGCAAAAAGCCAACGATCTGGGGCAGAAGCTAAAAGACGGATTGTTGGCGATAGCCGAAAAACACCCGGAGATCGGCGACGTACGCGGGCTGGGAGCGATGATTGCCATCGAGCTGTTTGAAGATGGCGATCACAGCAAACCGGACGCAAAACTCACCGCCGAGATCGTGGCACGCGCCCGCGATAAGGGCCTGATTCTTCTCTCCTGCGGCCCGTATTACAACGTGCTGCGCATCCTTGTACCGCTCACCATTGAAGACGCTCAGATCCGTCAGGGTCTGGAGATCATCAGCCAGTGTTTTGCTGAGGCG	|||||||||||||||||||||||||||||||||||||||||||||||||||||||||||||||||||||||||||||||||||||||||||||||||||||||||||||||||||||||||||||||||||||||||||||||||||||||||||||||||||||||||||||||||||||||||||||||||||||||||||||||||||||||||||||||||||||||||||||||||||||||||||||||||||||||||||||||||||||||||||||||||||||||||||||||||||||||||||||||||||||||||||||||||||||||||||||||||||||||||||||||||||||||||||||||||||
8	Query_8	102729|BV1_2001807|84|813|-	730	1	gnl|BL_ORD_ID|2471	tmpTY2482_02472 | Escherichia coli O104:H4 str. TY-2482 hypothetical protein (879 nt)	2471	879	1	1338.09	724	0	1	730	147	876	1	1	729	729	2	731	CTGGCTGGAGATGGC-AAATCGCTCGCCGGAAGTGGCAAGCAGATTGTGCTCTCCACGCTGGCGCTGGTGCAGGCATCCTCTGAACTGGGCGAACTGAAACGCTATGTTGAGAACGGTGAGTTTCTGATTGAAGCCAGCGATCTCGGCGTGGTGAATATGTGCGCTGAACGCAAACTGCCGTTCGTCGCCGGGCACGCGCTGAACTGCTACAACGCGGTGACGCTGAAAATATTGCTCAAAACAGGGCATGATGCGCTGGTGTATGCCGGTGGAGCTTTCCCGCGACTGGCTGGTGAATCTGCTTAATCAGTGCGATGAGCTGGGCATTCGCAACCAGTTTGAAGTGGAAGTCCTGAGCTACGGTCATCTACCGCTGGCCTACTCCGCCCGCTGCTTTA…	CTGGCTGGAGATGGCAAAATCGCTCGCCGGAAGTGGCAAGCAGATTGTGCTCTCCACGCTGGCGCTGGTGCAGGCATCCTCTGAACTGGGCGAACTGAAACGCTATGTTGAGAACGGTGAGTTTCTGATTGAAGCCAGCGATCTCGGCGTGGTGAATATGTGCGCTGAACGCAAACTGCCGTTCGTCGCCGGGCACGCGCTGAACTGCTACAACGCGGTGACGCTGAAAATATTGCTC-AAACAGGGCATGATGCGCTGGTGTATGCCGGTGGAGCTTTCCCGCGACTGGCTGGTGAATCTGCTTAATCAGTGCGATGAGCTGGGCATTCGCAACCAGTTTGAAGTGGAAGTCCTGAGCTACGGTCATCTACCGCTGGCCTACTCCGCCCGCTGCTTTA…	||||||||||||||| |||||||||||||||||||||||||||||||||||||||||||||||||||||||||||||||||||||||||||||||||||||||||||||||||||||||||||||||||||||||||||||||||||||||||||||||||||||||||||||||||||||||||||||||||||||||||||||||||||||||||||||||||||||||||||||| ||||||||||||||||||||||||||||||||||||||||||||||||||||||||||||||||||||||||||||||||||||||||||||||||||||||||||||||||||||||||||||||||||||||||||||||||||||||||||||||||…
9	Query_9	72739|BV1_2001820|106|1002|+	897	1	gnl|BL_ORD_ID|1257	tmpTY2482_01258 | Escherichia coli O104:H4 str. TY-2482 ATP phosphoribosyltransferase (900 nt)	1257	900	1	1657.57	897	0	1	897	1	897	1	1	897	897	0	897	ATGACAGACAACACTCGTTTACGCATAGCTATGCAGAAATCCGGCCGTTTAAGTGATGACTCACGTGAATTGCTGGCGCGCTGTGGCATTAAAATCAATCTTCACACCCAGCGCCTGATCGCGATGGCAGAAAACATGCCGATTGATATTCTGCGCGTGCGTGACGACGACATTCCCGGTCTGGTAATGGACGGCGTGGTAGATCTTGGGATTATCGGCGAAAACGTGCTGGAAGAAGAGCTGCTTAACCGCCGCGCCCAGGGTGAAGATCCGCGCTACTTTACCTTGCGTCGTCTGGATTTCGGCGGCTGCCGCCTTTCGCTGGCAACGCCGGTTGATGAAGCCTGGGACGGCCCGCTCTCCTTAAACGGTAAACGTATCGCCACCTCTTATCCTCAC…	ATGACAGACAACACTCGTTTACGCATAGCTATGCAGAAATCCGGCCGTTTAAGTGATGACTCACGTGAATTGCTGGCGCGCTGTGGCATTAAAATCAATCTTCACACCCAGCGCCTGATCGCGATGGCAGAAAACATGCCGATTGATATTCTGCGCGTGCGTGACGACGACATTCCCGGTCTGGTAATGGACGGCGTGGTAGATCTTGGGATTATCGGCGAAAACGTGCTGGAAGAAGAGCTGCTTAACCGCCGCGCCCAGGGTGAAGATCCGCGCTACTTTACCTTGCGTCGTCTGGATTTCGGCGGCTGCCGCCTTTCGCTGGCAACGCCGGTTGATGAAGCCTGGGACGGCCCGCTCTCCTTAAACGGTAAACGTATCGCCACCTCTTATCCTCAC…	|||||||||||||||||||||||||||||||||||||||||||||||||||||||||||||||||||||||||||||||||||||||||||||||||||||||||||||||||||||||||||||||||||||||||||||||||||||||||||||||||||||||||||||||||||||||||||||||||||||||||||||||||||||||||||||||||||||||||||||||||||||||||||||||||||||||||||||||||||||||||||||||||||||||||||||||||||||||||||||||||||||||||||||||||||||||||||||||||||||||||||||||||||||||||||||||||||||||||||||||…
10	Query_10	67351|BV1_2001821|17|606|+	590	1	gnl|BL_ORD_ID|750	tmpTY2482_00751 | Escherichia coli O104:H4 str. TY-2482 hypothetical protein (816 nt)	750	816	1	1051.86	569	0	4	590	232	813	1	1	582	582	5	587	AAAAAATCTTCCATTACCGCTTCTAAAAACGCCAAAACTCGCAGCAAACACGCCGTCAATAAAACGGCCTCAGCCAGCTTTACCGAAAAGTGTACCAAACGTAAGGGCTATAAATCGCATTGTGTGAAAGTCAAAAAATGCCGCGTCAGGGAAACTCTTGCCGACGCGCACAAAGCGAAGGTGCAAAAAAGCTACGAAAAGTGGCAATGAATAAACTGATGCAGCAAATTGGTAAGCCATATCGTTGGGGTGGCAGCTCACCGCGTACCGGTTTTGATTGCAGCGGCCTGGTTTATTACGCTTATAAAGATTTGGTGAAAATTCGTATTCCGCGTACGGCGAATGAAATGTATCACCTGCGTGATGCAGCGCCAATCGAACGTAGTGAACTGAAAAACG…	AAAAAATCTTCCATTACCGCTTCTAAAAACGCCAAAACTCGCAGCAAACACGCCGTCAATAAAACGGCCTCAGCCAGCTTTACCGAAAAGTGTACCAAACGTAAGGGCTATAAATCGCATTGTGTGAAAGTC-AAAAATGCCGCGTCA-GG-AACTCTTGCCGACGCGCACAAAGCGAAGGTGC-AAAAAGCTACG-AAAGTGGCAATGAATAAACTGATGCAGCAAATTGGTAAGCCATATCGTTGGGGTGGCAGCTCACCGCGTACCGGTTTTGATTGCAGCGGCCTGGTTTATTACGCTTATAAAGATTTGGTGAAAATTCGTATTCCGCGTACGGCGAATGAAATGTATCACCTGCGTGATGCAGCGCCAATCGAACGTAGTGAACTGAAAAACG…	|||||||||||||||||||||||||||||||||||||||||||||||||||||||||||||||||||||||||||||||||||||||||||||||||||||||||||||||||||||||||||||||||||| ||||||||||||||| || |||||||||||||||||||||||||||||||| ||||||||||| ||||||||||||||||||||||||||||||||||||||||||||||||||||||||||||||||||||||||||||||||||||||||||||||||||||||||||||||||||||||||||||||||||||||||||||||||||||||||||||||||||||||||||||||||||||||||||||||||||||||||||…
11	Query_11	69158|BV1_2001828|3|424|-	422	1	gnl|BL_ORD_ID|723	tmpTY2482_00724 | Escherichia coli O104:H4 str. TY-2482 electron transport complex protein rnfC (2223 nt)	723	2223	1	723.16	391	0	25	422	106	501	1	1	396	396	2	398	CAGGTACCACTGGCGCAGCGTTTTGTTATTCCACTGAAACAGCATATTGGCGCTGAAGGTGAGTTGTGCGTTAGCGTCGGCGATAAAGTATTGCGCGGCCAGCCGCTTACCCGTGGTCGCGGCAAAATGCTGCCTGTTCACGCGCCCACCTCGGGTACCGTTACGGCTATTGCGCCCCACTCTACGGCTCATCCTTCAGCTTTAGCTGAATTAAGCGTGATTATTGATGCCGATGGTGAAGACTGCTGGATCCCGCGCGACGGCTGGGCCGATTATCGCACTCGCAGTTCGCGAAGAGTTAATCGAGCGCAATACATCAGTTTGGTGTAGCCGGGCTGGGCGGTGCAGGATTCCCGACAGGCGTTAAATTGCAGGGTGGCGGAGATAAGATTGAAACG	CAGGTACCACTGGCGCAGCGTTTTGTTATTCCACTGAAACAGCATATTGGCGCTGAAGGTGAGTTGTGCGTTAGCGTCGGCGATAAAGTATTGCGCGGCCAGCCGCTTACCCGTGGTCGCGGCAAAATGCTGCCTGTTCACGCGCCCACCTCGGGTACCGTTACGGCTATTGCGCCCCACTCTACGGCTCATCCTTCAGCTTTAGCTGAATTAAGCGTGATTATTGATGCCGATGGTGAAGACTGCTGGATCCCGCGCGACGGCTGGGCCGATTATCGCACTCGCAGT-CGCGAAGAGTTAATCGAGCGCA-TACATCAGTTTGGTGTAGCCGGGCTGGGCGGTGCAGGATTCCCGACAGGCGTTAAATTGCAGGGTGGCGGAGATAAGATTGAAACG	|||||||||||||||||||||||||||||||||||||||||||||||||||||||||||||||||||||||||||||||||||||||||||||||||||||||||||||||||||||||||||||||||||||||||||||||||||||||||||||||||||||||||||||||||||||||||||||||||||||||||||||||||||||||||||||||||||||||||||||||||||||||||||||||||||||||||||||||||||||||||||||||| |||||||||||||||||||||| ||||||||||||||||||||||||||||||||||||||||||||||||||||||||||||||||||||||||||||||||||||||
12	Query_12	34711|BV1_2001827|129|488|-	360	1	gnl|BL_ORD_ID|5096	tmpTY2482_05097 | Escherichia coli O104:H4 str. TY-2482 hypothetical protein (630 nt)	5096	630	1	665.914	360	0	1	360	268	627	1	1	360	360	0	360	ATTAATGTAAAGCAAAATGTCTTAAGAAATATACTATGTTCTGTAGACTCTCAAAACATAATAGCCGCAAGGGAAAGAATTAATGATATCTTGGTGTCCGTTGGATTGTCAAATATTAATAATAATGTATCATTTCTCTCCGGGGGAGAAAAACAAAGACTGGCACTTGCTAGGGCATTGATAAAAAAACCCAGTATACTTTTAGCAGATGAACCTACTGCTAGTCTAGATATAAAGAATAAAAAATTAGTGATGAACATACTATCTGAATACAATAATCAAGGAGGAACAGTCGTTATGGTAACTCATGATCTTGAACTAATCGATGAGAATATGACTTTAATCCAACTATTAAATACA	ATTAATGTAAAGCAAAATGTCTTAAGAAATATACTATGTTCTGTAGACTCTCAAAACATAATAGCCGCAAGGGAAAGAATTAATGATATCTTGGTGTCCGTTGGATTGTCAAATATTAATAATAATGTATCATTTCTCTCCGGGGGAGAAAAACAAAGACTGGCACTTGCTAGGGCATTGATAAAAAAACCCAGTATACTTTTAGCAGATGAACCTACTGCTAGTCTAGATATAAAGAATAAAAAATTAGTGATGAACATACTATCTGAATACAATAATCAAGGAGGAACAGTCGTTATGGTAACTCATGATCTTGAACTAATCGATGAGAATATGACTTTAATCCAACTATTAAATACA	||||||||||||||||||||||||||||||||||||||||||||||||||||||||||||||||||||||||||||||||||||||||||||||||||||||||||||||||||||||||||||||||||||||||||||||||||||||||||||||||||||||||||||||||||||||||||||||||||||||||||||||||||||||||||||||||||||||||||||||||||||||||||||||||||||||||||||||||||||||||||||||||||||||||||||||||||||||||||||||||||||||||||||||||||||||||||||||||||||||||
13	Query_13	79732|BV1_2001829|1|402|-	402	1	gnl|BL_ORD_ID|330	tmpTY2482_00331 | Escherichia coli O104:H4 str. TY-2482 side tail fiber protein (2835 nt)	330	2835	1	741.627	401	0	2	402	2315	2715	1	1	401	401	0	401	TGTCTCAGGAACAGGACGGCATTAAATCGCACACCCACAGCGCCAGCGCATCCAGTACGGATTTGGGGACGAAAACCACATCGTCGTTTGATTACGGCACTAAATCCACGAATAACACCGGGGCGCATACGCACAGTCTGAGTGGCTCTACGGGGTCTGCCGGTGATCATACTCATGGTAATGGTATTCGTTGGCCAGGAGGCGGCGGTTCTGCGTTAGCATTTTATGATGGCGGTGGGTTCACTTATGTCCATGATTCACAGTATCAAGTAAGCCCGGAGACTTCTTCCTATAGATCGTATTATCAACGTATTCAGACACAGTCAGCAGGTGCTCATACCCACTCGCTGTCTGGTACTGCAGCAAGTTCTGGCGCACATGCACATACTGTAGGTATTG…	TGTCTCAGGAACAGGACGGCATTAAATCGCACACCCACAGCGCCAGCGCATCCAGTACGGATTTGGGGACGAAAACCACATCGTCGTTTGATTACGGCACTAAATCCACGAATAACACCGGGGCGCATACGCACAGTCTGAGTGGCTCTACGGGGTCTGCCGGTGATCATACTCATGGTAATGGTATTCGTTGGCCAGGAGGCGGCGGTTCTGCGTTAGCATTTTATGATGGCGGTGGGTTCACTTATGTCCATGATTCACAGTATCAAGTAAGCCCGGAGACTTCTTCCTATAGATCGTATTATCAACGTATTCAGACACAGTCAGCAGGTGCTCATACCCACTCGCTGTCTGGTACTGCAGCAAGTTCTGGCGCACATGCACATACTGTAGGTATTG…	|||||||||||||||||||||||||||||||||||||||||||||||||||||||||||||||||||||||||||||||||||||||||||||||||||||||||||||||||||||||||||||||||||||||||||||||||||||||||||||||||||||||||||||||||||||||||||||||||||||||||||||||||||||||||||||||||||||||||||||||||||||||||||||||||||||||||||||||||||||||||||||||||||||||||||||||||||||||||||||||||||||||||||||||||||||||||||||||||||||||||||||||||||||||||||||||||||||||||||||||…
14	Query_14	69357|BV1_2001824|1|850|-	850	1	gnl|BL_ORD_ID|1402	tmpTY2482_01403 | Escherichia coli O104:H4 str. TY-2482 sugar efflux transporter B (1182 nt)	1402	1182	1	1541.23	834	0	1	850	1	849	1	1	847	847	5	852	ATGCATAACTCCCCCGCAGTCTCCAGCGCGAAATCGTTTGACCTGACCTCGACGGCGTTTTTAATCGTTGCCTTTCTCACCGGTATTGCGGGCGCTCTGCAAACCCCCGACACTCAGTATTTTTTCTTACTGATGAAGTACATGCTCGTCCGGCGATGGTGGGATTCTTCTTTACCGGCAGCGCTGTCATTGGGATTCTGGTAAGTCAGTTTCTCGCCGGGCGCTCTGATAAGCGCGGCGATCGCAAATCGCTGATTGTCTTTTGCTGCCTGTTAGGCGTGCTGGCCTGCACCCTTTTTGCCTGGAATCGCAACTACTTTGTTTTGCTATTCGTTGGCGTCTTTCTTAGCAGCTTTGGCTCGACCGCTAACCCCGCAAATGTTTGCCCTTGCCCGTGAA…	ATGCATAACTCCCCCGCAGTCTCCAGCGCGAAATCGTTTGACCTGACCTCGACGGCGTTTTTAATCGTTGCCTTTCTCACCGGTATTGCGGGCGCTCTGCAAA-CCCCGACACTCAGTA-TTTTTCTTACTGATGAAGTACATGCTCGTCCGGCGATGGTGGGATTCTTCTTTACCGGCAGCGCTGTCATTGGGATTCTGGTAAGTCAGTTTCTCGCCGGGCGCTCTGATAAGCGCGGCGATCGCAAATCGCTGATTGTCTTTTGCTGCCTGTTAGGCGTGCTGGCCTGCACCCTTTTTGCCTGGAATCGCAACTACTTTGTTTTGCTATTCGTTGGCGTCTTTCTTAGCAGCTTTGGCTCGACCGCTAACCC-GCAAATGTTTGCCCTTGCCCGTGAA…	||||||||||||||||||||||||||||||||||||||||||||||||||||||||||||||||||||||||||||||||||||||||||||||||||||||| ||||||||||||||| ||||||||||||||||||||||||||||||||||||||||||||||||||||||||||||||||||||||||||||||||||||||||||||||||||||||||||||||||||||||||||||||||||||||||||||||||||||||||||||||||||||||||||||||||||||||||||||||||||||||||||||||||||||||||||||||||||||||||||||||||||||||||||||| |||||||||||||||||||||||||…
15	Query_15	5048|BV1_2001823|2|1008|+	1007	1	gnl|BL_ORD_ID|2923	tmpTY2482_02924 | Escherichia coli O104:H4 str. TY-2482 inner membrane protein yibH (1137 nt)	2923	1137	1	1847.77	1000	0	1	1007	4	1008	1	1	1005	1005	2	1007	GATCTATTGATTGTTTTAACTTACGTGGCGCTGGCGTGGACGGTCTTTAAAATCTTCCGCATTCCGGTAAATCAGTGGACGCTGGCGACGGCGGCGCTGGGAGGCGTGTTTCTGGTGAGTGGTTTAATTTTGTTGATGAACTACAACCACCCTTACACTTTTACCGCGCAAAAGGCAGTGATAGCGATCCCTATCACGCCACAGGTGACGGGAATTGTTACTGAAGTCACTGACAAGAATAATCAGCTTATTCAAAAGGGCGAGGTGCTTTTTAAGCTCGACCCGGTTCGTTACCAGGCGCGAGTTGACAGACTTCAGGCTGACCTGATGACGGCGACGCATAATATAAAGACGCTGCGTGCGCAGCTCACTGAAGCGCAGGCCAACACCACCCAGGTT…	GATCTATTGATTGTTTTAACTTACGTGGCGCTGGCGTGGACGGTCTTTAAAATCTTCCGCATTCCGGTAAATCAGTGGACGCTGGCGACGGCGGCGCTGGGAGGCGTGTTTCTGGTGAGTGGTTTAATTTTGTTGATGAACTACAACCACCCTTACACTTTTACCGCGCAAAAGGCAGTGATAGCGATCCCTATCACGCCACAGGTGACGGGAATTGTTACTGAAGTCACTGACAAGAATAATCAGCTTATTCAAAAGGGCGAGGTGCTTTTTAAGCTCGACCCGGTTCGTTACCAGGCGCGAGTTGACAGACTTCAGGCTGACCTGATGACGGCGACGCATAATATAAAGACGCTGCGTGCGCAGCTCACTGAAGCGCAGGCCAACACCACCCAGGTT…	|||||||||||||||||||||||||||||||||||||||||||||||||||||||||||||||||||||||||||||||||||||||||||||||||||||||||||||||||||||||||||||||||||||||||||||||||||||||||||||||||||||||||||||||||||||||||||||||||||||||||||||||||||||||||||||||||||||||||||||||||||||||||||||||||||||||||||||||||||||||||||||||||||||||||||||||||||||||||||||||||||||||||||||||||||||||||||||||||||||||||||||||||||||||||||||||||||||||||||||||…
16	Query_16	22861|BV1_2001826|96|491|+	396	1	gnl|BL_ORD_ID|2054	tmpTY2482_02055 | Escherichia coli O104:H4 str. TY-2482 hypothetical protein (633 nt)	2054	633	1	649.294	351	0	42	396	1	354	1	1	354	354	1	355	ATGGGGCTTTGTAGTCGTTATAAAAAGTCTTACATGCAATAGTTGCTCAATGCATTGCCAAATAATGCCAGAAGAGTCACCGCGTTTGCAGTACTGCGCAAACTCGTGTTTTTGTATGTGGCCCGAAGAAAGTTCATATTTTAATCGTGGTGTGGTAGAAGGTATCTTAACAAAAAACCACAATGCGAGATTAAGCGGATATATTTTTGTCGATTTTTCAGTAAGTTTTTTACGTCTATTCCTTGAAAAGGACTGGATTGACTATCTTGCAAGTACTGACATGGGGATTGTTTTAGTCAGCGACCGCAATATGCAATCGCTAGCTAATTACTGGCGAAAACACAACTCAGCAATA	ATGGGGCTTTGTAGTCGTTAT-AAAAGTCTTACATGCAATAGTTGCTCAATGCATTGCCAAATAATGCCAGAAGAGTCACCGCGTTTGCAGTACTGCGCAAACTCGTGTTTTTGTATGTGGCCCGAAGAAAGTTCATATTTTAATCGTGGTGTGGTAGAAGGTATCTTAACAAAAAACCACAATGCGAGATTAAGCGGATATATTTTTGTCGATTTTTCAGTAAGTTTTTTACGTCTATTCCTTGAAAAGGACTGGATTGACTATCTTGCAAGTACTGACATGGGGATTGTTTTAGTCAGCGACCGCAATATGCAATCGCTAGCTAATTACTGGCGAAAACACAACTCAGCAATA	||||||||||||||||||||| |||||||||||||||||||||||||||||||||||||||||||||||||||||||||||||||||||||||||||||||||||||||||||||||||||||||||||||||||||||||||||||||||||||||||||||||||||||||||||||||||||||||||||||||||||||||||||||||||||||||||||||||||||||||||||||||||||||||||||||||||||||||||||||||||||||||||||||||||||||||||||||||||||||||||||||||||||||||||||||||||||||||||||||
17	Query_17	4321|BV1_2001825|2|443|+	442	1	gnl|BL_ORD_ID|338	tmpTY2482_00339 | Escherichia coli O104:H4 str. TY-2482 tryptophan synthase alpha chain (807 nt)	338	807	1	809.953	438	0	1	442	364	804	1	1	441	441	1	442	GGCGTCGATTCGGTGCTGGTTGCCGATGTGCCAGTTGAAGAGTCCGCGCCCTTCCGCCAGGCCGCGTTGCGTCATAATGTCGCACCTATCTTCATCTGCCCGCCAAATGCCGATGACGACCTGCTGCGCCAGATAGCCTCTTACGGTCGTGGTTACACCTATTTGCTGTCACGAGCAGGCGTGACCGGCGCAGAAAACCGCGCCGCGTTACCCCCTCAATCATCTGGTTGCGAAGCTGAAAGAGTACAACGCTGCACCTCCATTGCAGGGATTTGGTATTTCCGCCCCGGATCAGGTAAAAGCAGCGATTGATGCAGGAGCTGCGGGCGCGATTTCTGGTTCGGCCATTGTTAAAATCATCGAGCAACATATTAATGAGCCAGAGAAAATGCTGGTGGC…	GGCGTCGATTCGGTGCTGGTTGCCGATGTGCCAGTTGAAGAGTCCGCGCCCTTCCGCCAGGCCGCGTTGCGTCATAATGTCGCACCTATCTTCATCTGCCCGCCAAATGCCGATGACGACCTGCTGCGCCAGATAGCCTCTTACGGTCGTGGTTACACCTATTTGCTGTCACGAGCAGGCGTGACCGGCGCAGAAAACCGCGCCGCGTTACCCC-TCAATCATCTGGTTGCGAAGCTGAAAGAGTACAACGCTGCACCTCCATTGCAGGGATTTGGTATTTCCGCCCCGGATCAGGTAAAAGCAGCGATTGATGCAGGAGCTGCGGGCGCGATTTCTGGTTCGGCCATTGTTAAAATCATCGAGCAACATATTAATGAGCCAGAGAAAATGCTGGTGGC…	|||||||||||||||||||||||||||||||||||||||||||||||||||||||||||||||||||||||||||||||||||||||||||||||||||||||||||||||||||||||||||||||||||||||||||||||||||||||||||||||||||||||||||||||||||||||||||||||||||||||||||||||||||||| ||||||||||||||||||||||||||||||||||||||||||||||||||||||||||||||||||||||||||||||||||||||||||||||||||||||||||||||||||||||||||||||||||||||||||||||||||||||||||||||||||||||||||||||||||||||||…
18	Query_18	86658|BV1_2001825|795|1031|+	237	1	gnl|BL_ORD_ID|337	tmpTY2482_00338 | Escherichia coli O104:H4 str. TY-2482 hypothetical protein (180 nt)	337	180	1	333.517	180	4.00636e-92	33	212	1	180	1	1	180	180	0	180	ATGGCCGAACATCGTGGTGGTTCAGGAAATTTCGCCGAAGACCGTGAGAAGGCATCCGACGCAGGCCGTAAAGGCGGTCAGCATAGCGGCGGTAATTTTAAAAATGATCCGCAACGCGCATCTGAAGCGGGTAAAAAAGGCGGTCAACAAAGCGGTGGTAATAAATCAGGTAAATCCTGA	ATGGCCGAACATCGTGGTGGTTCAGGAAATTTCGCCGAAGACCGTGAGAAGGCATCCGACGCAGGCCGTAAAGGCGGTCAGCATAGCGGCGGTAATTTTAAAAATGATCCGCAACGCGCATCTGAAGCGGGTAAAAAAGGCGGTCAACAAAGCGGTGGTAATAAATCAGGTAAATCCTGA	||||||||||||||||||||||||||||||||||||||||||||||||||||||||||||||||||||||||||||||||||||||||||||||||||||||||||||||||||||||||||||||||||||||||||||||||||||||||||||||||||||||||||||||||||||
19	Query_19	52052|BV1_2001825|1071|1589|+	519	1	gnl|BL_ORD_ID|336	tmpTY2482_00337 | Escherichia coli O104:H4 str. TY-2482 protein yciF (501 nt)	336	501	1	920.752	498	0	22	519	1	498	1	1	498	498	0	498	ATGAATATGAAGACCATTGAAGATGTATTTATTCACCTGCTTTCAGATACCTACAGCGCAGAAAAACAATTAACCCGGGCACTGGCAAAACTCGCAAGAGCAACATCAAATGAAAAATTAAGTCAGGCTTTTCATGCGCACCTCGAGGAAACTCATGGACAGATTGAACGTATTGATCAAGTTGTGGAGTCCGAATCGAACCTGAAAATTAAGCGCATGAAATGTGTGGCAATGGAAGGTCTTATTGAAGAAGCTAATGAGGTCATCGAAAGTACCGAGAAAAACGAAGTGCGTGATGCCGCACTGATTGCCGCAGCACAGAAAGTCGAGCATTATGAGATTGCCAGTTACGGGACATTAGCGACGCTGGCTGAACAATTAGGTTACCGTAAAGCAGCG…	ATGAATATGAAGACCATTGAAGATGTATTTATTCACCTGCTTTCAGATACCTACAGCGCAGAAAAACAATTAACCCGGGCACTGGCAAAACTCGCAAGAGCAACATCAAATGAAAAATTAAGTCAGGCTTTTCATGCGCACCTCGAGGAAACTCATGGACAGATTGAACGTATTGATCAAGTTGTGGAGTCCGAATCGAACCTGAAAATTAAGCGCATGAAATGTGTGGCAATGGAAGGTCTTATTGAAGAAGCTAATGAGGTCATCGAAAGTACCGAGAAAAACGAAGTGCGTGATGCCGCACTGATTGCCGCAGCACAGAAAGTCGAGCATTATGAGATTGCCAGTTACGGGACATTAGCGACGCTGGCTGAACAATTAGGTTACCGTAAAGCAGCG…	|||||||||||||||||||||||||||||||||||||||||||||||||||||||||||||||||||||||||||||||||||||||||||||||||||||||||||||||||||||||||||||||||||||||||||||||||||||||||||||||||||||||||||||||||||||||||||||||||||||||||||||||||||||||||||||||||||||||||||||||||||||||||||||||||||||||||||||||||||||||||||||||||||||||||||||||||||||||||||||||||||||||||||||||||||||||||||||||||||||||||||||||||||||||||||||||||||||||||||||||…
20	Query_20	115751|BV1_2001825|1638|1826|+	189	1	gnl|BL_ORD_ID|335	tmpTY2482_00336 | Escherichia coli O104:H4 str. TY-2482 protein yciE (507 nt)	335	507	1	350.137	189	3.09409e-97	1	189	1	189	1	1	189	189	0	189	ATGAATCGTATTGAACATTATCATGACTGGTTACGTGACGCCCACGCAATGGAAAAGCAAGCCGAATCTATGCTTGAATCCATGGCCAGTCGTATAGATAATTATCCTGAACTACGCGCTCGTATTGAACAACATCTTAGTGAAACCAAAAACCAGATTGTTCAACTGGAAACTATTCTTGATCGTAAT	ATGAATCGTATTGAACATTATCATGACTGGTTACGTGACGCCCACGCAATGGAAAAGCAAGCCGAATCTATGCTTGAATCCATGGCCAGTCGTATAGATAATTATCCTGAACTACGCGCTCGTATTGAACAACATCTTAGTGAAACCAAAAACCAGATTGTTCAACTGGAAACTATTCTTGATCGTAAT	|||||||||||||||||||||||||||||||||||||||||||||||||||||||||||||||||||||||||||||||||||||||||||||||||||||||||||||||||||||||||||||||||||||||||||||||||||||||||||||||||||||||||||||||||||||||||||||
21	Query_21	36803|BV1_2001809|93|602|-	510	1	gnl|BL_ORD_ID|4591	tmpTY2482_04592 | Escherichia coli O104:H4 str. TY-2482 hypothetical protein (507 nt)	4591	507	1	917.059	496	0	4	510	1	504	1	1	504	504	3	507	ATGTGGAACTTTGACAGTGCCGACTTAAGTGCAATAGCAGCAGGTATTTCTGCGTTTGGCACATTAGCCGCAGCGGGGTCGGCGCTTGCAAGTTGGTACACGTCAAAAAAAGCGCTGCAGCTACAAAATAGAGTTTACCTTTATGAGTCTTTAAAGGCTTGCGCTGAGAGAGCCAATTCATCAGCTAAAGATAAGCGCGGATCTGAATGGAGCGTTAATGATGCAGCGGATATCATCAGGTGCCTAGTACGGGCGATTGGAGATCATCAAGCCAGGATAGCCAGCAGAAAGAAGGTAATCAGGCATTAATGTTGAAAACAGTACTTTGTTAATCTGCTAATAATGGAACTGTACGAGGAAGTTCATAACGGTGATGCGGCTGATTCTGTTTTTAAAAGT…	ATGTGGAACTTTGACAGTGCCGACTTAAGTGCAATAGCAGCAGGTATTTCTGCGTTTGGCACATTAGCCGCAGCGGGGTCGGCGCTTGCAAGTTGGTACACGTCAAAAAAAGCGCTGCAGCTACAAAATAGAGTTTACCTTTATGAGTCTTTAAAGGCTTGCGCTGAGAGAGCCAATTCATCAGCTAAAGATAAGCGCGGATCTGAATGGAGCGTTAATGATGCAGCGGATATCATCAGGTGCCTAGTACGGGCGA-TGGAGATCATCAAG-CAGGATAGCCAGCAGAAAGAAGGTAATCAGGCATTAATGTTG-AAACAGTACTTTGTTAATCTGCTAATAATGGAACTGTACGAGGAAGTTCATAACGGTGATGCGGCTGATTCTGTTTTTAAAAGT…	|||||||||||||||||||||||||||||||||||||||||||||||||||||||||||||||||||||||||||||||||||||||||||||||||||||||||||||||||||||||||||||||||||||||||||||||||||||||||||||||||||||||||||||||||||||||||||||||||||||||||||||||||||||||||||||||||||||||||||||||||||||||||||||||| |||||||||||||| |||||||||||||||||||||||||||||||||||||||||| ||||||||||||||||||||||||||||||||||||||||||||||||||||||||||||||||||||||||||||||||||||…
22	Query_22	10653|BV1_2001811|3|489|-	487	1	gnl|BL_ORD_ID|2711	tmpTY2482_02712 | Escherichia coli O104:H4 str. TY-2482 aerobic glycerol-3-phosphate dehydrogenase (1506 nt)	2711	1506	1	893.052	483	0	1	487	55	540	1	1	486	486	1	487	GCGGCAGACGCCGCTGGACGCGGTTTATCCGTGCTGATGCTGGAGGCGCAGGATCTTCGCTTGCGCGACCTCTTCCGCCAGTTCAAAACTCATTCACGGTGGCCTGCGCTACCTTGAGCACTATGAATTCCGCCTGGTCAGCGAGGCGCTGGCTGAACGTGAAGTGCTGCTGAAAATGGCTCCGCATATCGCCTTCCCGATGCGTTTTCGCCTGCCACATCGTCCGCATCTGCGCCCGGCGTGGATGATTCGGATTGGTCTGTTTATGTACGATCATCTGGGTAAACGCACCAGCCTGCCGGGATCAACCGGTTTGCGTTTTGGCGCAAACTCAGTGTTAAAACCGGAAATTAAGCGCGGATTCGAATATTCTGACTGTTGGGTAGACGACGCCCGTCT…	GCGGCAGACGCCGCTGGACGCGGTTTATCCGTGCTGATGCTGGAGGCGCAGGATC-TCGCTTGCGCGACCTCTTCCGCCAGTTCAAAACTCATTCACGGTGGCCTGCGCTACCTTGAGCACTATGAATTCCGCCTGGTCAGCGAGGCGCTGGCTGAACGTGAAGTGCTGCTGAAAATGGCTCCGCATATCGCCTTCCCGATGCGTTTTCGCCTGCCACATCGTCCGCATCTGCGCCCGGCGTGGATGATTCGGATTGGTCTGTTTATGTACGATCATCTGGGTAAACGCACCAGCCTGCCGGGATCAACCGGTTTGCGTTTTGGCGCAAACTCAGTGTTAAAACCGGAAATTAAGCGCGGATTCGAATATTCTGACTGTTGGGTAGACGACGCCCGTCT…	||||||||||||||||||||||||||||||||||||||||||||||||||||||| |||||||||||||||||||||||||||||||||||||||||||||||||||||||||||||||||||||||||||||||||||||||||||||||||||||||||||||||||||||||||||||||||||||||||||||||||||||||||||||||||||||||||||||||||||||||||||||||||||||||||||||||||||||||||||||||||||||||||||||||||||||||||||||||||||||||||||||||||||||||||||||||||||||||||||||||||||||||||||||||||||||||||||||||||||||||…
23	Query_23	710|BV1_2001810|342|1290|+	949	1	gnl|BL_ORD_ID|3195	tmpTY2482_03196 | Escherichia coli O104:H4 str. TY-2482 magnesium transporter CorA (951 nt)	3195	951	1	1746.2	945	0	1	949	1	948	1	1	948	948	1	949	ATGCTGAGCGCATTTCAACTGGAAAATAACCGACTGACCCGGCTGGAAGTCGAAGAGTCACAACCCCTTGTAAATGCAGTATGGATTGATCTTGTCGAACCGGACGACGACGAGCGACTGCGCGTACAATCTGAACTTGGCCAGAGCCTGGCAACCCGCCCGGAACTGGAAGACATCGAAGCATCGGCACGTTTCTTTGAAGACGACGACGGCCTGCATATTCACTCCTTCTTCTTCTTTGAAGATGCGGAAGATCACGCCGGTAACTCCACTGTGGCATTTACCATCCGTGATGGTCGTCTGTTTACTCTGCGTGAGCGTGAACTGCCTGCATTCCGTCTGTATCGTATGCGCGCCCGTAGCCAGTCAATGGTGGACGGTAACGCCTACGAGCTGCTG…	ATGCTGAGCGCATTTCAACTGGAAAATAACCGACTGACCCGGCTGGAAGTCGAAGAGTCACAACCCCTTGTAAATGCAGTATGGATTGATCTTGTCGAACCGGACGACGACGAGCGACTGCGCGTACAATCTGAACTTGGCCAGAGCCTGGCAACCCGCCCGGAACTGGAAGACATCGAAGCATCGGCACGTTTCTTTGAAGACGACGACGGCCTGCATATTCACTCCTTCTTCTTCTTTGAAGATGCGGAAGATCACGCCGGTAACTCCACTGTGGCATTTACCATCCGTGATGGTCGTCTGTTTACTCTGCGTGAGCGTGAACTGCCTGCATTCCGTCTGTATCGTATGCGCGCCCGTAGCCAGTCAATGGTGGACGGTAACGCCTACGAGCTGCTG…	|||||||||||||||||||||||||||||||||||||||||||||||||||||||||||||||||||||||||||||||||||||||||||||||||||||||||||||||||||||||||||||||||||||||||||||||||||||||||||||||||||||||||||||||||||||||||||||||||||||||||||||||||||||||||||||||||||||||||||||||||||||||||||||||||||||||||||||||||||||||||||||||||||||||||||||||||||||||||||||||||||||||||||||||||||||||||||||||||||||||||||||||||||||||||||||||||||||||||||||||…
24	Query_24	85973|BV1_2001819|3|345|+	343	1	gnl|BL_ORD_ID|4093	tmpTY2482_04094 | Escherichia coli O104:H4 str. TY-2482 hypothetical protein (384 nt)	4093	384	1	627.135	339	2.44646e-180	1	343	40	381	1	1	342	342	1	343	AAAAACAGTAATTTCAATTCAAAAAGACAACGTCCACCGACACACACCAATAACGAAATTCCAGGGGAAGAGATAATCTTTATTCTTGAAACAGAATCCCCTGAATTAAGTGATGAAGAATTAGAAATAATCCAATCAATGCCAGGCGTTTACTTTCGCCCAAGAACAAGGAAAACAAACTATCATTTCTGATGGCACTCTGAAACGTTGGCAGCTTTTAGGGTTTAGCTCCTATCATCATTTTTTGGGATTTAACGCTTTCAATAATTGTGTAGGTGGTGCATCGGAAGTCGATCTGATGGCTCATTTAGAAGATACATTAGCTTCTAACAAACGTTCTAAC	AAAAACAGTAATTTCAATTCAAAAAGACAACGTCCACCGACACACACCAATAACGAAATTCCAGGGGAAGAGATAATCTTTATTCTTGAAACAGAATCCCCTGAATTAAGTGATGAAGAATTAGAAATAATCCAATCAATGCCAGGCGTTTACTTTCGCCCAAGAACAAG-AAAACAAACTATCATTTCTGATGGCACTCTGAAACGTTGGCAGCTTTTAGGGTTTAGCTCCTATCATCATTTTTTGGGATTTAACGCTTTCAATAATTGTGTAGGTGGTGCATCGGAAGTCGATCTGATGGCTCATTTAGAAGATACATTAGCTTCTAACAAACGTTCTAAC	|||||||||||||||||||||||||||||||||||||||||||||||||||||||||||||||||||||||||||||||||||||||||||||||||||||||||||||||||||||||||||||||||||||||||||||||||||||||||||||||||||||||||| ||||||||||||||||||||||||||||||||||||||||||||||||||||||||||||||||||||||||||||||||||||||||||||||||||||||||||||||||||||||||||||||||||||||||||||||||||||||||||||||||||||||||||||
25	Query_25	63322|BV1_2001818|479|1195|+	717	1	gnl|BL_ORD_ID|4144	tmpTY2482_04145 | Escherichia coli O104:H4 str. TY-2482 hypothetical protein (720 nt)	4144	720	1	1325.17	717	0	1	717	1	717	1	1	717	717	0	717	GTGAATGTCAATTTCTTTGTCACCTGTATTGGTGACGCCCTGAAATCAAGAATGGCACGAGACTCCGTGCTGCTACTGGAAAAACTCGGCTGTCGCGTAAATTTCCCGGAGAAACAGGGATGCTGCGGTCAGCCTGCGATCAATAGCGGTTATATCAAAGAAGCGATTCCAGGGATGAAAAATCTGATCGCCGCACTGGAGGATAACGACGATCCCATTATTTCACCGGCTGGCTCTTGCACCTATGCCGTAAAAAGTTACCCGACGTATCTGGCGGATGAACCTGAATGGGCATCACGTGCCGAAAAGGTTGCCGCGCGTATGCAGGATCTCACCTCTTTTATTGTTAATAAATTAGGGGTAGTCGATGTAGGTGCCAGTTTGCAAGGGAGAGCTGTG…	GTGAATGTCAATTTCTTTGTCACCTGTATTGGTGACGCCCTGAAATCAAGAATGGCACGAGACTCCGTGCTGCTACTGGAAAAACTCGGCTGTCGCGTAAATTTCCCGGAGAAACAGGGATGCTGCGGTCAGCCTGCGATCAATAGCGGTTATATCAAAGAAGCGATTCCAGGGATGAAAAATCTGATCGCCGCACTGGAGGATAACGACGATCCCATTATTTCACCGGCTGGCTCTTGCACCTATGCCGTAAAAAGTTACCCGACGTATCTGGCGGATGAACCTGAATGGGCATCACGTGCCGAAAAGGTTGCCGCGCGTATGCAGGATCTCACCTCTTTTATTGTTAATAAATTAGGGGTAGTCGATGTAGGTGCCAGTTTGCAAGGGAGAGCTGTG…	|||||||||||||||||||||||||||||||||||||||||||||||||||||||||||||||||||||||||||||||||||||||||||||||||||||||||||||||||||||||||||||||||||||||||||||||||||||||||||||||||||||||||||||||||||||||||||||||||||||||||||||||||||||||||||||||||||||||||||||||||||||||||||||||||||||||||||||||||||||||||||||||||||||||||||||||||||||||||||||||||||||||||||||||||||||||||||||||||||||||||||||||||||||||||||||||||||||||||||||||…
26	Query_26	45939|BV1_2001818|1209|1568|+	360	1	gnl|BL_ORD_ID|4145	tmpTY2482_04146 | Escherichia coli O104:H4 str. TY-2482 iron-sulfur cluster-binding protein (1428 nt)	4145	1428	1	665.914	360	0	1	360	1	360	1	1	360	360	0	360	ATGTCGATCAAAACCAGTAATACAGATTTTAAGACACGCATCCGTCAGCAAATTGAAGATCCGATCATGCGCAAAGCGGTGGCAAACGCGCAGCAGCGTATTGGGGCAAATCGGCAAAAAATGGTCGATGAATTGGGGCACTGGGAGGAGTGGCGCGATCGGGCCGCCCAGATACGTGATCATGTTCTGAGTAATCTCGACGCTTATCTGTACCAGCTCTCAGAAAAAGTGACGCAAAACGGCGGTCACGTCTGGTTTGCAAAAACCAAAGAAGACGCTACCCGCTACATTTTACAGGTTGCCCAACGCAAAAATGCCCGGAAGGTGGTGAAATCTAAATCGATGGTGACCGAAGAGATT	ATGTCGATCAAAACCAGTAATACAGATTTTAAGACACGCATCCGTCAGCAAATTGAAGATCCGATCATGCGCAAAGCGGTGGCAAACGCGCAGCAGCGTATTGGGGCAAATCGGCAAAAAATGGTCGATGAATTGGGGCACTGGGAGGAGTGGCGCGATCGGGCCGCCCAGATACGTGATCATGTTCTGAGTAATCTCGACGCTTATCTGTACCAGCTCTCAGAAAAAGTGACGCAAAACGGCGGTCACGTCTGGTTTGCAAAAACCAAAGAAGACGCTACCCGCTACATTTTACAGGTTGCCCAACGCAAAAATGCCCGGAAGGTGGTGAAATCTAAATCGATGGTGACCGAAGAGATT	||||||||||||||||||||||||||||||||||||||||||||||||||||||||||||||||||||||||||||||||||||||||||||||||||||||||||||||||||||||||||||||||||||||||||||||||||||||||||||||||||||||||||||||||||||||||||||||||||||||||||||||||||||||||||||||||||||||||||||||||||||||||||||||||||||||||||||||||||||||||||||||||||||||||||||||||||||||||||||||||||||||||||||||||||||||||||||||||||||||||
27	Query_27	65573|BV1_2001817|2|380|-	379	1	gnl|BL_ORD_ID|1669	tmpTY2482_01670 | Escherichia coli O104:H4 str. TY-2482 inner membrane protein yfeZ (450 nt)	1669	450	1	688.074	372	0	1	379	1	378	1	1	377	377	1	379	ATGAAGAGTACTGAGTTCCATCCTGTCCATTATGATGCGCACGGACGCCTGCGTTTACCCTTGCTCTTCTGGCTTGTGCTATTGCTTCAGGCGCGAACCTGGGTGCTGTTTGTCATTGCCGGTGCGTCGCGTGAGCAGGGTACTGCGCTGCTAAATCTGTTTTATCCCGATCACGATAATTTCTGGCTGGGCCTGATTCCTGGCATTCCGGCGGTGCTGGCGTTTTTGTTGAGCGGTCGGCGGGCTACATTTCCTCGCACCTGGCGTGTACTCTATTTTCTGTTGCTGTTGGCGCAGGTGGTTTTTACTTTGCTGGCAACCGTGGCTGTGGCTGAACGGTGAATCCGTTAGCGGTATCGGTCTGGCGCTGGTAGTGGCG	ATGAAGAGTACTGAGTTCCATCCTGTCCATTATGATGCGCACGGACGCCTGCGTTTACCCTTGCTCTTCTGGCTTGTGCTATTGCTTCAGGCGCGAACCTGGGTGCTGTTTGTCATTGCCGGTGCGTCGCGTGAGCAGGGTACTGCGCTGCTAAATCTGTTTTATCCCGATCACGATAATTTCTGGCTGGGGCTGATTCCTGGCATTCCGGCGGTGCTGGCGTTTTTGTTGAGCGGTCGGCGGGCTACATTTCCTCGCACCTGGCGTGTACTCTATTTTCTGTTGCTGTTGGCGCAGGTGGTTTT-ACTTTGCTGGCAACCGTGGCTGTGGCTGAACGGTGAATCCGTTAGCGGTATCGGTCTGGCGCTGGTAGTGGCG	||||||||||||||||||||||||||||||||||||||||||||||||||||||||||||||||||||||||||||||||||||||||||||||||||||||||||||||||||||||||||||||||||||||||||||||||||||||||||||||||||||||||||||||||||||||||||||||| ||||||||||||||||||||||||||||||||||||||||||||||||||||||||||||||||||||||||||||||||||||||||||||||||||||||||||||||||| |||||||||||||||||||||||||||||||||||||||||||||||||||||||||||||||||||||||||
28	Query_28	58054|BV1_2001816|530|763|+	234	1	gnl|BL_ORD_ID|4497	tmpTY2482_04498 | Escherichia coli O104:H4 str. TY-2482 ornithine decarboxylase, inducible (2199 nt)	4497	2199	1	416.616	225	3.81341e-117	10	234	1	225	1	1	225	225	0	225	ATGTCAGAATTAAAAATTGCCGTTAGTCGTTCTTGCCCGGATTGTTTTTCCACTCATCGTGCATGCGTGAATATAGACGAAAGTAATTATATTGACGTTGCCGCCATTATTTTATCAGTCAGTGATGTTGAACGTGGAAAACTCGATGAAATAGACGCTACTGGCTATGACATTCCTGTTTTTATTGCAACGGAAAATGAAGAACGTGTACCCGCAGAATATCTG	ATGTCAGAATTAAAAATTGCCGTTAGTCGTTCTTGCCCGGATTGTTTTTCCACTCATCGTGCATGCGTGAATATAGACGAAAGTAATTATATTGACGTTGCCGCCATTATTTTATCAGTCAGTGATGTTGAACGTGGAAAACTCGATGAAATAGACGCTACTGGCTATGACATTCCTGTTTTTATTGCAACGGAAAATGAAGAACGTGTACCCGCAGAATATCTG	|||||||||||||||||||||||||||||||||||||||||||||||||||||||||||||||||||||||||||||||||||||||||||||||||||||||||||||||||||||||||||||||||||||||||||||||||||||||||||||||||||||||||||||||||||||||||||||||||||||||||||||||||||||||||||||||||
29	Query_29	4784|BV1_2001815|54|275|+	222	1	gnl|BL_ORD_ID|491	tmpTY2482_00492 | Escherichia coli O104:H4 str. TY-2482 hypothetical protein (234 nt)	491	234	1	411.077	222	1.67425e-115	1	222	10	231	1	1	222	222	0	222	CTGGATGAAGTCATCGCGCGCGTGGATGCCGCGATTGAAGAGAGCGTCATTGCCCATATGAACGAATTATTAATCGCCCTGAGCGATGACGCGGAGTTAAGTCGGGAAGATCGCTACACCCAGCAGCAGCGTTTGCGCACCGCTATTGCTCATCACGGTCGCAAGCATAAAGAAGATATGGAAGCGCGCCACGAACAGTTAACCAAAGGCGGCACCATCCTC	CTGGATGAAGTCATCGCGCGCGTGGATGCCGCGATTGAAGAGAGCGTCATTGCCCATATGAACGAATTATTAATCGCCCTGAGCGATGACGCGGAGTTAAGTCGGGAAGATCGCTACACCCAGCAGCAGCGTTTGCGCACCGCTATTGCTCATCACGGTCGCAAGCATAAAGAAGATATGGAAGCGCGCCACGAACAGTTAACCAAAGGCGGCACCATCCTC	||||||||||||||||||||||||||||||||||||||||||||||||||||||||||||||||||||||||||||||||||||||||||||||||||||||||||||||||||||||||||||||||||||||||||||||||||||||||||||||||||||||||||||||||||||||||||||||||||||||||||||||||||||||||||||||
30	Query_30	118401|BV1_2001815|282|729|-	448	1	gnl|BL_ORD_ID|492	tmpTY2482_00493 | Escherichia coli O104:H4 str. TY-2482 inner membrane protein ydcZ (450 nt)	492	450	1	821.033	444	0	1	448	1	447	1	1	447	447	1	448	ATGAATCAGTCGCTCACCCTTGCTTTTTTGATTGCCGCCGGAATTGGTCTGGTAGTCCAGAACACGCTGATGGTGCGCATCACCCAGACCTCCTCTACCATTCTCATCGCCATGTTGCTGAACTCACTGGTGGGGGATTGTGCTCTTTGTTTCTATTTTATGGTTTAAACAAGGCATGGCGGGGTTTGGCGAACTGGTGTCCAGCGTGCGCTGGTGGACACTTATACCCGGCTTGCTGGGATCGTTTTTTGTCTTCGCCAGTATCAGCGGATATCAGAATGTGGGAGCGGCGACAACTATTGCAGTACTGGTCGCCAGCCAGCTAATTGGCGGTCTGATGCTGGATATCTTCCGCAGTCATGGCGTACCACTACGGGCGTTGTTCGGCCCAATTTGTGG…	ATGAATCAGTCGCTCACCCTTGCTTTTTTGATTGCCGCCGGAATTGGTCTGGTAGTCCAGAACACGCTGATGGTGCGCATCACCCAGACCTCCTCTACCATTCTCATCGCCATGTTGCTGAACTCACTGGT-GGGGATTGTGCTCTTTGTTTCTATTTTATGGTTTAAACAAGGCATGGCGGGGTTTGGCGAACTGGTGTCCAGCGTGCGCTGGTGGACACTTATACCCGGCTTGCTGGGATCGTTTTTTGTCTTCGCCAGTATCAGCGGATATCAGAATGTGGGAGCGGCGACAACTATTGCAGTACTGGTCGCCAGCCAGCTAATTGGCGGTCTGATGCTGGATATCTTCCGCAGTCATGGCGTACCACTACGGGCGTTGTTCGGCCCAATTTGTGG…	||||||||||||||||||||||||||||||||||||||||||||||||||||||||||||||||||||||||||||||||||||||||||||||||||||||||||||||||||||||||||||||||||| |||||||||||||||||||||||||||||||||||||||||||||||||||||||||||||||||||||||||||||||||||||||||||||||||||||||||||||||||||||||||||||||||||||||||||||||||||||||||||||||||||||||||||||||||||||||||||||||||||||||||||||||||||||||||||||||||||||||||||||||||||||||||||||||||||||||||||…
31	Query_31	6582|BV1_2001813|2|763|+	762	1	gnl|BL_ORD_ID|3176	tmpTY2482_03177 | Escherichia coli O104:H4 str. TY-2482 hypothetical protein (1386 nt)	3176	1386	1	1408.27	762	0	1	762	622	1383	1	1	762	762	0	762	ATTGTGGTGGCGTCCTACCAGGGCGTGGAGCTGATTGGCATTACTGCCGGTGAAGCGAAGAATCCGCAGGTGACGCTGCGCAGTGCCGTAGGCAAAGTGCTGTGGCGGATCCTGATTTTCTACGTAGGCGCGATTTTCGTTATCGTCACCATCTTCCCGTGGAATGAAATTGGCAGCAACGGCAGCCCGTTCGTACTGACTTTTGCCAAAATCGGTATTACCGCAGCGGCGGGCATTATCAACTTTGTGGTGCTGACGGCTGCGCTCTCTGGCTGTAACAGCGGCATGTACAGTTGCGGACGTATGCTCTACGCACTGGCGAAAAACCGTCAGTTACCGGCGGCGATGGCGAAAGTTTCCCGTCACGGCGTACCAGTTGCGGGTGTGGCAGTATCTATT…	ATTGTGGTGGCGTCCTACCAGGGCGTGGAGCTGATTGGCATTACTGCCGGTGAAGCGAAGAATCCGCAGGTGACGCTGCGCAGTGCCGTAGGCAAAGTGCTGTGGCGGATCCTGATTTTCTACGTAGGCGCGATTTTCGTTATCGTCACCATCTTCCCGTGGAATGAAATTGGCAGCAACGGCAGCCCGTTCGTACTGACTTTTGCCAAAATCGGTATTACCGCAGCGGCGGGCATTATCAACTTTGTGGTGCTGACGGCTGCGCTCTCTGGCTGTAACAGCGGCATGTACAGTTGCGGACGTATGCTCTACGCACTGGCGAAAAACCGTCAGTTACCGGCGGCGATGGCGAAAGTTTCCCGTCACGGCGTACCAGTTGCGGGTGTGGCAGTATCTATT…	|||||||||||||||||||||||||||||||||||||||||||||||||||||||||||||||||||||||||||||||||||||||||||||||||||||||||||||||||||||||||||||||||||||||||||||||||||||||||||||||||||||||||||||||||||||||||||||||||||||||||||||||||||||||||||||||||||||||||||||||||||||||||||||||||||||||||||||||||||||||||||||||||||||||||||||||||||||||||||||||||||||||||||||||||||||||||||||||||||||||||||||||||||||||||||||||||||||||||||||||…
32	Query_32	95296|BV1_2001812|156|714|-	559	1	gnl|BL_ORD_ID|1820	tmpTY2482_01821 | Escherichia coli O104:H4 str. TY-2482 alpha-ketoglutarate permease (1299 nt)	1820	1299	1	579.122	313	1.15743e-165	1	320	318	1	1	-1	318	318	2	320	TCCGAAAACACATCATACACACCGATAACAGCATCGATTTTTTGCGACCATGTTTATCGGCTATGCGGCCAAATAGCCAACCGCCTATTGGGCGCATCAGGAATCCCGCAGCAAAAACACCTGCTGTTTGTAGTAGTTGAGTCGTCGTGTTCCCGGAAGGGAAGAAAATGTGGGCAAAGTAGAGTGAACAGAACGAGTAGACATAGAAATCGAACCACTCGACCAGATTACCTGAAGAGGCCCCCACAATCGCCCAAAATGCGGCGACGAGTATCACTACTTGTCAGTTTGCTGTCTGCCGTTACAGTACTTTCAGCCAT	TCCG-AAACACATCATACACACCGATAACAGCATCGATTTTTTGCGACCATGTTTATCGGCTATGCGGCCAAATAGCCAACCGCCTATTGGGCGCATCAGGAATCCCGCAGCAAAAACACCTGCTGTTTGTAGTAGTTGAGTCGTCGTGTTCCCGGAAGGGAAGAAAATGTGGGCAAAGTAGAGTGAACAGAACGAGTAGACATAGAAATCGAACCACTCGACCAGATTACCTGAAGAGGCCCCCACAATCGCCCAAA-TGCGGCGACGAGTATCACTACTTGTCAGTTTGCTGTCTGCCGTTACAGTACTTTCAGCCAT	|||| ||||||||||||||||||||||||||||||||||||||||||||||||||||||||||||||||||||||||||||||||||||||||||||||||||||||||||||||||||||||||||||||||||||||||||||||||||||||||||||||||||||||||||||||||||||||||||||||||||||||||||||||||||||||||||||||||||||||||||||||||||||||||||||| |||||||||||||||||||||||||||||||||||||||||||||||||||||||||||||
33	Query_33	46112|BV1_2001845|1|796|+	796	1	gnl|BL_ORD_ID|1677	tmpTY2482_01678 | Escherichia coli O104:H4 str. TY-2482 ethanolamine ammonia-lyase heavy chain (1362 nt)	1677	1362	1	1413.81	765	0	1	781	313	1089	1	1	776	776	4	781	ACCAGCGTGGACGACATTGCCTTTACCCGCAAAGGGCTGACCTCGGAAGTGGTCGCGGCGGTAGCGAAGATTTGCTCCAACGCGGACCTGATCTACGGCGCGAAGAAAATGCCGGTAATCAAAAAGGCCAATACCACCATTGGTATTCCGGGCACCTTCAGCGCCCGTTTGCAGCCAAATGACACCCGTGACGACGTGCAAAGTATCGCCGCGCAAAATCTACGAAGGGCTTTCCTTCGGGGTGGGCGATGCGGTGATCGGCGTTAACCCGGTGACTGACGACGTGGAAAAACTTTAAGCCGCGTGTTGGACACCATTTACGGCGTGATCGACAAATTCAACATCCCAACTCAGGGGCTGCGTACTGGCGCACGTCACCACCCAGATCGAAGCGATTCG…	ACCAGCGTGGACGACATTGCCTTTACCCGCAAAGGGCTGACCTCGGAAGTGGTCGCGGCGGTAGCGAAGATTTGCTCCAACGCGGACCTGATCTACGGCGCGAAGAAAATGCCGGTAATCAAAAAGGCCAATACCACCATTGGTATTCCGGGCACCTTCAGCGCCCGTTTGCAGCCAAATGACACCCGTGACGACGTGCAAAGTATCGCCGCGCAAA-TCTACGAAGGGCTTTCCTTCGGGGTGGGCGATGCGGTGATCGGCGTTAACCCGGTGACTGACGACGTGGAAAA-CTT-AAGCCGCGTGTTGGACACCATTTACGGCGTGATCGACAAATTCAACATCCCAACTCAGGG-CTGCGTACTGGCGCACGTCACCACCCAGATCGAAGCGATTCG…	||||||||||||||||||||||||||||||||||||||||||||||||||||||||||||||||||||||||||||||||||||||||||||||||||||||||||||||||||||||||||||||||||||||||||||||||||||||||||||||||||||||||||||||||||||||||||||||||||||||||||||||||||||||||| ||||||||||||||||||||||||||||||||||||||||||||||||||||||||||||||||||||||||| ||| |||||||||||||||||||||||||||||||||||||||||||||||||||||||||||| ||||||||||||||||||||||||||||||||||||||||||…
34	Query_34	20343|BV1_2001846|2|362|-	361	1	gnl|BL_ORD_ID|3037	tmpTY2482_03038 | Escherichia coli O104:H4 str. TY-2482 antitoxin YeeU (378 nt)	3037	378	1	466.476	252	5.9593e-132	110	361	1	252	1	1	252	252	0	252	GTGTCAGACACACTTTCCGGGACAACGCATCCCGATGACAATGACGACCATCCCTGGTGGGGACTACCCTGCACAGTGACGCCCTGTTTCGGCGCCCGTCTGGTGCAGGAGGGTAACCGGTTGCATTACCTTGCCGACCGTGCCGGTATCAGAGGCCGGTTCAGCGACGCGGATGCATACCACCTGGACCAGGCCTTTCCGCTGCTGATGAAACAACTGGAACTCATGCTCACCAGCGGTGAACTGAATCCC	GTGTCAGACACACTTTCCGGGACAACGCATCCCGATGACAATGACGACCATCCCTGGTGGGGACTACCCTGCACAGTGACGCCCTGTTTCGGCGCCCGTCTGGTGCAGGAGGGTAACCGGTTGCATTACCTTGCCGACCGTGCCGGTATCAGAGGCCGGTTCAGCGACGCGGATGCATACCACCTGGACCAGGCCTTTCCGCTGCTGATGAAACAACTGGAACTCATGCTCACCAGCGGTGAACTGAATCCC	||||||||||||||||||||||||||||||||||||||||||||||||||||||||||||||||||||||||||||||||||||||||||||||||||||||||||||||||||||||||||||||||||||||||||||||||||||||||||||||||||||||||||||||||||||||||||||||||||||||||||||||||||||||||||||||||||||||||||||||||||||||||||||
35	Query_35	3299|BV1_2001847|15|347|-	333	1	gnl|BL_ORD_ID|4238	tmpTY2482_04239 | Escherichia coli O104:H4 str. TY-2482 S-adenosylmethionine:tRNA ribosyltransferase-isomerase (1071 nt)	4238	1071	1	608.668	329	8.58632e-175	1	333	1	332	1	1	332	332	1	333	ATGCGCGTTACCGATTTCTCCTTTGAATTGCCCGAATCCCTGATTGCCCACTATCCCATGCCTGAACGCAGTAGCTGTCGTTTACTGTCGCTGGACGGGCCGACGGGCGCGCTGACGCACGGTACTTTCACCGATTTACTTGATAAGCTCAACCCCGGCGATCTTCTGGTTTTTAATAATACCCGCGTGATCCCGGCGCGCCTGTTTGGGCGTAAAGCCAGCGGCGGCAAGATTGAAGTGCTGGTTGAGCGGATGCTCGACGACAAACGCATTCTTGCGCATATTCGCGCCTCGAAAGCGCCAAAACCTGGCGCAGAAACTGCTGCTGGGCGA	ATGCGCGTTACCGATTTCTCCTTTGAATTGCCCGAATCCCTGATTGCCCACTATCCCATGCCTGAACGCAGTAGCTGTCGTTTACTGTCGCTGGACGGGCCGACGGGCGCGCTGACGCACGGTACTTTCACCGATTTACTTGATAAGCTCAACCCCGGCGATCTTCTGGTTTTTAATAATACCCGCGTGATCCCGGCGCGCCTGTTTGGGCGTAAAGCCAGCGGCGGCAAGATTGAAGTGCTGGTTGAGCGGATGCTCGACGACAAACGCATTCTTGCGCATATTCGCGCCTCGAAAGCGCCAAAACCTGGCGCAGAA-CTGCTGCTGGGCGA	|||||||||||||||||||||||||||||||||||||||||||||||||||||||||||||||||||||||||||||||||||||||||||||||||||||||||||||||||||||||||||||||||||||||||||||||||||||||||||||||||||||||||||||||||||||||||||||||||||||||||||||||||||||||||||||||||||||||||||||||||||||||||||||||||||||||||||||||||||||||||||||||||||||||||||||||||||||||||||||| ||||||||||||||
36	Query_36	68564|BV1_2001847|440|1018|+	579	1	gnl|BL_ORD_ID|4237	tmpTY2482_04238 | Escherichia coli O104:H4 str. TY-2482 acyl carrier protein phosphodiesterase (582 nt)	4237	582	1	1070.33	579	0	1	579	1	579	1	1	579	579	0	579	ATGAATTTTTTAGCTCACCTGCATTTAGCCCATCTCGCGGAAAGCTCGCTTTCCGGCAATTTACTGGCTGATTTCGTACGCGGAAATCCTGAAGAAAGTTTTCCGCCCGACGTCGTGGCTGGCATTCATATGCATCGACGTATCGACGTATTAACCGACAATCTGCCGGAAGTCCGCGAAGCACGGGAATGGTTTCGTAGTGAAACTCGCCGCGTTGCGCCTATTACGCTGGATGTCATGTGGGATCACTTTCTTTCCCGCCACTGGTCGCAGCTGTCGCCGGACTTTCCGCTACAGGAATTTGTCTGTTATGCCCGCGAGCAAGTGATGACGATTTTGCCGGACTCACCGCCACGTTTTATCAATCTGAACAATTACTTGTGGTCAGAGCAGTGGCTG…	ATGAATTTTTTAGCTCACCTGCATTTAGCCCATCTCGCGGAAAGCTCGCTTTCCGGCAATTTACTGGCTGATTTCGTACGCGGAAATCCTGAAGAAAGTTTTCCGCCCGACGTCGTGGCTGGCATTCATATGCATCGACGTATCGACGTATTAACCGACAATCTGCCGGAAGTCCGCGAAGCACGGGAATGGTTTCGTAGTGAAACTCGCCGCGTTGCGCCTATTACGCTGGATGTCATGTGGGATCACTTTCTTTCCCGCCACTGGTCGCAGCTGTCGCCGGACTTTCCGCTACAGGAATTTGTCTGTTATGCCCGCGAGCAAGTGATGACGATTTTGCCGGACTCACCGCCACGTTTTATCAATCTGAACAATTACTTGTGGTCAGAGCAGTGGCTG…	|||||||||||||||||||||||||||||||||||||||||||||||||||||||||||||||||||||||||||||||||||||||||||||||||||||||||||||||||||||||||||||||||||||||||||||||||||||||||||||||||||||||||||||||||||||||||||||||||||||||||||||||||||||||||||||||||||||||||||||||||||||||||||||||||||||||||||||||||||||||||||||||||||||||||||||||||||||||||||||||||||||||||||||||||||||||||||||||||||||||||||||||||||||||||||||||||||||||||||||||…
37	Query_37	25421|BV1_2001847|1029|1238|-	210	1	gnl|BL_ORD_ID|4236	tmpTY2482_04237 | Escherichia coli O104:H4 str. TY-2482 maltodextrin glucosidase (1818 nt)	4236	1818	1	388.917	210	7.37649e-109	1	210	1606	1815	1	1	210	210	0	210	CTGTATGCGGAAGATAACGTGGTGGTATTTGTCCGCGTGCTGAATCAGCAGCGTGTACTGGTGGCAATCAACCGTGGCGAAGCTTGTGAAGTCGTGCTACCCGCGTCACCGTTGCTCAATGCCGTGCAATGGCAATGCAAAGAAGGGCATGGGCAACTGACTGACGGGATTCTGGCTTTGCCTGCCATTTCGGCTACGGTATGGATGAAC	CTGTATGCGGAAGATAACGTGGTGGTATTTGTCCGCGTGCTGAATCAGCAGCGTGTACTGGTGGCAATCAACCGTGGCGAAGCTTGTGAAGTCGTGCTACCCGCGTCACCGTTGCTCAATGCCGTGCAATGGCAATGCAAAGAAGGGCATGGGCAACTGACTGACGGGATTCTGGCTTTGCCTGCCATTTCGGCTACGGTATGGATGAAC	||||||||||||||||||||||||||||||||||||||||||||||||||||||||||||||||||||||||||||||||||||||||||||||||||||||||||||||||||||||||||||||||||||||||||||||||||||||||||||||||||||||||||||||||||||||||||||||||||||||||||||||||||
38	Query_38	124256|BV1_2001848|1|354|+	354																							No hits found
39	Query_39	111380|BV1_2001849|1|243|-	243	1	gnl|BL_ORD_ID|2219	tmpTY2482_02220 | Escherichia coli O104:H4 str. TY-2482 hypothetical protein (3405 nt)	2219	3405	1	449.856	243	3.9187e-127	1	243	283	525	1	1	243	243	0	243	AAAAGGGGAAGAGGAGAGGTTCCTTGGTTCTTACTTACGGGAGATTCAGAAAAAAACAACTCTTTGCTTGAAGATATCAATCTTCCTGTCTTTCACCGTAATTGTGTAAATAGCACTCCCCAACAATTCCGGACAATTCGTTGGTGGTTTTTCAGAGATTTAAGCGTGCTGGAGTTGTCAGGAAAGATATATGATAACCCGGGAGTAATAAACTCTGTGATAAGTTCTTTATCAGCACGTAAA	AAAAGGGGAAGAGGAGAGGTTCCTTGGTTCTTACTTACGGGAGATTCAGAAAAAAACAACTCTTTGCTTGAAGATATCAATCTTCCTGTCTTTCACCGTAATTGTGTAAATAGCACTCCCCAACAATTCCGGACAATTCGTTGGTGGTTTTTCAGAGATTTAAGCGTGCTGGAGTTGTCAGGAAAGATATATGATAACCCGGGAGTAATAAACTCTGTGATAAGTTCTTTATCAGCACGTAAA	|||||||||||||||||||||||||||||||||||||||||||||||||||||||||||||||||||||||||||||||||||||||||||||||||||||||||||||||||||||||||||||||||||||||||||||||||||||||||||||||||||||||||||||||||||||||||||||||||||||||||||||||||||||||||||||||||||||||||||||||||||
40	Query_40	4652|BV1_2001840|2|289|-	288	1	gnl|BL_ORD_ID|4506	tmpTY2482_04507 | Escherichia coli O104:H4 str. TY-2482 hypothetical protein (327 nt)	4506	327	1	532.955	288	4.54923e-152	1	288	1	288	1	1	288	288	0	288	ATGAAATATATTATTTTTTTATTCAGAGCTATATGGCTGGCTTTATCGCTTTTAATACTATTCTTTTCCATGCATAGACTTTCACTATTAGACTCCACTCGTGATGTGAGCGAGTTAATTAGTCTCATGTCTTATGGAATGATGGTAATATGTTTTCCAACAGGCATAGTATTCTTTATTGCTCTAATATTTATAGGGACTGTATCAGACATTATTGGCGTAAGGATTGATAGTAAGTATATTATGGCGATAATAATATGGCTTTATTTTCTGTCAGGAGGGTATATT	ATGAAATATATTATTTTTTTATTCAGAGCTATATGGCTGGCTTTATCGCTTTTAATACTATTCTTTTCCATGCATAGACTTTCACTATTAGACTCCACTCGTGATGTGAGCGAGTTAATTAGTCTCATGTCTTATGGAATGATGGTAATATGTTTTCCAACAGGCATAGTATTCTTTATTGCTCTAATATTTATAGGGACTGTATCAGACATTATTGGCGTAAGGATTGATAGTAAGTATATTATGGCGATAATAATATGGCTTTATTTTCTGTCAGGAGGGTATATT	||||||||||||||||||||||||||||||||||||||||||||||||||||||||||||||||||||||||||||||||||||||||||||||||||||||||||||||||||||||||||||||||||||||||||||||||||||||||||||||||||||||||||||||||||||||||||||||||||||||||||||||||||||||||||||||||||||||||||||||||||||||||||||||||||||||||||||||||||||||||||||||||
41	Query_41	27176|BV1_2001840|292|846|-	555	1	gnl|BL_ORD_ID|4505	tmpTY2482_04506 | Escherichia coli O104:H4 str. TY-2482 protein rhsB (4194 nt)	4505	4194	1	1026.01	555	0	1	555	3637	4191	1	1	555	555	0	555	CTGCAGGGGCGGTATATCACTCAGGATCCGATTGGGCTGAAGGGGGGATGGAATTTTTATCAGTATCCGTTGAATCCGATCTCAAATATAGATCCATTAGGATTAGAAACACTAAAATGCATTAAGCCACTGCATTCAATGGGCGGAACTGGTGAAAGAAGCGGTCCAGATATATGGGGGAATCCGTTCTATCATCAATATCTTTGTGTCCCAGATGGTAAAGGGGACTATACTTGTGGTGGCCAAGACCAACGGGGAGAATCAAAAGGAGATGGTCTATGGGGGCCAGGTAAAGCAAGTAATGATACAAAAGAAGCTGCTGGCCGTTGTGACCTCGTTGAAACCGATAATAGTTGTGTGGAGAACTGTTTAAAAGGGAAGTTTAAAGAGGTAAGGCCG…	CTGCAGGGGCGGTATATCACTCAGGATCCGATTGGGCTGAAGGGGGGATGGAATTTTTATCAGTATCCGTTGAATCCGATCTCAAATATAGATCCATTAGGATTAGAAACACTAAAATGCATTAAGCCACTGCATTCAATGGGCGGAACTGGTGAAAGAAGCGGTCCAGATATATGGGGGAATCCGTTCTATCATCAATATCTTTGTGTCCCAGATGGTAAAGGGGACTATACTTGTGGTGGCCAAGACCAACGGGGAGAATCAAAAGGAGATGGTCTATGGGGGCCAGGTAAAGCAAGTAATGATACAAAAGAAGCTGCTGGCCGTTGTGACCTCGTTGAAACCGATAATAGTTGTGTGGAGAACTGTTTAAAAGGGAAGTTTAAAGAGGTAAGGCCG…	|||||||||||||||||||||||||||||||||||||||||||||||||||||||||||||||||||||||||||||||||||||||||||||||||||||||||||||||||||||||||||||||||||||||||||||||||||||||||||||||||||||||||||||||||||||||||||||||||||||||||||||||||||||||||||||||||||||||||||||||||||||||||||||||||||||||||||||||||||||||||||||||||||||||||||||||||||||||||||||||||||||||||||||||||||||||||||||||||||||||||||||||||||||||||||||||||||||||||||||||…
42	Query_42	40700|BV1_2001841|1|691|-	691	1	gnl|BL_ORD_ID|1759	tmpTY2482_01760 | Escherichia coli O104:H4 str. TY-2482 chaperone hscA (1851 nt)	1759	1851	1	1269.77	687	0	1	691	1	690	1	1	690	690	1	691	ATGGCCTTATTACAAATTAGTGAACCTGGTTTGAGTGCTGCGCCGCATCAGCGTCGTCTGGCGGCTGGTATTGACCTGGGCACAACCAACTCGCTGGTGGCGACAGTGCGCAGCGGTCAGGCCGAAACGTTAGCCGACCATGAAGGCCGTCACCTGCTGCCATCTGTTGTTCACTATCAACAGCAAGGGCATTCGGTGGGTTATGACGCGCGTACTAACGCAGCGCTTGACACCGCCAACACCATTAGTTCTGTTAAACGCCTGATGGGGCGCTCGCTGGCTGATATCCAGCAACGCTATCCGCATCTGCCTTATCAATTCCAGGCCAGCGAAAACGGCCTGCCGATGATTGAAACGGCGGCGGGGCTGCTGAACCCGGTGCGCGTTTCTGCGGACATC…	ATGGCCTTATTACAAATTAGTGAACCTGGTTTGAGTGCTGCGCCGCATCAGCGTCGTCTGGCGGCTGGTATTGACCTGGGCACAACCAACTCGCTGGTGGCGACAGTGCGCAGCGGTCAGGCCGAAACGTTAGCCGACCATGAAGGCCGTCACCTGCTGCCATCTGTTGTTCACTATCAACAGCAAGGGCATTCGGTGGGTTATGACGCGCGTACTAACGCAGCGCTTGACACCGCCAACACCATTAGTTCTGTTAAACGCCTGATGGGGCGCTCGCTGGCTGATATCCAGCAACGCTATCCGCATCTGCCTTATCAATTCCAGGCCAGCGAAAACGGCCTGCCGATGATTGAAACGGCGGCGGGGCTGCTGAACCCGGTGCGCGTTTCTGCGGACATC…	|||||||||||||||||||||||||||||||||||||||||||||||||||||||||||||||||||||||||||||||||||||||||||||||||||||||||||||||||||||||||||||||||||||||||||||||||||||||||||||||||||||||||||||||||||||||||||||||||||||||||||||||||||||||||||||||||||||||||||||||||||||||||||||||||||||||||||||||||||||||||||||||||||||||||||||||||||||||||||||||||||||||||||||||||||||||||||||||||||||||||||||||||||||||||||||||||||||||||||||||…
43	Query_43	37802|BV1_2001842|1|267|-	267	1	gnl|BL_ORD_ID|3625	tmpTY2482_03626 | Escherichia coli O104:H4 str. TY-2482 hypothetical protein (795 nt)	3625	795	1	494.176	267	1.97787e-140	1	267	1	267	1	1	267	267	0	267	ATGACATTACCAACGACTATTTATTCATTTCCTGCATATTCACCCCATTTTTCGTCCACCGACAAACCAGTAAAATTAAAATTTCATCAATATGCACGTGCTACATTACTGCCAAATCGTGGAAGAGATCATAATTGCGATGGCAGACGTACTGTTGAGATCCACAAACTAGATCTCTCTGACTGGCAAGCATTCAATAAGTTAGCAACGAAGTGTAATGCTTACGATGGAGTAACAATGAATGGTGATAATTCTTTTGGATGGAAC	ATGACATTACCAACGACTATTTATTCATTTCCTGCATATTCACCCCATTTTTCGTCCACCGACAAACCAGTAAAATTAAAATTTCATCAATATGCACGTGCTACATTACTGCCAAATCGTGGAAGAGATCATAATTGCGATGGCAGACGTACTGTTGAGATCCACAAACTAGATCTCTCTGACTGGCAAGCATTCAATAAGTTAGCAACGAAGTGTAATGCTTACGATGGAGTAACAATGAATGGTGATAATTCTTTTGGATGGAAC	|||||||||||||||||||||||||||||||||||||||||||||||||||||||||||||||||||||||||||||||||||||||||||||||||||||||||||||||||||||||||||||||||||||||||||||||||||||||||||||||||||||||||||||||||||||||||||||||||||||||||||||||||||||||||||||||||||||||||||||||||||||||||||||||||||||||||||
44	Query_44	37420|BV1_2001844|1|941|+	941	1	gnl|BL_ORD_ID|1251	tmpTY2482_01252 | Escherichia coli O104:H4 str. TY-2482 UPF0394 inner membrane protein yeeE (1005 nt)	1251	1005	1	1733.28	938	0	1	941	61	1002	1	1	941	941	1	942	AATCGCATGTTTTACGCCTTGCTGATTGCAATTTCGGTACAAAGCGTGGGGGTTTTTGCGTTAATTCAGGCGGGCCTACTGACTTACGAAGCCGGGGCGTTCCCGTGGCTTGGTACTGTTATAGGTGGGTATCTTTTCGGGCTGGGAATTGTTCTGGCGGGTGGATGTGCCACCGGGACCTGGTATCGCGCGGGTGAGGGATTGATCGGCAGTTGGATCGCGCTTTTCACTTATATGGTGATGAGTGCGGTGATGCGTTCTCCACACGCCAGTGGTTTAAATCAAACCTTGCAGCACTACACTACTGAACATAACTCTATTGCTGATACTTTTAATTTGTCTGTGTGGCCGTTGGTTGCCGTTTTGCTGGTGATAACGCTCTGGGTGGTGATGAAAGAG…	AATCGCATGTTTTACGCCTTGCTGATTGCAATTTCGGTACAAAGCGTGGGGGTTTTTGCGTTAATTCAGGCGGGCCTACTGACTTACGAAGCCGGGGCGTTCCCGTGGCTTGGTACTGTTATAGGTGGGTATCTTTTCGGGCTGGGAATTGTTCTGGCGGGTGGATGTGCCACCGGGACCTGGTATCGCGCGGGTGAGGGATTGATCGGCAGTTGGATCGCGCTTTTCACTTATATGGTGATGAGTGCGGTGATGCGTTCTCCACACGCCAGTGGTTTAAATCAAACCTTGCAGCACTACACTACTGAACATAACTCTATTGCTGATACTTTTAATTTGTCTGTGTGGCCGTTGGTTGCCGTTTTGCTGGTGATAACGCTCTGGGTGGTGATGAAAGAG…	|||||||||||||||||||||||||||||||||||||||||||||||||||||||||||||||||||||||||||||||||||||||||||||||||||||||||||||||||||||||||||||||||||||||||||||||||||||||||||||||||||||||||||||||||||||||||||||||||||||||||||||||||||||||||||||||||||||||||||||||||||||||||||||||||||||||||||||||||||||||||||||||||||||||||||||||||||||||||||||||||||||||||||||||||||||||||||||||||||||||||||||||||||||||||||||||||||||||||||||||…
45	Query_45	44423|BV1_2001836|14|746|+	733	1	gnl|BL_ORD_ID|623	tmpTY2482_00624 | Escherichia coli O104:H4 str. TY-2482 hypothetical protein (738 nt)	623	738	1	1345.48	728	0	1	733	1	735	1	1	733	733	2	735	ATGAAAAGTATCATGAAATTTTTTGCGTGTGCAGTTCTGGTGATGAGTTGCTTAACTGCACAGGTAAATGCAGCATCAGGCGATAGTACGGTATCTCTCGGGTTTGCACACATACGCTTCCCCGGGCTGAAGGATTTTGTTAGAGACGCGGGTGTTTATAACCGGGATACGTTCAGGAATGTTGTAAACGTAAACCATTTTAATTCATCAGGTGAATACGAAAATGCTATTGCCCGGGGGCATGACGGCACAGCCAAAAGCCCCCTGGGGATGAGCATCAGGTATCGTTACGAGATAACTGATGAACTGGGTGTTATAGCCTCTTTTACATGGGCGCGCTCCATGACTAATGCGCAGGCATTTATTGATGTTAAGCCTTCCGCTCCATCACGAGAGGTA…	ATGAAAAGTATCATGAAATTTTTTGCGTGTGCAGTTCTGGTGATGAGTTGCTTAACTGCACAGGTAAATGCAGCATCAGGCGATAGTACGGTATCTCTCGGGTTTGCACACATACGCTTCCCCGGGCTGAAGGATTTTGTTAGAGACGCGGGTGTTTATAACCGGGATACGTTCAGGAATGTTGTAAACGTAAACCATTTTAATTCATCAGGTGAATACGAAAATGCTATTGCCCGGGGGCATGACGGCACAGCCAAAAGCCCCCTGGGGATGAGCATCAGGTATCGTTACGAGATAACTGATGAACTGGGTGTTATAGCCTCTTTTACATGGGCGCGCTCCATGACTAATGCGCAGGCATTTATTGATGTTAAGCCTTCCGCTCCATCACGAGAGGTA…	|||||||||||||||||||||||||||||||||||||||||||||||||||||||||||||||||||||||||||||||||||||||||||||||||||||||||||||||||||||||||||||||||||||||||||||||||||||||||||||||||||||||||||||||||||||||||||||||||||||||||||||||||||||||||||||||||||||||||||||||||||||||||||||||||||||||||||||||||||||||||||||||||||||||||||||||||||||||||||||||||||||||||||||||||||||||||||||||||||||||||||||||||||||||||||||||||||||||||||||||…
46	Query_46	91739|BV1_2001837|1|210|-	210	1	gnl|BL_ORD_ID|3103	tmpTY2482_03104 | Escherichia coli O104:H4 str. TY-2482 hypothetical protein (1170 nt)	3103	1170	1	339.057	183	7.53472e-94	28	210	1	183	1	1	183	183	0	183	ATGAATATAAAAATTGCTGCTTTAACGCTGGCTATTGCCAGCGGTATTTCTGCTCAGTGGGCCATAGCAGCGGATATGCCAGCCAGCCCGGCACCCACTATCCCGGTGAAACAGTATGTGACTCAGGTCAATGCCGATAACAGCGTGACCTTTCGCTACTTTGCCCCTGGGGCAAAAAATGTC	ATGAATATAAAAATTGCTGCTTTAACGCTGGCTATTGCCAGCGGTATTTCTGCTCAGTGGGCCATAGCAGCGGATATGCCAGCCAGCCCGGCACCCACTATCCCGGTGAAACAGTATGTGACTCAGGTCAATGCCGATAACAGCGTGACCTTTCGCTACTTTGCCCCTGGGGCAAAAAATGTC	|||||||||||||||||||||||||||||||||||||||||||||||||||||||||||||||||||||||||||||||||||||||||||||||||||||||||||||||||||||||||||||||||||||||||||||||||||||||||||||||||||||||||||||||||||||||
47	Query_47	38842|BV1_2001837|213|741|-	529	1	gnl|BL_ORD_ID|3104	tmpTY2482_03105 | Escherichia coli O104:H4 str. TY-2482 putative outer membrane porin BglH (1617 nt)	3104	1617	1	970.611	525	0	1	529	1087	1614	1	1	528	528	1	529	GTCGCGAATAATTCTATCGCCAGTAACTTTGGCCGTTATGCTGGCGCAAGTCCATTTACTACCTTTAATGGTCGTTATTATGGTGATCACACCGGCGGAACAGCAGTTCGTCTGACTTCGCAGGGCGAAGCCTATATCGGCGATCATTTCATTGTGGCTAAACGCGATTGTTTACTCCTTCGGTAACGATATTTATAGCTACGAAACAGGCGCACACTCTGATTTCGAATCTATTCGTGCGGTTGTTCGCCCGGCCTATATTTGGGACCAATATAACCAGACAGGTGTTGAGCTGGGCTATTTCACCCAGCAAAACAAAGATGCGAATAGTAATAAATTTAATGAGTCTGGTTATAAAACCACGCTCTTCCATACCTTTAAAGTCAATACCAGTATGTT…	GTCGCGAATAATTCTATCGCCAGTAACTTTGGCCGTTATGCTGGCGCAAGTCCATTTACTACCTTTAATGGTCGTTATTATGGTGATCACACCGGCGGAACAGCAGTTCGTCTGACTTCGCAGGGCGAAGCCTATATCGGCGATCATTTCATTGTGGCT-AACGCGATTGTTTACTCCTTCGGTAACGATATTTATAGCTACGAAACAGGCGCACACTCTGATTTCGAATCTATTCGTGCGGTTGTTCGCCCGGCCTATATTTGGGACCAATATAACCAGACAGGTGTTGAGCTGGGCTATTTCACCCAGCAAAACAAAGATGCGAATAGTAATAAATTTAATGAGTCTGGTTATAAAACCACGCTCTTCCATACCTTTAAAGTCAATACCAGTATGTT…	||||||||||||||||||||||||||||||||||||||||||||||||||||||||||||||||||||||||||||||||||||||||||||||||||||||||||||||||||||||||||||||||||||||||||||||||||||||||||||||| |||||||||||||||||||||||||||||||||||||||||||||||||||||||||||||||||||||||||||||||||||||||||||||||||||||||||||||||||||||||||||||||||||||||||||||||||||||||||||||||||||||||||||||||||||||||||||||||||||||||||||||||||||||||||||||||||||||||||||||||…
48	Query_48	67763|BV1_2001834|116|742|+	627	1	gnl|BL_ORD_ID|2361	tmpTY2482_02362 | Escherichia coli O104:H4 str. TY-2482 inner membrane protein yqiJ (630 nt)	2361	630	1	1158.97	627	0	1	627	1	627	1	1	627	627	0	627	ATGATTTTATTCGCCGACTATAATACCCCTTATCTTTTCGCTATTTCCTTTGTACTGTTGATCGGCCTTTTAGAAATTTTAGCGCTTATCTGCGGTCACATGCTCTCCGGTGCTCTTGATGCACATCTTGACCATTATGATTCCATAACCACAGGTCATATTAGCCAGGCACTTCATTATCTCAATATCGGAAGATTGCCAGCTCTCGTCGTTCTCTGCTTGCTGGCTGGTTTTTTTGGTCTTATTGGCATCCTGTTGCAGCATGCCTGCATCATGGTCTGGCAATCACCACTGTCGAACCTGTTCGTGGTTCCTGTCAGTTTACTGTTTACGATTATTGCGGTGCATTATACCGGTAAAATAGTTGCGCCCTGGATTCCACGCGACCATAGTTCAGCT…	ATGATTTTATTCGCCGACTATAATACCCCTTATCTTTTCGCTATTTCCTTTGTACTGTTGATCGGCCTTTTAGAAATTTTAGCGCTTATCTGCGGTCACATGCTCTCCGGTGCTCTTGATGCACATCTTGACCATTATGATTCCATAACCACAGGTCATATTAGCCAGGCACTTCATTATCTCAATATCGGAAGATTGCCAGCTCTCGTCGTTCTCTGCTTGCTGGCTGGTTTTTTTGGTCTTATTGGCATCCTGTTGCAGCATGCCTGCATCATGGTCTGGCAATCACCACTGTCGAACCTGTTCGTGGTTCCTGTCAGTTTACTGTTTACGATTATTGCGGTGCATTATACCGGTAAAATAGTTGCGCCCTGGATTCCACGCGACCATAGTTCAGCT…	|||||||||||||||||||||||||||||||||||||||||||||||||||||||||||||||||||||||||||||||||||||||||||||||||||||||||||||||||||||||||||||||||||||||||||||||||||||||||||||||||||||||||||||||||||||||||||||||||||||||||||||||||||||||||||||||||||||||||||||||||||||||||||||||||||||||||||||||||||||||||||||||||||||||||||||||||||||||||||||||||||||||||||||||||||||||||||||||||||||||||||||||||||||||||||||||||||||||||||||||…
49	Query_49	123542|BV1_2001838|3|1052|+	1050	1	gnl|BL_ORD_ID|3115	tmpTY2482_03116 | Escherichia coli O104:H4 str. TY-2482 hypothetical protein (2523 nt)	3115	2523	1	1940.1	1050	0	1	1050	1372	2421	1	1	1050	1050	0	1050	TCCACCGAGGGCTACTATACCCTCAATGAGTGGGCATCGCGGCGCAACAGCCCTGAAGACTTTTGGGAAACAGGTAACCGACGTAGTCGCGTGGAGGGAACGCTAACGCAGTCGTTGGGGAGAGATTATGGCAATTTATACCTGACATTAAGCCGGCAACAATACTGGCATACCGATGATGTCGAACGATTAATGCAATTTGGCTACAGCAGTAGCTGGAAGCGTCTCTCGTGGAACGTCTCCTGGAGTTATTCCAATACTGCCAGACAGGGGACGGGGAACAACCATGCCAGTGATAACACCAGTGAGCAGATCTACATGCTCTCTTTATCTGTTCCTTTATCGGGCTGGTGGGGTAATAGTTACGCCACCTATTCTGTTTCGCAAAACGATAATTCC…	TCCACCGAGGGCTACTATACCCTCAATGAGTGGGCATCGCGGCGCAACAGCCCTGAAGACTTTTGGGAAACAGGTAACCGACGTAGTCGCGTGGAGGGAACGCTAACGCAGTCGTTGGGGAGAGATTATGGCAATTTATACCTGACATTAAGCCGGCAACAATACTGGCATACCGATGATGTCGAACGATTAATGCAATTTGGCTACAGCAGTAGCTGGAAGCGTCTCTCGTGGAACGTCTCCTGGAGTTATTCCAATACTGCCAGACAGGGGACGGGGAACAACCATGCCAGTGATAACACCAGTGAGCAGATCTACATGCTCTCTTTATCTGTTCCTTTATCGGGCTGGTGGGGTAATAGTTACGCCACCTATTCTGTTTCGCAAAACGATAATTCC…	|||||||||||||||||||||||||||||||||||||||||||||||||||||||||||||||||||||||||||||||||||||||||||||||||||||||||||||||||||||||||||||||||||||||||||||||||||||||||||||||||||||||||||||||||||||||||||||||||||||||||||||||||||||||||||||||||||||||||||||||||||||||||||||||||||||||||||||||||||||||||||||||||||||||||||||||||||||||||||||||||||||||||||||||||||||||||||||||||||||||||||||||||||||||||||||||||||||||||||||||…
50	Query_50	4149|BV1_2001839|2|550|+	549	1	gnl|BL_ORD_ID|861	tmpTY2482_00862 | Escherichia coli O104:H4 str. TY-2482 threonyl-tRNA synthetase (1929 nt)	861	1929	1	1014.93	549	0	1	549	778	1326	1	1	549	549	0	549	GCGCCGGGTATGGTATTCTGGCACAACGACGGCTGGACCATCTTCCGTGAACTAGAAGTGTTTGTTCGTTCTAAACTGAAAGAGTACCAGTATCAGGAAGTTAAAGGTCCGTTCATGATGGACCGTGTCCTGTGGGAAAAAACCGGTCACTGGGACAACTACAAAGATGCAATGTTCACCACGTCTTCTGAGAACCGTGAATACTGCATTAAGCCGATGAACTGCCCGGGTCACGTACAAATTTTCAACCAGGGGCTGAAGTCTTATCGCGATCTGCCGCTGCGTATGGCCGAGTTTGGTAGCTGCCACCGTAATGAGCCGTCAGGTTCGCTGCATGGCCTGATGCGCGTGCGTGGATTTACCCAGGATGACGCGCATATCTTCTGTACTGAAGAACAA…	GCGCCGGGTATGGTATTCTGGCACAACGACGGCTGGACCATCTTCCGTGAACTAGAAGTGTTTGTTCGTTCTAAACTGAAAGAGTACCAGTATCAGGAAGTTAAAGGTCCGTTCATGATGGACCGTGTCCTGTGGGAAAAAACCGGTCACTGGGACAACTACAAAGATGCAATGTTCACCACGTCTTCTGAGAACCGTGAATACTGCATTAAGCCGATGAACTGCCCGGGTCACGTACAAATTTTCAACCAGGGGCTGAAGTCTTATCGCGATCTGCCGCTGCGTATGGCCGAGTTTGGTAGCTGCCACCGTAATGAGCCGTCAGGTTCGCTGCATGGCCTGATGCGCGTGCGTGGATTTACCCAGGATGACGCGCATATCTTCTGTACTGAAGAACAA…	|||||||||||||||||||||||||||||||||||||||||||||||||||||||||||||||||||||||||||||||||||||||||||||||||||||||||||||||||||||||||||||||||||||||||||||||||||||||||||||||||||||||||||||||||||||||||||||||||||||||||||||||||||||||||||||||||||||||||||||||||||||||||||||||||||||||||||||||||||||||||||||||||||||||||||||||||||||||||||||||||||||||||||||||||||||||||||||||||||||||||||||||||||||||||||||||||||||||||||||||…
51	Query_51	30962|BV1_2001832|221|572|-	352	1	gnl|BL_ORD_ID|369	tmpTY2482_00370 | Escherichia coli O104:H4 str. TY-2482 hypothetical protein (351 nt)	369	351	1	638.214	345	0	4	352	1	348	1	1	348	348	1	349	ATGGATAAAATAAAATCAAATGCGCGTGATTTAAGACGCAATCTCACTTTGCAGGAACGAAAGCTCTGGCGATATCTTCGCAGCCGACGTTTTGGTGATTTCAAATTTCGCCGTCAACATCCGGTGGGGGAGCTACATTCTCGATTTTGCTTGCTGCTCGGCGCGCGTAGTCGTTGAGCTGGATGGTGGGCAGCATGATTTGGCAGTTGCCTATGATACCAGGCGCACTAGCTGGCTTGAGTCGCAGAGCTGGACCGTGCTGCGTTTCTGGCATAACGAGATTGATTGTAATGAGGAGGCGGTGCTGGAGATTATTCTGCAGGAACTGAACCGCCGGTCACCCTCACCC	ATGGATAAAATAAAATCAAATGCGCGTGATTTAAGACGCAATCTCACTTTGCAGGAACGAAAGCTCTGGCGATATCTTCGCAGCCGACGTTTTGGTGATTTCAAATTTCGCCGTCAACATCCGGTGGGG-AGCTACATTCTCGATTTTGCTTGCTGCTCGGCGCGCGTAGTCGTTGAGCTGGATGGTGGGCAGCATGATTTGGCAGTTGCCTATGATACCAGGCGCACTAGCTGGCTTGAGTCGCAGAGCTGGACCGTGCTGCGTTTCTGGCATAACGAGATTGATTGTAATGAGGAGGCGGTGCTGGAGATTATTCTGCAGGAACTGAACCGCCGGTCACCCTCACCC	||||||||||||||||||||||||||||||||||||||||||||||||||||||||||||||||||||||||||||||||||||||||||||||||||||||||||||||||||||||||||||||||| |||||||||||||||||||||||||||||||||||||||||||||||||||||||||||||||||||||||||||||||||||||||||||||||||||||||||||||||||||||||||||||||||||||||||||||||||||||||||||||||||||||||||||||||||||||||||||||||||||||||||||||||||||||||||||
52	Query_52	102347|BV1_2001833|1|363|+	363	1	gnl|BL_ORD_ID|1062	tmpTY2482_01063 | Escherichia coli O104:H4 str. TY-2482 rha family phage regulatory protein (1194 nt)	1062	1194	1	671.454	363	0	1	363	829	1191	1	1	363	363	0	363	ACCGATTGCACAGGCCGCAAACTCCCTTGTTACCAAATCACCCGCGACGGTTTTGCGTTTCTTGCCATGGGCTTCACGGGGAAACGTGCTGCCCGGTTCAAAGAGGCATACATCAATGCCTTTAACCAGATGGAGAAACAGCTTTCAAATCCCTCTGTACTGAGCGACGTTGCACATAACGCCAGCGTTCTCTATTCCTACATTTCATCAATTCATCAGGTCTGGCTGCAGCAGCTTTATCCCATGTTGGCAAAAGCCGAATCCCCGCTGGCTGTAAGTCTGTATGACCGCATCAACGACGCGGCGCTACTGGCCAGTCTCATAAATTTGTCGCTGAACCCTTCAGAGGTAAGGGGGCGCAAA	ACCGATTGCACAGGCCGCAAACTCCCTTGTTACCAAATCACCCGCGACGGTTTTGCGTTTCTTGCCATGGGCTTCACGGGGAAACGTGCTGCCCGGTTCAAAGAGGCATACATCAATGCCTTTAACCAGATGGAGAAACAGCTTTCAAATCCCTCTGTACTGAGCGACGTTGCACATAACGCCAGCGTTCTCTATTCCTACATTTCATCAATTCATCAGGTCTGGCTGCAGCAGCTTTATCCCATGTTGGCAAAAGCCGAATCCCCGCTGGCTGTAAGTCTGTATGACCGCATCAACGACGCGGCGCTACTGGCCAGTCTCATAAATTTGTCGCTGAACCCTTCAGAGGTAAGGGGGCGCAAA	|||||||||||||||||||||||||||||||||||||||||||||||||||||||||||||||||||||||||||||||||||||||||||||||||||||||||||||||||||||||||||||||||||||||||||||||||||||||||||||||||||||||||||||||||||||||||||||||||||||||||||||||||||||||||||||||||||||||||||||||||||||||||||||||||||||||||||||||||||||||||||||||||||||||||||||||||||||||||||||||||||||||||||||||||||||||||||||||||||||||||||
53	Query_53	112643|BV1_2001833|363|584|+	222	1	gnl|BL_ORD_ID|1061	tmpTY2482_01062 | Escherichia coli O104:H4 str. TY-2482 hypothetical protein (225 nt)	1061	225	1	411.077	222	1.67425e-115	1	222	1	222	1	1	222	222	0	222	ATGATCCGGAATATTTTCAAACGGTTTACCAATCATACTTTCCGTTGTCCTCGTCCGGGTCAGTGGTACACCACGCCTGCAGGGCATGTTCTACGTGTTAGCCTGGTTGACCGTGAATGTCAGAAGGTGATTTGTGAACCGCTGGGCCGTAATTACCGCATCAGTATGCCGCTTATAGCCTTTTGCTCCGGAAAAAACATGAAGCATCTCGGAGGTGCAGCA	ATGATCCGGAATATTTTCAAACGGTTTACCAATCATACTTTCCGTTGTCCTCGTCCGGGTCAGTGGTACACCACGCCTGCAGGGCATGTTCTACGTGTTAGCCTGGTTGACCGTGAATGTCAGAAGGTGATTTGTGAACCGCTGGGCCGTAATTACCGCATCAGTATGCCGCTTATAGCCTTTTGCTCCGGAAAAAACATGAAGCATCTCGGAGGTGCAGCA	||||||||||||||||||||||||||||||||||||||||||||||||||||||||||||||||||||||||||||||||||||||||||||||||||||||||||||||||||||||||||||||||||||||||||||||||||||||||||||||||||||||||||||||||||||||||||||||||||||||||||||||||||||||||||||||
54	Query_54	79461|BV1_2001833|545|1171|+	627	1	gnl|BL_ORD_ID|1060	tmpTY2482_01061 | Escherichia coli O104:H4 str. TY-2482 hypothetical protein (819 nt)	1060	819	1	1086.95	588	0	40	627	1	588	1	1	588	588	0	588	ATGAGTATGGAGCTGATGGTTAAAGCGATGAAAATTCGAGTGGGTAATCCATTGCGAAAACTGGTTCTGATCAAGCTGGCTGATAATGCCAGCGATCAGGGTGAGTGCTGGCCCAGCTACCAGCATATTGCTGACCAGTGCGAGATTAGCAAACGTTCTGTGATGAATCATATTGCGGCCCTTTGTGAGTCCGGGCTGGTAAAAAAAGTCACCCGGAAAGGTGAAAAAGGTAACTCAAGTAATATCTATCTCCTTCATCTTGATGGTGCAGGAGATTCACTAGGGGGTAGTGCAAATAATTCACTATCTGGTGCAGCAAATTCACCAGGTAGTGCAGGAGTTGCACCAGGGGGTGGTGCAGGAGATTCACCCAGAACCAGTCACTCTTTTGAACCAGTC…	ATGAGTATGGAGCTGATGGTTAAAGCGATGAAAATTCGAGTGGGTAATCCATTGCGAAAACTGGTTCTGATCAAGCTGGCTGATAATGCCAGCGATCAGGGTGAGTGCTGGCCCAGCTACCAGCATATTGCTGACCAGTGCGAGATTAGCAAACGTTCTGTGATGAATCATATTGCGGCCCTTTGTGAGTCCGGGCTGGTAAAAAAAGTCACCCGGAAAGGTGAAAAAGGTAACTCAAGTAATATCTATCTCCTTCATCTTGATGGTGCAGGAGATTCACTAGGGGGTAGTGCAAATAATTCACTATCTGGTGCAGCAAATTCACCAGGTAGTGCAGGAGTTGCACCAGGGGGTGGTGCAGGAGATTCACCCAGAACCAGTCACTCTTTTGAACCAGTC…	|||||||||||||||||||||||||||||||||||||||||||||||||||||||||||||||||||||||||||||||||||||||||||||||||||||||||||||||||||||||||||||||||||||||||||||||||||||||||||||||||||||||||||||||||||||||||||||||||||||||||||||||||||||||||||||||||||||||||||||||||||||||||||||||||||||||||||||||||||||||||||||||||||||||||||||||||||||||||||||||||||||||||||||||||||||||||||||||||||||||||||||||||||||||||||||||||||||||||||||||…
55	Query_55	98874|BV1_2001830|21|683|-	663	1	gnl|BL_ORD_ID|4122	tmpTY2482_04123 | Escherichia coli O104:H4 str. TY-2482 hypothetical protein (981 nt)	4122	981	1	1223.6	662	0	1	662	1	662	1	1	662	662	0	662	ATGACTGAGTTTGAGGATATTAATTTTAGCGAAGAATATCTTCAGGTATATTGTATTATGGCTGGACACAATGGCTTTGTCTTTGTTGAAGGTCTAAAAGACATTTCTTTCTGGGAAGGCTTATTAAACGATAAAGATAATGATATACGTTTTGATATTTGTAACCCTACCAATAAAGGAACAAAAGGGAAACCAGTATTAAAAAAATTCATGAGCCGAGCAAATCGATATGCCATATTTGCAATGGATAGTGATTTTGATTATTTATGCCCTAAAAACAGTACAGACTCAGAGATAATTTGCAGTAACAAGTTTATTTTTCAAACATTTGTATATTCAAAAGAGAGCATCGAGTTACACCATGAAGTCCTTGAGTATTGTCTTTCTCAAATAAAGATC…	ATGACTGAGTTTGAGGATATTAATTTTAGCGAAGAATATCTTCAGGTATATTGTATTATGGCTGGACACAATGGCTTTGTCTTTGTTGAAGGTCTAAAAGACATTTCTTTCTGGGAAGGCTTATTAAACGATAAAGATAATGATATACGTTTTGATATTTGTAACCCTACCAATAAAGGAACAAAAGGGAAACCAGTATTAAAAAAATTCATGAGCCGAGCAAATCGATATGCCATATTTGCAATGGATAGTGATTTTGATTATTTATGCCCTAAAAACAGTACAGACTCAGAGATAATTTGCAGTAACAAGTTTATTTTTCAAACATTTGTATATTCAAAAGAGAGCATCGAGTTACACCATGAAGTCCTTGAGTATTGTCTTTCTCAAATAAAGATC…	|||||||||||||||||||||||||||||||||||||||||||||||||||||||||||||||||||||||||||||||||||||||||||||||||||||||||||||||||||||||||||||||||||||||||||||||||||||||||||||||||||||||||||||||||||||||||||||||||||||||||||||||||||||||||||||||||||||||||||||||||||||||||||||||||||||||||||||||||||||||||||||||||||||||||||||||||||||||||||||||||||||||||||||||||||||||||||||||||||||||||||||||||||||||||||||||||||||||||||||||…
56	Query_56	85593|BV1_2001831|142|480|-	339																							No hits found
57	Query_57	36853|BV1_2001867|112|396|+	285	1	gnl|BL_ORD_ID|1737	tmpTY2482_01738 | Escherichia coli O104:H4 str. TY-2482 hypothetical protein (174 nt)	1737	174	1	255.958	138	1.09036e-68	1	138	138	1	1	-1	138	138	0	138	TTGCTGAGCTTCTTTTTTGCTCTGATGGTGCTGCCAGGCACCGACGGACGAGTAGATAAAACGGCCAAAGAAGAAGATAAAGCTGATGAGCAGTACGATACGGGTCATGCGACTGTTAAATCGGTGTCGTTTTCGCAT	TTGCTGAGCTTCTTTTTTGCTCTGATGGTGCTGCCAGGCACCGACGGACGAGTAGATAAAACGGCCAAAGAAGAAGATAAAGCTGATGAGCAGTACGATACGGGTCATGCGACTGTTAAATCGGTGTCGTTTTCGCAT	||||||||||||||||||||||||||||||||||||||||||||||||||||||||||||||||||||||||||||||||||||||||||||||||||||||||||||||||||||||||||||||||||||||||||
58	Query_58	779|BV1_2001868|1|462|-	462	1	gnl|BL_ORD_ID|3183	tmpTY2482_03184 | Escherichia coli O104:H4 str. TY-2482 adenylate cyclase (2547 nt)	3183	2547	1	850.579	460	0	3	462	810	1269	1	1	460	460	0	460	CTATTCCTGGGAATACCCGAACCCACGTCTGCTGGCGAAAGATATCAAACAGCGTTTGCACGACGGCGAGATTGTATCGTTTGGTCTCGATCCATACTGCATGATGCTGGAGCGTGTTACTGAATACCTGACGGCGATTGAAGATTTTACCCGTCTGGATTTAGTACGTCGCTGCTTCTATTTAAAAGTGTGCGAAAAGCTCAGCCGTGAACGCGCCTGCGTAGGCTGGCGTCGCGCAGTGTTGAGCCAGTTAGTGAGCGAGTGGGGTTGGGACGAAGCTCGTCTGGCAATGCTCGATAACCGCGCTAACTGGAAGATTGATCAGGTGCGTGAGGCGCACAACGAGTTGCTCGACGCGATGATGCAGAGCTACCGTAATCTGATCCGCTTTGCGCGTCG…	CTATTCCTGGGAATACCCGAACCCACGTCTGCTGGCGAAAGATATCAAACAGCGTTTGCACGACGGCGAGATTGTATCGTTTGGTCTCGATCCATACTGCATGATGCTGGAGCGTGTTACTGAATACCTGACGGCGATTGAAGATTTTACCCGTCTGGATTTAGTACGTCGCTGCTTCTATTTAAAAGTGTGCGAAAAGCTCAGCCGTGAACGCGCCTGCGTAGGCTGGCGTCGCGCAGTGTTGAGCCAGTTAGTGAGCGAGTGGGGTTGGGACGAAGCTCGTCTGGCAATGCTCGATAACCGCGCTAACTGGAAGATTGATCAGGTGCGTGAGGCGCACAACGAGTTGCTCGACGCGATGATGCAGAGCTACCGTAATCTGATCCGCTTTGCGCGTCG…	|||||||||||||||||||||||||||||||||||||||||||||||||||||||||||||||||||||||||||||||||||||||||||||||||||||||||||||||||||||||||||||||||||||||||||||||||||||||||||||||||||||||||||||||||||||||||||||||||||||||||||||||||||||||||||||||||||||||||||||||||||||||||||||||||||||||||||||||||||||||||||||||||||||||||||||||||||||||||||||||||||||||||||||||||||||||||||||||||||||||||||||||||||||||||||||||||||||||||||||||…
59	Query_59	31402|BV1_2001869|372|909|+	538	1	gnl|BL_ORD_ID|1140	tmpTY2482_01141 | Escherichia coli O104:H4 str. TY-2482 UPF0098 protein ybcL (552 nt)	1140	552	1	987.231	534	0	1	538	1	537	1	1	537	537	1	538	ATGAAAAAACTTATCGTTTCAAGTGTATTGGCATTCATAACATTTTCTGCGCAGGCCGCAGCATTTCAGGGTCACTAGTAATGAAATAAAAACAGGAGAGCAACTTACAACGTCTCATGTATTTTCTGGATTTGGGTGTGAAGGTGGTAATACATCGCCCTCATTAACTTGGTCTGGTGCTCCTGAAGGCACCAAAAGCTTTGCCGTAACTGTGTATGATCCAGATGCTCCTACAGGCAGTGGATGGTGGCACTGGACTGTTGCTAATATTCCAGCAACTGTAACATATTTGCCCGCTGATGCAGGAAGACGTGATGGTACAAAACTTCCGACTGGTGCTGTTCAAGGCCGAAATGATTTTGGTTATGCAGGATTTGGTGGAGCATGTCCTCCCAAAGG…	ATGAAAAAACTTATCGTTTCAAGTGTATTGGCATTCATAACATTTTCTGCGCAGGCCGCAGCATTTCA-GGTCACTAGTAATGAAATAAAAACAGGAGAGCAACTTACAACGTCTCATGTATTTTCTGGATTTGGGTGTGAAGGTGGTAATACATCGCCCTCATTAACTTGGTCTGGTGCTCCTGAAGGCACCAAAAGCTTTGCCGTAACTGTGTATGATCCAGATGCTCCTACAGGCAGTGGATGGTGGCACTGGACTGTTGCTAATATTCCAGCAACTGTAACATATTTGCCCGCTGATGCAGGAAGACGTGATGGTACAAAACTTCCGACTGGTGCTGTTCAAGGCCGAAATGATTTTGGTTATGCAGGATTTGGTGGAGCATGTCCTCCCAAAGG…	|||||||||||||||||||||||||||||||||||||||||||||||||||||||||||||||||||| ||||||||||||||||||||||||||||||||||||||||||||||||||||||||||||||||||||||||||||||||||||||||||||||||||||||||||||||||||||||||||||||||||||||||||||||||||||||||||||||||||||||||||||||||||||||||||||||||||||||||||||||||||||||||||||||||||||||||||||||||||||||||||||||||||||||||||||||||||||||||||||||||||||||||||||||||||||||||||||||||||||||||||…
60	Query_60	36058|BV1_2001863|218|1136|-	919	1	gnl|BL_ORD_ID|3706	tmpTY2482_03707 | Escherichia coli O104:H4 str. TY-2482 hypothetical protein (1257 nt)	3706	1257	1	1690.8	915	0	1	919	337	1254	1	1	918	918	1	919	CGTTTCACACCGTGGAAATTTATCTTCCTGACCGGTCATCACACGTTGTTTATGTCGATGATGGTAGCGGTAATTCTGGCAACAGCAGGCATGACCGGCATTACGCTTATAGCCGTTGGCTCTTTGGTTGTTGGCGTGGCAATGGTCTTTTTCCCGGCTATTGCGCATCCGTACATGAAGAAAGTGACCGGTTCTGATGACGTTGCCATCGGCCACTTCTCAACATTATCTTATGTATTGGCCGGTTTCATCGGCAGCAAGTTTGGTAATAAAGAGCACTCGACTGAAGACATGAATGTGCCGAAAAAGTCTGCTGTTCTTGCGCGACACGCCGGTTGCTATCTCTTTTACCATGAGCATAATTTTCCTGGTGACGTGCCTGTTTGCGGGTGCAGATGC…	CGTTTCACACCGTGGAAATTTATCTTCCTGACCGGTCATCACACGTTGTTTATGTCGATGATGGTAGCGGTAATTCTGGCAACAGCAGGCATGACCGGCATTACGCTTATAGCCGTTGGCTCTTTGGTTGTTGGCGTGGCAATGGTCTTTTTCCCGGCTATTGCGCATCCGTACATGAAGAAAGTGACCGGTTCTGATGACGTTGCCATCGGCCACTTCTCAACATTATCTTATGTATTGGCCGGTTTCATCGGCAGCAAGTTTGGTAATAAAGAGCACTCGACTGAAGACATGAATGTGCCG-AAAAGTCTGCTGTTCTTGCGCGACACGCCGGTTGCTATCTCTTTTACCATGAGCATAATTTTCCTGGTGACGTGCCTGTTTGCGGGTGCAGATGC…	||||||||||||||||||||||||||||||||||||||||||||||||||||||||||||||||||||||||||||||||||||||||||||||||||||||||||||||||||||||||||||||||||||||||||||||||||||||||||||||||||||||||||||||||||||||||||||||||||||||||||||||||||||||||||||||||||||||||||||||||||||||||||||||||||||||||||||||||||||||||||||||||||||||||||||||| |||||||||||||||||||||||||||||||||||||||||||||||||||||||||||||||||||||||||||||||||||||||||||||||…
61	Query_61	81929|BV1_2001864|3|582|+	580	1	gnl|BL_ORD_ID|3004	tmpTY2482_03005 | Escherichia coli O104:H4 str. TY-2482 hypothetical protein (1269 nt)	3004	1269	1	1064.79	576	0	1	580	688	1266	1	1	579	579	1	580	TCGGTTGGCCTGTGCCTCGTGCATGTCGCCTGCGACAAGCGCCCTTGGCTGGAAGGACTGAACGTGGAAATGGATTGGCAGATGAGCGGCAAGCCCTTGCTGCTCTACCTAGACAACGCGGCCGAGTTCAAGAGCGAGGCCCTGCGCCGGGGTTGCGAGCAGCATGGCATCCGGCTGGACTATCGCCCGCTGGGACAGCCGCACTATGGCGGCATCGTGGAACGGATCATCGGCACGGCGATGCAGATGATTCACGACGAACTGCCGGGAACGACCTTCTCCAACCCTGACCAGCGCGGCGACTACGATTCCGAAAACAAGGCCGCCCTGACGCTGCGCGAGCTAGAGCGCTGGCTCACATTGGCGGTCGGCACCTACCACGGTTCGGTGCACAACGGC…	TCGGTTGGCCTGTGCCTCGTGCATGTCGCCTGCGACAAGCGCCCTTGGCTGGAAGGACTGAACGTGGAAATGGATTGGCAGATGAGCGGCAAGCCCTTGCTGCTCTACCTAGACAACGCGGCCGAGTTCAAGAGCGAGGCCCTGCGCCGGGGTTGCGAGCAGCATGGCATCCGGCTGGACTATCGCCCGCTGGGACAGCCGCACTATGGCGGCATCGTGGAACGGATCATCGGCACGGCGATGCAGATGATTCACGACGAACTGCCGGGAACGACCTTCTCCAACCCTGACCAGCGCGGCGACTACGATTCCGAAAACAAGGCCGCCCTGACGCTGCGCGAGCTAGAGCGCTGGCTCACATTGGCGGTCGGCACCTACCACGGTTCGGTGCACAACGGC…	|||||||||||||||||||||||||||||||||||||||||||||||||||||||||||||||||||||||||||||||||||||||||||||||||||||||||||||||||||||||||||||||||||||||||||||||||||||||||||||||||||||||||||||||||||||||||||||||||||||||||||||||||||||||||||||||||||||||||||||||||||||||||||||||||||||||||||||||||||||||||||||||||||||||||||||||||||||||||||||||||||||||||||||||||||||||||||||||||||||||||||||||||||||||||||||||||||||||||||||||…
62	Query_62	2931|BV1_2001865|237|605|+	369	1	gnl|BL_ORD_ID|1617	tmpTY2482_01618 | Escherichia coli O104:H4 str. TY-2482 oxalyl-CoA decarboxylase (1695 nt)	1617	1695	1	682.534	369	0	1	369	1	369	1	1	369	369	0	369	ATGTCAGATCAACTTCAAATGACAGATGGTATGCATATCATCGTTGAAGCATTAAAACAGAATAATATTGACACTATTTATGGTGTTGTAGGTATTCCTGTGACGGATATGGCACGCCATGCCCAGGCGGAAGGCATTCGTTATATTGGTTTTCGTCATGAGCAGTCGGCAGGCTATGCCGCTGCGGCAAGCGGTTTTCTTACCCAAAAACCGGGGATCTGCCTGACAGTTTCTGCGCCAGGATTCCTCAATGGTTTGACCGCATTGGCCAACGCAACGGTAAATGGTTTTCCGATGATCATGATTAGCGGCTCCAGCGACCGCGCGATCGTCGACCTACAGCAAGGTGATTATGAAGAGCTGGACCAA	ATGTCAGATCAACTTCAAATGACAGATGGTATGCATATCATCGTTGAAGCATTAAAACAGAATAATATTGACACTATTTATGGTGTTGTAGGTATTCCTGTGACGGATATGGCACGCCATGCCCAGGCGGAAGGCATTCGTTATATTGGTTTTCGTCATGAGCAGTCGGCAGGCTATGCCGCTGCGGCAAGCGGTTTTCTTACCCAAAAACCGGGGATCTGCCTGACAGTTTCTGCGCCAGGATTCCTCAATGGTTTGACCGCATTGGCCAACGCAACGGTAAATGGTTTTCCGATGATCATGATTAGCGGCTCCAGCGACCGCGCGATCGTCGACCTACAGCAAGGTGATTATGAAGAGCTGGACCAA	|||||||||||||||||||||||||||||||||||||||||||||||||||||||||||||||||||||||||||||||||||||||||||||||||||||||||||||||||||||||||||||||||||||||||||||||||||||||||||||||||||||||||||||||||||||||||||||||||||||||||||||||||||||||||||||||||||||||||||||||||||||||||||||||||||||||||||||||||||||||||||||||||||||||||||||||||||||||||||||||||||||||||||||||||||||||||||||||||||||||||||||||||
63	Query_63	98813|BV1_2001866|158|517|+	360	1	gnl|BL_ORD_ID|4923	tmpTY2482_04924 | Escherichia coli O104:H4 str. TY-2482 hypothetical protein (513 nt)	4923	513	1	658.528	356	0	1	360	1	359	1	1	359	359	1	360	ATGGGGATAACATCGGGATGGGTAGGTTCTTCGGCTAAGAGCGAAACAGGTGAGCAATGGATGGGGGCTGCTGGCACTAAACTAGGATTGGATAAACCTTTTATGATGAGTCAAATGGTGGGGCGAGCTATGGGTTGTAAAATAGAAACCGCTTACTATAAATGGAACTCTTCGGATCAAGTTGAAAACTGGGGGGCGGTTGGAGCTGATTGGCCATTAGAAGAAAAAAGCAAAGGGACAATTACAAACGCTGAAAACTGTGGTTCTGGGAGACTGGTGGGGGCTGTCGTTACACTTTCTCACTTTTTGACGAACTCTACACCGACAGCTGCTGTTTATTTATCCGGTGGTAAAAGCAGG	ATGGGGATAACATCGGGATGGGTAGGTTCTTCGGCTAAGAGCGAAACAGGTGAGCAATGGATGGGGGCTGCTGGCACTAAACTAGGATTGGATAAACCTTTTATGATGAGTCAAATGGTGGGGCGAGCTATGGGTTGTAAAATAGAAACCGCTTACTATAAATGGAACTCTTCGGATCAAGTTGAAAACTGGGGGGCGGTTGGAGCTGATTGGCCATTAGAAGAAAAAAGCAAAGGGACAATTACAAACGCTGAAAACTGTGGTTCTGGGAGACTGGTGGGGGCTGTCGTTACACTTTCTCACTTTTTGACGAACTCTACACCGACAGCTGCTGTTTATTTATCCGGTGGTAAA-GCAGG	|||||||||||||||||||||||||||||||||||||||||||||||||||||||||||||||||||||||||||||||||||||||||||||||||||||||||||||||||||||||||||||||||||||||||||||||||||||||||||||||||||||||||||||||||||||||||||||||||||||||||||||||||||||||||||||||||||||||||||||||||||||||||||||||||||||||||||||||||||||||||||||||||||||||||||||||||||||||||||||||||||||||||||||||||||||||||||||||||| |||||
64	Query_64	93572|BV1_2001860|46|1134|-	1089	1	gnl|BL_ORD_ID|1171	tmpTY2482_01172 | Escherichia coli O104:H4 str. TY-2482 hypothetical protein (675 nt)	1171	675	1	1236.53	669	0	417	1089	1	672	1	1	672	672	1	673	ATGTTAGTTGAATGGGGTGGCGATTCCTGGGCTTCCGCTGACAACTTCATGAATGGTCGTACCAACGGTGTTGCAACCTTCCGTAACTATGATTTCTTTGGCCCTAGTTGATGGTCTTGATTTTGCGATTCAGTACCAAGGCAAAAACAGCAACCGTAGCACTAAGAAACAAAATGGTGACGGCTATGCGTTGTCTGTAGACTATAACATCAATGGTTTTGGTATCGTTGGTGCATATAGCAAATCTGATCGCACCAACGATCAAGTTGCCGATGGAAACGGTTCAAATGCTGAACTGTGGTCATTGGCTGCAAAGTATGACGCGAAAAATGTCTACGCAGCTGTAATGTACGGCGAAACTCGTAATATGACTCCGGGTTCTATTGATACAGGTGTTGC…	ATGTTAGTTGAATGGGGTGGCGATTCCTGGGCTTCCGCTGACAACTTCATGAATGGTCGTACCAACGGTGTTGCAACCTTCCGTAACTATGATTTCTTTGG-CCTAGTTGATGGTCTTGATTTTGCGATTCAGTACCAAGGCAAAAACAGCAACCGTAGCACTAAGAAACAAAATGGTGACGGCTATGCGTTGTCTGTAGACTATAACATCAATGGTTTTGGTATCGTTGGTGCATATAGCAAATCTGATCGCACCAACGATCAAGTTGCCGATGGAAACGGTTCAAATGCTGAACTGTGGTCATTGGCTGCAAAGTATGACGCGAAAAATGTCTACGCAGCTGTAATGTACGGCGAAACTCGTAATATGACTCCGGGTTCTATTGATACAGGTGTTGC…	||||||||||||||||||||||||||||||||||||||||||||||||||||||||||||||||||||||||||||||||||||||||||||||||||||| |||||||||||||||||||||||||||||||||||||||||||||||||||||||||||||||||||||||||||||||||||||||||||||||||||||||||||||||||||||||||||||||||||||||||||||||||||||||||||||||||||||||||||||||||||||||||||||||||||||||||||||||||||||||||||||||||||||||||||||||||||||||||||||||||||||||||||||||||||||||||||||||||||||||||…
65	Query_65	87492|BV1_2001861|208|603|+	396																							No hits found
66	Query_66	45772|BV1_2001858|215|737|-	523	1	gnl|BL_ORD_ID|2745	tmpTY2482_02746 | Escherichia coli O104:H4 str. TY-2482 hypothetical protein (384 nt)	2745	384	1	691.767	374	0	1	383	1	384	1	1	382	382	3	385	ATGAAGCTGACCATCATTCGATTAGAAAACTTTAGCGACCAGGACCGGATTGACCTGCAAAAGATCTGGCCGGAGTATTCCCCCTTCCTCTTTACAGGTTGACGATAACCACCGCATCTACGCCGCGCGTTTTAACGAGCGCCTGCTAGCGGCCGTGCGGGTAACCTTAAGCGGCACCGAGGGAGCACTGGATTCCCTGCGCGTGCGGGAAGTCACCCGCCGTCGCGGTGTGGGGCAATATCTGCTGGAAGAGGTTTTGCGTAACAATCCTGCCGTTTCATGCTGGTGGATGGCGGATGCAGGCGTGGAAGATCGCGGTGTGATGACGGCGTTTATGCAGGCGCTGGG-TTTACGGCGCAACAGG-CGGCTGGGAGAAGCGTTAA	ATGAAGCTGACCATCATTCGATTAGAAAACTTTAGCGACCAGGACCGGATTGACCTGCAAAAGATCTGGCCGGAGTATT-CCCCTTCCTCTTTACAGGTTGACGATAACCACCGCATCTACGCCGCGCGTTTTAACGAGCGCCTGCTAGCGGCCGTGCGGGTAACCTTAAGCGGCACCGAGGGAGCACTGGATTCCCTGCGCGTGCGGGAAGTCACCCGCCGTCGCGGTGTGGGGCAATATCTGCTGGAAGAGGTTTTGCGTAACAATCCTGCCGTTTCATGCTGGTGGATGGCGGATGCAGGCGTGGAAGATCGCGGTGTGATGACGGCGTTTATGCAGGCGCTGGGGTTTACGGCGCAACAGGGCGGCTGGGAGAAGCGTTAA	||||||||||||||||||||||||||||||||||||||||||||||||||||||||||||||||||||||||||||||| |||||||||||||||||||||||||||||||||||||||||||||||||||||||||||||||||||||||||||||||||||||||||||||||||||||||||||||||||||||||||||||||||||||||||||||||||||||||||||||||||||||||||||||||||||||||||||||||||||||||||||||||||||||||||||||||||||||||||||||||||||||||||||||||||||||||||||| |||||||||||||||| |||||||||||||||||||
67	Query_67	86711|BV1_2001859|3|428|+	426	1	gnl|BL_ORD_ID|504	tmpTY2482_00505 | Escherichia coli O104:H4 str. TY-2482 H repeat-associated protein yhhI (699 nt)	504	699	1	787.793	426	0	1	426	271	696	1	1	426	426	0	426	CGCAGGGGAGCGATTCATGTCATTAGTGCGTTCTCAACAATGCACAGTCTGGTCATCGGACAGATCAAGACGGATGATAAATCTAATGAGATTACAGCTATCCCAGAACTTCTTAACATGCTGGATATTAAAGGAAAAATCATCACAACTGATGCGATGGGTTGCCAGAAAGATATAGCAGAGAAGATACAAAAACAGGGAGGTGATTATTTATTCGCGGTGAAAGGAAACCAGGGGTGGCTAAATAAAGCCTTTGAGGAAAAATTTCCGCTGAAAGAATTAAATAATCCAGAGCATGACAGTTACGCAATTTGTGAAAAGAGTCACGGCAGAGAAGAAATCCGTATTCATATTGTTTGCGATGTCCCTGATGAACTTATTGATTTCACGTTTGAATGG…	CGCAGGGGAGCGATTCATGTCATTAGTGCGTTCTCAACAATGCACAGTCTGGTCATCGGACAGATCAAGACGGATGATAAATCTAATGAGATTACAGCTATCCCAGAACTTCTTAACATGCTGGATATTAAAGGAAAAATCATCACAACTGATGCGATGGGTTGCCAGAAAGATATAGCAGAGAAGATACAAAAACAGGGAGGTGATTATTTATTCGCGGTGAAAGGAAACCAGGGGTGGCTAAATAAAGCCTTTGAGGAAAAATTTCCGCTGAAAGAATTAAATAATCCAGAGCATGACAGTTACGCAATTTGTGAAAAGAGTCACGGCAGAGAAGAAATCCGTATTCATATTGTTTGCGATGTCCCTGATGAACTTATTGATTTCACGTTTGAATGG…	|||||||||||||||||||||||||||||||||||||||||||||||||||||||||||||||||||||||||||||||||||||||||||||||||||||||||||||||||||||||||||||||||||||||||||||||||||||||||||||||||||||||||||||||||||||||||||||||||||||||||||||||||||||||||||||||||||||||||||||||||||||||||||||||||||||||||||||||||||||||||||||||||||||||||||||||||||||||||||||||||||||||||||||||||||||||||||||||||||||||||||||||||||||||||||||||||||||||||||||||…
68	Query_68	63680|BV1_2001859|699|923|-	225	1	gnl|BL_ORD_ID|506	tmpTY2482_00507 | Escherichia coli O104:H4 str. TY-2482 hypothetical protein (570 nt)	506	570	1	416.616	225	3.65228e-117	1	225	343	567	1	1	225	225	0	225	CCACTTGTTGAAGAGAAATGCCTGGCGTGGATGGAGTGCCGCCTGCTACCTGCGACTTCTGCGCAACAAAAATACGACACGCTGTTTGGCGAGGTGGTATCAGCAGCGGCAGACGCACGGGTATTTGTCGAAGGCCGCTGGCAGTTTGATGATGATAAGCTCAATACGTTGCATCATTTAGGTGCTGGCACGTTTGTTACCAGCGGCAAGCGAGTTACGGCGGGT	CCACTTGTTGAAGAGAAATGCCTGGCGTGGATGGAGTGCCGCCTGCTACCTGCGACTTCTGCGCAACAAAAATACGACACGCTGTTTGGCGAGGTGGTATCAGCAGCGGCAGACGCACGGGTATTTGTCGAAGGCCGCTGGCAGTTTGATGATGATAAGCTCAATACGTTGCATCATTTAGGTGCTGGCACGTTTGTTACCAGCGGCAAGCGAGTTACGGCGGGT	|||||||||||||||||||||||||||||||||||||||||||||||||||||||||||||||||||||||||||||||||||||||||||||||||||||||||||||||||||||||||||||||||||||||||||||||||||||||||||||||||||||||||||||||||||||||||||||||||||||||||||||||||||||||||||||||||
69	Query_69	118663|BV1_2001856|2|467|-	466	1	gnl|BL_ORD_ID|1739	tmpTY2482_01740 | Escherichia coli O104:H4 str. TY-2482 hypothetical protein (540 nt)	1739	540	1	854.272	462	0	1	466	1	465	1	1	465	465	1	466	ATGAAGAAAGTTTTTCTTTGCGCCATCTTAGCCTCCTTAAGCTATCCGGCTATCGCCTCATCATTGCAGGATCAACTCTCTGCTGTCGCAGAAGCGGAACAGCAAGGTAAAAATGAAGAGCAAAGGCAGCATGACGAATGGGTCGCGGAGCGCAACAGGGAAATCCAGCAAGAGAAGCAACGTCGCGCAAATGCCCAGGCCGCCGCTAACAAAAGAGCGGCAACGGCAGCGGCAAATAAGAAAGCTCGTCAGGATAAACTGGACGCCGAAGCCTCTGCGGACAAAAAACGCGATCAAAAGTTATGAAGATGAGCTACGCAGCTTAGAGATTCAGAAACAAAAACTGGCGCTGGCGAAAGAAGAAGCCCGCGTTAAGCGAGAAAACGAATTTATCGATCA…	ATGAAGAAAGTTTTTCTTTGCGCCATCTTAGCCTCCTTAAGCTATCCGGCTATCGCCTCATCATTGCAGGATCAACTCTCTGCTGTCGCAGAAGCGGAACAGCAAGGTAAAAATGAAGAGCAAAGGCAGCATGACGAATGGGTCGCGGAGCGCAACAGGGAAATCCAGCAAGAGAAGCAACGTCGCGCAAATGCCCAGGCCGCCGCTAACAAAAGAGCGGCAACGGCAGCGGCAAATAAGAAAGCTCGTCAGGATAAACTGGACGCCGAAGCCTCTGCGGACAAAAAACGCGATC-AAAGTTATGAAGATGAGCTACGCAGCTTAGAGATTCAGAAACAAAAACTGGCGCTGGCGAAAGAAGAAGCCCGCGTTAAGCGAGAAAACGAATTTATCGATCA…	||||||||||||||||||||||||||||||||||||||||||||||||||||||||||||||||||||||||||||||||||||||||||||||||||||||||||||||||||||||||||||||||||||||||||||||||||||||||||||||||||||||||||||||||||||||||||||||||||||||||||||||||||||||||||||||||||||||||||||||||||||||||||||||||||||||||||||||||||||||||||||||||||||||| |||||||||||||||||||||||||||||||||||||||||||||||||||||||||||||||||||||||||||||||||||||||||||||||||||||||…
70	Query_70	4934|BV1_2001856|486|1001|-	516	1	gnl|BL_ORD_ID|1738	tmpTY2482_01739 | Escherichia coli O104:H4 str. TY-2482 hypothetical protein (516 nt)	1738	516	1	948.452	513	0	4	516	1	513	1	1	513	513	0	513	ATGAAATTTAAAAAATGTCTTCTGCCTGTGGCAATGTTAGCGTCATTCACTCTGGCAGGATGCCAGTCAAATGCTGACGATCATGCTGCCGATGTTTATCAAACCGATCAACTGAATACCAAACAAGAAACTAAAACCGTTAATATTATTTCCATTCTTCCCGCAAAAGTTGCCGTAGACAACTCCCAAAATAAACGGAACGCACAAGCCTTCGGCGCGCTTATTGGCGCAGTCGCTGGCGGTGTTATCGGCCACAACGTCGGGTCTGGCAGCAATTCCGGAACGACGGCAGGTGCAGTTGGCGGCGGAGCTGTAGGCGCGGCAGCGGGTTCTATGGTGAATGATAAAACCTTAGTGGAAGGTGTTTCTTTAACCTATAAGGAAGGCACCAAAGTGTAT…	ATGAAATTTAAAAAATGTCTTCTGCCTGTGGCAATGTTAGCGTCATTCACTCTGGCAGGATGCCAGTCAAATGCTGACGATCATGCTGCCGATGTTTATCAAACCGATCAACTGAATACCAAACAAGAAACTAAAACCGTTAATATTATTTCCATTCTTCCCGCAAAAGTTGCCGTAGACAACTCCCAAAATAAACGGAACGCACAAGCCTTCGGCGCGCTTATTGGCGCAGTCGCTGGCGGTGTTATCGGCCACAACGTCGGGTCTGGCAGCAATTCCGGAACGACGGCAGGTGCAGTTGGCGGCGGAGCTGTAGGCGCGGCAGCGGGTTCTATGGTGAATGATAAAACCTTAGTGGAAGGTGTTTCTTTAACCTATAAGGAAGGCACCAAAGTGTAT…	|||||||||||||||||||||||||||||||||||||||||||||||||||||||||||||||||||||||||||||||||||||||||||||||||||||||||||||||||||||||||||||||||||||||||||||||||||||||||||||||||||||||||||||||||||||||||||||||||||||||||||||||||||||||||||||||||||||||||||||||||||||||||||||||||||||||||||||||||||||||||||||||||||||||||||||||||||||||||||||||||||||||||||||||||||||||||||||||||||||||||||||||||||||||||||||||||||||||||||||||…
71	Query_71	120738|BV1_2001857|1|824|-	824	1	gnl|BL_ORD_ID|2093	tmpTY2482_02094 | Escherichia coli O104:H4 str. TY-2482 carbamate kinase-like protein YqeA (933 nt)	2093	933	1	1502.45	813	0	1	824	8	828	1	1	821	821	3	824	AGAAAATTGTTCTCGCCCCTGGGCGGGAATGCGCTGGGCGATGATCTGGCCGGGCAAATGAAAGCGGTAAAAATTACTTCTCAGGCAATTGTTGATTTAATTGCCCAGGGACATGAGGTCATCGTCACTCACGGTAACGGGCCGCAGGTGGGCATGATTAACCAGGCCTTTTGAAGCTGCTGCAAAAAACTGAAGCGCACTCGCCAATGCTGCCGATGTCTGTCTGCGTTGCCTTAAGCCAGGGTTATATTGGTTACGATCTACAAAACGCCTTAAGAGAAGAACTGCTTTCTCGGGGCATTAATAAACCGGTAGCAACGCTGGTTACTCAGGTCGAAGTCGACGCTAACGATCCGGCATTCCTCAACCCGACCAAGCCGATCGGTTCGTTCTTTACCG…	AGAAAATTGTTCTCG-CCCTGGGCGGGAATGCGCTGGGCGATGATCTGGCCGGGCAAATGAAAGCGGTAAAAATTACTTCTCAGGCAATTGTTGATTTAATTGCCCAGGGACATGAGGTCATCGTCACTCACGGTAACGGGCCGCAGGTGGGCATGATTAACCAGGCC-TTTGAAGCTGCTGC-AAAAACTGAAGCGCACTCGCCAATGCTGCCGATGTCTGTCTGCGTTGCCTTAAGCCAGGGTTATATTGGTTACGATCTACAAAACGCCTTAAGAGAAGAACTGCTTTCTCGGGGCATTAATAAACCGGTAGCAACGCTGGTTACTCAGGTCGAAGTCGACGCTAACGATCCGGCATTCCTCAACCCGACCAAGCCGATCGGTTCGTTCTTTACCG…	||||||||||||||| |||||||||||||||||||||||||||||||||||||||||||||||||||||||||||||||||||||||||||||||||||||||||||||||||||||||||||||||||||||||||||||||||||||||||||||||||||||||| |||||||||||||| |||||||||||||||||||||||||||||||||||||||||||||||||||||||||||||||||||||||||||||||||||||||||||||||||||||||||||||||||||||||||||||||||||||||||||||||||||||||||||||||||||||||||||||||||||||||||||||||||||||||||||||||||||||||…
72	Query_72	15593|BV1_2001857|883|1080|-	198	1	gnl|BL_ORD_ID|2092	tmpTY2482_02093 | Escherichia coli O104:H4 str. TY-2482 D-phenylhydantoinase (1386 nt)	2092	1386	1	366.757	198	3.23686e-102	1	198	1186	1383	1	1	198	198	0	198	CCACGTCAGAGCCAACAAATTCAGCATCGCCATCTCCACGACAACGCCGACTACTCGCCATGGGAGGGTTTTACCTGTCAGGGCGCGATTGTCAGAACCTTATCCCGTGGTGAAACGATTTTCTGTGACGGCACCTTTACAGGCAAAGCCGGGCGAGGTCGTTTCCTGCGACGCAAACCGTTTGTCCCTCCCGTGCTC	CCACGTCAGAGCCAACAAATTCAGCATCGCCATCTCCACGACAACGCCGACTACTCGCCATGGGAGGGTTTTACCTGTCAGGGCGCGATTGTCAGAACCTTATCCCGTGGTGAAACGATTTTCTGTGACGGCACCTTTACAGGCAAAGCCGGGCGAGGTCGTTTCCTGCGACGCAAACCGTTTGTCCCTCCCGTGCTC	||||||||||||||||||||||||||||||||||||||||||||||||||||||||||||||||||||||||||||||||||||||||||||||||||||||||||||||||||||||||||||||||||||||||||||||||||||||||||||||||||||||||||||||||||||||||||||||||||||||
73	Query_73	100593|BV1_2001854|131|601|+	471	1	gnl|BL_ORD_ID|3751	tmpTY2482_03752 | Escherichia coli O104:H4 str. TY-2482 hypothetical protein (678 nt)	3751	678	1	861.659	466	0	1	471	114	586	1	1	471	471	2	473	CCCGGAACGTTTTATCGCTTACAT-AAAAAAAACAGAGAAAATCTGAACATCACACTTTCAGATTTTGAACTTGAACAAATCATTTCTGGTATGCGTCTGAAGGCCCTGGCCTTCCTGGTCCCCCTGGAAAAAATATCCTGGATCGCGGGCAGTGAACGCGCATGCTTATTTTCCTGGTATCTGTTGATGCAGTTTATCCAGAATAACAGGGCAAAAATAAGCGCAGACTTGCTTCAAAAGAATAAACTGTATCTTAAAGAAGAGTATCTGGAAGGGAATGCCTTCCCGTCGGACTCATCGACACAGTTCAGACAAATACTCAGAGTTCTCGATATTCTTTCTGATAAGA-TTTGCGGGATGAGTGGATAATCCAGACCAAAGACAGATGGATACGGGC…	CCCGGAACGTTTTATCGCTTACATAAAAAAAAACAGAGAAAATCTGAACATCACACTTTCAGATTTTGAACTTGAACAAATCATTTCTGGTATGCGTCTGAAGGCCCTGGCCTTCCTGGTCCCCCTGGAAAAAATATCCTGGATCGCGGGCAGTGAACGCGCATGCTTATTTTCCTGGTATCTGTTGATGCAGTTTATCCAGAATAACAGGGCAAAAATAAGCGCAGACTTGCTTCAAAAGAATAAACTGTATCTTAAAGAAGAGTATCTGGAAGGGAATGCCTTCCCGTCGGACTCATCGACACAGTTCAGACAAATACTCAGAGTTCTCGATATTCTTTCTGATAAGAATTTGCGGGATGAGTGGATAATCCAGACCAAAGACAGATGGATACGGGC…	|||||||||||||||||||||||| ||||||||||||||||||||||||||||||||||||||||||||||||||||||||||||||||||||||||||||||||||||||||||||||||||||||||||||||||||||||||||||||||||||||||||||||||||||||||||||||||||||||||||||||||||||||||||||||||||||||||||||||||||||||||||||||||||||||||||||||||||||||||||||||||||||||||||||||||||||||||||||||||||||||||||||||||||||||||||||||||||||| ||||||||||||||||||||||||||||||||||||||||||||||||…
74	Query_74	68566|BV1_2001855|2|439|-	438	1	gnl|BL_ORD_ID|2901	tmpTY2482_02902 | Escherichia coli O104:H4 str. TY-2482 protein yiaL (468 nt)	2901	468	1	809.953	438	0	1	438	1	438	1	1	438	438	0	438	ATGATTTTTGGACATATCGCGCAGCCCAATCCGTGCCGTTTGCCCGCCGCCATTGAAAAGGCGCTCGATTTTCTGCGCGCTACCGATTTCAACGCCCTGGAGCCGGGCGTTGTCGAAATCGACGGCAAAAATATTTATGCGCAAATTATCGATTTAACCACACGCGAAGCGGTGGAAAACCGTCCGGAAGTGCATCGTCGGTATATCGATATTCAGTTTCTGGCGTGGGGTGAAGAGAAAATCGGCATTGCTATTGATACGGGAAATAATAAAGTCAGCGAATCACTATTAGAGCAGCGCGATATTATTTTTTATCATGACAGTGAACATGAATCATTTATAGAAATGATACCGGGCAGCTACGCAATTTTCTTTCCGCAGGATGTTCACCGACCAGGT…	ATGATTTTTGGACATATCGCGCAGCCCAATCCGTGCCGTTTGCCCGCCGCCATTGAAAAGGCGCTCGATTTTCTGCGCGCTACCGATTTCAACGCCCTGGAGCCGGGCGTTGTCGAAATCGACGGCAAAAATATTTATGCGCAAATTATCGATTTAACCACACGCGAAGCGGTGGAAAACCGTCCGGAAGTGCATCGTCGGTATATCGATATTCAGTTTCTGGCGTGGGGTGAAGAGAAAATCGGCATTGCTATTGATACGGGAAATAATAAAGTCAGCGAATCACTATTAGAGCAGCGCGATATTATTTTTTATCATGACAGTGAACATGAATCATTTATAGAAATGATACCGGGCAGCTACGCAATTTTCTTTCCGCAGGATGTTCACCGACCAGGT…	|||||||||||||||||||||||||||||||||||||||||||||||||||||||||||||||||||||||||||||||||||||||||||||||||||||||||||||||||||||||||||||||||||||||||||||||||||||||||||||||||||||||||||||||||||||||||||||||||||||||||||||||||||||||||||||||||||||||||||||||||||||||||||||||||||||||||||||||||||||||||||||||||||||||||||||||||||||||||||||||||||||||||||||||||||||||||||||||||||||||||||||||||||||||||||||||||||||||||||||||…
75	Query_75	102471|BV1_2001852|347|1078|-	732	1	gnl|BL_ORD_ID|1036	tmpTY2482_01037 | Escherichia coli O104:H4 str. TY-2482 portal protein (1593 nt)	1036	1593	1	1352.87	732	0	1	732	859	1590	1	1	732	732	0	732	AAGGCCTTTGAATATATCGCCGGTGCGCCGCAGGGGCAGAAGGATAATCCGCTTATTAATATTCTGGATAAGTTCTCCACCTGGTATGACACGAATAGCGTGACGCTGGGCGGTGTCAAAATTCCGCACCTTTTCCCCGGTGATGATCTGAAACTTCAGACCGCGCAGGATTCAGACAATGGATTTTCGGCGCTTGAACAGGCGCTGCTGCGGTATATCGCCGCCGGTCTTGGCGTTTCCTACGAACAGTTGTCCCGTGATTACTCGAAGGTCAGTTATTCAAGTGCCCGCGCATCCGCCAATGAGTCGTGGCGCTATTTTATGGGGCGGCGAAAATTTATTGCGTCCCGGCTGGCCACGCAGATGTTTTCCTGCTGGCTGGAAGAGGCACTTCTTCGG…	AAGGCCTTTGAATATATCGCCGGTGCGCCGCAGGGGCAGAAGGATAATCCGCTTATTAATATTCTGGATAAGTTCTCCACCTGGTATGACACGAATAGCGTGACGCTGGGCGGTGTCAAAATTCCGCACCTTTTCCCCGGTGATGATCTGAAACTTCAGACCGCGCAGGATTCAGACAATGGATTTTCGGCGCTTGAACAGGCGCTGCTGCGGTATATCGCCGCCGGTCTTGGCGTTTCCTACGAACAGTTGTCCCGTGATTACTCGAAGGTCAGTTATTCAAGTGCCCGCGCATCCGCCAATGAGTCGTGGCGCTATTTTATGGGGCGGCGAAAATTTATTGCGTCCCGGCTGGCCACGCAGATGTTTTCCTGCTGGCTGGAAGAGGCACTTCTTCGG…	|||||||||||||||||||||||||||||||||||||||||||||||||||||||||||||||||||||||||||||||||||||||||||||||||||||||||||||||||||||||||||||||||||||||||||||||||||||||||||||||||||||||||||||||||||||||||||||||||||||||||||||||||||||||||||||||||||||||||||||||||||||||||||||||||||||||||||||||||||||||||||||||||||||||||||||||||||||||||||||||||||||||||||||||||||||||||||||||||||||||||||||||||||||||||||||||||||||||||||||||…
76	Query_76	105107|BV1_2001853|3|281|+	279	1	gnl|BL_ORD_ID|365	tmpTY2482_00366 | Escherichia coli O104:H4 str. TY-2482 cyclic di-GMP phosphodiesterase Gmr (1986 nt)	365	1986	1	516.336	279	4.4271e-147	1	279	1705	1983	1	1	279	279	0	279	CTTTCGCAACTGGCGCGCTTTCCGATCGATGCCATCAAACTTGACCAGGTTTTTGTTCGAGATATTCACAAACAACCTGTCTCGCAGTCACTGGTCCGGGCGATCGTCGCTGTGGCCCAGGCATTGAATCTTCAGGTGATCGCCGAAGGTGTAGAGAGTGCAAAAGAAGATGCTTTTTTAACCAAGAACGGGATCAATGAGCGGCAAGGATTTTTGTTTGCCAAACCGATGCCCGCCGTCGCCTTCGAACGCTGGTATAAACGCTATCTGAAGCGCGCA	CTTTCGCAACTGGCGCGCTTTCCGATCGATGCCATCAAACTTGACCAGGTTTTTGTTCGAGATATTCACAAACAACCTGTCTCGCAGTCACTGGTCCGGGCGATCGTCGCTGTGGCCCAGGCATTGAATCTTCAGGTGATCGCCGAAGGTGTAGAGAGTGCAAAAGAAGATGCTTTTTTAACCAAGAACGGGATCAATGAGCGGCAAGGATTTTTGTTTGCCAAACCGATGCCCGCCGTCGCCTTCGAACGCTGGTATAAACGCTATCTGAAGCGCGCA	|||||||||||||||||||||||||||||||||||||||||||||||||||||||||||||||||||||||||||||||||||||||||||||||||||||||||||||||||||||||||||||||||||||||||||||||||||||||||||||||||||||||||||||||||||||||||||||||||||||||||||||||||||||||||||||||||||||||||||||||||||||||||||||||||||||||||||||||||||||||
77	Query_77	34309|BV1_2001853|389|601|+	213	1	gnl|BL_ORD_ID|364	tmpTY2482_00365 | Escherichia coli O104:H4 str. TY-2482 UPF0509 protein yciZ (174 nt)	364	174	1	316.897	171	3.58649e-87	43	213	1	171	1	1	171	171	0	171	ATGTCTGAATTTGATGCCCAGCGCGTTGCCGAACGTATTGATATTGTGTTAGATATCCTTGTGGCAGGCGATTACCACTCTGCGATCCATAATCTCGAGATACTTAAAGCAGAACTCTTGCGCCAGGTTGCTGAATCTACGCCAGACATCCCGAAGGCACCGTGGGAGATT	ATGTCTGAATTTGATGCCCAGCGCGTTGCCGAACGTATTGATATTGTGTTAGATATCCTTGTGGCAGGCGATTACCACTCTGCGATCCATAATCTCGAGATACTTAAAGCAGAACTCTTGCGCCAGGTTGCTGAATCTACGCCAGACATCCCGAAGGCACCGTGGGAGATT	|||||||||||||||||||||||||||||||||||||||||||||||||||||||||||||||||||||||||||||||||||||||||||||||||||||||||||||||||||||||||||||||||||||||||||||||||||||||||||||||||||||||||||
78	Query_78	118346|BV1_2001853|692|1143|+	452	1	gnl|BL_ORD_ID|363	tmpTY2482_00364 | Escherichia coli O104:H4 str. TY-2482 hypothetical protein (750 nt)	363	750	1	819.186	443	0	1	452	1	453	1	1	451	451	3	454	ATGAATTCCCGACAACAAACTATTCTACAGATGGTCATTGACCAGGGTCAGGTTAGCGTAACCGATCTGGCAAAAGCCACTGGAGTTTCTGAAGTTACCATTCGCCAGGATCTCAACACCCTCGAAAAACTGAGTTACCTCCGCCGTGCACATGGCTTTGCAGTTTCGCTTGATAGTGATGACGTCGAAACCCGTATGATGAGCAACTATACGCTGAAGCGTGAACTCGCCGAGTTTGCCGCGTCTCTGGTTCAACCGGGCGAAACCATCTTTATCGAAAATGGTAGCAGCAATGCCCTGCTCGCCCGGACTCTGGGGCGAACAGAAGAAAAATGTCACTATCATCACAGTCAGCAGCTACATTGCGCATTTGCTGAAAGACGCGCCTTGTGAAGTCAT…	ATGAATTCCCGACAACAAACTATTCTACAGATGGTCATTGACCAGGGTCAGGTTAGCGTAACCGATCTGGCAAAAGCCACTGGAGTTTCTGAAGTTACCATTCGCCAGGATCTCAACACCCTCGAAAAACTGAGTTACCTCCGCCGTGCACATGGCTTTGCAGTTTCGCTTGATAGTGATGACGTCGAAACCCGTATGATGAGCAACTATACGCTGAAGCGTGAACTCGCCGAGTTTGCCGCGTCTCTGGTTCAACCGGGCGAAACCATCTTTATCGAAAATGGTAGCAGCAATGCCCTGCTCGCCCGGACTCTGGG-CGAACAGAAGAAAAATGTCACTATCATCACAGTCAGCAGCTACATTGCGCATTTGCTGAAAGACGCGCCTTGTGAAGTCAT…	||||||||||||||||||||||||||||||||||||||||||||||||||||||||||||||||||||||||||||||||||||||||||||||||||||||||||||||||||||||||||||||||||||||||||||||||||||||||||||||||||||||||||||||||||||||||||||||||||||||||||||||||||||||||||||||||||||||||||||||||||||||||||||||||||||||||||||||||||||||||||||||||||||||||||||||||||||||||||||| |||||||||||||||||||||||||||||||||||||||||||||||||||||||||||||||||||||||||||||||||…
79	Query_79	618|BV1_2001850|1|460|+	460	1	gnl|BL_ORD_ID|3564	tmpTY2482_03565 | Escherichia coli O104:H4 str. TY-2482 chaperonin (1647 nt)	3564	1647	1	841.346	455	0	1	460	1183	1644	1	1	460	460	2	462	CGCGTTGAAGACGCCCTGCACGCGACCCG-GCTGCGGTAGAAG-AGGCGTGGTTGCTGGTGGTGGTGTTGCGCTGATCCGCGTAGCGTCTAAACTGGCTGACCTGCGTGGTCAGAACGAAGACCAGAACGTGGGTATCAAAGTTGCACTGCGTGCAATGGAAGCTCCGCTGCGTCAGATCGTCCTGAACTGCGGCGAAGAACCGTCTGTTGTTGCTAACACCGTTAAAGGCGGCGACGGCAACTACGGTTACAACGCAGCAACCGAAGAATACGGCAACATGATCGACATGGGTATCCTGGACCCTACCAAAGTAACCCGTTCTGCTCTGCAGTACGCGGCTTCTGTGGCTGGCCTGATGATCACCACCGAGTGCATGGTTACCGACCTGCCGAAAAAT…	CGCGTTGAAGACGCCCTGCACGCGACCCGTGCTGCGGTAGAAGAAGGCGTGGTTGCTGGTGGTGGTGTTGCGCTGATCCGCGTAGCGTCTAAACTGGCTGACCTGCGTGGTCAGAACGAAGACCAGAACGTGGGTATCAAAGTTGCACTGCGTGCAATGGAAGCTCCGCTGCGTCAGATCGTCCTGAACTGCGGCGAAGAACCGTCTGTTGTTGCTAACACCGTTAAAGGCGGCGACGGCAACTACGGTTACAACGCAGCAACCGAAGAATACGGCAACATGATCGACATGGGTATCCTGGACCCTACCAAAGTAACCCGTTCTGCTCTGCAGTACGCGGCTTCTGTGGCTGGCCTGATGATCACCACCGAGTGCATGGTTACCGACCTGCCGAAAAAT…	||||||||||||||||||||||||||||| ||||||||||||| |||||||||||||||||||||||||||||||||||||||||||||||||||||||||||||||||||||||||||||||||||||||||||||||||||||||||||||||||||||||||||||||||||||||||||||||||||||||||||||||||||||||||||||||||||||||||||||||||||||||||||||||||||||||||||||||||||||||||||||||||||||||||||||||||||||||||||||||||||||||||||||||||||||||||||||||||||||||||||||||||||||||||||||||||||||||||||||||||||…
80	Query_80	8496|BV1_2001850|568|951|+	384	1	gnl|BL_ORD_ID|3565	tmpTY2482_03566 | Escherichia coli O104:H4 str. TY-2482 hypothetical protein (354 nt)	3565	354	1	649.294	351	0	34	384	1	351	1	1	351	351	0	351	ATGCACGTAAAATACTTAGCAGGGATTGTCGGTGCCGCGCTACTGATGGCGGGTTGTAGCTCCAGCAACGAATTGAGTGCTGCCGGTCAGAGTGTACGCATTGTGGACGAGCAGCCAGGCGCAGAGTGCCAGCTGATTGGTACTGCGACAGGTAAGCAAAGCAACTGGCTTTCCGGGCAACACGGAGAAGAGGGCGGTTCTATGCGCGGCGCAGCAAACGATCTGCGCAACCAGGCGGCTGCAATGGGCGGTAACGTGATTTATGGCATCAGCAGCCCGTCGCAGGGAATGTTGTCCAGTTTTGTCCCGACGGATAGCCAGATTATCGGTCAGGTTTATAAGTGCCCGAAC	ATGCACGTAAAATACTTAGCAGGGATTGTCGGTGCCGCGCTACTGATGGCGGGTTGTAGCTCCAGCAACGAATTGAGTGCTGCCGGTCAGAGTGTACGCATTGTGGACGAGCAGCCAGGCGCAGAGTGCCAGCTGATTGGTACTGCGACAGGTAAGCAAAGCAACTGGCTTTCCGGGCAACACGGAGAAGAGGGCGGTTCTATGCGCGGCGCAGCAAACGATCTGCGCAACCAGGCGGCTGCAATGGGCGGTAACGTGATTTATGGCATCAGCAGCCCGTCGCAGGGAATGTTGTCCAGTTTTGTCCCGACGGATAGCCAGATTATCGGTCAGGTTTATAAGTGCCCGAAC	|||||||||||||||||||||||||||||||||||||||||||||||||||||||||||||||||||||||||||||||||||||||||||||||||||||||||||||||||||||||||||||||||||||||||||||||||||||||||||||||||||||||||||||||||||||||||||||||||||||||||||||||||||||||||||||||||||||||||||||||||||||||||||||||||||||||||||||||||||||||||||||||||||||||||||||||||||||||||||||||||||||||||||||||||||||||||||||||
81	Query_81	67854|BV1_2001850|1160|1684|-	525	1	gnl|BL_ORD_ID|3566	tmpTY2482_03567 | Escherichia coli O104:H4 str. TY-2482 hypothetical protein (870 nt)	3566	870	1	968.765	524	0	2	525	344	867	1	1	524	524	0	524	TCGTATTAACGCTACATGACGGTAGCAAATGTGAGTTAGTCGTCAATGAGTTGCAGATTGAAATGCTGGCGCGAGCAATCATTCATGCAATTAATAATGCGGAAATGCGTGAACTGGCATTACGTATTACCTCACTGTTAGATTTCCTGCCGTTATATGACGTTGACTGCCAGGAAAATGGCAATCTGGAATATGACACCTATTCCCAACCGGAATGGAAACATAACCTGTTCGACCATTATCTGGCGGTGCTTTACCGCTTTAAAGATGAAAGTGGCAAAGAACAATTTAGCGGCGCAGTGGTGAAAACGCGTGAAGCAACGCCGGGTAAAGAAATAGAGGCGATCACTCGCCGAATGCTTGATTTCAGCCAACGACTGAAAAAACTCGCGGGTGTGC…	TCGTATTAACGCTACATGACGGTAGCAAATGTGAGTTAGTCGTCAATGAGTTGCAGATTGAAATGCTGGCGCGAGCAATCATTCATGCAATTAATAATGCGGAAATGCGTGAACTGGCATTACGTATTACCTCACTGTTAGATTTCCTGCCGTTATATGACGTTGACTGCCAGGAAAATGGCAATCTGGAATATGACACCTATTCCCAACCGGAATGGAAACATAACCTGTTCGACCATTATCTGGCGGTGCTTTACCGCTTTAAAGATGAAAGTGGCAAAGAACAATTTAGCGGCGCAGTGGTGAAAACGCGTGAAGCAACGCCGGGTAAAGAAATAGAGGCGATCACTCGCCGAATGCTTGATTTCAGCCAACGACTGAAAAAACTCGCGGGTGTGC…	|||||||||||||||||||||||||||||||||||||||||||||||||||||||||||||||||||||||||||||||||||||||||||||||||||||||||||||||||||||||||||||||||||||||||||||||||||||||||||||||||||||||||||||||||||||||||||||||||||||||||||||||||||||||||||||||||||||||||||||||||||||||||||||||||||||||||||||||||||||||||||||||||||||||||||||||||||||||||||||||||||||||||||||||||||||||||||||||||||||||||||||||||||||||||||||||||||||||||||||||…
82	Query_82	8054|BV1_2001851|302|526|+	225	1	gnl|BL_ORD_ID|2703	tmpTY2482_02704 | Escherichia coli O104:H4 str. TY-2482 maltodextrin phosphorylase (2394 nt)	2703	2394	1	398.15	215	1.32292e-111	1	223	1	226	1	1	223	223	3	226	ATGTCACAACCTATTTTTAACGATAAGCAATTTCAGGAAGCGCTTTCACGTCAGTGGCAGCGTTATGGCTTAAATTCTGCGGCTGAAATGACTCCTCGCCAGTGGTGGCTAGCAGTGAGTGAAGCACTGGCCGAAATGCTGCGTGCTCAGCCATTCGCCAAGCCGGTGGCGAATCAGCGACATGTTAACTACATCTCAATGGAGTT---GATTGGTCGCCTGACGG	ATGTCACAACCTATTTTTAACGATAAGCAATTTCAGGAAGCGCTTTCACGTCAGTGGCAGCGTTATGGCTTAAATTCTGCGGCTGAAATGACTCCTCGCCAGTGGTGGCTAGCAGTGAGTGAAGCACTGGCCGAAATGCTGCGTGCTCAGCCATTCGCCAAGCCGGTGGCGAATCAGCGACATGTTAACTACATCTCAATGGAGTTTTTGATTGGTCGCCTGACGG	|||||||||||||||||||||||||||||||||||||||||||||||||||||||||||||||||||||||||||||||||||||||||||||||||||||||||||||||||||||||||||||||||||||||||||||||||||||||||||||||||||||||||||||||||||||||||||||||||||||||||||||| |||||||||||||||||
83	Query_83	80324|BV1_2000750|5|541|-	537	1	gnl|BL_ORD_ID|33	tmpTY2482_00034 | Escherichia coli O104:H4 str. TY-2482 hypothetical protein (639 nt)	33	639	1	979.845	530	0	4	537	1	533	1	1	533	533	1	534	ATGCGCCGCCTGCCTGTTTACCTTGTTATCGACACATCCGGCTCGATGCGCGGTGAGTCAATCCATTCCGTTAACGTTGGAATTCAGGCGATGCTTAGCGCTCTTCGCCAGGATCCCTACGCCCTCGAAAGCGTTCATATCTCCATTATCACCTATGACAATGAGGCGCGTGAGTTCATTCCTCTCACGCCGCTGGAAGACTTCCAGTTTTCTGACATCGTTGTGCCAAGCGCAGGCGGGACGTTCACCGGTGCTGCCCTTGAATGTCTGATGCAGTGTGTTGAACGGGATGTACGTCGCTCAGAGGGTGATACCAAAGGAGACTGGCGTCCTCTGGTATTCCTGATGACTGATGGAACCCCTTCTGATGCCCTGGCGTACGGTGAAGCGGTAAAAGCG…	ATGCGCCGCCTGCCTGTTTACCTTGTTATCGACACATCCGGCTCGATGCGCGGTGAGTCAATCCATTCCGTTAACGTTGGAATTCAGGCGATGCTTAGCGCTCTTCGCCAGGATCCCTACGCCCTCGAAAGCGTTCATATCTCCATTATCACCTATGACAATGAGGCGCGTGAGTTCATTCCTCTCACGCCGCTGGAAGACTTCCAGTTTTCTGACATCGTTGTGCCAAGCGCAGGCGGGACGTTCACCGGTGCTGCCCTTGAATGTCTGATGCAGTGTGTTGAACGGGATGTACGTCGCTCAGAGGGTGATACCAAAGGAGACTGGCGTCCTCTGGTATTCCTGATGACTGATGGAACCCCTTCTGATGCCCTGGCGTACGGTGAAGCGGTAAAAGCG…	|||||||||||||||||||||||||||||||||||||||||||||||||||||||||||||||||||||||||||||||||||||||||||||||||||||||||||||||||||||||||||||||||||||||||||||||||||||||||||||||||||||||||||||||||||||||||||||||||||||||||||||||||||||||||||||||||||||||||||||||||||||||||||||||||||||||||||||||||||||||||||||||||||||||||||||||||||||||||||||||||||||||||||||||||||||||||||||||||||||||||||||||||||||||||||||||||||||||||||||||…
84	Query_84	118137|BV1_2000750|541|1149|-	609	1	gnl|BL_ORD_ID|34	tmpTY2482_00035 | Escherichia coli O104:H4 str. TY-2482 tellurium resistance protein TerX (639 nt)	34	639	1	1109.11	600	0	1	609	27	636	1	1	608	608	3	611	GGGCGTAAGCCTG--AAAAAATGAATTACGATCTCTCGTCCGTTACTATCGGCCTGGGTTGGGATATTAATGAGGAAAAGAAAGGTTTTCTCGGCGGGATCTTTGGTAAAAAAGAAGAATACGACCTTGATGTGATCGCTTTCCTGTGTAATTCAGCCGGAAAGGTGACCGATCTCGGCAATGTGGAAAATGGTAAACCAACGCTTGTGAATGGCGATATCATCTTTTTCAACAGCCTTCGCCATAAGTCAGGCAATATCTGGCTGACGGGCGATAACCGAACCGGAGCCGGTGACGGTGACGATGAGCAAATTATTGTGCGCCTGAATTCCCTTGACGCTCAGTACGAGAAAATTGTGTTCATCGTTCAGATCTACAATGGTGAAAAGCTCCAGCAGC…	GGGCGTAAGCCTGAAAAAAAATGAA-TACGATCTCTCGTCCGTTACTATCGGCCTGGGTTGGGATATTAATGAGGAAAAGAAAGGTTTTCTCGGCGGGATCTTTGGTAAAAAAGAAGAATACGACCTTGATGTGATCGCTTTCCTGTGTAATTCAGCCGGAAAGGTGACCGATCTCGGCAATGTGGAAAATGGTAAACCAACGCTTGTGAATGGCGATATCATCTTTTTCAACAGCCTTCGCCATAAGTCAGGCAATATCTGGCTGACGGGCGATAACCGAACCGGAGCCGGTGACGGTGACGATGAGCAAATTATTGTGCGCCTGAATTCCCTTGACGCTCAGTACGAGAAAATTGTGTTCATCGTTCAGATCTACAATGGTGAAAAGCTCCAGCAGC…	||||||||||||| |||||||||| ||||||||||||||||||||||||||||||||||||||||||||||||||||||||||||||||||||||||||||||||||||||||||||||||||||||||||||||||||||||||||||||||||||||||||||||||||||||||||||||||||||||||||||||||||||||||||||||||||||||||||||||||||||||||||||||||||||||||||||||||||||||||||||||||||||||||||||||||||||||||||||||||||||||||||||||||||||||||||||||||||||||||||||||||||||||||||||||||||||||||||||||||||||||…
85	Query_85	119623|BV1_2000750|1131|1919|-	789	1	gnl|BL_ORD_ID|35	tmpTY2482_00036 | Escherichia coli O104:H4 str. TY-2482 hypothetical protein (639 nt)	35	639	1	1175.59	636	0	82	721	1	639	1	1	639	639	1	640	TTGAGACGCTTACCCGTATATCTGCTACTCGACACGTCCGGCTCTATGCACGGAGAGCCTATCGAAGCGGTTAAGAATGGCGTTCAGACGCTGCTTACCACGCTGAAACAGGATCCGTATGCACTCGAAACGGCTTACGTGTCAGTGATCACCTTTGATTCTTCAGCCCGACAGGCTGTCCCCCTGACAGACCTCCTGAGTTTCCAGATGCCAGCACTAACAGCCAGCGGCACCACGTCTCTTGGCGAAGCGCTTACTCTCACGGCCAGCTCCATTGCCAAAGAAGTACAGAAAACGACGGCTGACACTAAAGGTGACTGGCGTCCCCTTGTATTCCTGATGACGGATGGAAGTCCGAATGATGACTGGCGTAAAGGCCTGAATGACTTTAAAGCCGCC…	TTGAGACGCTTACCCGTATATCTGCTACTCGACACGTCCGGCTCTATGCACGGAGAGCCTATCGAAGCGGTTAAGAATGGCGTTCAGACGCTGCTTACCACGCTGAAACAGGATCCGTATGCACTCGAAACGGCTTACGTGTCAGTGATCACCTTTGATTCTTCAGCCCGACAGGCTGTCCCCCTGACAGACCTCCTGAGTTTCCAGATGCCAGCACTAACAGCCAGCGGCACCACGTCTCTTGGCGAAGCGCTTACTCTCACGGCCAGCTCCATTGCCAAAGAAGTACAGAAAACGACGGCTGACACTAAAGGTGACTGGCGTCCCCTTGTATTCCTGATGACGGATGGAAGTCCGAATGATGACTGGCGTAAAGGCCTGAATGACTTTAAAGCCGCC…	|||||||||||||||||||||||||||||||||||||||||||||||||||||||||||||||||||||||||||||||||||||||||||||||||||||||||||||||||||||||||||||||||||||||||||||||||||||||||||||||||||||||||||||||||||||||||||||||||||||||||||||||||||||||||||||||||||||||||||||||||||||||||||||||||||||||||||||||||||||||||||||||||||||||||||||||||||||||||||||||||||||||||||||||||||||||||||||||||||||||||||||||||||||||||||||||||||||||||||||||…
86	Query_86	118136|BV1_2000750|2306|2771|-	466	1	gnl|BL_ORD_ID|37	tmpTY2482_00038 | Escherichia coli O104:H4 str. TY-2482 hypothetical protein (468 nt)	37	468	1	854.272	462	0	1	466	1	465	1	1	465	465	1	466	ATGCAATTAAATACCAGACAGACCCGGATTTTTAAGCTTGCCAACTTACTGGGCACCGGCAAGCCCGTTTCCGCTGCCGACATTATAACCAGTCTGGAATGCTCAGAGCCGACATTAACCCGGGCCCTCAAAGAGCTACGCGAGTCATATTCTGCGGAGATCAAATACAGCAAGGCAGGTCATTCCTATCATCTCGTTAATCCGGGCCAGCTGGATAAAAAAGACCCTTCGCCGGATGAATGAAGCGCTCGCACAGAATGCTGAACTGAAAACCGGTGAGTCCACAGGGAAGGTCGTACTCGATAAGGATAAAAAAACAGCTGTGTCATTATCGCTACGCATGCGGATTCTAAGAAAAATTGACCGTCTGGCTGCGCTGAGTGGCTCGACCCGAAGTGA…	ATGCAATTAAATACCAGACAGACCCGGATTTTTAAGCTTGCCAACTTACTGGGCACCGGCAAGCCCGTTTCCGCTGCCGACATTATAACCAGTCTGGAATGCTCAGAGCCGACATTAACCCGGGCCCTCAAAGAGCTACGCGAGTCATATTCTGCGGAGATCAAATACAGCAAGGCAGGTCATTCCTATCATCTCGTTAATCCGGGCCAGCTGGATAAAAA-GACCCTTCGCCGGATGAATGAAGCGCTCGCACAGAATGCTGAACTGAAAACCGGTGAGTCCACAGGGAAGGTCGTACTCGATAAGGATAAAAAAACAGCTGTGTCATTATCGCTACGCATGCGGATTCTAAGAAAAATTGACCGTCTGGCTGCGCTGAGTGGCTCGACCCGAAGTGA…	||||||||||||||||||||||||||||||||||||||||||||||||||||||||||||||||||||||||||||||||||||||||||||||||||||||||||||||||||||||||||||||||||||||||||||||||||||||||||||||||||||||||||||||||||||||||||||||||||||||||||||||||||||||||||||| |||||||||||||||||||||||||||||||||||||||||||||||||||||||||||||||||||||||||||||||||||||||||||||||||||||||||||||||||||||||||||||||||||||||||||||||||||||||||||||||||||||||||||||||||…
87	Query_87	7007|BV1_2000750|2792|3998|-	1207	1	gnl|BL_ORD_ID|38	tmpTY2482_00039 | Escherichia coli O104:H4 str. TY-2482 hypothetical protein (1209 nt)	38	1209	1	2222.64	1203	0	1	1207	1	1206	1	1	1206	1206	1	1207	ATGGGGTTCAGGTTCAGAAAGTCGATCAACATTATTCCTGGCGTTCGCCTCAACCTGAGTAACGGTGCACCGAGCCTGAGTGTCGGGCCGAGAGGTGCTTCCGTTTCTTTTGGTAGCCGGGGGACCTATGCCAATCTGGGCTTGCCCGGTACCGGGCTGAGTTACCGTACCCGGCTTGACCGGGCCGCGCGTTCCAGAGGTGAAAACCGGACGGCAACCGACCCGGGGCTCAGACAGGCGCTTGAGCAGAAAGCCGCTGAACTCATGTCAGCGGTAACCGCAATCCGTAATATTCACGAGCTGACGCCGGATCCAAAAACAGGCATCAGCTGGGCAGAGCTGGAAGCAGTATACCTGCATAACAGAACGTCGCCTTTTCAGGTTCCGGCACCGGTGCGT…	ATGGGGTTCAGGTTCAGAAAGTCGATCAACATTATTCCTGGCGTTCGCCTCAACCTGAGTAACGGTGCACCGAGCCTGAGTGTCGGGCCGAGAGGTGCTTCCGTTTCTTTTGGTAGCCGGGGGACCTATGCCAATCTGGGCTTGCCCGGTACCGGGCTGAGTTACCGTACCCGGCTTGACCGGGCCGCGCGTTCCAGAGGTGAAAACCGGACGGCAACCGACCCGGGGCTCAGACAGGCGCTTGAGCAGAAAGCCGCTGAACTCATGTCAGCGGTAACCGCAATCCGTAATATTCACGAGCTGACGCCGGATCCAAAAACAGGCATCAGCTGGGCAGAGCTGGAAGCAGTATACCTGCATAACAGAACGTCGCCTTTTCAGGTTCCGGCACCGGTGCGT…	|||||||||||||||||||||||||||||||||||||||||||||||||||||||||||||||||||||||||||||||||||||||||||||||||||||||||||||||||||||||||||||||||||||||||||||||||||||||||||||||||||||||||||||||||||||||||||||||||||||||||||||||||||||||||||||||||||||||||||||||||||||||||||||||||||||||||||||||||||||||||||||||||||||||||||||||||||||||||||||||||||||||||||||||||||||||||||||||||||||||||||||||||||||||||||||||||||||||||||||||…
88	Query_88	7573|BV1_2000750|4012|4965|-	954	1	gnl|BL_ORD_ID|39	tmpTY2482_00040 | Escherichia coli O104:H4 str. TY-2482 hypothetical protein (957 nt)	39	957	1	1762.82	954	0	1	954	1	954	1	1	954	954	0	954	ATGAAAAATCGTCTTTCTCCCTGGAATCTGGGAGCCACGCTATACATGCCTGCAACACGGGAAGATATTGCTGATGCCGTCCTGCACGGGAAAATCCCGGGCTTGCGCTCTCTGGTGATTTGCCTGGAGGATGCTGTCAGTGAAGCAGACATCCCTGTCGCCCTCAAAAATCTGGAGCACCTGCTGCACGAGCTCAGTAACAGCATGAGTAGCCTGGGTAAAAATGACTGGCCTCTGGTGTTCATTCGCCCCCGGCATGCCGAAATGGGCAGATGGTTAAAAGCGCATCATGATCTTTCCGCTGTCGACGGGTTTGTGCTGCCTAAATTTACCCTCAGTTCGTTAGCTGAATGGTGGGATATCATGGTCGGGACTCACCTGTGCATGATGCCAACGCTG…	ATGAAAAATCGTCTTTCTCCCTGGAATCTGGGAGCCACGCTATACATGCCTGCAACACGGGAAGATATTGCTGATGCCGTCCTGCACGGGAAAATCCCGGGCTTGCGCTCTCTGGTGATTTGCCTGGAGGATGCTGTCAGTGAAGCAGACATCCCTGTCGCCCTCAAAAATCTGGAGCACCTGCTGCACGAGCTCAGTAACAGCATGAGTAGCCTGGGTAAAAATGACTGGCCTCTGGTGTTCATTCGCCCCCGGCATGCCGAAATGGGCAGATGGTTAAAAGCGCATCATGATCTTTCCGCTGTCGACGGGTTTGTGCTGCCTAAATTTACCCTCAGTTCGTTAGCTGAATGGTGGGATATCATGGTCGGGACTCACCTGTGCATGATGCCAACGCTG…	|||||||||||||||||||||||||||||||||||||||||||||||||||||||||||||||||||||||||||||||||||||||||||||||||||||||||||||||||||||||||||||||||||||||||||||||||||||||||||||||||||||||||||||||||||||||||||||||||||||||||||||||||||||||||||||||||||||||||||||||||||||||||||||||||||||||||||||||||||||||||||||||||||||||||||||||||||||||||||||||||||||||||||||||||||||||||||||||||||||||||||||||||||||||||||||||||||||||||||||||…
89	Query_89	7241|BV1_2000750|4968|6079|-	1112	1	gnl|BL_ORD_ID|40	tmpTY2482_00041 | Escherichia coli O104:H4 str. TY-2482 hypothetical protein (1080 nt)	40	1080	1	1982.58	1073	0	37	1112	1	1077	1	1	1076	1076	1	1077	ATGCAGCCACATGACACATTTACCGGCTCATACCAGCCCGGTGACGTGGAATTTCTGCTAAAGCCGGTTGTCATTGAGATGACGCCGGTTGAGCAAAAAGAAGAGCTGATTCAGTCAGGGAAGAAACATTATTCGGACATGCTCAGTCAGGAGCCAGCGCCAACACAATGGCATCTTGATTTGTTTCACCGGGCGCTGGATCGGGGCGCAGAGAGACTTGCAAAAGAAGTCACACAGCTCGCTATTGCTCTGGCCAAACGCTTTGGTGATGAGCCCATTGTACTGGCCAGTCTTGTCAGGGCTGGCGTGCCGCTCGGCGTTATGCTGCACCAGGCCCTGCGTGACATGGGGAAAACCTCATGGCATTACGGTATCAGCATTATCCGGGATCGTGGAATT…	ATGCAGCCACATGACACATTTACCGGCTCATACCAGCCCGGTGACGTGGAATTTCTGCTAAAGCCGGTTGTCATTGAGATGACGCCGGTTGAGCAAAAAGAAGAGCTGATTCAGTCAGGGAAGAAACATTATTCGGACATGCTCAGTCAGGAGCCAGCGCCAACACAATGGCATCTTGATTTGTTTCACCGGGCGCTGGATCGGGGCGCAGAGAGACTTGCAAAAGAAGTCACACAGCTCGCTATTGCTCTGGCCAAACGCTTTGGTGATGAGCCCATTGTACTGGCCAGTCTTGTCAGGGCTGGCGTGCCGCTCGGCGTTATGCTGCACCAGGCCCTGCGTGACATGGGGAAAACCTCATGGCATTACGGTATCAGCATTATCCGGGATCGTGGAATT…	|||||||||||||||||||||||||||||||||||||||||||||||||||||||||||||||||||||||||||||||||||||||||||||||||||||||||||||||||||||||||||||||||||||||||||||||||||||||||||||||||||||||||||||||||||||||||||||||||||||||||||||||||||||||||||||||||||||||||||||||||||||||||||||||||||||||||||||||||||||||||||||||||||||||||||||||||||||||||||||||||||||||||||||||||||||||||||||||||||||||||||||||||||||||||||||||||||||||||||||||…
90	Query_90	8175|BV1_2000750|6048|6914|-	867	1	gnl|BL_ORD_ID|41	tmpTY2482_00042 | Escherichia coli O104:H4 str. TY-2482 hypothetical protein (774 nt)	41	774	1	1424.89	771	0	97	867	1	771	1	1	771	771	0	771	ATGAATAAACCCGTTGTTCTGAGCGACCTTGACGACACGCTCTTTCAGACCCGTCGTAAAATGGTGGACGAGCTGGCCCTGGAGCCATTCCGTACCGGTGCCGTTGATCGCACCCTGAATCCACGAAGCTTTATGACGGAAGAACAGTCCATGTTGGTGGACTGGCTCCTGGAGCAGGCTGAACTCATACCTGTTACCGCCCGGGGAACTGAAGAAATCAGCCGCGTCCGGATCCCTTTCCACTCCTGGGCAATCACCACGCACGGGGCCGTCATTCTCACGCCTGAAGGCAAACCCGACGAGGAGTGGAAGGCCCATATGCTTGGCCAGCTGGCTCCCTACCAGGAAAAGCTGACATCGATGCAGCGTCTGATCACTGAAATGATGGACGCAAAAGGG…	ATGAATAAACCCGTTGTTCTGAGCGACCTTGACGACACGCTCTTTCAGACCCGTCGTAAAATGGTGGACGAGCTGGCCCTGGAGCCATTCCGTACCGGTGCCGTTGATCGCACCCTGAATCCACGAAGCTTTATGACGGAAGAACAGTCCATGTTGGTGGACTGGCTCCTGGAGCAGGCTGAACTCATACCTGTTACCGCCCGGGGAACTGAAGAAATCAGCCGCGTCCGGATCCCTTTCCACTCCTGGGCAATCACCACGCACGGGGCCGTCATTCTCACGCCTGAAGGCAAACCCGACGAGGAGTGGAAGGCCCATATGCTTGGCCAGCTGGCTCCCTACCAGGAAAAGCTGACATCGATGCAGCGTCTGATCACTGAAATGATGGACGCAAAAGGG…	|||||||||||||||||||||||||||||||||||||||||||||||||||||||||||||||||||||||||||||||||||||||||||||||||||||||||||||||||||||||||||||||||||||||||||||||||||||||||||||||||||||||||||||||||||||||||||||||||||||||||||||||||||||||||||||||||||||||||||||||||||||||||||||||||||||||||||||||||||||||||||||||||||||||||||||||||||||||||||||||||||||||||||||||||||||||||||||||||||||||||||||||||||||||||||||||||||||||||||||||…
91	Query_91	8459|BV1_2000750|6814|7953|-	1140	1	gnl|BL_ORD_ID|42	tmpTY2482_00043 | Escherichia coli O104:H4 str. TY-2482 hypothetical protein (1143 nt)	42	1143	1	2084.14	1128	0	1	1140	1	1140	1	1	1138	1138	4	1142	ATGTCTGATACCCTCGAAGATATGATTTATCGCCGTACCCTCTCATGCGGTACGATACAGGTAACCCGCGACCAGGGTGATGTTTCGCTCGATGACCTGTTTGATATCGCTGAAAGACGTAACCCGAAACGCGCCTTTCTGTTTGTCAGCAAAGTACTCGGCAGGCACATTCCCGTGCCACCCTCAGTCATGCGGCAGGCCTACAGACAGCTTGCCAGCCAGTTCCCCGCAACGCTGACAGGGCCCGTACTTTTTATCGGTATGGCTGAAACCGCCGTTGGGCTAGGG-CCGGTGTGTTTGATGAAGTGCGCCACCAGCATCGTGAATCTGTCTATCTGACCTCTACCCGTCACCCGGTTGATGGCACGTTACTTTGCGAGTTCAAGGAAGAACACAGC…	ATGTCTGATACCCTCGAAGATATGATTTATCGCCGTACCCTCTCATGCGGTACGATACAGGTAACCCGCGACCAGGGTGATGTTTCGCTCGATGACCTGTTTGATATCGCTGAAAGACGTAACCCGAAACGCGCCTTTCTGTTTGTCAGCAAAGTACTCGGCAGGCACATTCCCGTGCCACCCTCAGTCATGCGGCAGGCCTACAGACAGCTTGCCAGCCAGTTCCCCGCAACGCTGACAGGGCCCGTACTTTTTATCGGTATGGCTGAAACCGCCGTTGGGCTAGGGGCCGGTGTGTTTGATGAAGTGCGCCACCAGCATCGTGAATCTGTCTATCTGACCTCTACCCGTCACCCGGTTGATGGCACGTTACTTTGCGAGTTCAAGGAAGAACACAGC…	|||||||||||||||||||||||||||||||||||||||||||||||||||||||||||||||||||||||||||||||||||||||||||||||||||||||||||||||||||||||||||||||||||||||||||||||||||||||||||||||||||||||||||||||||||||||||||||||||||||||||||||||||||||||||||||||||||||||||||||||||||||||||||||||||||||||||||||||||||||||||||||||| ||||||||||||||||||||||||||||||||||||||||||||||||||||||||||||||||||||||||||||||||||||||||||||||||||||||||||||||…
92	Query_92	62049|BV1_2000750|7966|8808|-	843	1	gnl|BL_ORD_ID|43	tmpTY2482_00044 | Escherichia coli O104:H4 str. TY-2482 hypothetical protein (1059 nt)	43	1059	1	1557.85	843	0	1	843	214	1056	1	1	843	843	0	843	ACCTACGGCATCCACCATATTCATACTGGCCGTAACAGCCAGTGGTTTGAAGAACACCGTTCAGCCATTGAATCGACCGGAGCCACCCTTACTACCGGTGCAACAGGCGTCGACTGGTTAACTCTGGCTGACGAAAAAGTTACTTTTGCTCAGTTTATGGAGCAAAACGGGCTCCCGGTCGTACCGTCCTGGCGGGTGAATACGCTGGCAGAATTAAAGACGCACCTCGCGGCCCCGCCGTTCTCGGACAGCCCGGTATGCGTGAAGCCGGTGACGGGTATCTATGGCATGGGATTCTGGCGCTTTGATGACAGTGCTTCGCCCATGGCCGTCTTTAATCATCCCGAACATCGTCTGGTCAGTCCGCAACAGTATATTGCAGCAGCATCGGCTTCTGAG…	ACCTACGGCATCCACCATATTCATACTGGCCGTAACAGCCAGTGGTTTGAAGAACACCGTTCAGCCATTGAATCGACCGGAGCCACCCTTACTACCGGTGCAACAGGCGTCGACTGGTTAACTCTGGCTGACGAAAAAGTTACTTTTGCTCAGTTTATGGAGCAAAACGGGCTCCCGGTCGTACCGTCCTGGCGGGTGAATACGCTGGCAGAATTAAAGACGCACCTCGCGGCCCCGCCGTTCTCGGACAGCCCGGTATGCGTGAAGCCGGTGACGGGTATCTATGGCATGGGATTCTGGCGCTTTGATGACAGTGCTTCGCCCATGGCCGTCTTTAATCATCCCGAACATCGTCTGGTCAGTCCGCAACAGTATATTGCAGCAGCATCGGCTTCTGAG…	|||||||||||||||||||||||||||||||||||||||||||||||||||||||||||||||||||||||||||||||||||||||||||||||||||||||||||||||||||||||||||||||||||||||||||||||||||||||||||||||||||||||||||||||||||||||||||||||||||||||||||||||||||||||||||||||||||||||||||||||||||||||||||||||||||||||||||||||||||||||||||||||||||||||||||||||||||||||||||||||||||||||||||||||||||||||||||||||||||||||||||||||||||||||||||||||||||||||||||||||…
93	Query_93	5984|BV1_2002897|3|269|-	267	1	gnl|BL_ORD_ID|54	tmpTY2482_00055 | Escherichia coli O104:H4 str. TY-2482 hypothetical protein (873 nt)	54	873	1	494.176	267	1.97787e-140	1	267	394	660	1	1	267	267	0	267	GATGAGTATTTCTGGCGACACATCCTGCACCGGGGACATCAGCAGGTGCTGTTTGTGGTGACGCAGGCCGACAAAACGGAGCCCTGCCATGAATGGGATATGGCCGGTATTCAGCCTTCTCCTGTACAGGCACAGAATATTCGCGAAAAAACGGAGGCGGTATTCCGTCTGTTCCGGCCCGTACATCCGGTTGTGGCCGTATCGGCCCGCACCGGCTGGGAACTGGATACGCTGGTCAGTGCGCTCATGACAGCGCTTCCCGACCAT	GATGAGTATTTCTGGCGACACATCCTGCACCGGGGACATCAGCAGGTGCTGTTTGTGGTGACGCAGGCCGACAAAACGGAGCCCTGCCATGAATGGGATATGGCCGGTATTCAGCCTTCTCCTGTACAGGCACAGAATATTCGCGAAAAAACGGAGGCGGTATTCCGTCTGTTCCGGCCCGTACATCCGGTTGTGGCCGTATCGGCCCGCACCGGCTGGGAACTGGATACGCTGGTCAGTGCGCTCATGACAGCGCTTCCCGACCAT	|||||||||||||||||||||||||||||||||||||||||||||||||||||||||||||||||||||||||||||||||||||||||||||||||||||||||||||||||||||||||||||||||||||||||||||||||||||||||||||||||||||||||||||||||||||||||||||||||||||||||||||||||||||||||||||||||||||||||||||||||||||||||||||||||||||||||||
94	Query_94	6470|BV1_2000751|230|1388|-	1159	1	gnl|BL_ORD_ID|1510	tmpTY2482_01511 | Escherichia coli O104:H4 str. TY-2482 hypothetical protein (1218 nt)	1510	1218	1	2128.46	1152	0	1	1159	1	1157	1	1	1157	1157	2	1159	ATGTCCCCCATTGAAAAATCCAGCAAATTAGAGAATGTCTGTTATGACATCCGTGGTCCGGTGCTGAAAGAAGCAAAACGCCTGGAAGAAGAAGGTAACAAGGTACTGAAACTGAACATCGGCAACCCAGCCCCGTTCGGTTTTGACGCGCCAGATGAAATCCTCGTTGACGTGATACGCAACCTGCCTACCGCTCAAGGGTATTGCGATTCCAAAGGTCTTTACTCCGCGCGTAAAGCCATCATGCAGCACTACCAGGCTCGTGGCATGCGTGATGTTACCGTGGAAGATATTTACATCGGCAATGGTGTATCGGAGCTTATCGTTCAGGCAATGCAGGCATTGCTGAACAGCGGGGACGAAATGTTGGTTCCTGCACCAGAATTACCCACTATGGAC…	ATGTCCCCCATTGAAAAATCCAGCAAATTAGAGAATGTCTGTTATGACATCCGTGGTCCGGTGCTGAAAGAAGCAAAACGCCTGGAAGAAGAAGGTAACAAGGTACTGAAACTGAACATCGGCAACCCAGCCCCGTTCGGTTTTGACGCGCCAGATGAAATCCTCGTTGACGTGATACGCAACCTGCCTACCGCTCAAGGGTATTGCGATTCCAAAGGTCTTTACTCCGCGCGTAAAGCCATCATGCAGCACTACCAGGCTCGTGGCATGCGTGATGTTACCGTGGAAGATATTTACATCGGCAATGGTGTATCGGAGCTTATCGTTCAGGCAATGCAGGCATTGCTGAACAGCGGGGACGAAATGTTGGTTCCTGCACCAGA-TTACCCACTATGGAC…	||||||||||||||||||||||||||||||||||||||||||||||||||||||||||||||||||||||||||||||||||||||||||||||||||||||||||||||||||||||||||||||||||||||||||||||||||||||||||||||||||||||||||||||||||||||||||||||||||||||||||||||||||||||||||||||||||||||||||||||||||||||||||||||||||||||||||||||||||||||||||||||||||||||||||||||||||||||||||||||||||||||||||||||||||||||||||||||||||||||||||||||||||||||||||||||| |||||||||||||||…
95	Query_95	85012|BV1_2000751|1817|2068|-	252																							No hits found
96	Query_96	110903|BV1_2000751|2309|2995|+	687	1	gnl|BL_ORD_ID|1509	tmpTY2482_01510 | Escherichia coli O104:H4 str. TY-2482 hypothetical protein (939 nt)	1509	939	1	1256.84	680	0	1	687	1	685	1	1	685	685	2	687	ATGATAAGTGCAAATCGTCCGATAATTAACCTCGACCTCGATCTGCTGAGAACATTTGTTGCTGTTGCCGATCTGAACACTTTTGCTGCCGCAGCTGCCGCTGTGTGTCGTACTCAGTCCGCCGTAAGTCAGCAAATGCAGCGTCTGGAACAACTCGTTGGGAAAGAACTGTTCGCTCGTCACGGTCGCAACAAACTGTTAACTGAACATGGCATTCAACTTCTTGGTTACGCCAGGAAAATCCTGCGTTTTAATGATGAGGCCTGCTCATCATTAATGTTCAGTAATCTTCAGGGCGTGTTAACTATCGGTGCTTCAGATGAATCTGCCGATACGATCTTACCTTTCCTGTTAAATCGCGTGAGTTCGGTTTATCCGAAATTAGCGCTGGATGTCCGC…	ATGATAAGTGCAAATCGTCCGATAATTAACCTCGACCTCGATCTGCTGAGAACATTTGTTGCTGTTGCCGATCTGAACACTTTTGCTGCCGCAGCTGCCGCTGTGTGTCGTACTCAGTCCGCCGTAAGTCAGCAAATGCAGCGTCTGGAACAACTCGTTGGGAAAGAACTGTTCGCTCGTCACGGTCGCAACAAACTGTTAACTGAACATGGCATTCAACTTCTTGGTTACGCCAGGAAAATCCTGCGTTTTAATGATGAGGCCTGCTCATCATTAATGTTCAGTAATCTTCAGGGCGTGTTAACTATCGGTGCTTCAGATGAATCTGCCGATACGATCTTACCTTTCCTGTTAAATCGCGTGAGTTCGGTTTATCCGAAATTAGCGCTGGATGTCCGC…	|||||||||||||||||||||||||||||||||||||||||||||||||||||||||||||||||||||||||||||||||||||||||||||||||||||||||||||||||||||||||||||||||||||||||||||||||||||||||||||||||||||||||||||||||||||||||||||||||||||||||||||||||||||||||||||||||||||||||||||||||||||||||||||||||||||||||||||||||||||||||||||||||||||||||||||||||||||||||||||||||||||||||||||||||||||||||||||||||||||||||||||||||||||||||||||||||||||||||||||||…
97	Query_97	110902|BV1_2000751|2995|3247|+	253	1	gnl|BL_ORD_ID|1509	tmpTY2482_01510 | Escherichia coli O104:H4 str. TY-2482 hypothetical protein (939 nt)	1509	939	1	460.936	249	1.89189e-130	1	253	685	936	1	1	252	252	1	253	GTGAAAGCCGGTCTTGGCGTGACGGCAAGGCCGGTTGAGATGATGAGCCCGGACCTGCGTGTGCTGAGTGGAGTAGATGGCTTACCGCCGCTACCTGATACCGAATATTTGCCTGTGCTATGACCCGTCCAGTAATAATGAGCTGGCCCAGGTGATCTATCAGGCGATGGAGAGCTACCATAATCCGTGGCAATACAGCCCAATGTCTGCTCCGGAAGGGGATGATTCATTGTTGATTGAAAGGGATATCGAG	GTGAAAGCCGGTCTTGGCGTGACGGCAAGGCCGGTTGAGATGATGAGCCCGGACCTGCGTGTGCTGAGTGGAGTAGATGGCTTACCGCCGCTACCTGATACCGAATATTTGC-TGTGCTATGACCCGTCCAGTAATAATGAGCTGGCCCAGGTGATCTATCAGGCGATGGAGAGCTACCATAATCCGTGGCAATACAGCCCAATGTCTGCTCCGGAAGGGGATGATTCATTGTTGATTGAAAGGGATATCGAG	|||||||||||||||||||||||||||||||||||||||||||||||||||||||||||||||||||||||||||||||||||||||||||||||||||||||||||||||| ||||||||||||||||||||||||||||||||||||||||||||||||||||||||||||||||||||||||||||||||||||||||||||||||||||||||||||||||||||||||||||||||||||||||||||
98	Query_98	80271|BV1_2000751|3424|3729|+	306	1	gnl|BL_ORD_ID|1508	tmpTY2482_01509 | Escherichia coli O104:H4 str. TY-2482 hypothetical protein (165 nt)	1508	165	1	305.817	165	1.15238e-83	29	193	165	1	1	-1	165	165	0	165	TTAAAAAATACGTAAATTTGTTGCTGCGTTTTTGTTATGGAATGACAAAAGCGTGTCACAGATCAAGAAAATACTCTCTTTTGGGGGGAGGAATCGACACAAATTCCTGTCAAAATAGACCCGTATTTTTTCCATTGCTTCACAACGGACACGATTCAACAACAT	TTAAAAAATACGTAAATTTGTTGCTGCGTTTTTGTTATGGAATGACAAAAGCGTGTCACAGATCAAGAAAATACTCTCTTTTGGGGGGAGGAATCGACACAAATTCCTGTCAAAATAGACCCGTATTTTTTCCATTGCTTCACAACGGACACGATTCAACAACAT	|||||||||||||||||||||||||||||||||||||||||||||||||||||||||||||||||||||||||||||||||||||||||||||||||||||||||||||||||||||||||||||||||||||||||||||||||||||||||||||||||||||
99	Query_99	8687|BV1_2000752|47|1298|-	1252	1	gnl|BL_ORD_ID|781	tmpTY2482_00782 | Escherichia coli O104:H4 str. TY-2482 hypothetical protein (3057 nt)	781	3057	1	2268.81	1228	0	1	1252	1	1247	1	1	1246	1246	7	1253	ATGATTCCACAGATTTCCCAGGCACCCGGCGTCGTTCAACTGGTGCTTAATTTTTTGCAAGAGCTGGAGCAACAAGGTTTTACCGGCGATACGGCGACAAGTTATGCCGATCGTCTGACAATGTCGACCGACAACAGTATTTACCAACTTCTCCCCGATGCGGTGGTATTTCCGCGTTCAACCGCAGATGT-GCGCTGATCGCCCGTCTTGCCGCGCAGGAACGCTATTCATCGCTGATCTTTACCCCCCCGCGGCGGCGGCACCGGCACTAACGGTCAGGCGCTCAACCAGGGGATTATTGTTGATATGTCCCGCCATATGAACCGCATCATCGAAATTAACCCTGAAGAGGGCTGGGTGCGCGTTGAGGCCGGGGTGATAAAAGATCAACTCAATCA…	ATGATTCCACAGATTTCCCAGGCACCCGGCGTCGTTCAACTGGTGCTTAATTTTTTGCAAGAGCTGGAGCAACAAGGTTTTACCGGCGATACGGCGACAAGTTATGCCGATCGTCTGACAATGTCGACCGACAACAGTATTTACCAACTTCTCCCCGATGCGGTGGTATTTCCGCGTTCAACCGCAGATGTGGCGCTGATCGCCCGTCTTGCCGCGCAGGAACGCTATTCATCGCTGATCTTTA-CCCCCCGCGGCGGCGGCACCGGCACTAACGGTCAGGCGCTCAACCAGGGGATTATTGTTGATATGTCCCGCCATATGAACCGCATCATCGAAATTAACCCTGAAGAGGGCTGGGTGCGCGTTGAGGCCGGGGTGATAAAAGATCAACTCAATCA…	||||||||||||||||||||||||||||||||||||||||||||||||||||||||||||||||||||||||||||||||||||||||||||||||||||||||||||||||||||||||||||||||||||||||||||||||||||||||||||||||||||||||||||||||||||||||||||||| |||||||||||||||||||||||||||||||||||||||||||||||||||| ||||||||||||||||||||||||||||||||||||||||||||||||||||||||||||||||||||||||||||||||||||||||||||||||||||||||||||||||||||||||||||||||||||||||||||||||||||||||||…
100	Query_100	5280|BV1_2000753|3|1352|+	1350	1	gnl|BL_ORD_ID|3380	tmpTY2482_03381 | Escherichia coli O104:H4 str. TY-2482 sensor protein zRas (1377 nt)	3380	1377	1	2494.1	1350	0	1	1350	25	1374	1	1	1350	1350	0	1350	GACTCCTTAGCTAAATGGTTAAGCGCGATCCTCCCCGTGGTCATTGTTGGGCTGGTAGGGTTGTTTGCGGTGACGGTGATTCGCGATTATGGGCGCGAGACTGCCGCCGCCAGACAAACGCTGCTGGAAAAAGGCAGTGTACTTATTCGCGCTCTTGAATCCGGCTCGCGCGTCGGCATGGGGATGCGCATGCATCATGCGCAGCAGCAGGCCTTACTGGAAGAAATGGCCGGGCAGCCTGGAGTACGTTGGTTTGCGGTCACGGATGAACAAGGAACAATCGTGATGCATAGCAACTCCGGCATGGTGGGAAAACAGCTTTATTCCCCGCAGGAAATGCAGCAGTTACATCCGGGAGATGAAGAAGCGTGGCGGCGGATCGATAGCGCAGACGGCGAG…	GACTCCTTAGCTAAATGGTTAAGCGCGATCCTCCCCGTGGTCATTGTTGGGCTGGTAGGGTTGTTTGCGGTGACGGTGATTCGCGATTATGGGCGCGAGACTGCCGCCGCCAGACAAACGCTGCTGGAAAAAGGCAGTGTACTTATTCGCGCTCTTGAATCCGGCTCGCGCGTCGGCATGGGGATGCGCATGCATCATGCGCAGCAGCAGGCCTTACTGGAAGAAATGGCCGGGCAGCCTGGAGTACGTTGGTTTGCGGTCACGGATGAACAAGGAACAATCGTGATGCATAGCAACTCCGGCATGGTGGGAAAACAGCTTTATTCCCCGCAGGAAATGCAGCAGTTACATCCGGGAGATGAAGAAGCGTGGCGGCGGATCGATAGCGCAGACGGCGAG…	|||||||||||||||||||||||||||||||||||||||||||||||||||||||||||||||||||||||||||||||||||||||||||||||||||||||||||||||||||||||||||||||||||||||||||||||||||||||||||||||||||||||||||||||||||||||||||||||||||||||||||||||||||||||||||||||||||||||||||||||||||||||||||||||||||||||||||||||||||||||||||||||||||||||||||||||||||||||||||||||||||||||||||||||||||||||||||||||||||||||||||||||||||||||||||||||||||||||||||||||…
101	Query_101	31438|BV1_2000753|1352|2193|+	842	1	gnl|BL_ORD_ID|3381	tmpTY2482_03382 | Escherichia coli O104:H4 str. TY-2482 transcriptional regulatory protein zraR (1326 nt)	3381	1326	1	1543.07	835	0	1	842	1	840	1	1	840	840	2	842	ATGACGCACGATAATATCGATATTCTGGTGGTGGATGATGACATTAGCCACTGCACTATTTTGCAGGCTTTACTGCGCGGCTGGGGCTATAACGTCGCGCTGGCGAACAGCGGGCGACAGGCGCTGGAGCAGGTGCGGGAGCGGGTTTTTGATCTTGTGCTTTGCGATGTGCGAATGGCAGAGATGGACGGCATTGCCACGCTAAAAGAGATCAAAGCGTTAAATCCGGCGATTCCGGTACTGATTATGACCGCATACTCCAGCGTCGAGACGGCGGTAGAGGCACTGAAAACCGGGGCGCTGGATTATCTCATCAAGCCGCTGGATTTCGACACCCTGCAGGCGACGCTGGAAAAGGCGCTCGCGCATACGCACAGTATTGATGCTGAAACGCCTGCG…	ATGACGCACGATAATATCGATATTCTGGTGGTGGATGATGACATTAGCCACTGCACTATTTTGCAGGCTTTACTGCGCGGCTGGGGCTATAACGTCGCGCTGGCGAACAGCGGGCGACAGGCGCTGGAGCAGGTGCGGGAGCGGGTTTTTGATCTTGTGCTTTGCGATGTGCGAATGGCAGAGATGGACGGCATTGCCACGCTAAAAGAGATCAAAGCGTTAAATCCGGCGATTCCGGTACTGATTATGACCGCATACTCCAGCGTCGAGACGGCGGTAGAGGCACTGAAAACCGGGGCGCTGGATTATCTCATCAAGCCGCTGGATTTCGACACCCTGCAGGCGACGCTGGAAAAGGCGCTCGCGCATACGCACAGTATTGATGCTGAAACGCCTGCG…	|||||||||||||||||||||||||||||||||||||||||||||||||||||||||||||||||||||||||||||||||||||||||||||||||||||||||||||||||||||||||||||||||||||||||||||||||||||||||||||||||||||||||||||||||||||||||||||||||||||||||||||||||||||||||||||||||||||||||||||||||||||||||||||||||||||||||||||||||||||||||||||||||||||||||||||||||||||||||||||||||||||||||||||||||||||||||||||||||||||||||||||||||||||||||||||||||||||||||||||||…
102	Query_102	82941|BV1_2000754|23|1004|+	982	1	gnl|BL_ORD_ID|5060	tmpTY2482_05061 | Escherichia coli O104:H4 str. TY-2482 hypothetical protein (984 nt)	5060	984	1	1807.14	978	0	1	982	1	981	1	1	981	981	1	982	ATGCAATCACGTTATTTACTGAGCACACTGCTCCTGGTGTGCAGCGCCGCCACGTCTGCCGATAACGCAGGATGGCAGAACGCACGCACACCACAAACGACGAATTCTGCCAGCGATCACGTTCAGAACGCCTCCCAAAACACCGGAGGTGTTCCGGCAACGCTGGTAAAAGGTGAGCTGCCTGCCCCCGGGCAGGCCAGCCCGCTGGTACAGGATGCGGCAAGGCTTGATTCTGAGCTCTCCGCCGATGAGATTCGCTCACTACGCAGTCTCATGGCGGATAACGAGCGGGCCATCAATGCGCCCATCACCAGTGTTGTACCCCGTATCAGCTCTCTGACAGTTAATTCTGTCCCCCGGTGCCAGCCTTCCTCTTGTTCGCACAGCCATGAACAACCT…	ATGCAATCACGTTATTTACTGAGCACACTGCTCCTGGTGTGCAGCGCCGCCACGTCTGCCGATAACGCAGGATGGCAGAACGCACGCACACCACAAACGACGAATTCTGCCAGCGATCACGTTCAGAACGCCTCCCAAAACACCGGAGGTGTTCCGGCAACGCTGGTAAAAGGTGAGCTGCCTGCCCCCGGGCAGGCCAGCCCGCTGGTACAGGATGCGGCAAGGCTTGATTCTGAGCTCTCCGCCGATGAGATTCGCTCACTACGCAGTCTCATGGCGGATAACGAGCGGGCCATCAATGCGCCCATCACCAGTGTTGTACCCCGTATCAGCTCTCTGACAGTTAAT-CTGTCCCCCGGTGCCAGCCTTCCTCTTGTTCGCACAGCCATGAACAACCT…	|||||||||||||||||||||||||||||||||||||||||||||||||||||||||||||||||||||||||||||||||||||||||||||||||||||||||||||||||||||||||||||||||||||||||||||||||||||||||||||||||||||||||||||||||||||||||||||||||||||||||||||||||||||||||||||||||||||||||||||||||||||||||||||||||||||||||||||||||||||||||||||||||||||||||||||||||||||||||||||||||||||||||||||||||||||||||||| ||||||||||||||||||||||||||||||||||||||||||||||||||…
103	Query_103	82940|BV1_2000754|1010|2297|+	1288	1	gnl|BL_ORD_ID|5059	tmpTY2482_05060 | Escherichia coli O104:H4 str. TY-2482 hypothetical protein (1290 nt)	5059	1290	1	2372.22	1284	0	1	1288	1	1287	1	1	1287	1287	1	1288	ATGAGTGCTGAACAGGATGCCGGTAAATCCGGAAAGAAACTGGCTGCCCTGCTTGGACTGGGCAGCATCATCTTATTTGGCGGCGGCTATATCGCGTTTTCCAAACTATCAGGGAGTAACAGCGATATGCAGTCAGCCGTGAACATTAACAGTGCAGCAAGCGGCGGAACGCGCAGCGTTACCGAAACGCCTCACTATCGTGAACTGTTAAGAGCGGATAATGAACGAGGGGCCGCAGCTGCAGCCCGCAATAATCAGACGTTCATTGCCAGTCTTCCACAGGGGCTTGATATTCCGGACACTCCGGAAAAGCAACAACAGCCTGCAGCAAAACCGGAAAACTATGCTCATCGCCAGGCTTCCGGCACACCACAGGAGGATCGAGCAGCCAGTGAAAAA…	ATGAGTGCTGAACAGGATGCCGGTAAATCCGGAAAGAAACTGGCTGCCCTGCTTGGACTGGGCAGCATCATCTTATTTGGCGGCGGCTATATCGCGTTTTCCAAACTATCAGGGAGTAACAGCGATATGCAGTCAGCCGTGAACATTAACAGTGCAGCAAGCGGCGGAACGCGCAGCGTTACCGAAACGCCTCACTATCGTGAACTGTTAAGAGCGGATAATGAACGAGGGGCCGCAGCTGCAGCCCGCAATAATCAGACGTTCATTGCCAGTCTTCCACAGGGGCTTGATATTCCGGACACTCCGGAAAAGCAACAACAGCCTGCAGCAAAACCGGAAAACTATGCTCATCGCCAGGCTTCCGGCACACCACAGGAGGATCGAGCAGCCAGTGAAAAA…	|||||||||||||||||||||||||||||||||||||||||||||||||||||||||||||||||||||||||||||||||||||||||||||||||||||||||||||||||||||||||||||||||||||||||||||||||||||||||||||||||||||||||||||||||||||||||||||||||||||||||||||||||||||||||||||||||||||||||||||||||||||||||||||||||||||||||||||||||||||||||||||||||||||||||||||||||||||||||||||||||||||||||||||||||||||||||||||||||||||||||||||||||||||||||||||||||||||||||||||||…
104	Query_104	82939|BV1_2000754|2300|3002|+	703	1	gnl|BL_ORD_ID|5058	tmpTY2482_05059 | Escherichia coli O104:H4 str. TY-2482 hypothetical protein (705 nt)	5058	705	1	1291.93	699	0	1	703	1	702	1	1	702	702	1	703	ATGAAACCTGAAACAGAAATAGATGAAACCGGCAGCTTCGGTGAACCCGAAGAGAAACCCGCCCCCTTCTGGAAACGTTCCGTCTGGGGGATATCTGTAGCAACATGGGGGCTATGTGCAGTCGTGTTGCTCGCAGCCATATGGTATCTGTTCCTGAGAGCGCCATCGGAAACAGGCATGCCTCCGTTTAATGATGCGGATGCTGGCGTACAGACCTGGCAAACCACACAAGAATCATCACCTTCTGTTCAGTCCACTGAGACTATGACTGTCCGGACAGGAGAAGATATGAGCCAGCTTGCCCGGGATGTAAAAACAGAGCTGGATAACCGCGATGAAAAAATTCAGGCAACACTGAATATGCTTCACGACAGCATTAACAAGCTGGGCGAAGCTATA…	ATGAAACCTGAAACAGAAATAGATGAAACCGGCAGCTTCGGTGAACCCGAAGAGAAACCCGCCCCCTTCTGGAAACGTTCCGTCTGGGGGATATCTGTAGCAACATGGGGGCTATGTGCAGTCGTGTTGCTCGCAGCCATATGGTATCTGTTCCTGAGAGCGCCATCGGAAACAGGCATGCCTCCGTTTAATGATGCGGATGCTGGCGTACAGACCTGGCAAACCACACAAGAATCATCACCTTCTGTTCAGTCCACTGAGACTATGACTGTCCGGACAGGAGAAGATATGAGCCAGCTTGCCCGGGATGTAAAAACAGAGCTGGATAACCGCGATGAAAAAATTCAGGCAACACTGAATATGCTTCACGACAGCATTAACAAGCTGGGCGAAGCTATA…	|||||||||||||||||||||||||||||||||||||||||||||||||||||||||||||||||||||||||||||||||||||||||||||||||||||||||||||||||||||||||||||||||||||||||||||||||||||||||||||||||||||||||||||||||||||||||||||||||||||||||||||||||||||||||||||||||||||||||||||||||||||||||||||||||||||||||||||||||||||||||||||||||||||||||||||||||||||||||||||||||||||||||||||||||||||||||||||||||||||||||||||||||||||||||||||||||||||||||||||||…
105	Query_105	4481|BV1_2000755|242|3068|+	2827	1	gnl|BL_ORD_ID|3438	tmpTY2482_03439 | Escherichia coli O104:H4 str. TY-2482 UvrABC system protein A (2823 nt)	3438	2823	1	5171.74	2800	0	1	2827	1	2820	1	1	2819	2819	7	2827	ATGGATAAGATCGAAGTTCGGGGCGCCCGCACCCATAATCTCAAAAACATCAACCTCGTTATCCCCCGCGACAAGCTCATTGTCGTGACCGGGCTTTCGGGTTCTGGCAAATCCTCGCTCGCTTTCGACACCTTATATGCCGAAGGGCAGCGCCGTTACGTTGAATCCCTTTCCGCCTACGCGCGGCAGTTTCTGTCACTGATGGAAAAGCCGGACGTCGATCATATTGAGGGGCTTTCTCCTGCCATCTCAATTGAGCAGAAATCGACGTCTCATAACCCCGCGTTCTACGGTGGGGACAATCACCGAAATCCACGACTATTTGCGTTTGTTGTTCGCCCGCGTCGGCGAACCGCGCTGTCCGGACCACGACGTCCCGCTGGCGGCGCAAACCGTCAG…	ATGGATAAGATCGAAGTTCGGGGCGCCCGCACCCATAATCTCAAAAACATCAACCTCGTTATCCCCCGCGACAAGCTCATTGTCGTGACCGGGCTTTCGGGTTCTGGCAAATCCTCGCTCGCTTTCGACACCTTATATGCCGAAGGGCAGCGCCGTTACGTTGAATCCCTTTCCGCCTACGCGCGGCAGTTTCTGTCACTGATGGAAAAGCCGGACGTCGATCATATTGAGGGGCTTTCTCCTGCCATCTCAATTGAGCAGAAATCGACGTCTCATAA-CCCGCGTTCTACGGTGGGGACAATCACCGAAATCCACGACTATTTGCGTTTGTTGTTCGCCCGCGTCGGCGAACCGCGCTGTCCGGACCACGACGTCCCGCTGGCGGCGCAAACCGTCAG…	|||||||||||||||||||||||||||||||||||||||||||||||||||||||||||||||||||||||||||||||||||||||||||||||||||||||||||||||||||||||||||||||||||||||||||||||||||||||||||||||||||||||||||||||||||||||||||||||||||||||||||||||||||||||||||||||||||||||||||||||||||||||||||||||||||||||||||||||||||||| ||||||||||||||||||||||||||||||||||||||||||||||||||||||||||||||||||||||||||||||||||||||||||||||||||||||||||||||||||||||||…
106	Query_106	5098|BV1_2000755|3109|3462|-	354	1	gnl|BL_ORD_ID|3437	tmpTY2482_03438 | Escherichia coli O104:H4 str. TY-2482 hypothetical protein (357 nt)	3437	357	1	654.834	354	0	1	354	1	354	1	1	354	354	0	354	ATGACCATTTCGGAGTTGCTACAATATTGCATGGCAAAACCAGGCGCAGAACAGAGCGTGCATAACGACTGGAAAGCGACGCAGATCAAAGTGGAAGATGTACTGTTTGCGATGGTGAAAGAAGTAGAAAATCGCCCAGCTGTTTCGCTGAAAACCAGCCCGGAGCTGGCGGAGCTGCTACGTCAGCAGCACAGCGATGTGCGTCCTAGCCGCCATCTGAATAAAGCGCACTGGAGCACCGTGTATCTCGACGGTTCGCTGCCGGATTCGCAAATCTATTATCTGGTGGATGCGTCTTATCAGCAGGCAGTGAATTTACTACCGGAAGAAAAGCGTAAATTGCTGGTACAACTC	ATGACCATTTCGGAGTTGCTACAATATTGCATGGCAAAACCAGGCGCAGAACAGAGCGTGCATAACGACTGGAAAGCGACGCAGATCAAAGTGGAAGATGTACTGTTTGCGATGGTGAAAGAAGTAGAAAATCGCCCAGCTGTTTCGCTGAAAACCAGCCCGGAGCTGGCGGAGCTGCTACGTCAGCAGCACAGCGATGTGCGTCCTAGCCGCCATCTGAATAAAGCGCACTGGAGCACCGTGTATCTCGACGGTTCGCTGCCGGATTCGCAAATCTATTATCTGGTGGATGCGTCTTATCAGCAGGCAGTGAATTTACTACCGGAAGAAAAGCGTAAATTGCTGGTACAACTC	||||||||||||||||||||||||||||||||||||||||||||||||||||||||||||||||||||||||||||||||||||||||||||||||||||||||||||||||||||||||||||||||||||||||||||||||||||||||||||||||||||||||||||||||||||||||||||||||||||||||||||||||||||||||||||||||||||||||||||||||||||||||||||||||||||||||||||||||||||||||||||||||||||||||||||||||||||||||||||||||||||||||||||||||||||||||||||||||||
107	Query_107	36291|BV1_2000755|3469|3883|-	415	1	gnl|BL_ORD_ID|3436	tmpTY2482_03437 | Escherichia coli O104:H4 str. TY-2482 UPF0047 protein yjbQ (417 nt)	3436	417	1	760.093	411	0	1	415	1	414	1	1	414	414	1	415	ATGTGGTATCAAAAGACGCTCACGCTTAGCGCCAAATCTCGTGGGTTTCATCTGGTAACGGATGAAAATTCTGAATCAGCTGGCTAATATGCCGCGCGTTAACATCGGCTTACTGCATCTGTTGCTGCAACATACCTCCGCCTCTCTGACACTTAATGAGAACTGCGATCCCACCGTACGCCACGACATGGAGCGTTTTTTCCTCCGCACCGTTCCCGACAACGGAAATTATGAGCATGACTATGAGGGAGCAGACGATATGCCTTCTCATATCAAATCCTCAATGCTGGGAACATCGCTTGTATTGCCGTTACATAAAGGGCGTATTCAGACCGGCACCTGGCAAGGCATCTGGCTGGGGGAACATCGCATCCACGGCGGATCGCGTCGCATCATCGC…	ATGTGGTATCAAAAGACGCTCACGCTTAGCGCCAAATCTCGTGGGTTTCATCTGGTAACGGATG-AAATTCTGAATCAGCTGGCTAATATGCCGCGCGTTAACATCGGCTTACTGCATCTGTTGCTGCAACATACCTCCGCCTCTCTGACACTTAATGAGAACTGCGATCCCACCGTACGCCACGACATGGAGCGTTTTTTCCTCCGCACCGTTCCCGACAACGGAAATTATGAGCATGACTATGAGGGAGCAGACGATATGCCTTCTCATATCAAATCCTCAATGCTGGGAACATCGCTTGTATTGCCGTTACATAAAGGGCGTATTCAGACCGGCACCTGGCAAGGCATCTGGCTGGGGGAACATCGCATCCACGGCGGATCGCGTCGCATCATCGC…	|||||||||||||||||||||||||||||||||||||||||||||||||||||||||||||||| ||||||||||||||||||||||||||||||||||||||||||||||||||||||||||||||||||||||||||||||||||||||||||||||||||||||||||||||||||||||||||||||||||||||||||||||||||||||||||||||||||||||||||||||||||||||||||||||||||||||||||||||||||||||||||||||||||||||||||||||||||||||||||||||||||||||||||||||||||||||||||||||||||||||||||||||||||||||||||||||||||||||||||||||…
108	Query_108	33245|BV1_2000755|3997|4482|-	486	1	gnl|BL_ORD_ID|3435	tmpTY2482_03436 | Escherichia coli O104:H4 str. TY-2482 class B acid phosphatase (714 nt)	3435	714	1	893.052	483	0	1	486	225	711	1	1	486	486	1	487	TTTTTCCAGCCCGGGCTTCTGGCGCGGC-AAAAAACCTTCTCACCAGAAAGCGAAGATTATCTGAAAAATCCTGTGTTCTGGGAAAAAATGAACAATGGCTGGGATGAATTCAGCATTCCAAAAGAGGTCGCTCGCCAGCTGATTGATATGCATGTACGCCGCGGTGACGCGATCTTCTTTGTGACTGGTCGTAGCCCGACGAAAACAGAAACGGTTTCAAAAACGCTGGCGGATAATTTTCATATTCCTGTCACCAACATGAATCCGGTGATCTTTGCGGGCGATAAACCAGGGCAAAATACAAAATCGCAATGGCTGCAGGATAAAAATATCCGAATTTTTTATGGCGATTCCGATAACGATATTACCGCTGCACGCGATGTCGGCGCTCGTGGTAT…	TTTTTCCAGCCCGGGCTTCTGGCGCGGCAAAAAAACCTTCTCACCAGAAAGCGAAGATTATCTGAAAAATCCTGTGTTCTGGGAAAAAATGAACAATGGCTGGGATGAATTCAGCATTCCAAAAGAGGTCGCTCGCCAGCTGATTGATATGCATGTACGCCGCGGTGACGCGATCTTCTTTGTGACTGGTCGTAGCCCGACGAAAACAGAAACGGTTTCAAAAACGCTGGCGGATAATTTTCATATTCCTGTCACCAACATGAATCCGGTGATCTTTGCGGGCGATAAACCAGGGCAAAATACAAAATCGCAATGGCTGCAGGATAAAAATATCCGAATTTTTTATGGCGATTCCGATAACGATATTACCGCTGCACGCGATGTCGGCGCTCGTGGTAT…	|||||||||||||||||||||||||||| ||||||||||||||||||||||||||||||||||||||||||||||||||||||||||||||||||||||||||||||||||||||||||||||||||||||||||||||||||||||||||||||||||||||||||||||||||||||||||||||||||||||||||||||||||||||||||||||||||||||||||||||||||||||||||||||||||||||||||||||||||||||||||||||||||||||||||||||||||||||||||||||||||||||||||||||||||||||||||||||||||||||||||||||||||||||||||||||||||||||||||||||||||…
109	Query_109	3116|BV1_2000756|1|1542|+	1542	1	gnl|BL_ORD_ID|1734	tmpTY2482_01735 | Escherichia coli O104:H4 str. TY-2482 exopolyphosphatase (1542 nt)	1734	1542	1	2800.64	1516	0	1	1542	1	1539	1	1	1536	1536	7	1544	ATGCCAATACACGATAAATCCCCCTCGTCCGCGAGGTGTTTGCT--GGTCGATCTTGGTTCAAACAGTTTTCACATGGTCATAGCCCGTGTGGTAGATGGTGCCATGCAGATTATTGGCCGCCTGAAACAGCGGGTGCATCTGGCGGACGGCCTGGGGCCAGATAATATGTTGAGTGAAGAGGCAATGACGCGCGGTTTGAACTGTCTGTCGCTTTTTGCCGAACGGCTACAAGGGTTTTCTCCTGCCAGCGTCTGTATAGTTGGTACCCATACGCTGCGTCAGGCGCTGAACGCCACTGACTTTCTGAAACGCGCGGAAAAGGTCATTCCCTACCCGATTGAAATTATTTCCGGTAATGAAGAAGCCCGTCTGATTTTTATGGGAGTGGAACATACCC…	ATGCCAATACACGATAAAT-CCCCTCGTCCGC-AGGAGTTTGCTGCGGTCGATCTTGGTTCAAACAGTTTTCACATGGTCATAGCCCGTGTGGTAGATGGTGCCATGCAGATTATTGGCCGCCTGAAACAGCGGGTGCATCTGGCGGACGGCCTGGGGCCAGATAATATGTTGAGTGAAGAGGCAATGACGCGCGGTTTGAACTGTCTGTCGCTTTTTGCCGAACGGCTACAAGGGTTTTCTCCTGCCAGCGTCTGTATAGTTGGTACCCATACGCTGCGTCAGGCGCTGAACGCCACTGACTTTCTGAAACGCGCGGAAAAGGTCATTCCCTACCCGATTGAAATTATTTCCGGTAATGAAGAAGCCCGTCTGATTTTTATGGGAGTGGAACATACCC…	||||||||||||||||||| |||||||||||| ||| ||||||| ||||||||||||||||||||||||||||||||||||||||||||||||||||||||||||||||||||||||||||||||||||||||||||||||||||||||||||||||||||||||||||||||||||||||||||||||||||||||||||||||||||||||||||||||||||||||||||||||||||||||||||||||||||||||||||||||||||||||||||||||||||||||||||||||||||||||||||||||||||||||||||||||||||||||||||||||||||||||||||||||||||||||||||||||||||||||||||||||||…
110	Query_110	93890|BV1_2000756|1587|1814|-	228	1	gnl|BL_ORD_ID|1735	tmpTY2482_01736 | Escherichia coli O104:H4 str. TY-2482 cyclic di-GMP phosphodiesterase YfgF (2244 nt)	1735	2244	1	422.156	228	7.96551e-119	1	228	2014	2241	1	1	228	228	0	228	TTTATCCGCAATATTGTGTCAAATAGTCTGGATTATCAGATAGTGGCATCGATTTGCCACCTGGCGCGAATGAAGAAAATGCGGGTAGTGGCAGAGTACGTTGAAAACGAAGAGATCCGCGAGGCGGTGCTCTCTTTGGGGATCGATTATATGCAGGGTTATCTTATTGGTAAGCCGCAACCGTTAATTGATACGCTGAATGAAATCGAACCCATTCGCGAAAGTGCC	TTTATCCGCAATATTGTGTCAAATAGTCTGGATTATCAGATAGTGGCATCGATTTGCCACCTGGCGCGAATGAAGAAAATGCGGGTAGTGGCAGAGTACGTTGAAAACGAAGAGATCCGCGAGGCGGTGCTCTCTTTGGGGATCGATTATATGCAGGGTTATCTTATTGGTAAGCCGCAACCGTTAATTGATACGCTGAATGAAATCGAACCCATTCGCGAAAGTGCC	||||||||||||||||||||||||||||||||||||||||||||||||||||||||||||||||||||||||||||||||||||||||||||||||||||||||||||||||||||||||||||||||||||||||||||||||||||||||||||||||||||||||||||||||||||||||||||||||||||||||||||||||||||||||||||||||||||
111	Query_111	8347|BV1_2000757|66|2153|-	2088	1	gnl|BL_ORD_ID|1422	tmpTY2482_01423 | Escherichia coli O104:H4 str. TY-2482 outer membrane autotransporter barrel domain-containing protein (2316 nt)	1422	2316	1	3446.97	1866	0	1	1866	451	2316	1	1	1866	1866	0	1866	AAAGCAGGCGGTGCTATTAAAGCAAGCACGCGGGTCATGGAGGTATTCGGAACAAACCGTCTCGGTCAGTTCGAAATCAAGAATGGTATTGCTAACAATATGCTGTTGGAAAACGGCGGAAGTTTGCGAGTTGAAGAAAATGACTTCGCTTATAATACTACTGTAGATAGTGGCGGCTTACTGGAGGTTATGGATGGCGGGACTGCAACTGGCGTTGATAAAAAAGCAGGCGGAAAATTAATTGTCTCAACGAATGCGCTGGAAGTGAGTGGTACAAACAGTAAAGGCCAATTTAGTATAAAAGATGGTGTGTCAAAAAATTATGAACTGGATGATGGTTCCGGGCTCATTGTTATGGAGGACACGCAGGCCATTGATACTATCCTTGATGAGCATGCC…	AAAGCAGGCGGTGCTATTAAAGCAAGCACGCGGGTCATGGAGGTATTCGGAACAAACCGTCTCGGTCAGTTCGAAATCAAGAATGGTATTGCTAACAATATGCTGTTGGAAAACGGCGGAAGTTTGCGAGTTGAAGAAAATGACTTCGCTTATAATACTACTGTAGATAGTGGCGGCTTACTGGAGGTTATGGATGGCGGGACTGCAACTGGCGTTGATAAAAAAGCAGGCGGAAAATTAATTGTCTCAACGAATGCGCTGGAAGTGAGTGGTACAAACAGTAAAGGCCAATTTAGTATAAAAGATGGTGTGTCAAAAAATTATGAACTGGATGATGGTTCCGGGCTCATTGTTATGGAGGACACGCAGGCCATTGATACTATCCTTGATGAGCATGCC…	|||||||||||||||||||||||||||||||||||||||||||||||||||||||||||||||||||||||||||||||||||||||||||||||||||||||||||||||||||||||||||||||||||||||||||||||||||||||||||||||||||||||||||||||||||||||||||||||||||||||||||||||||||||||||||||||||||||||||||||||||||||||||||||||||||||||||||||||||||||||||||||||||||||||||||||||||||||||||||||||||||||||||||||||||||||||||||||||||||||||||||||||||||||||||||||||||||||||||||||||…
112	Query_112	273|BV1_2000758|1|1210|+	1210	1	gnl|BL_ORD_ID|4771	tmpTY2482_04772 | Escherichia coli O104:H4 str. TY-2482 3-phosphoshikimate 1-carboxyvinyltransferase (1284 nt)	4771	1284	1	2228.18	1206	0	1	1210	73	1281	1	1	1209	1209	1	1210	TCTAACCGCGCTTTATTGCTGGCGGCATTAGCACACGGCAAAACAGTATTAACCAATCTGCTGGATAGCGATGACGTGCGCCATATGCTGAATGCATTAACAGCGTTAGGGGTAAGCTATACGCTTTCAGCCGATCGTACGCGTTGCGAAATTATCGGTAACGGCGGTCCATTACACGCAGAAGGTGCCCTGGAGTTGTTCCTCGGTAACGCCGGAACGGCAATGCGTCCGCTGGCGGCAGCTCTTTGTCTGGGTAGCAATGATATTGTGCTGACCGGTGAGCCGCGTATGAAAGAACGCCCGATTGGTCATCTGGTGGATGCGCTGCGCCTGGGCGGGGCGAAGATCACTTACCTGGAACAAGAAAATTATCCGCCGTTGCGTTTACAGGGCGGCTTT…	TCTAACCGCGCTTTATTGCTGGCGGCATTAGCACACGGCAAAACAGTATTAACCAATCTGCTGGATAGCGATGACGTGCGCCATATGCTGAATGCATTAACAGCGTTAGGGGTAAGCTATACGCTTTCAGCCGATCGTACGCGTTGCGAAATTATCGGTAACGGCGGTCCATTACACGCAGAAGGTGCCCTGGAGTTGTTCCTCGGTAACGCCGGAACGGCAATGCGTCCGCTGGCGGCAGCTCTTTGTCTGGGTAGCAATGATATTGTGCTGACCGGTGAGCCGCGTATGAAAGAACGCCCGATTGGTCATCTGGTGGATGCGCTGCGCCTGGGCGGGGCGAAGATCACTTACCTGGAACAAGAAAATTATCCGCCGTTGCGTTTACAGGGCGGCTTT…	|||||||||||||||||||||||||||||||||||||||||||||||||||||||||||||||||||||||||||||||||||||||||||||||||||||||||||||||||||||||||||||||||||||||||||||||||||||||||||||||||||||||||||||||||||||||||||||||||||||||||||||||||||||||||||||||||||||||||||||||||||||||||||||||||||||||||||||||||||||||||||||||||||||||||||||||||||||||||||||||||||||||||||||||||||||||||||||||||||||||||||||||||||||||||||||||||||||||||||||||…
113	Query_113	6680|BV1_2000758|1358|2143|+	786	1	gnl|BL_ORD_ID|4772	tmpTY2482_04773 | Escherichia coli O104:H4 str. TY-2482 hypothetical protein (765 nt)	4772	765	1	1408.27	762	0	25	786	1	762	1	1	762	762	0	762	ATGAAGAATACTAAATTACTGCTGGCGATTGCGACCTCTGCAGCATTACTGACAGGGTGTCAAAATACCCACGGTATTGATACCAATATGGCTATCAGCTCCGGTTTAAATGCCTATAAAGCAGCAACATTAAGCGATGCCGATGCAAAAGCGATTGCCAATCAGGGCTGTGCCGAAATGGACAGCGGCAATCAAGTCGCAAGTAAATCCAGCAAGTACGGTAAACGTCTGGCAAAAATCGCCAAAGCATTGGGTAACAATATTAATGGCACGCCGGTCAACTATAAGGTTTATATGACCAGCGACGTCAACGCATGGGCGATGGCGAACGGCTGTGTCCGTGTCTACAGTGGCCTGATGGACATGATGAATGACAACGAAATTGAAGGTGTTCTGGGC…	ATGAAGAATACTAAATTACTGCTGGCGATTGCGACCTCTGCAGCATTACTGACAGGGTGTCAAAATACCCACGGTATTGATACCAATATGGCTATCAGCTCCGGTTTAAATGCCTATAAAGCAGCAACATTAAGCGATGCCGATGCAAAAGCGATTGCCAATCAGGGCTGTGCCGAAATGGACAGCGGCAATCAAGTCGCAAGTAAATCCAGCAAGTACGGTAAACGTCTGGCAAAAATCGCCAAAGCATTGGGTAACAATATTAATGGCACGCCGGTCAACTATAAGGTTTATATGACCAGCGACGTCAACGCATGGGCGATGGCGAACGGCTGTGTCCGTGTCTACAGTGGCCTGATGGACATGATGAATGACAACGAAATTGAAGGTGTTCTGGGC…	|||||||||||||||||||||||||||||||||||||||||||||||||||||||||||||||||||||||||||||||||||||||||||||||||||||||||||||||||||||||||||||||||||||||||||||||||||||||||||||||||||||||||||||||||||||||||||||||||||||||||||||||||||||||||||||||||||||||||||||||||||||||||||||||||||||||||||||||||||||||||||||||||||||||||||||||||||||||||||||||||||||||||||||||||||||||||||||||||||||||||||||||||||||||||||||||||||||||||||||||…
114	Query_114	2053|BV1_2000758|2319|3000|+	682	1	gnl|BL_ORD_ID|4773	tmpTY2482_04774 | Escherichia coli O104:H4 str. TY-2482 cytidylate kinase (684 nt)	4773	684	1	1253.15	678	0	1	682	1	681	1	1	681	681	1	682	ATGACGGCAATTGCCCCGGTTATTACCATTGATGGCCCAAGCGGTGCAGGGAAAGGCACCTTGTGTAAGGCTATGGCGGAAGCATTGCAATGGCATCTGCTGGATTCGGGTGCAATTTATCGCGTACTGGCATTGGCGGCATTACATCACCATGTTGATGTTGCGTCAGAAGATGCGCTGGTACCGCTGGCATCCCATCTGGATGTACGTTTTGTGTCAACCAATGGCAATCTGGAAGTGATCCTCGAAGGGGAAGATGTCAGCGGCGAAATTCGTACTCAGGAAGTGGCGAATGCAGCTTCACAAGTCGCGGCATTCCCACGCGTTCGTGAAGCATTATTGCGTCGCCAAACGCGCGTTTCGCGAATTACCCGGCCTGATTGCCGATGGCCGCGACAT…	ATGACGGCAATTGCCCCGGTTATTACCATTGATGGCCCAAGCGGTGCAGGGAAAGGCACCTTGTGTAAGGCTATGGCGGAAGCATTGCAATGGCATCTGCTGGATTCGGGTGCAATTTATCGCGTACTGGCATTGGCGGCATTACATCACCATGTTGATGTTGCGTCAGAAGATGCGCTGGTACCGCTGGCATCCCATCTGGATGTACGTTTTGTGTCAACCAATGGCAATCTGGAAGTGATCCTCGAAGGGGAAGATGTCAGCGGCGAAATTCGTACTCAGGAAGTGGCGAATGCAGCTTCACAAGTCGCGGCATTCCCACGCGTTCGTGAAGCATTATTGCGTCGCC-AACGCGCGTTTCGCGAATTACCCGGCCTGATTGCCGATGGCCGCGACAT…	||||||||||||||||||||||||||||||||||||||||||||||||||||||||||||||||||||||||||||||||||||||||||||||||||||||||||||||||||||||||||||||||||||||||||||||||||||||||||||||||||||||||||||||||||||||||||||||||||||||||||||||||||||||||||||||||||||||||||||||||||||||||||||||||||||||||||||||||||||||||||||||||||||||||||||||||||||||||||||||||||||||||||||||||||||||||||||| |||||||||||||||||||||||||||||||||||||||||||||||||…
115	Query_115	3766|BV1_2000758|3114|4541|+	1428	1	gnl|BL_ORD_ID|4774	tmpTY2482_04775 | Escherichia coli O104:H4 str. TY-2482 30S ribosomal protein S1 (1674 nt)	4774	1674	1	2638.14	1428	0	1	1428	1	1428	1	1	1428	1428	0	1428	ATGACTGAATCTTTTGCTCAACTCTTTGAAGAGTCCTTAAAAGAAATCGAAACCCGCCCGGGTTCTATCGTTCGTGGCGTTGTTGTTGCTATCGACAAAGACGTAGTACTGGTTGACGCTGGTCTGAAATCTGAGTCCGCCATCCCGGCTGAGCAGTTCAAAAACGCCCAGGGCGAGCTGGAAATCCAGGTAGGTGATGAAGTTGACGTTGCTCTGGACGCAGTAGAAGACGGCTTCGGTGAAACTCTGCTGTCCCGTGAGAAAGCTAAACGTCACGAAGCCTGGATCACGCTGGAAAAAGCTTACGAAGATGCTGAAACTGTTACCGGTGTTATCAACGGCAAAGTTAAGGGCGGCTTCACTGTTGAGCTGAACGGTATTCGTGCGTTCCTGCCAGGT…	ATGACTGAATCTTTTGCTCAACTCTTTGAAGAGTCCTTAAAAGAAATCGAAACCCGCCCGGGTTCTATCGTTCGTGGCGTTGTTGTTGCTATCGACAAAGACGTAGTACTGGTTGACGCTGGTCTGAAATCTGAGTCCGCCATCCCGGCTGAGCAGTTCAAAAACGCCCAGGGCGAGCTGGAAATCCAGGTAGGTGATGAAGTTGACGTTGCTCTGGACGCAGTAGAAGACGGCTTCGGTGAAACTCTGCTGTCCCGTGAGAAAGCTAAACGTCACGAAGCCTGGATCACGCTGGAAAAAGCTTACGAAGATGCTGAAACTGTTACCGGTGTTATCAACGGCAAAGTTAAGGGCGGCTTCACTGTTGAGCTGAACGGTATTCGTGCGTTCCTGCCAGGT…	|||||||||||||||||||||||||||||||||||||||||||||||||||||||||||||||||||||||||||||||||||||||||||||||||||||||||||||||||||||||||||||||||||||||||||||||||||||||||||||||||||||||||||||||||||||||||||||||||||||||||||||||||||||||||||||||||||||||||||||||||||||||||||||||||||||||||||||||||||||||||||||||||||||||||||||||||||||||||||||||||||||||||||||||||||||||||||||||||||||||||||||||||||||||||||||||||||||||||||||||…
116	Query_116	7570|BV1_2000759|108|1538|-	1431	1	gnl|BL_ORD_ID|4569	tmpTY2482_04570 | Escherichia coli O104:H4 str. TY-2482 inner membrane protein ybhI (1434 nt)	4569	1434	1	2643.68	1431	0	1	1431	1	1431	1	1	1431	1431	0	1431	ATGAATAAGAAATCGTTATGGAAGCTAATTCTGATATTAGCGATCCCATGTATTATTGGTTTTATGCCAGCTCCGGCAGGATTAAGCGAACTGGCGTGGGTGCTTTTTGGTATTTACCTGGCGGCCATTGTGGGGCTGGTTATCAAGCCTTTCCCGGAACCTGTCGTACTGTTAATTGCCGTTGCTGCCTCCATGGTGGTGGTCGGTAACTTATCCGACGGTGCGTTTAAGACCACCGCCGTATTAAGCGGTTACTCTTCAGGTACTACCTGGCTGGTGTTCTCGGCGTTTACCTTAAGCGCCGCATTTGTGACCACCGGTTTAGGTAAACGTATTGCCTATCTGCTGATTGGTAAAATCGGTAACACCACGCTGGGTCTGGGTTACGTTACGGTATTC…	ATGAATAAGAAATCGTTATGGAAGCTAATTCTGATATTAGCGATCCCATGTATTATTGGTTTTATGCCAGCTCCGGCAGGATTAAGCGAACTGGCGTGGGTGCTTTTTGGTATTTACCTGGCGGCCATTGTGGGGCTGGTTATCAAGCCTTTCCCGGAACCTGTCGTACTGTTAATTGCCGTTGCTGCCTCCATGGTGGTGGTCGGTAACTTATCCGACGGTGCGTTTAAGACCACCGCCGTATTAAGCGGTTACTCTTCAGGTACTACCTGGCTGGTGTTCTCGGCGTTTACCTTAAGCGCCGCATTTGTGACCACCGGTTTAGGTAAACGTATTGCCTATCTGCTGATTGGTAAAATCGGTAACACCACGCTGGGTCTGGGTTACGTTACGGTATTC…	|||||||||||||||||||||||||||||||||||||||||||||||||||||||||||||||||||||||||||||||||||||||||||||||||||||||||||||||||||||||||||||||||||||||||||||||||||||||||||||||||||||||||||||||||||||||||||||||||||||||||||||||||||||||||||||||||||||||||||||||||||||||||||||||||||||||||||||||||||||||||||||||||||||||||||||||||||||||||||||||||||||||||||||||||||||||||||||||||||||||||||||||||||||||||||||||||||||||||||||||…
117	Query_117	98429|BV1_2000759|1618|2184|-	567	1	gnl|BL_ORD_ID|4568	tmpTY2482_04569 | Escherichia coli O104:H4 str. TY-2482 hypothetical protein (1053 nt)	4568	1053	1	1048.17	567	0	1	567	484	1050	1	1	567	567	0	567	ACTTTCCTGAATGCCGCTGGAACCAAAACCGGAAAAGTTTTCCCGACTGATAATCAGATTGATTATTTTGACGATGTCCCGGTGACCTGTATCGATATGGCGATGCCAGTCGTCATTATTCCGGCTGAATATCTGGGAAAAACAGGTTATGAATTACCGGCGGAACTGGATGCCGACAAAGCATTATTAGCCCGCATTGAATCTATCCGTCTACAAGCGGGTAAAGCAATGGGCTTAGGTGATGTCAGTAATATGGTTATCCCTAAACCTGTGCTTATTTCTCCAGCGCAGAAAGGCGGGGCAATTAATGTGCGTTATTTTATGCCGCATTCTTGCCATCGCGCGCTGGCGATAACCGGTGCTATTGCTATTTCCAGTAGTTGTGCATTGGAAGGCACC…	ACTTTCCTGAATGCCGCTGGAACCAAAACCGGAAAAGTTTTCCCGACTGATAATCAGATTGATTATTTTGACGATGTCCCGGTGACCTGTATCGATATGGCGATGCCAGTCGTCATTATTCCGGCTGAATATCTGGGAAAAACAGGTTATGAATTACCGGCGGAACTGGATGCCGACAAAGCATTATTAGCCCGCATTGAATCTATCCGTCTACAAGCGGGTAAAGCAATGGGCTTAGGTGATGTCAGTAATATGGTTATCCCTAAACCTGTGCTTATTTCTCCAGCGCAGAAAGGCGGGGCAATTAATGTGCGTTATTTTATGCCGCATTCTTGCCATCGCGCGCTGGCGATAACCGGTGCTATTGCTATTTCCAGTAGTTGTGCATTGGAAGGCACC…	|||||||||||||||||||||||||||||||||||||||||||||||||||||||||||||||||||||||||||||||||||||||||||||||||||||||||||||||||||||||||||||||||||||||||||||||||||||||||||||||||||||||||||||||||||||||||||||||||||||||||||||||||||||||||||||||||||||||||||||||||||||||||||||||||||||||||||||||||||||||||||||||||||||||||||||||||||||||||||||||||||||||||||||||||||||||||||||||||||||||||||||||||||||||||||||||||||||||||||||||…
118	Query_118	111306|BV1_2002890|3|245|+	243	1	gnl|BL_ORD_ID|1462	tmpTY2482_01463 | Escherichia coli O104:H4 str. TY-2482 transposase insH for insertion sequence element IS5Y (981 nt)	1462	981	1	449.856	243	3.9187e-127	1	243	478	720	1	1	243	243	0	243	CGCGATCCGGAGATGCATCAGACCAAGAAAGGCAATCAGTGGCACTTTGGCATGAAGGCCCACATTGGTGTCGATGCCAAGAGTGGCCTGACCCACAGCCTGGTCACCACCGCGGCCAACGAGCATGACCTCAATCAGCTGGGTAATCTGCTTCATGGAGAGGAGCAATTTGTCTCAGCCGATGCCGGCTACCAAGGAGCGCCACAGCGCGAGGAGCTGGCCGAGGTGGATGTGGACTGGCTG	CGCGATCCGGAGATGCATCAGACCAAGAAAGGCAATCAGTGGCACTTTGGCATGAAGGCCCACATTGGTGTCGATGCCAAGAGTGGCCTGACCCACAGCCTGGTCACCACCGCGGCCAACGAGCATGACCTCAATCAGCTGGGTAATCTGCTTCATGGAGAGGAGCAATTTGTCTCAGCCGATGCCGGCTACCAAGGAGCGCCACAGCGCGAGGAGCTGGCCGAGGTGGATGTGGACTGGCTG	|||||||||||||||||||||||||||||||||||||||||||||||||||||||||||||||||||||||||||||||||||||||||||||||||||||||||||||||||||||||||||||||||||||||||||||||||||||||||||||||||||||||||||||||||||||||||||||||||||||||||||||||||||||||||||||||||||||||||||||||||||
119	Query_119	98666|BV1_2002886|26|226|+	201	1	gnl|BL_ORD_ID|3542	tmpTY2482_03543 | Escherichia coli O104:H4 str. TY-2482 hypothetical protein (252 nt)	3542	252	1	372.297	201	7.0751e-104	1	201	1	201	1	1	201	201	0	201	ATGATTTCACTCCCATCAGGTACCCGTATCTGGCTCGTTGCCGGCGTTACCGATATGCGTAAATCCTTCAACGGACTGGGAGAACAGGTACAACATGTGCTGAATGATAATCCCTTCTCCGGCCACCTGTTTATCTTCCGTGGCCGACGGGGTGACACCGTTAAAATTCTTTGGGCTGATGCTGATGGTCTGTGCCTGTTC	ATGATTTCACTCCCATCAGGTACCCGTATCTGGCTCGTTGCCGGCGTTACCGATATGCGTAAATCCTTCAACGGACTGGGAGAACAGGTACAACATGTGCTGAATGATAATCCCTTCTCCGGCCACCTGTTTATCTTCCGTGGCCGACGGGGTGACACCGTTAAAATTCTTTGGGCTGATGCTGATGGTCTGTGCCTGTTC	|||||||||||||||||||||||||||||||||||||||||||||||||||||||||||||||||||||||||||||||||||||||||||||||||||||||||||||||||||||||||||||||||||||||||||||||||||||||||||||||||||||||||||||||||||||||||||||||||||||||||
120	Query_120	33270|BV1_2000740|3|479|-	477	1	gnl|BL_ORD_ID|2729	tmpTY2482_02730 | Escherichia coli O104:H4 str. TY-2482 Hcp1 family type VI secretion system effector (1179 nt)	2729	1179	1	881.972	477	0	1	477	286	762	1	1	477	477	0	477	GGTAGATTGGAAAAGTATTATTATATACAACTAAGAGGCGCTTTTTTATCGGCTATTCATCACCAGATCATTGAAAACCAACTGGATACAGAAACAATAACTATTAGTTATGAATTTATCCTCTGTCAACATCTTATCGCAAATACCGAGTTCAGCTATTTGGCACTCCCTGAAAATTATAACCGTTTGTTTTTACCAAATTCAAAAAACCAAACAAATAATCGTTTCAAAACGTTAAACAGCAAAGCTATTGGCAGGCTACTTGCTGCTGGTGGCGTATACAATGGGAACATTGAAGGATTCAGAGATACTGCGGAAAAACTGGGTGGAGATGCAATAAAAGGCTATGATCAAATACTAAATGAAAAAACAGCGGGCATAGCGATAGCAACAGCATCT…	GGTAGATTGGAAAAGTATTATTATATACAACTAAGAGGCGCTTTTTTATCGGCTATTCATCACCAGATCATTGAAAACCAACTGGATACAGAAACAATAACTATTAGTTATGAATTTATCCTCTGTCAACATCTTATCGCAAATACCGAGTTCAGCTATTTGGCACTCCCTGAAAATTATAACCGTTTGTTTTTACCAAATTCAAAAAACCAAACAAATAATCGTTTCAAAACGTTAAACAGCAAAGCTATTGGCAGGCTACTTGCTGCTGGTGGCGTATACAATGGGAACATTGAAGGATTCAGAGATACTGCGGAAAAACTGGGTGGAGATGCAATAAAAGGCTATGATCAAATACTAAATGAAAAAACAGCGGGCATAGCGATAGCAACAGCATCT…	|||||||||||||||||||||||||||||||||||||||||||||||||||||||||||||||||||||||||||||||||||||||||||||||||||||||||||||||||||||||||||||||||||||||||||||||||||||||||||||||||||||||||||||||||||||||||||||||||||||||||||||||||||||||||||||||||||||||||||||||||||||||||||||||||||||||||||||||||||||||||||||||||||||||||||||||||||||||||||||||||||||||||||||||||||||||||||||||||||||||||||||||||||||||||||||||||||||||||||||||…
121	Query_121	105950|BV1_2002887|3|281|-	279	1	gnl|BL_ORD_ID|317	tmpTY2482_00318 | Escherichia coli O104:H4 str. TY-2482 hypothetical protein (576 nt)	317	576	1	446.163	241	5.89118e-126	1	279	46	315	1	1	269	269	11	280	GTTCGTAAAAACGCCATTCCGGCTGCTTCTGCAATGACCATTAACCGCGTGGCCACAACGGCGATTAATCAGTCTTCATCACAGGTTGCCCGGGAGACAAAGGTTCGCCGGAAACTGGTTAAGGAACGGTCCAGACTGAAACGGGCGACGGTCAGAAATCCGAATGCCAGAATTATCGTTAACCGCGGTGATCTCCCTGTGATTAAGCTGGGGATCAGAATGCTGGG-CGGTCGTCCGAACAGACCCCCCCCCATACTCAAAGCCGGTCAGCATCGTTAT	GTTCGTAAAAACGCCATTCCGGCTGCTTCTGCAATGACCATTAACCGCGTGGCCACAACGGCGATTAATCAGTCTTCATCACAGGTTGCCCGGGAGACAAAGGTTCGCCGGAAACTGGTTAAGGAACGGTCCAGACTGAAACGGGCGACGGTCAGAAATCCGAATGCCAGAATTATCGTTAACCGCGGTGATCTCCCTGTGATTAAGCTGGGGATCAGAATGCTGGGGCG-TCGTCCGAACAG-C--------ATACTCAAAGCCGGTCAGCATCGTTAT	||||||||||||||||||||||||||||||||||||||||||||||||||||||||||||||||||||||||||||||||||||||||||||||||||||||||||||||||||||||||||||||||||||||||||||||||||||||||||||||||||||||||||||||||||||||||||||||||||||||||||||||||||||||||||||||||||| || |||||||||||| | |||||||||||||||||||||||||||
122	Query_122	84385|BV1_2002889|2|181|-	180	1	gnl|BL_ORD_ID|1462	tmpTY2482_01463 | Escherichia coli O104:H4 str. TY-2482 transposase insH for insertion sequence element IS5Y (981 nt)	1462	981	1	333.517	180	2.94912e-92	1	180	151	330	1	1	180	180	0	180	GGCCGACGGCCCTATCCGCTGGAGACCATGCTGCGTATTCACTGCATGCAGCATTGGTACAACCTGAGCGACGGTGCCATGGAAGATGTCCTGTACGAAATCGCCTCCATGCGCCTGTTTGCCCGATTATCCCTGGATAGCGCCCTGCCGGATCGCACCACCATCATGAATTTCCGCCAC	GGCCGACGGCCCTATCCGCTGGAGACCATGCTGCGTATTCACTGCATGCAGCATTGGTACAACCTGAGCGACGGTGCCATGGAAGATGTCCTGTACGAAATCGCCTCCATGCGCCTGTTTGCCCGATTATCCCTGGATAGCGCCCTGCCGGATCGCACCACCATCATGAATTTCCGCCAC	||||||||||||||||||||||||||||||||||||||||||||||||||||||||||||||||||||||||||||||||||||||||||||||||||||||||||||||||||||||||||||||||||||||||||||||||||||||||||||||||||||||||||||||||||||
123	Query_123	8191|BV1_2000743|2|310|-	309	1	gnl|BL_ORD_ID|14	tmpTY2482_00015 | Escherichia coli O104:H4 str. TY-2482 hypothetical protein (459 nt)	14	459	1	549.575	297	4.87244e-157	13	309	1	297	1	1	297	297	0	297	ATGAAAATATACTGGACAAGAAAACGCATTCCTGAACTTTCAGCACTTCCACCTTCATTAAGAAAGAAAAATTTTACTGACGCATATAATGCAGCATCTTCTCATATCGAATACTGGATAGGTGCTGGCGTCTCATTTATCTCGATGATAATTTTATCCAGAGTATATGACTTTCTTTTACCCGCCCAAGATACTTTCCCGGGTGATATCATCAGAAGTTTATGTGTTGTGTGTCCATCCATATTAATCTGGTTTCAGTTTTCGGTATATGTCATGAGGAAATATTACAGACATATT	ATGAAAATATACTGGACAAGAAAACGCATTCCTGAACTTTCAGCACTTCCACCTTCATTAAGAAAGAAAAATTTTACTGACGCATATAATGCAGCATCTTCTCATATCGAATACTGGATAGGTGCTGGCGTCTCATTTATCTCGATGATAATTTTATCCAGAGTATATGACTTTCTTTTACCCGCCCAAGATACTTTCCCGGGTGATATCATCAGAAGTTTATGTGTTGTGTGTCCATCCATATTAATCTGGTTTCAGTTTTCGGTATATGTCATGAGGAAATATTACAGACATATT	|||||||||||||||||||||||||||||||||||||||||||||||||||||||||||||||||||||||||||||||||||||||||||||||||||||||||||||||||||||||||||||||||||||||||||||||||||||||||||||||||||||||||||||||||||||||||||||||||||||||||||||||||||||||||||||||||||||||||||||||||||||||||||||||||||||||||||||||||||||||||||||||||||||||||
124	Query_124	13941|BV1_2000743|364|552|+	189																							No hits found
125	Query_125	8722|BV1_2000743|756|1262|+	507	1	gnl|BL_ORD_ID|15	tmpTY2482_00016 | Escherichia coli O104:H4 str. TY-2482 hypothetical protein (510 nt)	15	510	1	937.372	507	0	1	507	1	507	1	1	507	507	0	507	GTGCAAATAACCGAAGCCTTAATTTCAGAGCCGGGGGAAATCCGGCGTTTTGTTCAGCAGGCGGTGGACCACTGGCCAAATCTGTTGGCATTTCACTTCACGCTCTATTCGGCAGAAGGAATCTATGGTCAACAGATTCAGACATTTTGTAGTTCCTTTCACCGACGGGTACACGAACGTATTACGGAGCATAATCACACGGTCAGCCCATCAGCGCCGGTGGTATTACGCTGGTTGCGGGAACAACATGAAGGAGCACAGATACGATGTCTGTTGCTGCTCAGCCAGACGAGTATTTGCCATCCGCGAGTCGGCGTCATGGCTGATGAAGAATGTGCGCAACTGGTGGATTTACTGCAACAGACCTGGTCGGTGATAAGTGCTGGCGGACAATGCCGG…	GTGCAAATAACCGAAGCCTTAATTTCAGAGCCGGGGGAAATCCGGCGTTTTGTTCAGCAGGCGGTGGACCACTGGCCAAATCTGTTGGCATTTCACTTCACGCTCTATTCGGCAGAAGGAATCTATGGTCAACAGATTCAGACATTTTGTAGTTCCTTTCACCGACGGGTACACGAACGTATTACGGAGCATAATCACACGGTCAGCCCATCAGCGCCGGTGGTATTACGCTGGTTGCGGGAACAACATGAAGGAGCACAGATACGATGTCTGTTGCTGCTCAGCCAGACGAGTATTTGCCATCCGCGAGTCGGCGTCATGGCTGATGAAGAATGTGCGCAACTGGTGGATTTACTGCAACAGACCTGGTCGGTGATAAGTGCTGGCGGACAATGCCGG…	|||||||||||||||||||||||||||||||||||||||||||||||||||||||||||||||||||||||||||||||||||||||||||||||||||||||||||||||||||||||||||||||||||||||||||||||||||||||||||||||||||||||||||||||||||||||||||||||||||||||||||||||||||||||||||||||||||||||||||||||||||||||||||||||||||||||||||||||||||||||||||||||||||||||||||||||||||||||||||||||||||||||||||||||||||||||||||||||||||||||||||||||||||||||||||||||||||||||||||||||…
126	Query_126	35185|BV1_2000743|1318|1902|+	585	1	gnl|BL_ORD_ID|16	tmpTY2482_00017 | Escherichia coli O104:H4 str. TY-2482 hypothetical protein (624 nt)	16	624	1	976.151	528	0	37	567	1	531	1	1	530	530	0	531	ATGCGTACACGAATTGACTATCTTGCAGATAAATACAGTTTTACTGAACTGAATGAATCGCCCCGTCTTCGCCGGCAATGGCAGGATGTCCTGGATGAGTGCCGGCAGACAGAGGCAGGGCCTGAAGAACGGTTGCGTATTGCACTGCTGAATGTGGATTACGTCACCAGTTTTGAACTGCCTTTTCGCTTGCTGCTTACCCGTACACCACAACTGATTGCCGCGCTGCGTGAAGAATGGGACATCAGCCAGAAAAATGTGGTGTTCAACGATAAACGCTTTGGCTGCGTGTACAGCCTGAAGGCCAGTCTTTCCAGTGTGCCGGATACATACCGGTATCATCTGTCTCACCGTATTCGTCGCGTGGTTGGGAATGAAAACACATCATTGCCATATCAG…	ATGCGTACACGAATTGACTATCTTGCAGATAAATACAGTTTTACTGAACTGAATGAATCGCCCCGTCTTCGCCGGCAATGGCAGGATGTCCTGGATGAGTGCCGGCAGACAGAGGCAGGGCCTGAAGAACGGTTGCGTATTGCACTGCTGAATGTGGATTACGTCACCAGTTTTGAACTGCCTTTTCGCTTGCTGCTTACCCGTACACCACAACTGATTGCCGCGCTGCGTGAAGAATGGGACATCAGCCAGAAAAATGTGGTGTTCAACGATAAACGCTTTGGCTGCGTGTACAGCCTGAAGGCCAGTCTTTCCAGTGTGCCGGATACATACCGGTATCATCTGTCTCACCGTATTCGTCGCGTGGTTGGGAATGAAAACACATCATTGCCATATCAG…	|||||||||||||||||||||||||||||||||||||||||||||||||||||||||||||||||||||||||||||||||||||||||||||||||||||||||||||||||||||||||||||||||||||||||||||||||||||||||||||||||||||||||||||||||||||||||||||||||||||||||||||||||||||||||||||||||||||||||||||||||||||||||||||||||||||||||||||||||||||||||||||||||||||||||||||||||||||||||||||||||||||||||||||||||||||||||||||||||||||||||||||||||||||||||||||||||||||||||||||||…
127	Query_127	69073|BV1_2000744|2|381|+	380	1	gnl|BL_ORD_ID|4255	tmpTY2482_04256 | Escherichia coli O104:H4 str. TY-2482 farnesyl diphosphate synthase (900 nt)	4255	900	1	667.761	361	0	1	380	385	762	1	1	376	376	6	382	AATATGCCGGAAGTGTCGGATCGCGACAGAAATTTCGATGATTTCTGAACTGGCGAGCGCCAGCGGTATTGCCGGAATGTGCGGTGGTCAGGCATTAGATTTAGACGCGGAAGGCAAACACGTACCTCTGGACGCGCTTGAGCGTATTCATCGTCATAAAACCGGCGCATTGATTCGCGCCGCCGTTCGCCTTGGTGCATTAAGCGCCGGAGATAAAGGGCGTCGTGCTCTGCCAGTACTCGACAAGTACGCAGAGAGCATCGGCCTTGCCTTCCAGGTTCAGGATGACATCCTGGATGTGGTAGGAGATACTGCAACGTTGGGGAAAACGCCAGGGTGCCGACCAGCAACTTGGTAAAAAGGTACCTAC--TGCACTTCTG	AATATGCCGGAAGTGTCGGATCGCGACAG-AATTTCGATGATTTCTGAACTGGCGAGCGCCAGCGGTATTGCCGGAATGTGCGGTGGTCAGGCATTAGATTTAGACGCGGAAGGCAAACACGTACCTCTGGACGCGCTTGAGCGTATTCATCGTCATAAAACCGGCGCATTGATTCGCGCCGCCGTTCGCCTTGGTGCATTAAGCGCCGGAGATAAAGGGCGTCGTGCTCTGCCAGTACTCGACAAGTACGCAGAGAGCATCGGCCTTGCCTTCCAGGTTCAGGATGACATCCTGGATGTGGTAGGAGATACTGCAACGTTGGG-AAAACGCCAGGGTGCCGACCAGCAACTTGGTAAAA-G-TACCTACCCTGCACTTCTG	||||||||||||||||||||||||||||| |||||||||||||||||||||||||||||||||||||||||||||||||||||||||||||||||||||||||||||||||||||||||||||||||||||||||||||||||||||||||||||||||||||||||||||||||||||||||||||||||||||||||||||||||||||||||||||||||||||||||||||||||||||||||||||||||||||||||||||||||||||||||||||||||||||||||||||||||||||||||||||||||||||| ||||||||||||||||||||||||||||||||||| | ||||||| ||||||||||
128	Query_128	104876|BV1_2002883|1|189|-	189	1	gnl|BL_ORD_ID|4905	tmpTY2482_04906 | Escherichia coli O104:H4 str. TY-2482 hypothetical protein (1938 nt)	4905	1938	1	350.137	189	3.09409e-97	1	189	748	936	1	1	189	189	0	189	TTTGATTTTGGCGGTACGCCGGTAAATCACGCAGCACAGTTTGGTGCGCTGGTTGATAAATTCCGTGCAGACCTGGCGGATATGGCAGGTCAGTGCGTCGGTGGCTCTGCTGGCGGTGTTCCCTGGATATGCGGGGACACGACGTATTTCTGGAAGCAGAAGAACGAATCCACGTACCAGACGGTGTAC	TTTGATTTTGGCGGTACGCCGGTAAATCACGCAGCACAGTTTGGTGCGCTGGTTGATAAATTCCGTGCAGACCTGGCGGATATGGCAGGTCAGTGCGTCGGTGGCTCTGCTGGCGGTGTTCCCTGGATATGCGGGGACACGACGTATTTCTGGAAGCAGAAGAACGAATCCACGTACCAGACGGTGTAC	|||||||||||||||||||||||||||||||||||||||||||||||||||||||||||||||||||||||||||||||||||||||||||||||||||||||||||||||||||||||||||||||||||||||||||||||||||||||||||||||||||||||||||||||||||||||||||||
129	Query_129	109820|BV1_2002884|1|195|+	195	1	gnl|BL_ORD_ID|297	tmpTY2482_00298 | Escherichia coli O104:H4 str. TY-2482 hypothetical protein (1854 nt)	297	1854	1	361.217	195	1.48044e-100	1	195	1507	1701	1	1	195	195	0	195	GTCGTGGCGATGACCGGGACTGGTAACCCGTTCCTGATGTCGTTCTTCACCCAGACCACAGACGGCAAACTGAATCTGATGCATCACAAGAAAGCAGGAAACACAAAGTTGGGCGAGTTCGGGAATTACAGTAACGACTGGCAGACGCTGGAGCTGGTGTTCACCGCCGGCAGTGCCACGGTTACTCCGAAACTG	GTCGTGGCGATGACCGGGACTGGTAACCCGTTCCTGATGTCGTTCTTCACCCAGACCACAGACGGCAAACTGAATCTGATGCATCACAAGAAAGCAGGAAACACAAAGTTGGGCGAGTTCGGGAATTACAGTAACGACTGGCAGACGCTGGAGCTGGTGTTCACCGCCGGCAGTGCCACGGTTACTCCGAAACTG	|||||||||||||||||||||||||||||||||||||||||||||||||||||||||||||||||||||||||||||||||||||||||||||||||||||||||||||||||||||||||||||||||||||||||||||||||||||||||||||||||||||||||||||||||||||||||||||||||||
130	Query_130	124548|BV1_2000741|24|549|-	526	1	gnl|BL_ORD_ID|2954	tmpTY2482_02955 | Escherichia coli O104:H4 str. TY-2482 hypothetical protein (708 nt)	2954	708	1	957.685	518	0	3	526	78	601	1	1	523	523	2	525	TGACTTTTTAACTTGCAGGGTTAAAACATTAAAAAGTTTTTCGTTCGATTGATGATACTAAAGTCATTCTTATTGACACTGCTCGTGGACCTCTTGTACTTAAAGTTTATGCGCCAAAGCATAAAATGACCGAACGTTTCTTAAAATCTTGCATAAAAAAAGATTATTATGAAAATTTAATTTATCAAACCGATCGGGTACGTGGTGAAGGCATCCAATCAATTAATGACTATTTTTTGCTAGCTGAACGTAAAACATTAAATTTCGCTCATTATTATATTATGCTCATTGAGTATATTGAAGGTGTCGGGTTAAATGAGTATTTGGAAATTTCTGAAGATCTGAAGGATCAATTATCAGAATCGATAAAAGAGTTGCATCAGCATGGAATGGTGTCTG…	TGACTTTTTAACTTGCAGGGTTAAAACATT-AAAAGTTTTTCGTTCGATTGATGATACTAAAGTCATTCTTATTGACACTGCTCGTGGACCTCTTGTACTTAAAGTTTATGCGCCAAAGCATAAAATGACCGAACGTTTCTTAAAATCTTGCATAAAAAAAGATTATTATGAAAATTTAATTTATCAAACCGATCGGGTACGTGGTGAAGGCATCCAATCAATTAATGACTATTTTTTGCTAGCTGAACGTAAAACATTAAATTTCGCTCATTATTATATTATGCTCATTGAGTATATTGAAGGTGTCGGGTTAAATGAGTATTTGGAAATTTCTGAAGATCTGAAGGATCAATTATCAGAATCGATAAAAGAGTTGCATCAGCATGGAATGGTGTCTG…	|||||||||||||||||||||||||||||| ||||||||||||||||||||||||||||||||||||||||||||||||||||||||||||||||||||||||||||||||||||||||||||||||||||||||||||||||||||||||||||||||||||||||||||||||||||||||||||||||||||||||||||||||||||||||||||||||||||||||||||||||||||||||||||||||||||||||||||||||||||||||||||||||||||||||||||||||||||||||||||||||||||||||||||||||||||||||||||||||||||||||||||||||||||||||||||||||||||||||||||||||…
131	Query_131	7872|BV1_2000742|355|1920|+	1566	1	gnl|BL_ORD_ID|4538	tmpTY2482_04539 | Escherichia coli O104:H4 str. TY-2482 cytochrome d ubiquinol oxidase subunit 1 (1569 nt)	4538	1569	1	2892.97	1566	0	1	1566	1	1566	1	1	1566	1566	0	1566	ATGTTAGATATAGTCGAACTGTCGCGCTTACAGTTTGCCTTGACCGCGATGTACCACTTCCTTTTTGTGCCACTGACGCTCGGTATGGCGTTCCTGCTGGCCATTATGGAAACGGTCTACGTCCTCTCCGGCAAACAGATTTATAAAGATATGACCAAGTTCTGGGGCAAGTTGTTTGGTATCAACTTCGCTCTGGGTGTGGCTACCGGTCTGACCATGGAGTTCCAGTTCGGGACTAACTGGTCTTACTATTCCCACTATGTAGGGGATATCTTCGGTGCGCCGCTGGCAATCGAAGGTCTGATGGCCTTCTTCCTCGAATCCACCTTTGTAGGTCTGTTCTTCTTCGGTTGGGATCGTCTGGGTAAAGTTCAGCATATGTGTGTCACCTGGCTGGTG…	ATGTTAGATATAGTCGAACTGTCGCGCTTACAGTTTGCCTTGACCGCGATGTACCACTTCCTTTTTGTGCCACTGACGCTCGGTATGGCGTTCCTGCTGGCCATTATGGAAACGGTCTACGTCCTCTCCGGCAAACAGATTTATAAAGATATGACCAAGTTCTGGGGCAAGTTGTTTGGTATCAACTTCGCTCTGGGTGTGGCTACCGGTCTGACCATGGAGTTCCAGTTCGGGACTAACTGGTCTTACTATTCCCACTATGTAGGGGATATCTTCGGTGCGCCGCTGGCAATCGAAGGTCTGATGGCCTTCTTCCTCGAATCCACCTTTGTAGGTCTGTTCTTCTTCGGTTGGGATCGTCTGGGTAAAGTTCAGCATATGTGTGTCACCTGGCTGGTG…	|||||||||||||||||||||||||||||||||||||||||||||||||||||||||||||||||||||||||||||||||||||||||||||||||||||||||||||||||||||||||||||||||||||||||||||||||||||||||||||||||||||||||||||||||||||||||||||||||||||||||||||||||||||||||||||||||||||||||||||||||||||||||||||||||||||||||||||||||||||||||||||||||||||||||||||||||||||||||||||||||||||||||||||||||||||||||||||||||||||||||||||||||||||||||||||||||||||||||||||||…
132	Query_132	793|BV1_2000742|1939|3075|+	1137	1	gnl|BL_ORD_ID|4539	tmpTY2482_04540 | Escherichia coli O104:H4 str. TY-2482 cytochrome d ubiquinol oxidase subunit 2 (1140 nt)	4539	1140	1	2100.76	1137	0	1	1137	1	1137	1	1	1137	1137	0	1137	ATGATCGATTATGAAGTATTGCGTTTTATCTGGTGGCTGCTGGTTGGCGTTCTGCTGATTGGTTTTGCAGTCACTGACGGTTTCGACATGGGGGTGGGCATGCTCACCCGTTTCCTCGGTCGTAACGACACCGAGCGTCGAATTATGATTAACTCCATTGCACCACACTGGGACGGTAACCAGGTTTGGCTGATCACCGCGGGCGGCGCACTCTTTGCTGCCTGGCCGATGGTCTATGCCGCTGCGTTCTCCGGCTTCTATGTGGCGATGATCCTCGTGCTGGCGTCTTTGTTCTTCCGTCCGGTCGGTTTTGACTACCGCTCCAAGATTGAAGAAACCCGCTGGCGTAACATGTGGGACTGGGGCATCTTCATTGGTAGCTTCGTTCCGCCGCTGGTA…	ATGATCGATTATGAAGTATTGCGTTTTATCTGGTGGCTGCTGGTTGGCGTTCTGCTGATTGGTTTTGCAGTCACTGACGGTTTCGACATGGGGGTGGGCATGCTCACCCGTTTCCTCGGTCGTAACGACACCGAGCGTCGAATTATGATTAACTCCATTGCACCACACTGGGACGGTAACCAGGTTTGGCTGATCACCGCGGGCGGCGCACTCTTTGCTGCCTGGCCGATGGTCTATGCCGCTGCGTTCTCCGGCTTCTATGTGGCGATGATCCTCGTGCTGGCGTCTTTGTTCTTCCGTCCGGTCGGTTTTGACTACCGCTCCAAGATTGAAGAAACCCGCTGGCGTAACATGTGGGACTGGGGCATCTTCATTGGTAGCTTCGTTCCGCCGCTGGTA…	|||||||||||||||||||||||||||||||||||||||||||||||||||||||||||||||||||||||||||||||||||||||||||||||||||||||||||||||||||||||||||||||||||||||||||||||||||||||||||||||||||||||||||||||||||||||||||||||||||||||||||||||||||||||||||||||||||||||||||||||||||||||||||||||||||||||||||||||||||||||||||||||||||||||||||||||||||||||||||||||||||||||||||||||||||||||||||||||||||||||||||||||||||||||||||||||||||||||||||||||…
133	Query_133	4655|BV1_2000742|3207|3497|+	291	1	gnl|BL_ORD_ID|4541	tmpTY2482_04542 | Escherichia coli O104:H4 str. TY-2482 cyd operon protein YbgE (294 nt)	4541	294	1	538.495	291	9.8878e-154	1	291	1	291	1	1	291	291	0	291	ATGAGTAAGATTATCGCGACTTTGTATGCGGTAATGGACAAGCGCCCCCTGCGGGCGCTTTCCTTCGTGATGGCGCTTCTGTTAGCAGGATGTATGTTTTGGGACCCATCTCGTTTTGCCGCGAAGACCAGTGAACTGGAAATCTGGCATGGTTTATTGCTGATGTGGGCCGTCTGTGCTGGTGTGATTCACGGCGTGGGCTTTCGTCCGCAGAAGGTTCTTTGGCAAGGGATTTTTTGCCCATTGCTTGCCGATATTGTTCTCATTGTCGGGCTGATTTTCTTCTTCTTT	ATGAGTAAGATTATCGCGACTTTGTATGCGGTAATGGACAAGCGCCCCCTGCGGGCGCTTTCCTTCGTGATGGCGCTTCTGTTAGCAGGATGTATGTTTTGGGACCCATCTCGTTTTGCCGCGAAGACCAGTGAACTGGAAATCTGGCATGGTTTATTGCTGATGTGGGCCGTCTGTGCTGGTGTGATTCACGGCGTGGGCTTTCGTCCGCAGAAGGTTCTTTGGCAAGGGATTTTTTGCCCATTGCTTGCCGATATTGTTCTCATTGTCGGGCTGATTTTCTTCTTCTTT	|||||||||||||||||||||||||||||||||||||||||||||||||||||||||||||||||||||||||||||||||||||||||||||||||||||||||||||||||||||||||||||||||||||||||||||||||||||||||||||||||||||||||||||||||||||||||||||||||||||||||||||||||||||||||||||||||||||||||||||||||||||||||||||||||||||||||||||||||||||||||||||||||||
134	Query_134	4654|BV1_2000742|3650|4051|+	402	1	gnl|BL_ORD_ID|4542	tmpTY2482_04543 | Escherichia coli O104:H4 str. TY-2482 acyl-CoA thioester hydrolase YbgC (405 nt)	4542	405	1	743.473	402	0	1	402	1	402	1	1	402	402	0	402	GTGAATACAACGCTGTTTCGATGGCCGGTTCGCGTCTACTATGAAGATACCGATGCCGGTGGTGTGGTGTACCACGCCAGTTACGTCGCTTTTTATGAAAGAGCACGCACAGAGATGCTGCGTCATCATCACTTCAGTCAGCAGGCGCTGATGGCTGAACGCGTTGCCTTTGTGGTACGTAAAATGACGGTGGAATATTACGCACCTGCGCGGCTCGACGATATGCTCGAAATACAGACTGAAATAACATCAATGCGTGGCACCTCTTTGGTTTTCACGCAACGTATTGTCAACGCCGAGAATACTTTGCTGAATGAAGCAGAGGTTCTGGTTGTTTGCGTTGACCCACTCAAAATGAAGCCTCGTGCGCTTCCCAAGTCTATTGTCGCGGAGTTTAAG…	GTGAATACAACGCTGTTTCGATGGCCGGTTCGCGTCTACTATGAAGATACCGATGCCGGTGGTGTGGTGTACCACGCCAGTTACGTCGCTTTTTATGAAAGAGCACGCACAGAGATGCTGCGTCATCATCACTTCAGTCAGCAGGCGCTGATGGCTGAACGCGTTGCCTTTGTGGTACGTAAAATGACGGTGGAATATTACGCACCTGCGCGGCTCGACGATATGCTCGAAATACAGACTGAAATAACATCAATGCGTGGCACCTCTTTGGTTTTCACGCAACGTATTGTCAACGCCGAGAATACTTTGCTGAATGAAGCAGAGGTTCTGGTTGTTTGCGTTGACCCACTCAAAATGAAGCCTCGTGCGCTTCCCAAGTCTATTGTCGCGGAGTTTAAG…	|||||||||||||||||||||||||||||||||||||||||||||||||||||||||||||||||||||||||||||||||||||||||||||||||||||||||||||||||||||||||||||||||||||||||||||||||||||||||||||||||||||||||||||||||||||||||||||||||||||||||||||||||||||||||||||||||||||||||||||||||||||||||||||||||||||||||||||||||||||||||||||||||||||||||||||||||||||||||||||||||||||||||||||||||||||||||||||||||||||||||||||||||||||||||||||||||||||||||||||||…
135	Query_135	4254|BV1_2000742|4051|4743|+	693	1	gnl|BL_ORD_ID|4543	tmpTY2482_04544 | Escherichia coli O104:H4 str. TY-2482 protein tolQ (693 nt)	4543	693	1	1260.54	682	0	1	693	1	690	1	1	690	690	3	693	GTGACTGACATGAATATCCTTGATTTGTTCCTGAAGGCTAGCCTTCTGGTTAAACTTATCATGTTGATTTTGATTGGTTTTTCAATCGCATCTTGGGCCATTATTATCCAGCGGACCCGTATTCTTAACGCAGCGGCGCGCGAAGCCGAAGCGTTTGAAGATAAATTCTGGTCTGGAATCGAACTCTCTCGCCTCTATCAAGAGAGCCCAGGGGAAACGGGATAATCTGACTGGTTCGGAACAAATCTTTTACAGCGGGTTCAAAGAGTTTGTGCGCCTGCATCGTGCCAATAGCCATGCGCCGGAAGCCGTAGTGGAAGGGGGCGTCGCGTGCTATGCGTATCTCCCATGAACCGTGAACTTGAAAATCTGGAAACGCACATTCCGTTCCTCGGTACG…	GTGACTGACATGAATATCCTTGATTTGTTCCTGAAGGCTAGCCTTCTGGTTAAACTTATCATGTTGATTTTGATTGGTTTTTCAATCGCATCTTGGGCCATTATTATCCAGCGGACCCGTATTCTTAACGCAGCGGCGCGCGAAGCCGAAGCGTTTGAAGATAAATTCTGGTCTGGAATCGAACTCTCTCGCCTCTATCAAGAGAGCC-AGGGGAAACGGGATAATCTGACTGGTTCGGAACAAATCTTTTACAGCGGGTTCAAAGAGTTTGTGCGCCTGCATCGTGCCAATAGCCATGCGCCGGAAGCCGTAGTGGAAGGGG-CGTCGCGTGCTATGCGTATCTCC-ATGAACCGTGAACTTGAAAATCTGGAAACGCACATTCCGTTCCTCGGTACG…	|||||||||||||||||||||||||||||||||||||||||||||||||||||||||||||||||||||||||||||||||||||||||||||||||||||||||||||||||||||||||||||||||||||||||||||||||||||||||||||||||||||||||||||||||||||||||||||||||||||||||||||||| |||||||||||||||||||||||||||||||||||||||||||||||||||||||||||||||||||||||||||||||||||||||||||||||||||||||||||||||||| ||||||||||||||||||||||| |||||||||||||||||||||||||||||||||||||||||||||||||||…
136	Query_136	4255|BV1_2000742|4750|5175|+	426	1	gnl|BL_ORD_ID|4544	tmpTY2482_04545 | Escherichia coli O104:H4 str. TY-2482 protein tolR (429 nt)	4544	429	1	787.793	426	0	1	426	1	426	1	1	426	426	0	426	ATGGCCAGAGCGCGTGGACGAGGTCGTCGCGATCTCAAGTCCGAAATCAACATTGTACCGTTGCTGGACGTACTGCTGGTGCTGTTGCTGATCTTTATGGCGACAGCGCCCATCATCACCCAGAGCGTGGAGGTCGATCTGCCAGACGCTACTGAATCACAGGCGGTGAGCAGTAACGATAATCCGCCAGTGATTGTTGAAGTGTCTGGTATTGGTCAGTACACCGTGGTGGTTGAGAAAGATCGCCTGGAGCGTTTACCACCAGAGCAGGTGGTGGCGGAAGTGTCCAGCCGTTTCAAGGCCAACCCGAAAACGGTCTTTCTGATCGGTGGCGCAAAAGATGTGCCTTACGATGAAATAATTAAAGCACTGAACTTGTTACATAGTGCGGGTGTGAAA…	ATGGCCAGAGCGCGTGGACGAGGTCGTCGCGATCTCAAGTCCGAAATCAACATTGTACCGTTGCTGGACGTACTGCTGGTGCTGTTGCTGATCTTTATGGCGACAGCGCCCATCATCACCCAGAGCGTGGAGGTCGATCTGCCAGACGCTACTGAATCACAGGCGGTGAGCAGTAACGATAATCCGCCAGTGATTGTTGAAGTGTCTGGTATTGGTCAGTACACCGTGGTGGTTGAGAAAGATCGCCTGGAGCGTTTACCACCAGAGCAGGTGGTGGCGGAAGTGTCCAGCCGTTTCAAGGCCAACCCGAAAACGGTCTTTCTGATCGGTGGCGCAAAAGATGTGCCTTACGATGAAATAATTAAAGCACTGAACTTGTTACATAGTGCGGGTGTGAAA…	|||||||||||||||||||||||||||||||||||||||||||||||||||||||||||||||||||||||||||||||||||||||||||||||||||||||||||||||||||||||||||||||||||||||||||||||||||||||||||||||||||||||||||||||||||||||||||||||||||||||||||||||||||||||||||||||||||||||||||||||||||||||||||||||||||||||||||||||||||||||||||||||||||||||||||||||||||||||||||||||||||||||||||||||||||||||||||||||||||||||||||||||||||||||||||||||||||||||||||||||…
137	Query_137	92873|BV1_2000742|5243|5818|+	576	1	gnl|BL_ORD_ID|4545	tmpTY2482_04546 | Escherichia coli O104:H4 str. TY-2482 protein tolA (1266 nt)	4545	1266	1	1059.25	573	0	1	576	1	577	1	1	576	576	1	577	GTGTCAAAGGCAACCGAACAAAACGACAAGCTCAAGCGGGCGATAATTATTTCAGCAGTGCTGCATGTCATCTTATTTGCGGCGCTGATCTGGAGTTCGTTCGATGAGAATATAGAAGCTTCAGCCGGAGGCGGCGGTGGTTCGTCCATCGACGCTGTCATGGTTGATTCAGGTGCGGTAGTTGAGCAGTACAAACGCATGCAAAGCCAGGAATCAAGCGCGAAGCGTTCTGATGAACAGCGCAAGATGAAGGAACAGCAGGCTGCTGAAGAACTGCGTGAGAAACAAGCGGCTGAACAGGAACGCCTGAAGCAACTTGAGAAAGAGCGGTTAGCGGCTCAGGAGCAGAAAAAGCAGGCTGAAGAAGCCGCAAAACAGGCCGAGTTAAAGCAGAAGCAA…	GTGTCAAAGGCAACCGAACAAAACGACAAGCTCAAGCGGGCGATAATTATTTCAGCAGTGCTGCATGTCATCTTATTTGCGGCGCTGATCTGGAGTTCGTTCGATGAGAATATAGAAGCTTCAGCCGGAGGCGGCGGTGGTTCGTCCATCGACGCTGTCATGGTTGATTCAGGTGCGGTAGTTGAGCAGTACAAACGCATGCAAAGCCAGGAATCAAGCGCGAAGCGTTCTGATGAACAGCGCAAGATGAAGGAACAGCAGGCTGCTGAAGAACTGCGTGAGAAACAAGCGGCTGAACAGGAACGCCTGAAGCAACTTGAGAAAGAGCGGTTAGCGGCTCAGGAGCAGAAAAAGCAGGCTGAAGAAGCCGCAAAACAGGCCGAGTTAAAGCAGAAGCAA…	|||||||||||||||||||||||||||||||||||||||||||||||||||||||||||||||||||||||||||||||||||||||||||||||||||||||||||||||||||||||||||||||||||||||||||||||||||||||||||||||||||||||||||||||||||||||||||||||||||||||||||||||||||||||||||||||||||||||||||||||||||||||||||||||||||||||||||||||||||||||||||||||||||||||||||||||||||||||||||||||||||||||||||||||||||||||||||||||||||||||||||||||||||||||||||||||||||||||||||||||…
138	Query_138	4828|BV1_2000747|198|2128|+	1931	1	gnl|BL_ORD_ID|928	tmpTY2482_00929 | Escherichia coli O104:H4 str. TY-2482 hypothetical protein (1935 nt)	928	1935	1	3561.46	1928	0	1	1931	1	1932	1	1	1931	1931	1	1932	ATGAATATATTCGATCACTATCGCCAGCGATATGAAGCTGCCAAGGACGAAGAGTTCACACTGCAGGAGTTTCTTACCACTTGTCGGCAAGATCGCAGTGCTTATGCCAACGCGGCTGAGCGGCTATTGATGGCTATCGGTGAGCCTGTCATGGTCGATACAGCCCAGGAACCCAGACTTTCTCGACTCTTTTCTAACCGGGTCATTGCACGTTATCCGGCGTTTGAAGAGTTTTACGGCATGGAAGACGCGATTGAACAGATTGTCTCTTATCTGAAACACGCGGCTCA-GGGCTGGAAGAGAAGAAACAAATCCTGTATCTGCTGGGGCCTGTGGGTGGGGGTAAATCATCGCTTGCTGAGCGACTGAAATCATTAATGCAGCTCGTACCAATTTAT…	ATGAATATATTCGATCACTATCGCCAGCGATATGAAGCTGCCAAGGACGAAGAGTTCACACTGCAGGAGTTTCTTACCACTTGTCGGCAAGATCGCAGTGCTTATGCCAACGCGGCTGAGCGGCTATTGATGGCTATCGGTGAGCCTGTCATGGTCGATACAGCCCAGGAACCCAGACTTTCTCGACTCTTTTCTAACCGGGTCATTGCACGTTATCCGGCGTTTGAAGAGTTTTACGGCATGGAAGACGCGATTGAACAGATTGTCTCTTATCTGAAACACGCGGCTCAGGGGCTGGAAGAGAAGAAACAAATCCTGTATCTGCTGGGGCCTGTGGGTGGGGGTAAATCATCGCTTGCTGAGCGACTGAAATCATTAATGCAGCTCGTACCAATTTAT…	|||||||||||||||||||||||||||||||||||||||||||||||||||||||||||||||||||||||||||||||||||||||||||||||||||||||||||||||||||||||||||||||||||||||||||||||||||||||||||||||||||||||||||||||||||||||||||||||||||||||||||||||||||||||||||||||||||||||||||||||||||||||||||||||||||||||||||||||||||||||||||||||||| ||||||||||||||||||||||||||||||||||||||||||||||||||||||||||||||||||||||||||||||||||||||||||||||||||||||||||||…
139	Query_139	4830|BV1_2000747|2244|3525|+	1282	1	gnl|BL_ORD_ID|929	tmpTY2482_00930 | Escherichia coli O104:H4 str. TY-2482 UPF0229 protein yeaH (1284 nt)	929	1284	1	2361.14	1278	0	1	1282	1	1281	1	1	1281	1281	1	1282	ATGACCTGGTTTATTGACCGGCGTCTGAACGGCAAAAACAAAAGCATGGTGAATCGCCAGCGTTTTTTACGCCGTTATAAAGCGCAAATTAAACAGTCGATCTCCGAGGCCATTAATAAGCGTTCGGTGACTGACGTCGACAGCGGCGAATCCGTATCCATTCCCACGGAAGATATTAGCGAACCGATGTTTCATCAGGGGCGTGGCGGTCTGCGCCACCGCGTGCATCCGGGCAATGACCATTTCGTCCAGAACGACCGAATTGAACGTCCCCAGGGTGGCGGCGGAGGTTCCGGCAGTGGTCAGGGCCAGGCCAGCCAGGATGGTGAAGGTCAGGATGAATTTGTCTTTCAGATTTCGAAAGATGAGTATCTTGATTTGCTCTTTGAAGATTTGGCC…	ATGACCTGGTTTATTGACCGGCGTCTGAACGGCAAAAACAAAAGCATGGTGAATCGCCAGCGTTTTTTACGCCGTTATAAAGCGCAAATTAAACAGTCGATCTCCGAGGCCATTAATAAGCGTTCGGTGACTGACGTCGACAGCGGCGAATCCGTATCCATTCCCACGGAAGATATTAGCGAACCGATGTTTCATCAGGGGCGTGGCGGTCTGCGCCACCGCGTGCATCCGGGCAATGACCATTTCGTCCAGAACGACCGAATTGAACGTCCCCAGGGTGGCGGCGGAGGTTCCGGCAGTGGTCAGGGCCAGGCCAGCCAGGATGGTGAAGGTCAGGATGAATTTGTCTTTCAGATTTCGAAAGATGAGTATCTTGATTTGCTCTTTGAAGATTTGGCC…	|||||||||||||||||||||||||||||||||||||||||||||||||||||||||||||||||||||||||||||||||||||||||||||||||||||||||||||||||||||||||||||||||||||||||||||||||||||||||||||||||||||||||||||||||||||||||||||||||||||||||||||||||||||||||||||||||||||||||||||||||||||||||||||||||||||||||||||||||||||||||||||||||||||||||||||||||||||||||||||||||||||||||||||||||||||||||||||||||||||||||||||||||||||||||||||||||||||||||||||||…
140	Query_140	62674|BV1_2000747|3675|4251|+	577	1	gnl|BL_ORD_ID|930	tmpTY2482_00931 | Escherichia coli O104:H4 str. TY-2482 inner membrane protein YeaI (1476 nt)	930	1476	1	1059.25	573	0	1	577	1	576	1	1	576	576	1	577	ATGATTCAGTCAACACGTATTTCCATGGGGTTATTCTTTAAATATTGTTTATCGTTAACGAAAATTGATCCTGGTCAAAACTATATATCTCTGCCATCAATAAAATCCAGCACTCACATTGCTCTCCTTTTTATGGTTTCTATGGGTACACAAAAATTAAAAGCTCAAAGCTTTTTTATTTTCAGTTTATTGCTGACGTTAATTTTATTTTGCATCACCACATTATATAACGAAAACACAAATGTAAAAACTCATCCCACAGATGAATTACCTGATGGTTGTTGTGGCTTTGTTTTTCCTTAACGCCGTCATTTTTCTTTTCATGTTAATGAAATATTTCACTAACAAACAAATTTTACCAACACTCATTTTAAGCCTTGCATTTTTAAGTGGCCTTAT…	ATGATTCAGTCAACACGTATTTCCATGGGGTTATTCTTTAAATATTGTTTATCGTTAACGAAAATTGATCCTGGTCAAAACTATATATCTCTGCCATCAATAAAATCCAGCACTCACATTGCTCTCCTTTTTATGGTTTCTATGGGTACACAAAAATTAAAAGCTCAAAGCTTTTTTATTTTCAGTTTATTGCTGACGTTAATTTTATTTTGCATCACCACATTATATAACGAAAACACAAATGTAAAA-CTCATCCCACAGATGAATTACCTGATGGTTGTTGTGGCTTTGTTTTTCCTTAACGCCGTCATTTTTCTTTTCATGTTAATGAAATATTTCACTAACAAACAAATTTTACCAACACTCATTTTAAGCCTTGCATTTTTAAGTGGCCTTAT…	||||||||||||||||||||||||||||||||||||||||||||||||||||||||||||||||||||||||||||||||||||||||||||||||||||||||||||||||||||||||||||||||||||||||||||||||||||||||||||||||||||||||||||||||||||||||||||||||||||||||||||||||||||||||||||||||||||||||||||||||||||||||| |||||||||||||||||||||||||||||||||||||||||||||||||||||||||||||||||||||||||||||||||||||||||||||||||||||||||||||||||||||||||||||||||||||||||||||||||||||…
141	Query_141	19833|BV1_2000748|316|1194|+	879	1	gnl|BL_ORD_ID|791	tmpTY2482_00792 | Escherichia coli O104:H4 str. TY-2482 putative electron transfer flavoprotein subunit ydiQ (765 nt)	791	765	1	1408.27	762	0	118	879	1	762	1	1	762	762	0	762	ATGAAAATAATAACCTGCTTTAAGCTGGTGCCTGAAGAACAGGACATTGTTGTCACTCCAGAATACACCCTGAATTTCGACAATGCCGACGCCAAAATCAGCCAGTTCGATCTCAATGCCATTGAAGCTGCAAGCCAGCTTGCAACAGATGACGATGAGATAGCCGCGCTGACCGTTGGCGGCTCATTGTTGCAGAACTCGAAAGTGCGCAAAGACGTGCTATCCCGCGGGCCGCACAGCCTGTATTTGGTGCAGGATGCGCAACTTGAACATGCACTGCCTCTCGATACCGCAAAAGCGCTGGCGGCAGCAGTTGAAAAGATCGGCTTCGATTTACTGATCTTTGGTGAAGGTTCCGGCGACCTTTATGCCCAGCAGGTTGGCTTGCTGGTCGGAGAA…	ATGAAAATAATAACCTGCTTTAAGCTGGTGCCTGAAGAACAGGACATTGTTGTCACTCCAGAATACACCCTGAATTTCGACAATGCCGACGCCAAAATCAGCCAGTTCGATCTCAATGCCATTGAAGCTGCAAGCCAGCTTGCAACAGATGACGATGAGATAGCCGCGCTGACCGTTGGCGGCTCATTGTTGCAGAACTCGAAAGTGCGCAAAGACGTGCTATCCCGCGGGCCGCACAGCCTGTATTTGGTGCAGGATGCGCAACTTGAACATGCACTGCCTCTCGATACCGCAAAAGCGCTGGCGGCAGCAGTTGAAAAGATCGGCTTCGATTTACTGATCTTTGGTGAAGGTTCCGGCGACCTTTATGCCCAGCAGGTTGGCTTGCTGGTCGGAGAA…	|||||||||||||||||||||||||||||||||||||||||||||||||||||||||||||||||||||||||||||||||||||||||||||||||||||||||||||||||||||||||||||||||||||||||||||||||||||||||||||||||||||||||||||||||||||||||||||||||||||||||||||||||||||||||||||||||||||||||||||||||||||||||||||||||||||||||||||||||||||||||||||||||||||||||||||||||||||||||||||||||||||||||||||||||||||||||||||||||||||||||||||||||||||||||||||||||||||||||||||||…
142	Query_142	68899|BV1_2000748|1217|2153|+	937	1	gnl|BL_ORD_ID|792	tmpTY2482_00793 | Escherichia coli O104:H4 str. TY-2482 putative electron transfer flavoprotein subunit ydiR (939 nt)	792	939	1	1724.04	933	0	1	937	1	936	1	1	936	936	1	937	ATGAGTCAATTAAACAGCGTCTGGGTCTTTAGCGATAATCCTGAACGTTATGCTGAACTGTTTGGCGGCGCTCAGCAATGGGGCCAACAGGTGTATGCCATTGTACAAAATACCGACCAGGCGCAGGCAGTTATGCCTTATGGTCCAAAATGTATTTTATGTTCTTGAGCAAAACGACGCGCTGCAACGCACTGAAAATTACGCCGAAAGCATTGCTGCCCTGCTGAAAGATAAACACCCCGCTATGTTGCTGTTGGCCGCGACGAAACGTGGTAAAGCTCTGGCAGCACGGTTAAGTGTGCAACTGAATGCGGCGCTGGTGAACGATGCCACGGCGGTGGATATTGTCGATGGTCACATTTGCGCCGAACACCGGATGTATGGCGGGTTAGCGTTCGC…	ATGAGTCAATTAAACAGCGTCTGGGTCTTTAGCGATAATCCTGAACGTTATGCTGAACTGTTTGGCGGCGCTCAGCAATGGGGCCAACAGGTGTATGCCATTGTACAAAATACCGACCAGGCGCAGGCAGTTATGCCTTATGGTCCAAAATGTA-TTTATGTTCTTGAGCAAAACGACGCGCTGCAACGCACTGAAAATTACGCCGAAAGCATTGCTGCCCTGCTGAAAGATAAACACCCCGCTATGTTGCTGTTGGCCGCGACGAAACGTGGTAAAGCTCTGGCAGCACGGTTAAGTGTGCAACTGAATGCGGCGCTGGTGAACGATGCCACGGCGGTGGATATTGTCGATGGTCACATTTGCGCCGAACACCGGATGTATGGCGGGTTAGCGTTCGC…	|||||||||||||||||||||||||||||||||||||||||||||||||||||||||||||||||||||||||||||||||||||||||||||||||||||||||||||||||||||||||||||||||||||||||||||||||||||||||| ||||||||||||||||||||||||||||||||||||||||||||||||||||||||||||||||||||||||||||||||||||||||||||||||||||||||||||||||||||||||||||||||||||||||||||||||||||||||||||||||||||||||||||||||||||||||||||||||||||||||||||||||||||||||||||||||||||||||||||||||||||…
143	Query_143	8208|BV1_2000748|2213|3502|+	1290	1	gnl|BL_ORD_ID|793	tmpTY2482_00794 | Escherichia coli O104:H4 str. TY-2482 hypothetical protein (1290 nt)	793	1290	1	2362.99	1279	0	1	1290	1	1287	1	1	1287	1287	3	1290	ATGTCGGAAGACAAATTTGATGCCATTGTGGTCGGTGCGGGCGTTGCTGGTAGCGTTGCCGCACTGGTCATGGCGCGAGCCGGGCTGGATGTCCTGGTGATAGAACGCGGCGACAGTGCCGGATGTAAAAACATGACCGGCGGGCGTCTTTATGCCCACACACTTGAAGCAATCATTCCAGGCTTTGCAGTATCAGCGCCGGTAGAACGCAAGGTCACACGCGAGAAAATCTCCTTCTTAACCGAAGAAAGCGCCGTTACCCTCGATTTTCACCGCGAGCAACCAGATGTTCCGCAACACGCATCTTATACCGTATTGCGTAATCGTCTGGACCCGTGGTTGATGGAACAAGCCGAGCAGGCGGGCGCGCAGTTTATCCCAGGCGTTCGCGTCGATGCG…	ATGTCGGAAGACAAATTTGATGCCATTGTGGTCGGTGCGGGCGTTGCTGGTAGCGTTGCCGCACTGGTCATGGCGCGAGCCGGGCTGGATGTCCTGGTGATAGAACGCGGCGACAGTGCCGGATGTAAAAACATGACCGGCGGGCGTCTTTATGCCCACACACTTGAAGCAATCATTCCAGGCTTTGCAGTATCAGCGCCGGTAGAACGCAAGGTCACACGCGAGAAAATCTCCTTCTTAACCGAAGAAAGCGCCGTTACCCTCGATTTTCACCGCGAGCAACCAGATGTTCCGCAACACGCATCTTATACCGTATTGCGTAATCGTCTGGACCCGTGGTTGATGGAACAAGCCGAGCAGGCGGGCGCGCAGTTTATCCCAGGCGTTCGCGTCGATGCG…	|||||||||||||||||||||||||||||||||||||||||||||||||||||||||||||||||||||||||||||||||||||||||||||||||||||||||||||||||||||||||||||||||||||||||||||||||||||||||||||||||||||||||||||||||||||||||||||||||||||||||||||||||||||||||||||||||||||||||||||||||||||||||||||||||||||||||||||||||||||||||||||||||||||||||||||||||||||||||||||||||||||||||||||||||||||||||||||||||||||||||||||||||||||||||||||||||||||||||||||||…
144	Query_144	8316|BV1_2000748|3502|3792|+	291	1	gnl|BL_ORD_ID|794	tmpTY2482_00795 | Escherichia coli O104:H4 str. TY-2482 ferredoxin-like protein ydiT (294 nt)	794	294	1	538.495	291	9.8878e-154	1	291	1	291	1	1	291	291	0	291	ATGAGCCAGAACGCTACGGTTAACGTCGACATCAAATTAGGCGTCAATAAATTCCATGTTGATGAGGGCCACCCGCATATCATTCTGGCGGCAAATCCCGATATCAATGAATTCCGTAAATTAATGAAAGCCTGCCCTGCCGGACTTTATAAGCAGGATGACGCCGGCAACATTCATTTTGATTCTGCCGGTTGTCTGGAGTGCGGCACCTGTCGGGTGCTGTGCGGTAACACTATTCTCGAACAGTGGCAATATCCCGCAGGCACCTTCGGTATTGATTTTCGCTACGGC	ATGAGCCAGAACGCTACGGTTAACGTCGACATCAAATTAGGCGTCAATAAATTCCATGTTGATGAGGGCCACCCGCATATCATTCTGGCGGCAAATCCCGATATCAATGAATTCCGTAAATTAATGAAAGCCTGCCCTGCCGGACTTTATAAGCAGGATGACGCCGGCAACATTCATTTTGATTCTGCCGGTTGTCTGGAGTGCGGCACCTGTCGGGTGCTGTGCGGTAACACTATTCTCGAACAGTGGCAATATCCCGCAGGCACCTTCGGTATTGATTTTCGCTACGGC	|||||||||||||||||||||||||||||||||||||||||||||||||||||||||||||||||||||||||||||||||||||||||||||||||||||||||||||||||||||||||||||||||||||||||||||||||||||||||||||||||||||||||||||||||||||||||||||||||||||||||||||||||||||||||||||||||||||||||||||||||||||||||||||||||||||||||||||||||||||||||||||||||||
145	Query_145	17226|BV1_2000748|3798|4828|+	1031	1	gnl|BL_ORD_ID|795	tmpTY2482_00796 | Escherichia coli O104:H4 str. TY-2482 short-chain-fatty-acid-CoA ligase (1647 nt)	795	1647	1	1781.29	964	0	55	1031	1	975	1	1	974	974	4	978	ATGAAAGTGACATTAACGTTCAACGAACAACGTCGTGCGGCGTATCGTCAGCAAGGGCTATGGGGCGATGCTTCGCTGGCCGATTACTGGCAGCAGACCGCTCGTGCGATGCCAGACAAAATTGCCGTGGTCGATAATCATGGAGCATCGTACACCTATAGCGCGCTCGATCACGCCGCGAGCTGTCTGGCAAACTGGATGTTAGCGAAGGGTATTGAATCAGGCGATCGCATCGCATTTCAACTGCCTGGCTGGTGTGAATTTACTGTTATCTATCTTGCATGCCTGAAAATCGGTGCGGTTTCCGTACCGCTGTTGCCTTCCTGGCGGGAAGCAGAACTGGTATGGGTGCTCAATAAGTGTCAGGCAAAAATGTTCTTTGCACCGACGTTGTTTAAA…	ATGAAAGTGACATTAACGTTCAACGAACAACGTCGTGCGGCGTATCGTCAGCAAGGGCTATGGGGCGATGCTTCGCTGGCCGATTACTGGCAGCAGACCGCTCGTGCGATGCCAGACAAAATTGCCGTGGTCGATAATCATGGAGCATCGTACACCTATAGCGCGCTCGATCACGCCGCGAGCTGTCTGGCAAACTGGATGTTAGCGAAGGGTATTGAATCAGGCGATCGCATCGCATTTCAACTGCCTGGCTGGTGTGAATTTACTGTTATCTATCTTGCATGCCTGAAAATCGGTGCGGTTTCCGTACCGCTGTTGCCTTCCTGGCGGGAAGCAGAACTGGTATGGGTGCTCAATAAGTGTCAGGCAAAAATGTTCTTTGCACCGACGTTGTTTAAA…	|||||||||||||||||||||||||||||||||||||||||||||||||||||||||||||||||||||||||||||||||||||||||||||||||||||||||||||||||||||||||||||||||||||||||||||||||||||||||||||||||||||||||||||||||||||||||||||||||||||||||||||||||||||||||||||||||||||||||||||||||||||||||||||||||||||||||||||||||||||||||||||||||||||||||||||||||||||||||||||||||||||||||||||||||||||||||||||||||||||||||||||||||||||||||||||||||||||||||||||||…
146	Query_146	2442|BV1_2000745|2|391|+	390	1	gnl|BL_ORD_ID|4025	tmpTY2482_04026 | Escherichia coli O104:H4 str. TY-2482 D-methionine transport system permease metI (654 nt)	4025	654	1	721.314	390	0	1	390	262	651	1	1	390	390	0	390	GGTTTGCAGGCAGCGATTGTTCCGTTAACCGTTGGTGCAGCACCGTTTATTGCCCGTATGGTCGAGAACGCTCTGCTGGAGATCCCAACCGGGTTAATTGAAGCTTCCCGCGCAATGGGTGCCACGCCGATGCAGATCGTCCGTAAAGTGCTGTTACCGGAAGCATTGCCGGGTCTGGTGAATGCGGCAACTATCACCCTGATTACCCTGGTCGGTTATTCCGCGATGGGTGGTGCAGTCGGTGCCGGTGGTTTAGGTCAGATTGGCTATCAGTATGGCTACATCGGCTATAACGCGACGGTGATGAATACGGTACTGGTATTGCTGGTCATTCTGGTTTATTTAATTCAGTTCGCAGGCGACCGCATCGTCCGGGCTGTCACTCGCAAG	GGTTTGCAGGCAGCGATTGTTCCGTTAACCGTTGGTGCAGCACCGTTTATTGCCCGTATGGTCGAGAACGCTCTGCTGGAGATCCCAACCGGGTTAATTGAAGCTTCCCGCGCAATGGGTGCCACGCCGATGCAGATCGTCCGTAAAGTGCTGTTACCGGAAGCATTGCCGGGTCTGGTGAATGCGGCAACTATCACCCTGATTACCCTGGTCGGTTATTCCGCGATGGGTGGTGCAGTCGGTGCCGGTGGTTTAGGTCAGATTGGCTATCAGTATGGCTACATCGGCTATAACGCGACGGTGATGAATACGGTACTGGTATTGCTGGTCATTCTGGTTTATTTAATTCAGTTCGCAGGCGACCGCATCGTCCGGGCTGTCACTCGCAAG	||||||||||||||||||||||||||||||||||||||||||||||||||||||||||||||||||||||||||||||||||||||||||||||||||||||||||||||||||||||||||||||||||||||||||||||||||||||||||||||||||||||||||||||||||||||||||||||||||||||||||||||||||||||||||||||||||||||||||||||||||||||||||||||||||||||||||||||||||||||||||||||||||||||||||||||||||||||||||||||||||||||||||||||||||||||||||||||||||||||||||||||||||||||||||||||||||||||
147	Query_147	65644|BV1_2000745|434|1246|+	813	1	gnl|BL_ORD_ID|4024	tmpTY2482_04025 | Escherichia coli O104:H4 str. TY-2482 D-methionine-binding lipoprotein metQ (816 nt)	4024	816	1	1502.45	813	0	1	813	1	813	1	1	813	813	0	813	ATGGCGTTCAAATTCAAAACCTTTGCGGCAGTGGGAGCCCTGATTGGATCACTGGCACTGGTAGGCTGCGGTCAGGATGAAAAAGATCCAAACCACATTAAAGTCGGCGTGATTGTTGGTGCCGAACAGCAGGTAGCAGAAGTCGCGCAGAAAGTTGCGAAAGACAAATATGGCCTGGACGTTGAGCTGGTAACCTTCAACGACTATGTTCTGCCAAACGAAGCATTGAGCAAAGGCGATATCGACGCCAACGCCTTCCAGCATAAACCGTACCTTGATCAGCAACTGAAAGATCGTGGCTACAAACTGGTCGCAGTAGGCAACACTTTTGTTTATCCGATTGCTGGTTACTCCAAGAAAATCAAATCACTGGATGAACTGCAGGATGGTTCGCAGGTT…	ATGGCGTTCAAATTCAAAACCTTTGCGGCAGTGGGAGCCCTGATTGGATCACTGGCACTGGTAGGCTGCGGTCAGGATGAAAAAGATCCAAACCACATTAAAGTCGGCGTGATTGTTGGTGCCGAACAGCAGGTAGCAGAAGTCGCGCAGAAAGTTGCGAAAGACAAATATGGCCTGGACGTTGAGCTGGTAACCTTCAACGACTATGTTCTGCCAAACGAAGCATTGAGCAAAGGCGATATCGACGCCAACGCCTTCCAGCATAAACCGTACCTTGATCAGCAACTGAAAGATCGTGGCTACAAACTGGTCGCAGTAGGCAACACTTTTGTTTATCCGATTGCTGGTTACTCCAAGAAAATCAAATCACTGGATGAACTGCAGGATGGTTCGCAGGTT…	|||||||||||||||||||||||||||||||||||||||||||||||||||||||||||||||||||||||||||||||||||||||||||||||||||||||||||||||||||||||||||||||||||||||||||||||||||||||||||||||||||||||||||||||||||||||||||||||||||||||||||||||||||||||||||||||||||||||||||||||||||||||||||||||||||||||||||||||||||||||||||||||||||||||||||||||||||||||||||||||||||||||||||||||||||||||||||||||||||||||||||||||||||||||||||||||||||||||||||||||…
148	Query_148	118068|BV1_2000745|1367|1768|+	402	1	gnl|BL_ORD_ID|4023	tmpTY2482_04024 | Escherichia coli O104:H4 str. TY-2482 protein rcsF (405 nt)	4023	405	1	743.473	402	0	1	402	1	402	1	1	402	402	0	402	ATGCGTGCTTTACCGATCTGTTTAGTAGCACTCATGCTAAGCGGCTGTTCCATGTTAAGCAGATCCCCTGTCGAACCCGTTCAAAGCACTGCACCCCAGCCGAAAGCGGAGCCTGCAAAACCGAAAGCGCCGCGCGCCACGCCGGTCCGAATTTATACCAATGCAGAAGAATTAGTCGGCAAACCGTTCCGCGATCTCGGTGAAGTCAGTGGCGATTCTTGCCAGGCCTCCAATCAGGACTCTCCGCCGAGCATTCCAACCGCGCGTAAGCGGATGCAAATCAACGCCTCTAAAATGAAAGCCAATGCGGTATTACTGCATAGCTGCGAAGTCACCAGCGGTACGCCAGGCTGCTATCGTCAGGCTGTATGTATCGGCTCTGCGCTTAACATTACGGCG…	ATGCGTGCTTTACCGATCTGTTTAGTAGCACTCATGCTAAGCGGCTGTTCCATGTTAAGCAGATCCCCTGTCGAACCCGTTCAAAGCACTGCACCCCAGCCGAAAGCGGAGCCTGCAAAACCGAAAGCGCCGCGCGCCACGCCGGTCCGAATTTATACCAATGCAGAAGAATTAGTCGGCAAACCGTTCCGCGATCTCGGTGAAGTCAGTGGCGATTCTTGCCAGGCCTCCAATCAGGACTCTCCGCCGAGCATTCCAACCGCGCGTAAGCGGATGCAAATCAACGCCTCTAAAATGAAAGCCAATGCGGTATTACTGCATAGCTGCGAAGTCACCAGCGGTACGCCAGGCTGCTATCGTCAGGCTGTATGTATCGGCTCTGCGCTTAACATTACGGCG…	|||||||||||||||||||||||||||||||||||||||||||||||||||||||||||||||||||||||||||||||||||||||||||||||||||||||||||||||||||||||||||||||||||||||||||||||||||||||||||||||||||||||||||||||||||||||||||||||||||||||||||||||||||||||||||||||||||||||||||||||||||||||||||||||||||||||||||||||||||||||||||||||||||||||||||||||||||||||||||||||||||||||||||||||||||||||||||||||||||||||||||||||||||||||||||||||||||||||||||||||…
149	Query_149	116283|BV1_2000745|1768|2484|+	717	1	gnl|BL_ORD_ID|4022	tmpTY2482_04023 | Escherichia coli O104:H4 str. TY-2482 UPF0066 protein yaeB (708 nt)	4022	708	1	1236.53	669	0	1	717	1	705	1	1	704	704	14	718	ATGAGCAGTTTCCAGTTCGAGCAAATAGGCGTTATTCGCTCACCCTATAAAGAAAAAATTCGCCGTTCCGCGCCAGCCAGGTCTGGTAAAAAAGCGCCAACGGCGAACTGCATCTCATTGCTCCCTACAACCAGGCCGACGCCGTTCGCGGCCTGGAAGCGTTCAGCCATTTATGGATCCTTTTCGTCTYCTTTTCGCTTTCATCAAACGATGGAAGGCGGCTGGCGTCCGACTGTGCGTCCACCGCGCCTC-GCGGTAACGCCAGAATGGGGGTTTTTCGCAACACGCTCTACTTTCCGCCCTAACCCAATTGGTATGTCGCTGGTAGAGCTGAAAGAGGTTGTTTGCCATAAAGACAGCGTGATTCTGAAGCTCGGCAGTCTGGATCTGGTCGATGG…	ATGAGCAGTTTCCAGTTCGAGCAAATAGGCGTTATTCGCTCACCCTATAAAG-AAAAATTCGCCGTTCCGCGCCAGCCAGGTCTGGT-AAAAAGCGCCAACGGCGAACTGCATCTCATTGCTCCCTACAACCAGGCCGACGCCGTTCGCGGCCTGGAAGCGTTCAGCCATTTATGGATCCTTTTCG--------T--CTTTCATCAAACGATGGAAGGCGGCTGGCGTCCGACTGTGCGTCCACCGCGCCTCGGCGGTAACGCCAGAATGGGGG-TTTTCGCAACACGCTCTACTTTCCGCCCTAACCCAATTGGTATGTCGCTGGTAGAGCTGAAAGAGGTTGTTTGCCATAAAGACAGCGTGATTCTGAAGCTCGGCAGTCTGGATCTGGTCGATGG…	|||||||||||||||||||||||||||||||||||||||||||||||||||| |||||||||||||||||||||||||||||||||| |||||||||||||||||||||||||||||||||||||||||||||||||||||||||||||||||||||||||||||||||||||||||||||||||| | ||||||||||||||||||||||||||||||||||||||||||||||||||||||| ||||||||||||||||||||| ||||||||||||||||||||||||||||||||||||||||||||||||||||||||||||||||||||||||||||||||||||||||||||||||||||||||||||||||||||||||||||||||||||…
150	Query_150	4130|BV1_2000745|2598|4313|+	1716	1	gnl|BL_ORD_ID|4021	tmpTY2482_04022 | Escherichia coli O104:H4 str. TY-2482 prolyl-tRNA synthetase (1719 nt)	4021	1719	1	3169.97	1716	0	1	1716	1	1716	1	1	1716	1716	0	1716	ATGCGTACTAGCCAATACCTGCTCTCCACTCTCAAGGAGACACCTGCCGACGCCGAGGTGATCAGCCATCAGCTGATGCTGCGCGCCGGGATGATCCGCAAGCTGGCCTCCGGGTTATATACCTGGCTGCCGACCGGCGTGCGCGTTCTGAAAAAAGTCGAAAACATCGTGCGTGAAGAGATGAACAACGCCGGTGCGATCGAGGTGTCGATGCCGGTGGTTCAGCCAGCCGATTTGTGGCAAGAGAGTGGTCGTTGGGAACAGTACGGTCCGGAACTGCTGCGTTTTGTTGACCGTGGCGAGCGTCCGTTCGTACTCGGCCCAACTCATGAAGAAGTTATCACTGACCTGATTCGTAACGAGCTTAGCTCTTACAAACAGCTGCCGCTGAACTTCTAT…	ATGCGTACTAGCCAATACCTGCTCTCCACTCTCAAGGAGACACCTGCCGACGCCGAGGTGATCAGCCATCAGCTGATGCTGCGCGCCGGGATGATCCGCAAGCTGGCCTCCGGGTTATATACCTGGCTGCCGACCGGCGTGCGCGTTCTGAAAAAAGTCGAAAACATCGTGCGTGAAGAGATGAACAACGCCGGTGCGATCGAGGTGTCGATGCCGGTGGTTCAGCCAGCCGATTTGTGGCAAGAGAGTGGTCGTTGGGAACAGTACGGTCCGGAACTGCTGCGTTTTGTTGACCGTGGCGAGCGTCCGTTCGTACTCGGCCCAACTCATGAAGAAGTTATCACTGACCTGATTCGTAACGAGCTTAGCTCTTACAAACAGCTGCCGCTGAACTTCTAT…	|||||||||||||||||||||||||||||||||||||||||||||||||||||||||||||||||||||||||||||||||||||||||||||||||||||||||||||||||||||||||||||||||||||||||||||||||||||||||||||||||||||||||||||||||||||||||||||||||||||||||||||||||||||||||||||||||||||||||||||||||||||||||||||||||||||||||||||||||||||||||||||||||||||||||||||||||||||||||||||||||||||||||||||||||||||||||||||||||||||||||||||||||||||||||||||||||||||||||||||||…
151	Query_151	96245|BV1_2000745|4316|4948|+	633	1	gnl|BL_ORD_ID|4020	tmpTY2482_04021 | Escherichia coli O104:H4 str. TY-2482 hypothetical protein (582 nt)	4020	582	1	1070.33	579	0	55	633	1	579	1	1	579	579	0	579	ATGGATAAACCAAAGGCGTACTGCCGCCTGTTTCTCCCCAGCTTTCTTTTACTTTCGGCTTGTACCGTTGATATCAGCCAGCCAGACCCATCAGCCACAGCAGTAGATGCCGAGGCAAAAACATGGGCTGTCAAATTCCAGCATCAAAGCTCTTTCACCGAACAATCAATAAAAGAAATAACGGCACCTGATCTCAAACCCGGCGATTTGCTGTTCTCCTCAAGCCTTGGGGTAACCTCATTTGGAATCCGCGTCTTCAGCACTTCCTCTGTGAGTCACGTTGCAATCTTTCTGGGTGATAATAACGTTGCAGAAGCGACAGGCGCTGGCGTCCAGATTGTTTCCCTTAAAAAAGCGATGAAGCATAGTGATAAGCTTTTCGTCTTACGAGTCCCGGAT…	ATGGATAAACCAAAGGCGTACTGCCGCCTGTTTCTCCCCAGCTTTCTTTTACTTTCGGCTTGTACCGTTGATATCAGCCAGCCAGACCCATCAGCCACAGCAGTAGATGCCGAGGCAAAAACATGGGCTGTCAAATTCCAGCATCAAAGCTCTTTCACCGAACAATCAATAAAAGAAATAACGGCACCTGATCTCAAACCCGGCGATTTGCTGTTCTCCTCAAGCCTTGGGGTAACCTCATTTGGAATCCGCGTCTTCAGCACTTCCTCTGTGAGTCACGTTGCAATCTTTCTGGGTGATAATAACGTTGCAGAAGCGACAGGCGCTGGCGTCCAGATTGTTTCCCTTAAAAAAGCGATGAAGCATAGTGATAAGCTTTTCGTCTTACGAGTCCCGGAT…	|||||||||||||||||||||||||||||||||||||||||||||||||||||||||||||||||||||||||||||||||||||||||||||||||||||||||||||||||||||||||||||||||||||||||||||||||||||||||||||||||||||||||||||||||||||||||||||||||||||||||||||||||||||||||||||||||||||||||||||||||||||||||||||||||||||||||||||||||||||||||||||||||||||||||||||||||||||||||||||||||||||||||||||||||||||||||||||||||||||||||||||||||||||||||||||||||||||||||||||||…
152	Query_152	34973|BV1_2000746|36|549|+	514	1	gnl|BL_ORD_ID|1993	tmpTY2482_01994 | Escherichia coli O104:H4 str. TY-2482 23S rRNA (uracil-5-)-methyltransferase RumA (1302 nt)	1993	1302	1	942.912	510	0	1	514	787	1299	1	1	513	513	1	514	TTTATTCAGGTCAATGCGGGTGTGAACCAAAAAATGGTAGCGCGTGCGTTGGAATGGCTGGATGTGCAACCTGAAGATCGCGTACTGGATCTGTTCTGCGGTATGGGCAACTTTACACTGCCATTGGCGAAACAAGCAGCCAGTGTGGTCGGTGTAGAAGGTGTTCCGGCGCTGGTGGAAAAAGGCCAGCAGAATGCGCGTCTTAATGGTTTACAGAATGTGACGTTTTATCACGAAAATCTTGAAGAAGATGTCACAAAGCAGCCGTGGGCGAAAAAACGGCTTCGATAAAGTGTTGCTGGACCCGGCGCGAGCAGGTGCCGCAGGTGTTATGCAGCAAATTATAAAACTGGAACCTATTCGTATAGTTTATGTATCCTGTAACCCTGCAACGCTGGC…	TTTATTCAGGTCAATGCGGGTGTGAACCAAAAAATGGTAGCGCGTGCGTTGGAATGGCTGGATGTGCAACCTGAAGATCGCGTACTGGATCTGTTCTGCGGTATGGGCAACTTTACACTGCCATTGGCGAAACAAGCAGCCAGTGTGGTCGGTGTAGAAGGTGTTCCGGCGCTGGTGGAAAAAGGCCAGCAGAATGCGCGTCTTAATGGTTTACAGAATGTGACGTTTTATCACGAAAATCTTGAAGAAGATGTCACAAAGCAGCCGTGGGCG-AAAAACGGCTTCGATAAAGTGTTGCTGGACCCGGCGCGAGCAGGTGCCGCAGGTGTTATGCAGCAAATTATAAAACTGGAACCTATTCGTATAGTTTATGTATCCTGTAACCCTGCAACGCTGGC…	||||||||||||||||||||||||||||||||||||||||||||||||||||||||||||||||||||||||||||||||||||||||||||||||||||||||||||||||||||||||||||||||||||||||||||||||||||||||||||||||||||||||||||||||||||||||||||||||||||||||||||||||||||||||||||||||||||||||||||||||||||||||||||||||||||||||||||||||| |||||||||||||||||||||||||||||||||||||||||||||||||||||||||||||||||||||||||||||||||||||||||||||||||||||||||||||||||||||||||||||…
153	Query_153	3396|BV1_2000746|600|2832|+	2233	1	gnl|BL_ORD_ID|1992	tmpTY2482_01993 | Escherichia coli O104:H4 str. TY-2482 GTP pyrophosphokinase (2235 nt)	1992	2235	1	4117.3	2229	0	1	2233	1	2232	1	1	2232	2232	1	2233	ATGGTTGCGGTAAGAAGTGCACATATCAATAAGGCTGGTGAATTTGATCCGGAAAAATGGATCGCAAGTCTGGGTATTACCAGCCAGAAGTCGTGTGAGTGCTTAGCCGAAACCTGGGCGTATTGTCTGCAACAGACGCAGGGGCATCCGGATGCCAGTCTGTTATTGTGGCGTGGTGTTGAGATGGTGGAGATCCTCTCGACATTAAGTATGGACATTGACACGCTGCGGGCGGCGCTGCTGTTCCCTCTGGCTGATGCCAACGTAGTCAGCGAAGATGTGCTGCGTGAGAGCGTCGGTAAGTCGGTCGTTAACCTTATTCACGGCGTGCGTGATATGGCGGCGATCCGCCAGCTGAAAGCGACGCACACTGATTCTGTTTCCTCCGAACAGGTCGAT…	ATGGTTGCGGTAAGAAGTGCACATATCAATAAGGCTGGTGAATTTGATCCGGAAAAATGGATCGCAAGTCTGGGTATTACCAGCCAGAAGTCGTGTGAGTGCTTAGCCGAAACCTGGGCGTATTGTCTGCAACAGACGCAGGGGCATCCGGATGCCAGTCTGTTATTGTGGCGTGGTGTTGAGATGGTGGAGATCCTCTCGACATTAAGTATGGACATTGACACGCTGCGGGCGGCGCTGCTGTTCCCTCTGGCTGATGCCAACGTAGTCAGCGAAGATGTGCTGCGTGAGAGCGTCGGTAAGTCGGTCGTTAACCTTATTCACGGCGTGCGTGATATGGCGGCGATCCGCCAGCTGAAAGCGACGCACACTGATTCTGTTTCCTCCGAACAGGTCGAT…	|||||||||||||||||||||||||||||||||||||||||||||||||||||||||||||||||||||||||||||||||||||||||||||||||||||||||||||||||||||||||||||||||||||||||||||||||||||||||||||||||||||||||||||||||||||||||||||||||||||||||||||||||||||||||||||||||||||||||||||||||||||||||||||||||||||||||||||||||||||||||||||||||||||||||||||||||||||||||||||||||||||||||||||||||||||||||||||||||||||||||||||||||||||||||||||||||||||||||||||||…
154	Query_154	66373|BV1_2000746|3163|3465|+	303	1	gnl|BL_ORD_ID|1990	tmpTY2482_01991 | Escherichia coli O104:H4 str. TY-2482 mRNA interferase MazF (336 nt)	1990	336	1	560.655	303	2.20405e-160	1	303	1	303	1	1	303	303	0	303	ATGGTAAGCCGATACGTACCCGATATGGGCGATCTGATTTGGGTTGATTTTGACCCGACAAAAGGTAGCGAGCAAGCTGGACATCGTCCAGCTGTTGTCCTGAGTCCTTTCATGTACAACAACAAAACAGGTATGTGTCTGTGTGTTCCTTATACAACGCAATCAAAAGGATATCCGTTCGAAGTTGTTTTATCCGGTCAGGAACGTGATGGCGTAGCGTTAGCTGATCAGGTAAAAAGTATCGCCTGGCGGGCAAGAGGAGCAACGAAGAAAGGAACAGTTGCCCCAGAGGAATTACAACTC	ATGGTAAGCCGATACGTACCCGATATGGGCGATCTGATTTGGGTTGATTTTGACCCGACAAAAGGTAGCGAGCAAGCTGGACATCGTCCAGCTGTTGTCCTGAGTCCTTTCATGTACAACAACAAAACAGGTATGTGTCTGTGTGTTCCTTATACAACGCAATCAAAAGGATATCCGTTCGAAGTTGTTTTATCCGGTCAGGAACGTGATGGCGTAGCGTTAGCTGATCAGGTAAAAAGTATCGCCTGGCGGGCAAGAGGAGCAACGAAGAAAGGAACAGTTGCCCCAGAGGAATTACAACTC	|||||||||||||||||||||||||||||||||||||||||||||||||||||||||||||||||||||||||||||||||||||||||||||||||||||||||||||||||||||||||||||||||||||||||||||||||||||||||||||||||||||||||||||||||||||||||||||||||||||||||||||||||||||||||||||||||||||||||||||||||||||||||||||||||||||||||||||||||||||||||||||||||||||||||||||||
155	Query_155	120127|BV1_2000746|2885|3246|-	362	1	gnl|BL_ORD_ID|1991	tmpTY2482_01992 | Escherichia coli O104:H4 str. TY-2482 antitoxin MazE (249 nt)	1991	249	1	451.703	244	1.67358e-127	84	334	249	1	1	-1	249	249	2	251	TTACCAGACTTCCTTATCTTTCGGCTCTCCCCAGTCGATATTCTCGTGGAGGTTTTCCGGCCGTGATGTCGTTGACCAGTTCAGCAAGCGTAAATACGGGCTCTTTACGCACTGGCTCAATAAATTAATTTGCCATCCACCAGGTCAATCTTCACTTCATCATCAATATTCAGATTGAGCGCCTGCATTAACGTAGCCGGGATCCGCACCGCCGGTGAATTTCCCCAACGCTTTACGCTACTGTGGATCAT	TTACCAGACTTCCTTATCTTTCGGCTCTCCCCAGTCGATATTCTCGTGGAGGTTTTCCGG-CGTGATGTCGTTGACCAGTTCAGCAAGCGTAAATACGGGCTCTTTACGCACTGGCTCAAT-AATTAATTTGCCATCCACCAGGTCAATCTTCACTTCATCATCAATATTCAGATTGAGCGCCTGCATTAACGTAGCCGGGATCCGCACCGCCGGTGAATTTCCCCAACGCTTTACGCTACTGTGGATCAT	|||||||||||||||||||||||||||||||||||||||||||||||||||||||||||| |||||||||||||||||||||||||||||||||||||||||||||||||||||||||||| |||||||||||||||||||||||||||||||||||||||||||||||||||||||||||||||||||||||||||||||||||||||||||||||||||||||||||||||||||||||||||||||||
156	Query_156	3962|BV1_2000749|100|639|+	540	1	gnl|BL_ORD_ID|4364	tmpTY2482_04365 | Escherichia coli O104:H4 str. TY-2482 sfm fimbrial protein, A chain (543 nt)	4364	543	1	998.311	540	0	1	540	1	540	1	1	540	540	0	540	ATGAAATTAAGATTTATTTCGTCTGCGCTGGCTGCCGCACTATTCGCCGCTACGGGTAGTTATGCTGCCGTTGTAGATGGCGGTACAATTCACTTTGAAGGCGAACTGGTGAATGCTGCCTGTTCAGTGAATACTGACTCGGCAGACCAGGTTGTCACACTCGGTCAATATCGTACCGATATTTTCAATGCTGTTGGTAATACCTCTGCATTAATTCCATTCACCATTCAGTTGAACGACTGCGATCCTGTTGTTGCCGCTAATGCTGCCGTTGCATTTTCTGGTCAGGCTGATGCAATCAATGATAATTTATTGGCCATTGCATCCAGTACCAATACAACAACAGCAACGGGTGTCGGTATTGAAATACTTGATAATACATCCGCAATTCTCAAACCT…	ATGAAATTAAGATTTATTTCGTCTGCGCTGGCTGCCGCACTATTCGCCGCTACGGGTAGTTATGCTGCCGTTGTAGATGGCGGTACAATTCACTTTGAAGGCGAACTGGTGAATGCTGCCTGTTCAGTGAATACTGACTCGGCAGACCAGGTTGTCACACTCGGTCAATATCGTACCGATATTTTCAATGCTGTTGGTAATACCTCTGCATTAATTCCATTCACCATTCAGTTGAACGACTGCGATCCTGTTGTTGCCGCTAATGCTGCCGTTGCATTTTCTGGTCAGGCTGATGCAATCAATGATAATTTATTGGCCATTGCATCCAGTACCAATACAACAACAGCAACGGGTGTCGGTATTGAAATACTTGATAATACATCCGCAATTCTCAAACCT…	|||||||||||||||||||||||||||||||||||||||||||||||||||||||||||||||||||||||||||||||||||||||||||||||||||||||||||||||||||||||||||||||||||||||||||||||||||||||||||||||||||||||||||||||||||||||||||||||||||||||||||||||||||||||||||||||||||||||||||||||||||||||||||||||||||||||||||||||||||||||||||||||||||||||||||||||||||||||||||||||||||||||||||||||||||||||||||||||||||||||||||||||||||||||||||||||||||||||||||||||…
157	Query_157	39626|BV1_2000774|1|468|+	468	1	gnl|BL_ORD_ID|4463	tmpTY2482_04464 | Escherichia coli O104:H4 str. TY-2482 hypothetical protein (555 nt)	4463	555	1	865.352	468	0	1	468	85	552	1	1	468	468	0	468	CGTGATAAAGCCATGGTGAATTATGCCTTTGATTATTTAAGCTCACCAGGCAGTCTACCGTTAACCACGGCAGCCACGGAGCTTTCCGCGATTCATGGTCACTCAACATCGCAATATCGCCTTGGCGAATTTTATCTTCATGGTAGCGACGGTAAACCACTGGATTATACACAGGCGAGATACTGGTATGAGCAATCAGCAGAACAGGAAAATCCGCGCGCACAAAGCAAACTGGGGTGGATCTACCTGAAAGGCCTGGGAGTCAAACCCGATACCCGTAAAGCAATTCTCTGGTATAAGGAAGCAGCTGAACAAGGGTATGCTCATGCTCAATATACTTTGGGTTTGATCTACAGAAATGGCACTGGTATTAATGTTAACCATTATGAATCTCAAAAA…	CGTGATAAAGCCATGGTGAATTATGCCTTTGATTATTTAAGCTCACCAGGCAGTCTACCGTTAACCACGGCAGCCACGGAGCTTTCCGCGATTCATGGTCACTCAACATCGCAATATCGCCTTGGCGAATTTTATCTTCATGGTAGCGACGGTAAACCACTGGATTATACACAGGCGAGATACTGGTATGAGCAATCAGCAGAACAGGAAAATCCGCGCGCACAAAGCAAACTGGGGTGGATCTACCTGAAAGGCCTGGGAGTCAAACCCGATACCCGTAAAGCAATTCTCTGGTATAAGGAAGCAGCTGAACAAGGGTATGCTCATGCTCAATATACTTTGGGTTTGATCTACAGAAATGGCACTGGTATTAATGTTAACCATTATGAATCTCAAAAA…	|||||||||||||||||||||||||||||||||||||||||||||||||||||||||||||||||||||||||||||||||||||||||||||||||||||||||||||||||||||||||||||||||||||||||||||||||||||||||||||||||||||||||||||||||||||||||||||||||||||||||||||||||||||||||||||||||||||||||||||||||||||||||||||||||||||||||||||||||||||||||||||||||||||||||||||||||||||||||||||||||||||||||||||||||||||||||||||||||||||||||||||||||||||||||||||||||||||||||||||||…
158	Query_158	35167|BV1_2000774|484|1913|-	1430	1	gnl|BL_ORD_ID|4462	tmpTY2482_04463 | Escherichia coli O104:H4 str. TY-2482 hypothetical protein (1428 nt)	4462	1428	1	2608.59	1412	0	1	1430	1	1425	1	1	1425	1425	5	1430	ATGAAAAATTGCTGGAAGATTCTCGAAATAGAGGAAACGACTGACGTCGATATTATCCGCCGCGCTTATCTGGCGCTGTTACCGTCCTTTCATCCAGAAACCGATCCGCAGGGTTTTAAACAACTTCGTCAGGCGTATGAGGAGGCGCTCCGGATTGCGCAGTCGCCTGCTAAATCTGTTTGGCAACCAGAAGAATATGAGGTAGCAGAACATGAAAATTCTGCTCGCCTTTCGCGCGTTACTTGCCTCTGATAGCGAACGTTTTCTGCCCTCCGCCTGGCAGCGATTCATTCAGCAATTAAATTATTGCTCGATGGAAGATATTGATGAATTACGCTGGTCGCTGTGCACAATCGCCATGAACACTGCCCATTTATCCTTCGAGTGCGTGGTGTTATT…	ATGAAAAATTGCTGGAAGATTCTCGAAATAGAGGAAACGACTGACGTCGATATTATCCGCCGCGCTTATCTGGCGCTGTTACCGTCCTTTCATCCAGAAACCGATCCGCAGGGTTTTAAACAACTTCGTCAGGCGTATGAGGAGGCGCTCCGGATTGCGCAGTCGCCTGCTAAATCTGTTTGGCAACCAGAAGAATATGAGGTAGCAGAACATG-AAATTCTGCTCGCCTTTCGCGCGTTACTTGCCTCTGATAGCGAACGTTTTCTGCCCTCCGCCTGGCAGCGATTCATTCAGCAATTAAATTATTGCTCGATGGAAGATATTGATGAATTACGCTGGTCGCTGTGCACAATCGCCATGAACACTGCCCATTTATCCTTCGAGTGCGTGGTGTTATT…	|||||||||||||||||||||||||||||||||||||||||||||||||||||||||||||||||||||||||||||||||||||||||||||||||||||||||||||||||||||||||||||||||||||||||||||||||||||||||||||||||||||||||||||||||||||||||||||||||||||||||||||||||||||| ||||||||||||||||||||||||||||||||||||||||||||||||||||||||||||||||||||||||||||||||||||||||||||||||||||||||||||||||||||||||||||||||||||||||||||||||||||||||||||||||||||||||||||||||||||||||…
159	Query_159	66337|BV1_2000774|1913|2604|-	692	1	gnl|BL_ORD_ID|4461	tmpTY2482_04462 | Escherichia coli O104:H4 str. TY-2482 hypothetical protein (708 nt)	4461	708	1	1264.23	684	0	2	692	17	705	1	1	689	689	2	691	AAAAAATATTGTTTGCACTTTCCACTCCGATGGAAATACGCAATGAATGCTGTTTACCTTCGCATTCATCACCCAAAATGTATTTAGGTACATGCTTTTTTGACCTTTCTTCCTCCTGGGGAATTGATGCCCGTGATGACCTGCTGCGCACAATTCACCGAATGATCGATAACGGTCATGCCGCTCGGTTGGCAGGGTTTTATCACCCGCTGGTTTCGTTATTCGCCATGTGAATGGCGTGACTATCTTGCTGAACTAAATGAGCAAGGTCAGGCTTATGCCGCAATTTGTCGCCAGCACCGCCGAATGCTGTGGTGAGGGAGGAATTAAAGCCTGGGATTATGTCCGGATGGGTTTTTTAAGCCGAATGGGCGTACTTAATAACTGGTTGAGCGAAGA…	AAAAAATATTGTTTGCACTTTCCACTCCGATGGAAATACGCAATGAATGCTGTTTACCTTCGCATTCATCACCCAAAATGTATTTAGGTACATGCTTTTTTGACCTTTCTTCCTCCTGGGGAATTGATGCCCGTGATGACCTGCTGCGCACAATTCACCGAATGATCGATAACGGTCATGCCGCTCGGTTGGCAGGGTTTTATCA-CCGCTGGTTTCGTTATTCGCCATGTGAATGGCGTGACTATCTTGCTGAACTAAATGAGCAAGGTCAGGCTTATG-CGCAATTTGTCGCCAGCACCGCCGAATGCTGTGGTGAGGGAGGAATTAAAGCCTGGGATTATGTCCGGATGGGTTTTTTAAGCCGAATGGGCGTACTTAATAACTGGTTGAGCGAAGA…	||||||||||||||||||||||||||||||||||||||||||||||||||||||||||||||||||||||||||||||||||||||||||||||||||||||||||||||||||||||||||||||||||||||||||||||||||||||||||||||||||||||||||||||||||||||||||||||||||||||||||||| |||||||||||||||||||||||||||||||||||||||||||||||||||||||||||||||||||||||||| ||||||||||||||||||||||||||||||||||||||||||||||||||||||||||||||||||||||||||||||||||||||||||||||||||||||||||||||||||||||…
160	Query_160	118784|BV1_2000774|2784|3759|+	976	1	gnl|BL_ORD_ID|4460	tmpTY2482_04461 | Escherichia coli O104:H4 str. TY-2482 hypothetical protein (978 nt)	4460	978	1	1796.06	972	0	1	976	1	975	1	1	975	975	1	976	ATGATTTTCACGTCAAGTTGCTGCGATAATTTATCAATAGATGAGATTATCGAACGTGCTGAAAAAGGCGATTGCGAGGCTCAATATATTGTTGGGTTTTATTATAATCGCGATAGCGCAATTGATTCTCCGGACGACGAAAAAGCCTTTTACTGGCTGAAGCTGGCCGCTGAGCAAGGTCATTGTGAAGCACAGTATTCCTTAGGGCAAAAGTATACCGAGGATAAAAGCCGTCATAAAGATAATGAGCAAGCCATCTTCTGGCTGAAAAAAGCTGCCCTACAAGGCCATACTTTCGCTTCCAACGCCCTTGGCTGGACACTGGATCGTGGAGAAGCCCCCCAATTATAAAGAAGCGGTTGTCTGGTATCAGATAGCCGCGGAGAGCGGAATGTCTTA…	ATGATTTTCACGTCAAGTTGCTGCGATAATTTATCAATAGATGAGATTATCGAACGTGCTGAAAAAGGCGATTGCGAGGCTCAATATATTGTTGGGTTTTATTATAATCGCGATAGCGCAATTGATTCTCCGGACGACGAAAAAGCCTTTTACTGGCTGAAGCTGGCCGCTGAGCAAGGTCATTGTGAAGCACAGTATTCCTTAGGGCAAAAGTATACCGAGGATAAAAGCCGTCATAAAGATAATGAGCAAGCCATCTTCTGGCTGAAAAAAGCTGCCCTACAAGGCCATACTTTCGCTTCCAACGCCCTTGGCTGGACACTGGATCGTGGAGAAGCCCCC-AATTATAAAGAAGCGGTTGTCTGGTATCAGATAGCCGCGGAGAGCGGAATGTCTTA…	|||||||||||||||||||||||||||||||||||||||||||||||||||||||||||||||||||||||||||||||||||||||||||||||||||||||||||||||||||||||||||||||||||||||||||||||||||||||||||||||||||||||||||||||||||||||||||||||||||||||||||||||||||||||||||||||||||||||||||||||||||||||||||||||||||||||||||||||||||||||||||||||||||||||||||||||||||||||||||||||||||||||||||||||||||||| ||||||||||||||||||||||||||||||||||||||||||||||||||||||||…
161	Query_161	4649|BV1_2000774|3835|4314|-	480	1	gnl|BL_ORD_ID|4459	tmpTY2482_04460 | Escherichia coli O104:H4 str. TY-2482 hypothetical protein (483 nt)	4459	483	1	887.512	480	0	1	480	1	480	1	1	480	480	0	480	ATGAACAAGGTTGCTCAATATTACCGTGAACTGGTTGCGTCACTGAGCGAACGCCTGCGCAATGGCGAACGTGATATCGACGCACTGGTGGAACAGGCGCGCGAGCGCGTAATAAAAACAGGGGAGTTAACGCGAACCGAGGTCGATGAGCTGACGCGAGCTGTCAGACGTGACCTGGAAGAGTTCGCCATGAGCTATGAAGAGAGCCTGAAAGAAGAATCTGACAGCGTCTTTATGCGGGTGATTAAAGAAAGCTTGTGGCAGGAGCTGGCAGACATCACCGATAAAACGCAGCTTGAATGGCGCGAAGTTTTCCAGGACCTCAATCATCACGGGGTTTATCACAGCGGAGAAGTGGTAGGGCTGGGAAATCTGGTCTGCGAGAAATGTCACTTCCAT…	ATGAACAAGGTTGCTCAATATTACCGTGAACTGGTTGCGTCACTGAGCGAACGCCTGCGCAATGGCGAACGTGATATCGACGCACTGGTGGAACAGGCGCGCGAGCGCGTAATAAAAACAGGGGAGTTAACGCGAACCGAGGTCGATGAGCTGACGCGAGCTGTCAGACGTGACCTGGAAGAGTTCGCCATGAGCTATGAAGAGAGCCTGAAAGAAGAATCTGACAGCGTCTTTATGCGGGTGATTAAAGAAAGCTTGTGGCAGGAGCTGGCAGACATCACCGATAAAACGCAGCTTGAATGGCGCGAAGTTTTCCAGGACCTCAATCATCACGGGGTTTATCACAGCGGAGAAGTGGTAGGGCTGGGAAATCTGGTCTGCGAGAAATGTCACTTCCAT…	|||||||||||||||||||||||||||||||||||||||||||||||||||||||||||||||||||||||||||||||||||||||||||||||||||||||||||||||||||||||||||||||||||||||||||||||||||||||||||||||||||||||||||||||||||||||||||||||||||||||||||||||||||||||||||||||||||||||||||||||||||||||||||||||||||||||||||||||||||||||||||||||||||||||||||||||||||||||||||||||||||||||||||||||||||||||||||||||||||||||||||||||||||||||||||||||||||||||||||||||…
162	Query_162	4120|BV1_2000774|4549|7130|+	2582	1	gnl|BL_ORD_ID|4458	tmpTY2482_04459 | Escherichia coli O104:H4 str. TY-2482 leucyl-tRNA synthetase (2583 nt)	4458	2583	1	4756.24	2575	0	1	2582	1	2580	1	1	2580	2580	2	2582	ATGCAAGAGCAATACCGCCCGGAAGAGATAGAATCCAAAGTACAGCTTCATTGGGATGAGAAGCGCACATTTGAAGTAACCGAAGACGAGAGCAAAGAGAAGTATTACTGCCTGTCTATGCTTCCCTATCCTTCTGGTCGACTACACATGGGCCACGTACGTAACTACACCATCGGTGACGTGATCGCCCGCTACCAGCGTATGCTGGGCAAAAACGTCCTGCAGCCGATCGGCTGGGACGCGTTTGGTCTGCCTGCGGAAGGCGCGGCGGTGAAAAACAATACCGCTCCGGCACCGTGGACGTACGACAACATCGCGTATATGAAAAACCAGCTCAAAATGCTGGGCTTTGGTTATGACTGGAGCCGCGAGCTGGCAACCTGTACGCCGGAATACTAC…	ATGCAAGAGCAATACCGCCCGGAAGAGATAGAATCCAAAGTACAGCTTCATTGGGATGAGAAGCGCACATTTGAAGTAACCGAAGACGAGAGCAAAGAGAAGTATTACTGCCTGTCTATGCTTCCCTATCCTTCTGGTCGACTACACATGGGCCACGTACGTAACTACACCATCGGTGACGTGATCGCCCGCTACCAGCGTATGCTGGGCAAAAACGTCCTGCAGCCGATCGGCTGGGACGCGTTTGGTCTGCCTGCGGAAGGCGCGGCGGTGAAAAACAATACCGCTCCGGCACCGTGGACGTACGACAACATCGCGTATATGAAAAACCAGCTCAAAATGCTGGGCTTTGGTTATGACTGGAGCCGCGAGCTGGCAACCTGTACGCCGGAATACTAC…	|||||||||||||||||||||||||||||||||||||||||||||||||||||||||||||||||||||||||||||||||||||||||||||||||||||||||||||||||||||||||||||||||||||||||||||||||||||||||||||||||||||||||||||||||||||||||||||||||||||||||||||||||||||||||||||||||||||||||||||||||||||||||||||||||||||||||||||||||||||||||||||||||||||||||||||||||||||||||||||||||||||||||||||||||||||||||||||||||||||||||||||||||||||||||||||||||||||||||||||||…
163	Query_163	45987|BV1_2000774|7148|7726|+	579	1	gnl|BL_ORD_ID|4457	tmpTY2482_04458 | Escherichia coli O104:H4 str. TY-2482 LPS-assembly lipoprotein lptE (582 nt)	4457	582	1	1070.33	579	0	1	579	1	579	1	1	579	579	0	579	GTGCGATATCTGGCAACATTGTTGTTATCTCTGGCGGTGTTAATCACCGCCGGGTGTGGCTGGCATCTGCGTGATACCACGCAGGTTCCTTCCACTATGAAGGTCATGATCCTGGACTCAGGCGATCCGAACGGGCCATTAAGCCGTGCGGTGCGTAACCAGTTACGTCTGAATGGTGTCGAGTTGCTTGATAAAGAAACCACGCGTAAGGACGTTCCATCCCTGCGTTTGGGTAAAGTGAGCATCGCGAAAGATACCGCATCGGTATTCCGTAACGGTCAAACAGCAGAGTATCAGATGATCATGACGGTGAATGCGACCGTGTTGATCCCCGGCCGTGATATCTACCCGATTAGCGCCAAAGTCTTCCGTTCGTTCTTTGATAACCCGCAAATGGCG…	GTGCGATATCTGGCAACATTGTTGTTATCTCTGGCGGTGTTAATCACCGCCGGGTGTGGCTGGCATCTGCGTGATACCACGCAGGTTCCTTCCACTATGAAGGTCATGATCCTGGACTCAGGCGATCCGAACGGGCCATTAAGCCGTGCGGTGCGTAACCAGTTACGTCTGAATGGTGTCGAGTTGCTTGATAAAGAAACCACGCGTAAGGACGTTCCATCCCTGCGTTTGGGTAAAGTGAGCATCGCGAAAGATACCGCATCGGTATTCCGTAACGGTCAAACAGCAGAGTATCAGATGATCATGACGGTGAATGCGACCGTGTTGATCCCCGGCCGTGATATCTACCCGATTAGCGCCAAAGTCTTCCGTTCGTTCTTTGATAACCCGCAAATGGCG…	|||||||||||||||||||||||||||||||||||||||||||||||||||||||||||||||||||||||||||||||||||||||||||||||||||||||||||||||||||||||||||||||||||||||||||||||||||||||||||||||||||||||||||||||||||||||||||||||||||||||||||||||||||||||||||||||||||||||||||||||||||||||||||||||||||||||||||||||||||||||||||||||||||||||||||||||||||||||||||||||||||||||||||||||||||||||||||||||||||||||||||||||||||||||||||||||||||||||||||||||…
164	Query_164	36115|BV1_2000774|7729|8208|+	480	1	gnl|BL_ORD_ID|4456	tmpTY2482_04457 | Escherichia coli O104:H4 str. TY-2482 DNA polymerase III subunit delta (1032 nt)	4456	1032	1	887.512	480	0	1	480	1	480	1	1	480	480	0	480	ATGATTCGGTTGTACCCGGAACAACTCCGCGCGCAGCTCAATGAAGGGCTGCGCGCGGCGTATCTTTTACTTGGTAACGATCCTCTGTTATTGCAGGAAAGCCAGGACGCTGTTCGTCAGGTAGCTGCGGCACAAGGATTCGCAGAACACCACACTTTTTCCATTGATCCCAACACTGACTGGAATGCGATCTTTTCGTTATGCCAGGCTATGAGTCTGTTTGCCAGTCGACAAACGCTATTGCTGTTGTTACCAGAAAACGGACCGAATGCGGCGATCAATGAACAACTTCTCACACTCACCGGACTTCTGCATGACGACCTACTGTTGATCGTCCGCGGTAATAAATTAAGCAAAGCGCAAGAAAATGCCGCCTGGTTTACTGCTCTTGCGAATCGC…	ATGATTCGGTTGTACCCGGAACAACTCCGCGCGCAGCTCAATGAAGGGCTGCGCGCGGCGTATCTTTTACTTGGTAACGATCCTCTGTTATTGCAGGAAAGCCAGGACGCTGTTCGTCAGGTAGCTGCGGCACAAGGATTCGCAGAACACCACACTTTTTCCATTGATCCCAACACTGACTGGAATGCGATCTTTTCGTTATGCCAGGCTATGAGTCTGTTTGCCAGTCGACAAACGCTATTGCTGTTGTTACCAGAAAACGGACCGAATGCGGCGATCAATGAACAACTTCTCACACTCACCGGACTTCTGCATGACGACCTACTGTTGATCGTCCGCGGTAATAAATTAAGCAAAGCGCAAGAAAATGCCGCCTGGTTTACTGCTCTTGCGAATCGC…	|||||||||||||||||||||||||||||||||||||||||||||||||||||||||||||||||||||||||||||||||||||||||||||||||||||||||||||||||||||||||||||||||||||||||||||||||||||||||||||||||||||||||||||||||||||||||||||||||||||||||||||||||||||||||||||||||||||||||||||||||||||||||||||||||||||||||||||||||||||||||||||||||||||||||||||||||||||||||||||||||||||||||||||||||||||||||||||||||||||||||||||||||||||||||||||||||||||||||||||||…
165	Query_165	117682|BV1_2000775|1|864|-	864	1	gnl|BL_ORD_ID|5147	tmpTY2482_05148 | Escherichia coli O104:H4 str. TY-2482 outer membrane usher protein AggC (2385 nt)	5147	2385	1	1336.25	723	0	142	864	1	723	1	1	723	723	0	723	TTGCCTGGTATTTATCCGGTTGATATAATTTTAAATGGTTCGCGTATTGATTCAAGGGATATATTCTTTTACACAAAAAAAAATAGGCATGGTGAATATTACCTGAAACCCTGTTTAACTCGAGATATTTTGATTAATTACGGAGTAAAAATAGAAGAATACCCTAATCTTTTTCGGCAAAATAGTGAAAAAAATAGAGACAGTAGCGATTGTGCTGACTTATCAGTGATCCCCCAAGCTACAGAAGACTATCATTTTATAAAACAGCAACTAATACTCGGAATTCCACAAGTTGCGATCCACCCACCATTGACAGGCATTGCCCATGAAACAATGTGGGATGATGGTATATCAGCATTTTTGTTGAACTGGCAAGTAGAGGGGGGTCATTGGGAGTAT…	TTGCCTGGTATTTATCCGGTTGATATAATTTTAAATGGTTCGCGTATTGATTCAAGGGATATATTCTTTTACACAAAAAAAAATAGGCATGGTGAATATTACCTGAAACCCTGTTTAACTCGAGATATTTTGATTAATTACGGAGTAAAAATAGAAGAATACCCTAATCTTTTTCGGCAAAATAGTGAAAAAAATAGAGACAGTAGCGATTGTGCTGACTTATCAGTGATCCCCCAAGCTACAGAAGACTATCATTTTATAAAACAGCAACTAATACTCGGAATTCCACAAGTTGCGATCCACCCACCATTGACAGGCATTGCCCATGAAACAATGTGGGATGATGGTATATCAGCATTTTTGTTGAACTGGCAAGTAGAGGGGGGTCATTGGGAGTAT…	|||||||||||||||||||||||||||||||||||||||||||||||||||||||||||||||||||||||||||||||||||||||||||||||||||||||||||||||||||||||||||||||||||||||||||||||||||||||||||||||||||||||||||||||||||||||||||||||||||||||||||||||||||||||||||||||||||||||||||||||||||||||||||||||||||||||||||||||||||||||||||||||||||||||||||||||||||||||||||||||||||||||||||||||||||||||||||||||||||||||||||||||||||||||||||||||||||||||||||||||…
166	Query_166	1452|BV1_2000776|3|275|+	273	1	gnl|BL_ORD_ID|1113	tmpTY2482_01114 | Escherichia coli O104:H4 str. TY-2482 ferritin-1 (498 nt)	1113	498	1	505.256	273	9.36012e-144	1	273	223	495	1	1	273	273	0	273	TCTCCGTTTGCTGAATATTCTTCACTTGATGAATTATTCCAGGAAACCTATAAACACGAACAATTAATCACGCAGAAAATTAACGAACTGGCTCATGCTGCAATGACCAATCAGGACTACCCAACATTTAATTTCCTGCAATGGTATGTTTCTGAGCAGCATGAAGAAGAGAAACTGTTCAAATCGATTATTGATAAATTAAGCCTGGCAGGCAAAAGCGGCGAAGGTCTGTATTTTATCGACAAAGAACTCTCTACCCTCGACACACAAAAC	TCTCCGTTTGCTGAATATTCTTCACTTGATGAATTATTCCAGGAAACCTATAAACACGAACAATTAATCACGCAGAAAATTAACGAACTGGCTCATGCTGCAATGACCAATCAGGACTACCCAACATTTAATTTCCTGCAATGGTATGTTTCTGAGCAGCATGAAGAAGAGAAACTGTTCAAATCGATTATTGATAAATTAAGCCTGGCAGGCAAAAGCGGCGAAGGTCTGTATTTTATCGACAAAGAACTCTCTACCCTCGACACACAAAAC	|||||||||||||||||||||||||||||||||||||||||||||||||||||||||||||||||||||||||||||||||||||||||||||||||||||||||||||||||||||||||||||||||||||||||||||||||||||||||||||||||||||||||||||||||||||||||||||||||||||||||||||||||||||||||||||||||||||||||||||||||||||||||||||||||||||||||||||||||
167	Query_167	7673|BV1_2000776|204|554|-	351	1	gnl|BL_ORD_ID|1114	tmpTY2482_01115 | Escherichia coli O104:H4 str. TY-2482 hypothetical protein (240 nt)	1114	240	1	436.93	236	4.53504e-123	1	239	1	240	1	1	239	239	1	240	ATGGACTCTATTCACGGTCATGAAGTGTTAAATATGATGATTGAATCAGGCGAGCAATATACGCATGCCAGTCTGGAAGCAGCAATTAAAGCGCGTTTTGGTGAACAGGCACGTTTTCACACCTGCTCGGCAGAAGGGATGACTGCGGGAGAGCTGGTAGCGTTTCTGGCAGCAAAAGGCAAATTTATACCTTCAGAAGAAG-TTTTTCGACCGATCAGAGTAAGATTTGCCGTCACTGA	ATGGACTCTATTCACGGTCATGAAGTGTTAAATATGATGATTGAATCAGGCGAGCAATATACGCATGCCAGTCTGGAAGCAGCAATTAAAGCGCGTTTTGGTGAACAGGCACGTTTTCACACCTGCTCGGCAGAAGGGATGACTGCGGGAGAGCTGGTAGCGTTTCTGGCAGCAAAAGGCAAATTTATACCTTCAGAAGAAGGTTTTTCGACCGATCAGAGTAAGATTTGCCGTCACTGA	|||||||||||||||||||||||||||||||||||||||||||||||||||||||||||||||||||||||||||||||||||||||||||||||||||||||||||||||||||||||||||||||||||||||||||||||||||||||||||||||||||||||||||||||||||||||||||||||||||||||||| |||||||||||||||||||||||||||||||||||||
168	Query_168	8013|BV1_2000776|744|1952|+	1209	1	gnl|BL_ORD_ID|1115	tmpTY2482_01116 | Escherichia coli O104:H4 str. TY-2482 tyrosine-specific transporter (1212 nt)	1115	1212	1	2233.72	1209	0	1	1209	1	1209	1	1	1209	1209	0	1209	GTGAAAAACAGAACTCTGGGAAGTGTTTTTATCGTGGCGGGAACCACAATTGGCGCAGGCATGCTGGCAATGCCGCTGGCTGCGGCCGGTGTTGGTTTTAGCGTTACGTTAATCTTGTTGATTGGGCTTTGGGCGTTGATGTGCTACACGGCGCTATTACTGCTGGAGGTGTACCAGCATGTTCCGGCAGATACCGGTCTTGGCACGCTGGCAAAACGCTATCTGGGACGCTACGGTCAGTGGCTGACGGGCTTCAGTATGATGTTCTTAATGTATGCTCTGACTGCGGCATACATCAGCGGTGCCGGTGAATTGTTGGCCTCCAGCATCAGCGACTGGACAGGTATTTCAATGTCGGCAACCGCTGGCGTGCTGTTGTTCACTTTTGTTGCCGGTGGC…	GTGAAAAACAGAACTCTGGGAAGTGTTTTTATCGTGGCGGGAACCACAATTGGCGCAGGCATGCTGGCAATGCCGCTGGCTGCGGCCGGTGTTGGTTTTAGCGTTACGTTAATCTTGTTGATTGGGCTTTGGGCGTTGATGTGCTACACGGCGCTATTACTGCTGGAGGTGTACCAGCATGTTCCGGCAGATACCGGTCTTGGCACGCTGGCAAAACGCTATCTGGGACGCTACGGTCAGTGGCTGACGGGCTTCAGTATGATGTTCTTAATGTATGCTCTGACTGCGGCATACATCAGCGGTGCCGGTGAATTGTTGGCCTCCAGCATCAGCGACTGGACAGGTATTTCAATGTCGGCAACCGCTGGCGTGCTGTTGTTCACTTTTGTTGCCGGTGGC…	|||||||||||||||||||||||||||||||||||||||||||||||||||||||||||||||||||||||||||||||||||||||||||||||||||||||||||||||||||||||||||||||||||||||||||||||||||||||||||||||||||||||||||||||||||||||||||||||||||||||||||||||||||||||||||||||||||||||||||||||||||||||||||||||||||||||||||||||||||||||||||||||||||||||||||||||||||||||||||||||||||||||||||||||||||||||||||||||||||||||||||||||||||||||||||||||||||||||||||||||…
169	Query_169	33487|BV1_2000776|2019|2681|-	663	1	gnl|BL_ORD_ID|1116	tmpTY2482_01117 | Escherichia coli O104:H4 str. TY-2482 protein translocase subunit secA (666 nt)	1116	666	1	1225.45	663	0	1	663	1	663	1	1	663	663	0	663	ATGAAAACGGGACCGTTAAACGAAAGTGAGTTGGAATGGCTGGACGATATTCTGACCAAATACAACACTGACCACGCCATCCTTGATGTGGCGGAGCTGGACGGTTTATTGACGGCGGTGTTGAGTTCTCCGCAAGAGATTGAACCGGCACAGTGGCTGGTTGCCGTGTGGGGTGGGGCTGACTATGTGCCGCGCTGGGCGTCAGAGAAAGAGATGACGCGCTTTATGAATCTGGCTTTTCAACATATGGCCGATACCGCAGAGCGTCTGAACGAATTCCCGGAGCAGTTTGAGCCGTTATTCGGCTTGCGAGAAGTTGATGGCAGCGAGCTGACGATTGTTGAGGAGTGGTGCTTTGGCTATATGCGGGGCGTGGCACTTTCTGACTGCTCAACGTTG…	ATGAAAACGGGACCGTTAAACGAAAGTGAGTTGGAATGGCTGGACGATATTCTGACCAAATACAACACTGACCACGCCATCCTTGATGTGGCGGAGCTGGACGGTTTATTGACGGCGGTGTTGAGTTCTCCGCAAGAGATTGAACCGGCACAGTGGCTGGTTGCCGTGTGGGGTGGGGCTGACTATGTGCCGCGCTGGGCGTCAGAGAAAGAGATGACGCGCTTTATGAATCTGGCTTTTCAACATATGGCCGATACCGCAGAGCGTCTGAACGAATTCCCGGAGCAGTTTGAGCCGTTATTCGGCTTGCGAGAAGTTGATGGCAGCGAGCTGACGATTGTTGAGGAGTGGTGCTTTGGCTATATGCGGGGCGTGGCACTTTCTGACTGCTCAACGTTG…	|||||||||||||||||||||||||||||||||||||||||||||||||||||||||||||||||||||||||||||||||||||||||||||||||||||||||||||||||||||||||||||||||||||||||||||||||||||||||||||||||||||||||||||||||||||||||||||||||||||||||||||||||||||||||||||||||||||||||||||||||||||||||||||||||||||||||||||||||||||||||||||||||||||||||||||||||||||||||||||||||||||||||||||||||||||||||||||||||||||||||||||||||||||||||||||||||||||||||||||||…
170	Query_170	101716|BV1_2000776|3334|3546|-	213	1	gnl|BL_ORD_ID|1117	tmpTY2482_01118 | Escherichia coli O104:H4 str. TY-2482 CDP-diacylglycerol-glycerol-3-phosphate 3-phosphatidyltransferase (549 nt)	1117	549	1	394.457	213	1.61064e-110	1	213	334	546	1	1	213	213	0	213	ATGGCGGAGTTGGGTAAACGCAGTAGCGTGGCTGTCTCCTGGATTGGGAAAGTGAAAACCACTGCCCAGATGGTGGCGTTGGCCTGGCTGCTGTGGCGTCCGAACATTTGGGTTGAGTACGCCGGTATTGCACTTTTCTTTGTGGCTGCGGTACTGACTCTGTGGTCAATGTTGCAATATTTGAGCGCTGCGCGTGCAGATTTGCTTGATCAG	ATGGCGGAGTTGGGTAAACGCAGTAGCGTGGCTGTCTCCTGGATTGGGAAAGTGAAAACCACTGCCCAGATGGTGGCGTTGGCCTGGCTGCTGTGGCGTCCGAACATTTGGGTTGAGTACGCCGGTATTGCACTTTTCTTTGTGGCTGCGGTACTGACTCTGTGGTCAATGTTGCAATATTTGAGCGCTGCGCGTGCAGATTTGCTTGATCAG	|||||||||||||||||||||||||||||||||||||||||||||||||||||||||||||||||||||||||||||||||||||||||||||||||||||||||||||||||||||||||||||||||||||||||||||||||||||||||||||||||||||||||||||||||||||||||||||||||||||||||||||||||||||
171	Query_171	69009|BV1_2000777|3|236|-	234	1	gnl|BL_ORD_ID|3963	tmpTY2482_03964 | Escherichia coli O104:H4 str. TY-2482 hypothetical protein (603 nt)	3963	603	1	433.236	234	3.78653e-122	1	234	1	234	1	1	234	234	0	234	ATGACATTTAAAAATTTACGTTATGGATTATCCAGCAGTGTCGTTTTGGCTGCCTCATTGTTCAGCGTACCCTCTTATGCGGCAACAGACAGCATTGGGCTGACCGTGATTACTACCGTAGAAATAGGTACTTGTACTGCTACATTAGTAAATGACTCTGATCAGGACATTTCTGTTGTTGACTTTGGCGATGTATATATTTCTGAAATCAATGCCAAGACCAAAGTTAAAACA	ATGACATTTAAAAATTTACGTTATGGATTATCCAGCAGTGTCGTTTTGGCTGCCTCATTGTTCAGCGTACCCTCTTATGCGGCAACAGACAGCATTGGGCTGACCGTGATTACTACCGTAGAAATAGGTACTTGTACTGCTACATTAGTAAATGACTCTGATCAGGACATTTCTGTTGTTGACTTTGGCGATGTATATATTTCTGAAATCAATGCCAAGACCAAAGTTAAAACA	||||||||||||||||||||||||||||||||||||||||||||||||||||||||||||||||||||||||||||||||||||||||||||||||||||||||||||||||||||||||||||||||||||||||||||||||||||||||||||||||||||||||||||||||||||||||||||||||||||||||||||||||||||||||||||||||||||||||||
172	Query_172	68818|BV1_2000777|254|820|-	567	1	gnl|BL_ORD_ID|3964	tmpTY2482_03965 | Escherichia coli O104:H4 str. TY-2482 hypothetical protein (570 nt)	3964	570	1	1048.17	567	0	1	567	1	567	1	1	567	567	0	567	ATGATAAAAATAACGCCACATAAAATAGCGATACTGATGGGAATATTATTATCACCATCAGTATTTGCAACGGATATTAATGTAGAGTTTACAGCCACTGTCAAAGCGACAACCTGTAACATCACACTTACTGGTAATAACGTCACGAATGATGGCAATAATAACTACACATTGAGAATCCCTAAGATGGGTCTGGATAAGATCGCGAATAAAACGACAGAATCTCAGGCTGATTTTAAACTGGTTGCTAGTGGGTGCAGCAGTGGCATCAGTTGGATTGATACCACTCTGACCGGAAATGCATCATCAAGCTCACCTAAGCTTATTATACCGCAGTCTGGTGATTCATCTTCGACGACAAGTAATATCGGTATGGGTTTCAAAAAACGGACTACTGAT…	ATGATAAAAATAACGCCACATAAAATAGCGATACTGATGGGAATATTATTATCACCATCAGTATTTGCAACGGATATTAATGTAGAGTTTACAGCCACTGTCAAAGCGACAACCTGTAACATCACACTTACTGGTAATAACGTCACGAATGATGGCAATAATAACTACACATTGAGAATCCCTAAGATGGGTCTGGATAAGATCGCGAATAAAACGACAGAATCTCAGGCTGATTTTAAACTGGTTGCTAGTGGGTGCAGCAGTGGCATCAGTTGGATTGATACCACTCTGACCGGAAATGCATCATCAAGCTCACCTAAGCTTATTATACCGCAGTCTGGTGATTCATCTTCGACGACAAGTAATATCGGTATGGGTTTCAAAAAACGGACTACTGAT…	|||||||||||||||||||||||||||||||||||||||||||||||||||||||||||||||||||||||||||||||||||||||||||||||||||||||||||||||||||||||||||||||||||||||||||||||||||||||||||||||||||||||||||||||||||||||||||||||||||||||||||||||||||||||||||||||||||||||||||||||||||||||||||||||||||||||||||||||||||||||||||||||||||||||||||||||||||||||||||||||||||||||||||||||||||||||||||||||||||||||||||||||||||||||||||||||||||||||||||||||…
173	Query_173	116706|BV1_2000777|840|2216|-	1377	1	gnl|BL_ORD_ID|3965	tmpTY2482_03966 | Escherichia coli O104:H4 str. TY-2482 outer membrane usher protein htrE (2601 nt)	3965	2601	1	2543.96	1377	0	1	1377	1222	2598	1	1	1377	1377	0	1377	ACCGCTGGTTTGTTAGGTCTTGGTCTGAATACTTCAGCCGGTGCATTTTCTTTCGATGTGACTCACTCCAATGTTCGTATACCGGATGATAAAACATATCAGGGACAAAGTTATCGTGTTTCCTGGAACAAGTTATTCGAAGAAACAAGTACTTCACTGAATATCGCGGCCTATCGCTATTCGACACAGAATTACCTTGGTCTTAATGATGCACTAACTCTAATTGATGAAGTGAAACATCCCGAACAAGATCTTGAACCGAAATCCATGCGTAATTACTCGCGCATGAAAAATCAGGTTACGGTCAGTATTAACCAACCGCTAAAATTTGAGAAAAAAGATTACGGTTCATTTTATCTTTCCGGAAGTTGGTCCGATTACTGGGCTTCCGGACAAAAT…	ACCGCTGGTTTGTTAGGTCTTGGTCTGAATACTTCAGCCGGTGCATTTTCTTTCGATGTGACTCACTCCAATGTTCGTATACCGGATGATAAAACATATCAGGGACAAAGTTATCGTGTTTCCTGGAACAAGTTATTCGAAGAAACAAGTACTTCACTGAATATCGCGGCCTATCGCTATTCGACACAGAATTACCTTGGTCTTAATGATGCACTAACTCTAATTGATGAAGTGAAACATCCCGAACAAGATCTTGAACCGAAATCCATGCGTAATTACTCGCGCATGAAAAATCAGGTTACGGTCAGTATTAACCAACCGCTAAAATTTGAGAAAAAAGATTACGGTTCATTTTATCTTTCCGGAAGTTGGTCCGATTACTGGGCTTCCGGACAAAAT…	|||||||||||||||||||||||||||||||||||||||||||||||||||||||||||||||||||||||||||||||||||||||||||||||||||||||||||||||||||||||||||||||||||||||||||||||||||||||||||||||||||||||||||||||||||||||||||||||||||||||||||||||||||||||||||||||||||||||||||||||||||||||||||||||||||||||||||||||||||||||||||||||||||||||||||||||||||||||||||||||||||||||||||||||||||||||||||||||||||||||||||||||||||||||||||||||||||||||||||||||…
174	Query_174	64534|BV1_2000770|2|640|-	639	1	gnl|BL_ORD_ID|104	tmpTY2482_00105 | Escherichia coli O104:H4 str. TY-2482 UPF0502 protein yceH (648 nt)	104	648	1	1181.13	639	0	1	639	1	639	1	1	639	639	0	639	ATGAAATATCAACTTACTGCCCTTGAAGCTCGCGTGATTGGTTGCTTGCTGGAAAAGCAGGTGACCACGCCGGAGCAATACCCGCTCTCAGTCAATGGTGTAGTCACGGCCTGTAATCAGAAAACGAACCGTGAACCGGTCATGAATCTGAGTGAATCCGAAGTGCAGGAACAGCTGGATAATCTGGTCAAACGTCATTATCTACGCACAGTGAGCGGTTTTGGTAATCGGGTCACCAAATATGAGCAACGTTTTTGTAATTCAGAATTTGGCGATCTGAAACTGAGCGCAGCGGAAGTGGCGTTAATCACCACGTTGTTATTGCGTGGTGCCCAGACGCCAGGTGAACTGCGCAGCCGCGCCGCGCGAATGTATGAATTCAGCGATATGGCGGAAGTG…	ATGAAATATCAACTTACTGCCCTTGAAGCTCGCGTGATTGGTTGCTTGCTGGAAAAGCAGGTGACCACGCCGGAGCAATACCCGCTCTCAGTCAATGGTGTAGTCACGGCCTGTAATCAGAAAACGAACCGTGAACCGGTCATGAATCTGAGTGAATCCGAAGTGCAGGAACAGCTGGATAATCTGGTCAAACGTCATTATCTACGCACAGTGAGCGGTTTTGGTAATCGGGTCACCAAATATGAGCAACGTTTTTGTAATTCAGAATTTGGCGATCTGAAACTGAGCGCAGCGGAAGTGGCGTTAATCACCACGTTGTTATTGCGTGGTGCCCAGACGCCAGGTGAACTGCGCAGCCGCGCCGCGCGAATGTATGAATTCAGCGATATGGCGGAAGTG…	|||||||||||||||||||||||||||||||||||||||||||||||||||||||||||||||||||||||||||||||||||||||||||||||||||||||||||||||||||||||||||||||||||||||||||||||||||||||||||||||||||||||||||||||||||||||||||||||||||||||||||||||||||||||||||||||||||||||||||||||||||||||||||||||||||||||||||||||||||||||||||||||||||||||||||||||||||||||||||||||||||||||||||||||||||||||||||||||||||||||||||||||||||||||||||||||||||||||||||||||…
175	Query_175	3501|BV1_2000770|654|1235|-	582	1	gnl|BL_ORD_ID|103	tmpTY2482_00104 | Escherichia coli O104:H4 str. TY-2482 ribosomal-protein-alanine acetyltransferase (585 nt)	103	585	1	1075.87	582	0	1	582	1	582	1	1	582	582	0	582	ATGTTTGGCTATCGCAGTAACGTGCCAAAAGTGCGCTTAACCACAGACCGACTGGTCGTGCGTCTGGTGCATGATCGTGATGCCTGGCGTCTTGCGGATTATTACGCAGAGAATCGCCATTTCCTCAAGCCCTGGGAGCCAGTGCGCGACGAAAGCCACTGTTATCCATCAGGCTGGCAGGCCAGGCTGGGGATGATTAACGAATTTCATAAACAAGGTTCAGCTTTCTACTTTGGTTTATTCGACCCGGACGAAAAAGAGATTATTGGCGTTGCCAATTTTTCCAATGTTGTTCGCGGCTCTTTTCATGCCTGCTATCTCGGTTATTCGATTGGGCAAAAATGGCAGGGCAAAGGACTCATGTTTGAAGCCCTGACCGCAGCCATTCGTTATATGCAG…	ATGTTTGGCTATCGCAGTAACGTGCCAAAAGTGCGCTTAACCACAGACCGACTGGTCGTGCGTCTGGTGCATGATCGTGATGCCTGGCGTCTTGCGGATTATTACGCAGAGAATCGCCATTTCCTCAAGCCCTGGGAGCCAGTGCGCGACGAAAGCCACTGTTATCCATCAGGCTGGCAGGCCAGGCTGGGGATGATTAACGAATTTCATAAACAAGGTTCAGCTTTCTACTTTGGTTTATTCGACCCGGACGAAAAAGAGATTATTGGCGTTGCCAATTTTTCCAATGTTGTTCGCGGCTCTTTTCATGCCTGCTATCTCGGTTATTCGATTGGGCAAAAATGGCAGGGCAAAGGACTCATGTTTGAAGCCCTGACCGCAGCCATTCGTTATATGCAG…	|||||||||||||||||||||||||||||||||||||||||||||||||||||||||||||||||||||||||||||||||||||||||||||||||||||||||||||||||||||||||||||||||||||||||||||||||||||||||||||||||||||||||||||||||||||||||||||||||||||||||||||||||||||||||||||||||||||||||||||||||||||||||||||||||||||||||||||||||||||||||||||||||||||||||||||||||||||||||||||||||||||||||||||||||||||||||||||||||||||||||||||||||||||||||||||||||||||||||||||||…
176	Query_176	97288|BV1_2000770|1439|2087|+	649	1	gnl|BL_ORD_ID|102	tmpTY2482_00103 | Escherichia coli O104:H4 str. TY-2482 multidrug resistance protein mdtH (1209 nt)	102	1209	1	1131.27	612	0	31	649	1	617	1	1	617	617	2	619	ATGTCCCGCGTGTCGCAGGCGAGGAACCTGGGTAAATATTTCCTGCTCATCGATAATATGCTGGTCGTGCTGGGGTTCTTTGTTGTCTTCCCGCTGATCTCTATCCGCTTCGTTGATCAAATGGGCTGGGCCGCCGTCATGGTCGGTATTGCTCTCGGTCTACGCCAGTTTATTCAGCAAGGTCTGGGTATTTTCGGCGGCGCAATTGCCGACCGCTTTGGTGCCAAACCGATGATTGTTACCGGTATGCTGATGCGCGCTGCCGGATTCGCCACAATGGGTATCGCCCACGAACCGTGGCTATTGTGGTTTTCATGCCTGCTCTCGGGACTCGGCGGCACGTTGTTTGATCCGCCGCGTTCGGCGCTGGTGGTGAAACTAATCCGTCCACAACAGCGT…	ATGTCCCGCGTGTCGCAGGCGAGGAACCTGGGTAAATATTTCCTGCTCATCGATAATATGCTGGTCGTGCTGGGGTTCTTTGTTGTCTTCCCGCTGATCTCTATCCGCTTCGTTGATCAAATGGGCTGGGCCGCCGTCATGGTCGGTATTGCTCTCGGTCTACGCCAGTTTATTCAGCAAGGTCTGGGTATTTTCGGCGGCGCAATTGCCGACCGCTTTGGTGCCAAACCGATGATTGTTACCGGTATGCTGATGCGCGCTGCCGGATTCGCCACAATGGGTATCGCCCACGAACCGTGGCTATTGTGGTTTTCATGCCTGCTCTCGGGACTCGGCGGCACGTTGTTTGATCCGCCGCGTTCGGCGCTGGTGGTGAAACTAATCCGTCCACAACAGCGT…	|||||||||||||||||||||||||||||||||||||||||||||||||||||||||||||||||||||||||||||||||||||||||||||||||||||||||||||||||||||||||||||||||||||||||||||||||||||||||||||||||||||||||||||||||||||||||||||||||||||||||||||||||||||||||||||||||||||||||||||||||||||||||||||||||||||||||||||||||||||||||||||||||||||||||||||||||||||||||||||||||||||||||||||||||||||||||||||||||||||||||||||||||||||||||||||||||||||||||||||||…
177	Query_177	97287|BV1_2000770|1993|2675|+	683	1	gnl|BL_ORD_ID|102	tmpTY2482_00103 | Escherichia coli O104:H4 str. TY-2482 multidrug resistance protein mdtH (1209 nt)	102	1209	1	1245.76	674	0	1	683	523	1206	1	1	682	682	3	685	GTGCTGTGTGCAGCGTTCAATGCGTGGTTGTTACCAGCATGGAAACTCTCCACCGTACGCACGCCCGTTCGCGAAGGCATGACCCGCGTGATGCGTGACAAGCGTTTTTGTCACCTATGTCCTGACGCTGGCGGGTTACTACATGCTGGCTGTACAAGTGATGCTGATGCTGCCAATTATGGTCAACGACGT-GCTGGCGCG-CCTCTGCCGTTAAATGGATGTATGCCATTGAAGCGTGTCTGTCGTTAACGTTGCTCTACCCTATCGCCCGCTGGAGTGAAAAGCATTTTCGTCTGGAACACCGGTTGATGGCTGGGCTGTTGATAATGTCATTAAGCATGATGCCGGTGGGCATGGTCAGCGGCCTGCAACAACTTTTCACCCTGATTTGTCTGTT…	GTGCTGTGTGCAGCGTTCAATGCGTGGTTGTTACCAGCATGGAAACTCTCCACCGTACGCACGCCCGTTCGCGAAGGCATGACCCGCGTGATGCGTGACAAGCG-TTTTGTCACCTATGTCCTGACGCTGGCGGGTTACTACATGCTGGCTGTACAAGTGATGCTGATGCTGCCAATTATGGTCAACGACGTGGCTGGCGCGCCCTCTGCCGTTAAATGGATGTATGCCATTGAAGCGTGTCTGTCGTTAACGTTGCTCTACCCTATCGCCCGCTGGAGTGAAAAGCATTTTCGTCTGGAACACCGGTTGATGGCTGGGCTGTTGATAATGTCATTAAGCATGATGCCGGTGGGCATGGTCAGCGGCCTGCAACAACTTTTCACCCTGATTTGTCTGTT…	|||||||||||||||||||||||||||||||||||||||||||||||||||||||||||||||||||||||||||||||||||||||||||||||||||||||| ||||||||||||||||||||||||||||||||||||||||||||||||||||||||||||||||||||||||||||||||||||||| ||||||||| ||||||||||||||||||||||||||||||||||||||||||||||||||||||||||||||||||||||||||||||||||||||||||||||||||||||||||||||||||||||||||||||||||||||||||||||||||||||||||||||||||||||||||||||||||||||||||||||||||||…
178	Query_178	1647|BV1_2000770|2743|3387|+	645	1	gnl|BL_ORD_ID|101	tmpTY2482_00102 | Escherichia coli O104:H4 str. TY-2482 glutaredoxin-2 (648 nt)	101	648	1	1192.21	645	0	1	645	1	645	1	1	645	645	0	645	GTGAAGCTATACATTTACGATCACTGCCCTTACTGCCTCAAAGCCCGCATGATTTTCGGCCTGAAAAATATCCCCGTCGAATTACATGTTCTGCTCAACGACGACGCAGAAACACCCACCCGGATGGTCGGTCAAAAACAGGTTCCCATTCTGCAAAAAGATGACAGCCGCTATATGCCAGAAAGCATGGACATCGTTCACTATGTCGATAAACTCGACGGCAAACCGTTACTGACCGGCAAACGTTCCCCTGCCATTGAAGAGTGGCTGCGCAAGGTCAATGGCTACGCCAACAAACTGCTGTTGCCGCGTTTTGCCAAATCGGCATTTGATGAGTTTTCTACTCCCGCCGCACGCAAATATTTCGTCGACAAGAAAGAGGCCAGCGCGGGTAATTTT…	GTGAAGCTATACATTTACGATCACTGCCCTTACTGCCTCAAAGCCCGCATGATTTTCGGCCTGAAAAATATCCCCGTCGAATTACATGTTCTGCTCAACGACGACGCAGAAACACCCACCCGGATGGTCGGTCAAAAACAGGTTCCCATTCTGCAAAAAGATGACAGCCGCTATATGCCAGAAAGCATGGACATCGTTCACTATGTCGATAAACTCGACGGCAAACCGTTACTGACCGGCAAACGTTCCCCTGCCATTGAAGAGTGGCTGCGCAAGGTCAATGGCTACGCCAACAAACTGCTGTTGCCGCGTTTTGCCAAATCGGCATTTGATGAGTTTTCTACTCCCGCCGCACGCAAATATTTCGTCGACAAGAAAGAGGCCAGCGCGGGTAATTTT…	|||||||||||||||||||||||||||||||||||||||||||||||||||||||||||||||||||||||||||||||||||||||||||||||||||||||||||||||||||||||||||||||||||||||||||||||||||||||||||||||||||||||||||||||||||||||||||||||||||||||||||||||||||||||||||||||||||||||||||||||||||||||||||||||||||||||||||||||||||||||||||||||||||||||||||||||||||||||||||||||||||||||||||||||||||||||||||||||||||||||||||||||||||||||||||||||||||||||||||||||…
179	Query_179	114915|BV1_2000770|3524|4081|+	558	1	gnl|BL_ORD_ID|100	tmpTY2482_00101 | Escherichia coli O104:H4 str. TY-2482 hypothetical protein (561 nt)	100	561	1	1031.55	558	0	1	558	1	558	1	1	558	558	0	558	ATGAACAAGTTTTTATTTGCCGCTGCATTGATCGTCAGTGGCCTGCTCGTTGGCTGTAATCAACTCACCCAATACACCATCACCGAACAAGAAATTAACCAGTCGCTTGCGAAACATAATAATTTCTCAAAAGATATCGGTTTACCCGGCGTGGCTGACGCCCATATTGTTCTGACAAACCTGACCAGCCAAATTGGTCGCGAAGAGCCGAATAAGGTTACCCTAACCGGAGACGCCAATCTGGACATGAACTCCCTGTTCGGTAGCCAGAAAGCGACCATGAAACTGAAGCTGAAAGCGCTGCCCGTGTTTGATAAAGAAAAAGGCGCGATCTTCCTGAAAGAGATGGAAGTGGTCGATGCGACGGTACAACCGGAAAAAATGCAAACGGTGATGCAA…	ATGAACAAGTTTTTATTTGCCGCTGCATTGATCGTCAGTGGCCTGCTCGTTGGCTGTAATCAACTCACCCAATACACCATCACCGAACAAGAAATTAACCAGTCGCTTGCGAAACATAATAATTTCTCAAAAGATATCGGTTTACCCGGCGTGGCTGACGCCCATATTGTTCTGACAAACCTGACCAGCCAAATTGGTCGCGAAGAGCCGAATAAGGTTACCCTAACCGGAGACGCCAATCTGGACATGAACTCCCTGTTCGGTAGCCAGAAAGCGACCATGAAACTGAAGCTGAAAGCGCTGCCCGTGTTTGATAAAGAAAAAGGCGCGATCTTCCTGAAAGAGATGGAAGTGGTCGATGCGACGGTACAACCGGAAAAAATGCAAACGGTGATGCAA…	|||||||||||||||||||||||||||||||||||||||||||||||||||||||||||||||||||||||||||||||||||||||||||||||||||||||||||||||||||||||||||||||||||||||||||||||||||||||||||||||||||||||||||||||||||||||||||||||||||||||||||||||||||||||||||||||||||||||||||||||||||||||||||||||||||||||||||||||||||||||||||||||||||||||||||||||||||||||||||||||||||||||||||||||||||||||||||||||||||||||||||||||||||||||||||||||||||||||||||||||…
180	Query_180	3253|BV1_2000770|4190|5233|+	1044	1	gnl|BL_ORD_ID|99	tmpTY2482_00100 | Escherichia coli O104:H4 str. TY-2482 dihydroorotase (1047 nt)	99	1047	1	1929.02	1044	0	1	1044	1	1044	1	1	1044	1044	0	1044	ATGACTGCACCATCCCAGGTATTAAAGATCCGCCGCCCAGACGACTGGCACCTTCACCTCCGCGATGGCGACATGTTAAAAACTGTCGTGCCGTATACCAGCGAAATTTATGGACGGGCTATCGTAATGCCCAATCTGGCTCCGCCCGTGACCACAGTTGAGGCTGCCGTGGCGTATCGCCAACGTATTCTTGATGCCGTACCTGCCGGGCACAATTTCACCCCATTGATGACCTGTTATTTAACAGATTCGCTGGATCCTAATGAGCTGGAGCGCGGATTTAACGAAGGCGTGTTCACCGCTGCAAAACTTTATCCGGCAAACGCAACCACTAACTCCAGCCACGGCGTGACGTCAATTGACGCAATCATGCCGGTACTTGAGCGCATGGAAAAAATC…	ATGACTGCACCATCCCAGGTATTAAAGATCCGCCGCCCAGACGACTGGCACCTTCACCTCCGCGATGGCGACATGTTAAAAACTGTCGTGCCGTATACCAGCGAAATTTATGGACGGGCTATCGTAATGCCCAATCTGGCTCCGCCCGTGACCACAGTTGAGGCTGCCGTGGCGTATCGCCAACGTATTCTTGATGCCGTACCTGCCGGGCACAATTTCACCCCATTGATGACCTGTTATTTAACAGATTCGCTGGATCCTAATGAGCTGGAGCGCGGATTTAACGAAGGCGTGTTCACCGCTGCAAAACTTTATCCGGCAAACGCAACCACTAACTCCAGCCACGGCGTGACGTCAATTGACGCAATCATGCCGGTACTTGAGCGCATGGAAAAAATC…	|||||||||||||||||||||||||||||||||||||||||||||||||||||||||||||||||||||||||||||||||||||||||||||||||||||||||||||||||||||||||||||||||||||||||||||||||||||||||||||||||||||||||||||||||||||||||||||||||||||||||||||||||||||||||||||||||||||||||||||||||||||||||||||||||||||||||||||||||||||||||||||||||||||||||||||||||||||||||||||||||||||||||||||||||||||||||||||||||||||||||||||||||||||||||||||||||||||||||||||||…
181	Query_181	37247|BV1_2000770|5178|5552|+	375	1	gnl|BL_ORD_ID|98	tmpTY2482_00099 | Escherichia coli O104:H4 str. TY-2482 DNA-damage-inducible protein I (246 nt)	98	246	1	449.856	243	6.24874e-127	133	375	1	243	1	1	243	243	0	243	ATGCGAATTGAAGTCACCATAGCGAAAACTTCTCCATTGCCAGCTGGGGCTATTGACGCCCTGGCTGGCGAACTTTCCCGCCGTATTCAGTATGCGTTTCCTGATAATGAAGGCCACGTATCGGTACGTTATGCCGCAGCGAATAATTTATCGGTTATTGGCGCAACAAAAGAAGATAAACAGCGCATTAGCGAAATTCTCCAGGAAACGTGGGAAAGCGCCGATGACTGGTTTGTCAGCGAA	ATGCGAATTGAAGTCACCATAGCGAAAACTTCTCCATTGCCAGCTGGGGCTATTGACGCCCTGGCTGGCGAACTTTCCCGCCGTATTCAGTATGCGTTTCCTGATAATGAAGGCCACGTATCGGTACGTTATGCCGCAGCGAATAATTTATCGGTTATTGGCGCAACAAAAGAAGATAAACAGCGCATTAGCGAAATTCTCCAGGAAACGTGGGAAAGCGCCGATGACTGGTTTGTCAGCGAA	|||||||||||||||||||||||||||||||||||||||||||||||||||||||||||||||||||||||||||||||||||||||||||||||||||||||||||||||||||||||||||||||||||||||||||||||||||||||||||||||||||||||||||||||||||||||||||||||||||||||||||||||||||||||||||||||||||||||||||||||||||
182	Query_182	47687|BV1_2000770|5843|6097|+	255	1	gnl|BL_ORD_ID|97	tmpTY2482_00098 | Escherichia coli O104:H4 str. TY-2482 biofilm regulator BssS (255 nt)	97	255	1	466.476	252	4.1014e-132	4	255	1	252	1	1	252	252	0	252	ATGGAAAAAAATAATGAAGTCATTCAGACTCATCCGCTCGTAGGGTGGGACATCAGCACCGTTGATAGCTATGATGCGCTGATGTTGCGTTTGCACTACCAGACCCCAAATAAGTCCGAGCAGGAAGGGACTGAAGTTGGTCAGACGCTCTGGTTAACCACTGATGTTGCCAGACAATTTATTTCGATATTAGAAGCAGGAATCGCCAAAATTGAATCCGGTGATTTCCCGGTAAACGAGTATCGGCGTCAT	ATGGAAAAAAATAATGAAGTCATTCAGACTCATCCGCTCGTAGGGTGGGACATCAGCACCGTTGATAGCTATGATGCGCTGATGTTGCGTTTGCACTACCAGACCCCAAATAAGTCCGAGCAGGAAGGGACTGAAGTTGGTCAGACGCTCTGGTTAACCACTGATGTTGCCAGACAATTTATTTCGATATTAGAAGCAGGAATCGCCAAAATTGAATCCGGTGATTTCCCGGTAAACGAGTATCGGCGTCAT	||||||||||||||||||||||||||||||||||||||||||||||||||||||||||||||||||||||||||||||||||||||||||||||||||||||||||||||||||||||||||||||||||||||||||||||||||||||||||||||||||||||||||||||||||||||||||||||||||||||||||||||||||||||||||||||||||||||||||||||||||||||||||||
183	Query_183	2596|BV1_2000770|6215|7330|+	1116	1	gnl|BL_ORD_ID|96	tmpTY2482_00097 | Escherichia coli O104:H4 str. TY-2482 N-methyl-L-tryptophan oxidase (1119 nt)	96	1119	1	2061.98	1116	0	1	1116	1	1116	1	1	1116	1116	0	1116	ATGAAATACGATCTCATCATTATTGGCAGCGGTTCCGTAGGCGCTGCCGCCGGGTATTATGCAACCCGCGCCGGTTTAAACGTGCTAATGACCGACGCCCATATGCCACCGCATCAACACGGCAGCCACCACGGCGATACGCGATTAATTCGCCATGCTTATGGTGAAGGCGAAAAGTATGTCCCGTTGGTCCTCCGCGCGCAAACGCTGTGGGATGAACTTTCCCGCCACAACGAAGATGATCCCATTTTTGTACGCTCTGGTGTCATTAACCTCGGCCCGGCTGACTCCGCATTTCTCGCCAACGTCGCCCACAGCGCCGAACAGTGGCAACTCAACGTTGAAAAGCTCGATGCGCAAGGGATTATGGCCCGCTGGCCAGAAATACGCGTCCCGGAC…	ATGAAATACGATCTCATCATTATTGGCAGCGGTTCCGTAGGCGCTGCCGCCGGGTATTATGCAACCCGCGCCGGTTTAAACGTGCTAATGACCGACGCCCATATGCCACCGCATCAACACGGCAGCCACCACGGCGATACGCGATTAATTCGCCATGCTTATGGTGAAGGCGAAAAGTATGTCCCGTTGGTCCTCCGCGCGCAAACGCTGTGGGATGAACTTTCCCGCCACAACGAAGATGATCCCATTTTTGTACGCTCTGGTGTCATTAACCTCGGCCCGGCTGACTCCGCATTTCTCGCCAACGTCGCCCACAGCGCCGAACAGTGGCAACTCAACGTTGAAAAGCTCGATGCGCAAGGGATTATGGCCCGCTGGCCAGAAATACGCGTCCCGGAC…	|||||||||||||||||||||||||||||||||||||||||||||||||||||||||||||||||||||||||||||||||||||||||||||||||||||||||||||||||||||||||||||||||||||||||||||||||||||||||||||||||||||||||||||||||||||||||||||||||||||||||||||||||||||||||||||||||||||||||||||||||||||||||||||||||||||||||||||||||||||||||||||||||||||||||||||||||||||||||||||||||||||||||||||||||||||||||||||||||||||||||||||||||||||||||||||||||||||||||||||||…
184	Query_184	7969|BV1_2000770|7755|8318|+	564	1	gnl|BL_ORD_ID|94	tmpTY2482_00095 | Escherichia coli O104:H4 str. TY-2482 hypothetical protein (567 nt)	94	567	1	1042.63	564	0	1	564	1	564	1	1	564	564	0	564	ATGTCATTCACAAATACCCCTGAACGCTATGGTGTTATATCTGCGGCCTTCCATTGGCTAAGCGCAATTATTGTCTACGGCATGTTTGCTTTAGGTCTGTGGATGGTCACGCTCAGTTATTACGATGGCTGGTATCACAAAGCACCCGAACTGCATAAAAGCATCGGTATTTTGTTAATGATGGGGCTGGTTATTCGCGTTCTGTGGCGTGTCATATCTCCACCGCCGGGTCCGCTGCCGAGTTATTCGCCCATGACTCGTCTTGCCGCAAAGGCTGGACATCTCGCATTGTACCTATTGCTGTTCGCCATCGGCATCAGCGGCTATCTGATCTCAACTGCCGATGGTAAACCGATCAGCGTTTTTGGCTGGTTTGACGTCCCCGCGACCCTTGCCGAC…	ATGTCATTCACAAATACCCCTGAACGCTATGGTGTTATATCTGCGGCCTTCCATTGGCTAAGCGCAATTATTGTCTACGGCATGTTTGCTTTAGGTCTGTGGATGGTCACGCTCAGTTATTACGATGGCTGGTATCACAAAGCACCCGAACTGCATAAAAGCATCGGTATTTTGTTAATGATGGGGCTGGTTATTCGCGTTCTGTGGCGTGTCATATCTCCACCGCCGGGTCCGCTGCCGAGTTATTCGCCCATGACTCGTCTTGCCGCAAAGGCTGGACATCTCGCATTGTACCTATTGCTGTTCGCCATCGGCATCAGCGGCTATCTGATCTCAACTGCCGATGGTAAACCGATCAGCGTTTTTGGCTGGTTTGACGTCCCCGCGACCCTTGCCGAC…	|||||||||||||||||||||||||||||||||||||||||||||||||||||||||||||||||||||||||||||||||||||||||||||||||||||||||||||||||||||||||||||||||||||||||||||||||||||||||||||||||||||||||||||||||||||||||||||||||||||||||||||||||||||||||||||||||||||||||||||||||||||||||||||||||||||||||||||||||||||||||||||||||||||||||||||||||||||||||||||||||||||||||||||||||||||||||||||||||||||||||||||||||||||||||||||||||||||||||||||||…
185	Query_185	4730|BV1_2000770|8327|8896|+	570	1	gnl|BL_ORD_ID|93	tmpTY2482_00094 | Escherichia coli O104:H4 str. TY-2482 protein yceI (576 nt)	93	576	1	1051.86	569	0	2	570	5	573	1	1	569	569	0	569	AAAAAAGCCTGCTTGGTTTAACCTTCGCGTCCCTGATGTTCTCTGCCGGTTCAGCGGTTGCCGCCGATTACAAAATTGACAAAGAAGGTCAGCACGCCTTTGTTAATTTCCGCATCCAGCACCTTGGCTATAGCTGGTTATACGGCACCTTTAAAGATTTCGACGGTACTTTTACCTTTGACGAAAAAAATCCGGCTGCCGATAAAGTGAATGTGACAATTAACACCACCAGCGTCGATACTAATCACGCCGAACGCGATAAACATCTTCGCAGTGCAGATTTCCTCAATACCGCAAAATATCCACAGGCAACATTCACCTCCACCAGCGTGAAGAAAGACGGTGACGAACTGGATATTACCGGCGATCTGACGCTGAATGGCGTAACCAAACCCGTCA…	AAAAAAGCCTGCTTGGTTTAACCTTCGCGTCCCTGATGTTCTCTGCCGGTTCAGCGGTTGCCGCCGATTACAAAATTGACAAAGAAGGTCAGCACGCCTTTGTTAATTTCCGCATCCAGCACCTTGGCTATAGCTGGTTATACGGCACCTTTAAAGATTTCGACGGTACTTTTACCTTTGACGAAAAAAATCCGGCTGCCGATAAAGTGAATGTGACAATTAACACCACCAGCGTCGATACTAATCACGCCGAACGCGATAAACATCTTCGCAGTGCAGATTTCCTCAATACCGCAAAATATCCACAGGCAACATTCACCTCCACCAGCGTGAAGAAAGACGGTGACGAACTGGATATTACCGGCGATCTGACGCTGAATGGCGTAACCAAACCCGTCA…	|||||||||||||||||||||||||||||||||||||||||||||||||||||||||||||||||||||||||||||||||||||||||||||||||||||||||||||||||||||||||||||||||||||||||||||||||||||||||||||||||||||||||||||||||||||||||||||||||||||||||||||||||||||||||||||||||||||||||||||||||||||||||||||||||||||||||||||||||||||||||||||||||||||||||||||||||||||||||||||||||||||||||||||||||||||||||||||||||||||||||||||||||||||||||||||||||||||||||||||||…
186	Query_186	4722|BV1_2000770|8944|9995|-	1052	1	gnl|BL_ORD_ID|92	tmpTY2482_00093 | Escherichia coli O104:H4 str. TY-2482 UPF0176 protein yceA (1053 nt)	92	1053	1	1930.87	1045	0	1	1052	1	1050	1	1	1050	1050	2	1052	ATGCCAGTGTTACACAACCGCATTTCCAACGACGCGCTAAAAGCCAAAATGTTGGCTGAGAGCGAACCGCGAACCACCATTTCGTTTTACAAGTATTTCCACATCGCCGATCCTAAGGCGACCCGTGACGCTTTATATCAGCTGTTTACCGCGCTGAATGTTTTTGGGCGAGTGTATCTGGCGCATGAGGGCATTAACGCGCAAATCAGCGTACCTGCGAGCAATGTTGAAACATTTCGCGCGCAGCTCTATGCCTTCGACCCCGGCTTTAGAGGGTTTACGCCTGAATATCGCGTTGGATGATGACGGGAAATCCTTCTGGGTACTGCGCATGAAGGTACGCGATCGCATTGTTGCCGACGGTATTGACGATCCTCACTTTGATGCCAGCAATGTTGG…	ATGCCAGTGTTACACAACCGCATTTCCAACGACGCGCTAAAAGCCAAAATGTTGGCTGAGAGCGAACCGCGAACCACCATTTCGTTTTACAAGTATTTCCACATCGCCGATCCTAAGGCGACCCGTGACGCTTTATATCAGCTGTTTACCGCGCTGAATGTTTTTGGGCGAGTGTATCTGGCGCATGAGGGCATTAACGCGCAAATCAGCGTACCTGCGAGCAATGTTGAAACATTTCGCGCGCAGCTCTATGCCTTCGA-CCCGGCTTTAGAGGGTTTACGCCTGAATATCGCGTTGGATGATGACGGGAAATCCTTCTGGGTACTGCGCATGAAGGTACGCGATCGCATTGTTGCCGACGGTATTGACGATCCTCACTTTGATGCCAGCAATGTTGG…	|||||||||||||||||||||||||||||||||||||||||||||||||||||||||||||||||||||||||||||||||||||||||||||||||||||||||||||||||||||||||||||||||||||||||||||||||||||||||||||||||||||||||||||||||||||||||||||||||||||||||||||||||||||||||||||||||||||||||||||||||||||||||||||||||||| ||||||||||||||||||||||||||||||||||||||||||||||||||||||||||||||||||||||||||||||||||||||||||||||||||||||||||||||||||||||||||||||||||||||||||…
187	Query_187	37453|BV1_2000770|10220|11003|+	784	1	gnl|BL_ORD_ID|91	tmpTY2482_00092 | Escherichia coli O104:H4 str. TY-2482 lipid A biosynthesis lauroyl acyltransferase (921 nt)	91	921	1	1441.51	780	0	1	784	1	783	1	1	783	783	1	784	ATGACGAATCTACCCAAGTTCTCCACCGCACTGCTTCATCCGCGTTATTGGTTAACCTGGTTGGGTATTGGCGTACTTTGGTTAGTCGTGCAATTGCCCTACCCGGTTATCTACCGCCTCGGTTGTGGATTAGGAAAACTGGCGTTACGTTTTTATGAAACGACGCGCAAAAATTGTGCATCGCAACCTGGAACTGTGCTTCCCGGAAATGAGCGAACAAGAACGCCGTAAAATGGTGGTGAAGAATTTCGAATCCGTTGGCATGGGCCTGATGGAAACCGGCATGGCGTGGTTCTGGCCGGACCGCCGAATCGCCCGCTGGACTAAAGTGATCGGCATGGAACACATTCGTGACGTGCAGGCGCAAAAACGCGGCATCCTGTTAGTTGGCATCCATTT…	ATGACGAATCTACCCAAGTTCTCCACCGCACTGCTTCATCCGCGTTATTGGTTAACCTGGTTGGGTATTGGCGTACTTTGGTTAGTCGTGCAATTGCCCTACCCGGTTATCTACCGCCTCGGTTGTGGATTAGGAAAACTGGCGTTACG-TTTTATGAAACGACGCGCAAAAATTGTGCATCGCAACCTGGAACTGTGCTTCCCGGAAATGAGCGAACAAGAACGCCGTAAAATGGTGGTGAAGAATTTCGAATCCGTTGGCATGGGCCTGATGGAAACCGGCATGGCGTGGTTCTGGCCGGACCGCCGAATCGCCCGCTGGACTAAAGTGATCGGCATGGAACACATTCGTGACGTGCAGGCGCAAAAACGCGGCATCCTGTTAGTTGGCATCCATTT…	||||||||||||||||||||||||||||||||||||||||||||||||||||||||||||||||||||||||||||||||||||||||||||||||||||||||||||||||||||||||||||||||||||||||||||||||||||| |||||||||||||||||||||||||||||||||||||||||||||||||||||||||||||||||||||||||||||||||||||||||||||||||||||||||||||||||||||||||||||||||||||||||||||||||||||||||||||||||||||||||||||||||||||||||||||||||||||||||||||||||||||||||||||||||||||||||||||||||||||||||…
188	Query_188	99263|BV1_2000771|199|1558|+	1360	1	gnl|BL_ORD_ID|2244	tmpTY2482_02245 | Escherichia coli O104:H4 str. TY-2482 EvpB/family type VI secretion protein (1362 nt)	2244	1362	1	2505.18	1356	0	1	1360	1	1359	1	1	1359	1359	1	1360	ATGCTGATGTCTGTACAGAAAGAAAAGAACGTTGCAGAGAGCGTGGTATCTGAAGCGCATGCCGGCGACAGCGTATATGCTTCCCTGTTTGAAAAAATTAACCTGAGTCCGGTATCTGCCCTGAGTGCACTGGATATCTGGCAGGATCCACAGGCCATGTCAGAAGCATCTGCAGATGAACGTCTGACGGCAGGGATGCAGGTGTTTATGGAGTGTCTGGCAAAAGCCGGCACGCAGGTGGAAAAACTCGATAAAGCGCTGATTGACCATCATATTGCAGAGCTTGATTATCAGATCAGCCGTCAACTGGATGCTGTGCTTCATCATCCGGAATTTCAGAAAGTGGAGTCGCTGTGGCGGGGGCGTGAAGTCCCTGGTGGATAAAACGGACTTCCGCCG…	ATGCTGATGTCTGTACAGAAAGAAAAGAACGTTGCAGAGAGCGTGGTATCTGAAGCGCATGCCGGCGACAGCGTATATGCTTCCCTGTTTGAAAAAATTAACCTGAGTCCGGTATCTGCCCTGAGTGCACTGGATATCTGGCAGGATCCACAGGCCATGTCAGAAGCATCTGCAGATGAACGTCTGACGGCAGGGATGCAGGTGTTTATGGAGTGTCTGGCAAAAGCCGGCACGCAGGTGGAAAAACTCGATAAAGCGCTGATTGACCATCATATTGCAGAGCTTGATTATCAGATCAGCCGTCAACTGGATGCTGTGCTTCATCATCCGGAATTTCAGAAAGTGGAGTCGCTGTGGC-GGGGCGTGAAGTCCCTGGTGGATAAAACGGACTTCCGCCG…	|||||||||||||||||||||||||||||||||||||||||||||||||||||||||||||||||||||||||||||||||||||||||||||||||||||||||||||||||||||||||||||||||||||||||||||||||||||||||||||||||||||||||||||||||||||||||||||||||||||||||||||||||||||||||||||||||||||||||||||||||||||||||||||||||||||||||||||||||||||||||||||||||||||||||||||||||||||||||||||||||||||||||||||||||||||||||||||||||||||| ||||||||||||||||||||||||||||||||||||||||…
189	Query_189	111257|BV1_2000771|1663|2003|+	341	1	gnl|BL_ORD_ID|2243	tmpTY2482_02244 | Escherichia coli O104:H4 str. TY-2482 hypothetical protein (1245 nt)	2243	1245	1	625.288	338	8.7444e-180	1	341	1	342	1	1	341	341	1	342	ATGGCAGGAGGAAAAAAAGATGATAATGCAGCGGGATTTGTCCTGATTTTAGTTTGCGTTATTCTCTGGGGGATTTATGTGGCGGTCAGGGCGCTGATAAATCTTAATGAGCGCTTTATTGATGCAGTATCGAATCCGGCAGGTATTATTGGTTTGTTTTTTGGTTTGCTTACTGTATTTGCAATTTTACTTCG-TTTTTTATTTACCGGAGACTCAGAAAGAAAACAGCAGCCTTTGAGCAGGCCGTTTCAGAGCTGGTTCAGAGAGAGCGGGGTTTTAATGAAACTGTCAATGCCGCGATAGCCCGGGGAATACGACAGGAAAAGGAGCAACTGGCCAGA	ATGGCAGGAGGAAAAAAAGATGATAATGCAGCGGGATTTGTCCTGATTTTAGTTTGCGTTATTCTCTGGGGGATTTATGTGGCGGTCAGGGCGCTGATAAATCTTAATGAGCGCTTTATTGATGCAGTATCGAATCCGGCAGGTATTATTGGTTTGTTTTTTGGTTTGCTTACTGTATTTGCAATTTTACTTCGTTTTTTTATTTACCGGAGACTCAGAAAGAAAACAGCAGCCTTTGAGCAGGCCGTTTCAGAGCTGGTTCAGAGAGAGCGGGGTTTTAATGAAACTGTCAATGCCGCGATAGCCCGGGGAATACGACAGGAAAAGGAGCAACTGGCCAGA	|||||||||||||||||||||||||||||||||||||||||||||||||||||||||||||||||||||||||||||||||||||||||||||||||||||||||||||||||||||||||||||||||||||||||||||||||||||||||||||||||||||||||||||||||||||||||||||||||| |||||||||||||||||||||||||||||||||||||||||||||||||||||||||||||||||||||||||||||||||||||||||||||||||||||||||||||||||||||||||||||||||||||||||||||||||||
190	Query_190	124164|BV1_2000772|18|650|+	633	1	gnl|BL_ORD_ID|1292	tmpTY2482_01293 | Escherichia coli O104:H4 str. TY-2482 putative colanic acid polymerase WcaD (1218 nt)	1292	1218	1	1157.12	626	0	1	633	538	1168	1	1	631	631	2	633	TTCGCTCTGGCATTAATCTCAATTTGGCTCAGTATCAAACAGTTTGGTATCAAAACGCCTAAAACAGATGCTATGATTCTCGCAGGGATAATATTATCCGGATCGTTTTCAGGGGTTATGACCTTTATCCTGTTTTATTTGCTGGAGTGGGCATTTCAATATCTGAATAAAGAGGCGATTAAGAAAAAGTTACCGTTAGCATTGATTTCTCTGGCTGTATTCCTGGTTGGTGTGGTAATCGCGTTTCCTTATATTTCCACCCGTCTGGGCGATTTAGGTACGGAAGGATCGTCATCATATTATCGTATTGTCGGTCCGCTGGTGATGGTCGGTTATTCTTTGACCCATATTGACGGTGTAGTCAGATTTGGCTCACTTTATGAGTATGTCGCATCATTC…	TTCGCTCTGGCATTAATCTCAATTTGGCTCAGTATCAAACAGTTTGGTATCAAAACGCCTAAAACAGATGCTATGATTCTCGCAGGGATAATATTATCCGGATCGTTTTCAGGGGTTATGACCTTTATCCTGTTTTATTTGCTGGAGTGGGCATTTCAATATCTGAATAAAGAGGCGATTAAGAAAAAGTTACCGTTAGCATTGATTTCTCTGGCTGTATTCCTGGTTGGTGTGGTAATCGCGTTTCCTTATATTTCCACCCGTCTGGGCGATTTAGGTACGGAAGGATCGTCATCATATTATCGTATTGTCGGTCCGCTGGTGATGGTCGGTTATTCTTTGACCCATATTGACGGTGTAGTCAGATTTGGCTCACTTTATGAGTATGTCGCATCATTC…	|||||||||||||||||||||||||||||||||||||||||||||||||||||||||||||||||||||||||||||||||||||||||||||||||||||||||||||||||||||||||||||||||||||||||||||||||||||||||||||||||||||||||||||||||||||||||||||||||||||||||||||||||||||||||||||||||||||||||||||||||||||||||||||||||||||||||||||||||||||||||||||||||||||||||||||||||||||||||||||||||||||||||||||||||||||||||||||||||||||||||||||||||||||||||||||||||||||||||||||||…
191	Query_191	36117|BV1_2000772|711|1454|+	744	1	gnl|BL_ORD_ID|1291	tmpTY2482_01292 | Escherichia coli O104:H4 str. TY-2482 colanic acid biosynthesis glycosyl transferase WcaE (747 nt)	1291	747	1	1375.03	744	0	1	744	1	744	1	1	744	744	0	744	ATGTTGCTTAGCATAATCACTGTCGCGTTTCGTAACCTCGAAGGGATAGTCAAAACACATGCCTCGCTGGCGCATCTGGCGCAGGCGGAAGATATCAGCTTCGAATGGATTGTTGTCGATGGCGGTTCCAACGACGGCACCCGTGAGTATCTGGAAAATCTCAATGGTATCTTTAACCTACGCTTTGTCAGCGAGCCAGATAACGGTATCTACGACGCCATGAACAAAGGCATTGCGATGGCACAAGGCAAGTTCGCGTTGTTTCTCAACTCGGGCGATATTTTTCATCAGGATGCCGCAAATTTTGTCCGTAAGTTAAAAATGCAAAAAGATAACGTGATGATCACCGGCGATGCGCTGCTGGATTTTGGCGACGGGCATAAAATTAAGCGTAGTGCT…	ATGTTGCTTAGCATAATCACTGTCGCGTTTCGTAACCTCGAAGGGATAGTCAAAACACATGCCTCGCTGGCGCATCTGGCGCAGGCGGAAGATATCAGCTTCGAATGGATTGTTGTCGATGGCGGTTCCAACGACGGCACCCGTGAGTATCTGGAAAATCTCAATGGTATCTTTAACCTACGCTTTGTCAGCGAGCCAGATAACGGTATCTACGACGCCATGAACAAAGGCATTGCGATGGCACAAGGCAAGTTCGCGTTGTTTCTCAACTCGGGCGATATTTTTCATCAGGATGCCGCAAATTTTGTCCGTAAGTTAAAAATGCAAAAAGATAACGTGATGATCACCGGCGATGCGCTGCTGGATTTTGGCGACGGGCATAAAATTAAGCGTAGTGCT…	|||||||||||||||||||||||||||||||||||||||||||||||||||||||||||||||||||||||||||||||||||||||||||||||||||||||||||||||||||||||||||||||||||||||||||||||||||||||||||||||||||||||||||||||||||||||||||||||||||||||||||||||||||||||||||||||||||||||||||||||||||||||||||||||||||||||||||||||||||||||||||||||||||||||||||||||||||||||||||||||||||||||||||||||||||||||||||||||||||||||||||||||||||||||||||||||||||||||||||||||…
192	Query_192	34683|BV1_2000772|1473|1991|+	519	1	gnl|BL_ORD_ID|1290	tmpTY2482_01291 | Escherichia coli O104:H4 str. TY-2482 putative colanic acid biosynthesis acetyltransferase wcaF (549 nt)	1290	549	1	953.992	516	0	1	519	1	520	1	1	519	519	1	520	ATGCAAGATTTAAGCGGTTTCTCGGTGCCGAAAGGGTTCCGGGGCGGCAACGCTATTAAAGTGCAATTATGGTGGGCAGTACAGGCAACAATATTTGCCTGGTCGCCACAAGTATTGTATCGCTGGCGGGCTTTTTTATTACGTTTATTCGGCGCAAAAATAGGAAAAAACGTAGTTATTCGTCCGTCAGTAAAAATTACCTATCCGTGGAAATTAACCTTAGGTGATTACGCGTGGGTCGGCGATGACGTCAATTTATATACCCTCGGTGAAATAACCATTGGCGCACATTCGGTGATATCGCAAAAAAGTTATTTATGCACCGGTAGCCACGACCATGCAAGTCAACATTTCACCATTAACGCCACGCCTATTGTGATTGGCGAGAAATGCTGGCTG…	ATGCAAGATTTAAGCGGTTTCTCGGTGCCGAAAGGGTTCCGGGGCGGCAACGCTATTAAAGTGCAATTATGGTGGGCAGTACAGGCAACAATATTTGCCTGGTCGCCACAAGTATTGTATCGCTGGCGGGCTTTTTTATTACGTTTATTCGGCGCAAAAATAGGAAAAAACGTAGTTATTCGTCCGTCAGTAAAAATTACCTATCCGTGGAAATTAACCTTAGGTGATTACGCGTGGGTCGGCGATGACGTCAATTTATATACCCTCGGTGAAATAACCATTGGCGCACATTCGGTGATATCGCAAAAAAGTTATTTATGCACCGGTAGCCACGACCATGCAAGTCAACATTTCACCATTAACGCCACGCCTATTGTGATTGGCGAGAAATGCTGGCTG…	|||||||||||||||||||||||||||||||||||||||||||||||||||||||||||||||||||||||||||||||||||||||||||||||||||||||||||||||||||||||||||||||||||||||||||||||||||||||||||||||||||||||||||||||||||||||||||||||||||||||||||||||||||||||||||||||||||||||||||||||||||||||||||||||||||||||||||||||||||||||||||||||||||||||||||||||||||||||||||||||||||||||||||||||||||||||||||||||||||||||||||||||||||||||||||||||||||||||||||||||…
193	Query_193	1676|BV1_2000772|2047|3167|+	1121	1	gnl|BL_ORD_ID|1289	tmpTY2482_01290 | Escherichia coli O104:H4 str. TY-2482 GDP-mannose 4,6-dehydratase (1122 nt)	1289	1122	1	2058.29	1114	0	1	1121	1	1119	1	1	1119	1119	2	1121	ATGTCAAAAGTCGCTCTCATCACCGGTGTAACCGGACAAGACGGTTCTTACCTGGCAGAGTTTCTGCTGGAAAAAGGTTACGAGGTGCATGGTATTAAGCGTCGTGCATCGTCATTCAACACCGAGCGCGTGGATCACATTTATCAGGATCCGCACACCTGCAACCCGAAATTCCATCTGCATTATGGCGACCTGAGTGATACCTCCAACCTGACGCGCATTTTGCGTGAAGTGCAGCCGGATGAAGTGTACAACCTGGGCGCAATGAGCCACGTTGCGGTTTCTTTTGAGTCACCGGAATATACCGCTGACGTCGACGCGATGGGTACGCTGCGCCTGCTGGAGGCGATCCGCTTCCTCGGTCTGGAAAAGAAAACCCGTTTTCTATCAGGCTTCCAC…	ATGTCAAAAGTCGCTCTCATCACCGGTGTAACCGGACAAGACGGTTCTTACCTGGCAGAGTTTCTGCTGGAAAAAGGTTACGAGGTGCATGGTATTAAGCGTCGTGCATCGTCATTCAACACCGAGCGCGTGGATCACATTTATCAGGATCCGCACACCTGCAACCCGAAATTCCATCTGCATTATGGCGACCTGAGTGATACCTCCAACCTGACGCGCATTTTGCGTGAAGTGCAGCCGGATGAAGTGTACAACCTGGGCGCAATGAGCCACGTTGCGGTTTCTTTTGAGTCACCGGAATATACCGCTGACGTCGACGCGATGGGTACGCTGCGCCTGCTGGAGGCGATCCGCTTCCTCGGTCTGGAAAAGAAAACCCGTTT-CTATCAGGCTTCCAC…	||||||||||||||||||||||||||||||||||||||||||||||||||||||||||||||||||||||||||||||||||||||||||||||||||||||||||||||||||||||||||||||||||||||||||||||||||||||||||||||||||||||||||||||||||||||||||||||||||||||||||||||||||||||||||||||||||||||||||||||||||||||||||||||||||||||||||||||||||||||||||||||||||||||||||||||||||||||||||||||||||||||||||||||||||||||||||||||||||||||||||||||||||||||||||||||| |||||||||||||||…
194	Query_194	8372|BV1_2000772|3173|4135|+	963	1	gnl|BL_ORD_ID|1288	tmpTY2482_01289 | Escherichia coli O104:H4 str. TY-2482 GDP-L-fucose synthase (966 nt)	1288	966	1	1779.44	963	0	1	963	1	963	1	1	963	963	0	963	ATGAGTAAACAACGCATTTTTATCGCTGGTCATCGCGGGATGGTCGGTTCTGCCATCAAGCGGCAGCTCGAACAGCGCGGTGATGTGGAGCTGGTATTACGTACCCGCGATGAACTGAACCTGCTGGACAGCCGCGCGGTGCATGATTTCTTTGCCAGCGAAAGCATTGACCAGGTCTATCTGGCGGCGGCGAAAGTGGGCGGCATTGTTGCCAACAACACCTATCCGGCGGATTTCATCTACCAGAACATGATGATTGAGAGCAACATCATTCACGCCGCGCATCAGAACGACGTGAACAAACTGCTGTTTCTTGGATCGTCCTGCATTTACCCGAAACTGGCAAAACAGCCGATGGCAGAAAGCGAGCTGTTGCAGGGTACGCTGGAGCCGACCAAC…	ATGAGTAAACAACGCATTTTTATCGCTGGTCATCGCGGGATGGTCGGTTCTGCCATCAAGCGGCAGCTCGAACAGCGCGGTGATGTGGAGCTGGTATTACGTACCCGCGATGAACTGAACCTGCTGGACAGCCGCGCGGTGCATGATTTCTTTGCCAGCGAAAGCATTGACCAGGTCTATCTGGCGGCGGCGAAAGTGGGCGGCATTGTTGCCAACAACACCTATCCGGCGGATTTCATCTACCAGAACATGATGATTGAGAGCAACATCATTCACGCCGCGCATCAGAACGACGTGAACAAACTGCTGTTTCTTGGATCGTCCTGCATTTACCCGAAACTGGCAAAACAGCCGATGGCAGAAAGCGAGCTGTTGCAGGGTACGCTGGAGCCGACCAAC…	|||||||||||||||||||||||||||||||||||||||||||||||||||||||||||||||||||||||||||||||||||||||||||||||||||||||||||||||||||||||||||||||||||||||||||||||||||||||||||||||||||||||||||||||||||||||||||||||||||||||||||||||||||||||||||||||||||||||||||||||||||||||||||||||||||||||||||||||||||||||||||||||||||||||||||||||||||||||||||||||||||||||||||||||||||||||||||||||||||||||||||||||||||||||||||||||||||||||||||||||…
195	Query_195	33857|BV1_2000772|4141|4347|+	207	1	gnl|BL_ORD_ID|1287	tmpTY2482_01288 | Escherichia coli O104:H4 str. TY-2482 GDP-mannose mannosyl hydrolase (483 nt)	1287	483	1	383.377	207	3.37747e-107	1	207	4	210	1	1	207	207	0	207	ATGTTTTTACGTCAGGAAGACTTTGCCACGGTAGTGCGCTCCACACCGCTTGTCTCTCTCGACTTTATTGTCGAGAACAGTCGCGGCGAGTTTCTGCTTGGCAAAAGAACCAACCGCCCGGCGCAGGGTTACTGGTTTGTGCCGGGAGGGCGCGTGCAGAAAGACGAAACGCTGGAAGCCGCATTTGAGCGGCTGACGATTGCGGAA	ATGTTTTTACGTCAGGAAGACTTTGCCACGGTAGTGCGCTCCACACCGCTTGTCTCTCTCGACTTTATTGTCGAGAACAGTCGCGGCGAGTTTCTGCTTGGCAAAAGAACCAACCGCCCGGCGCAGGGTTACTGGTTTGTGCCGGGAGGGCGCGTGCAGAAAGACGAAACGCTGGAAGCCGCATTTGAGCGGCTGACGATTGCGGAA	|||||||||||||||||||||||||||||||||||||||||||||||||||||||||||||||||||||||||||||||||||||||||||||||||||||||||||||||||||||||||||||||||||||||||||||||||||||||||||||||||||||||||||||||||||||||||||||||||||||||||||||||
196	Query_196	10866|BV1_2000773|362|1860|+	1499	1	gnl|BL_ORD_ID|3579	tmpTY2482_03580 | Escherichia coli O104:H4 str. TY-2482 inner membrane transporter yjeM (1503 nt)	3579	1503	1	2763.71	1496	0	1	1499	1	1500	1	1	1499	1499	1	1500	ATGCCTCACACGATAAAAAAGATGAGTCTGATAGGACTCATATTGATGATCTTTACTTCCGTATTTGGATTTGCCAATAGCCCATCGGCTTATTACTTAATGGGTTATAGTGCGATTCCCTTTTATATATTTTCTGCATTGTTATTCTTTATTCCATTCGCCTTAATGATGGCTGAAATGGGAGCTGCTTATCGCAAAGAAGAAGGCGGTATCTATTCCTGGATGAATAATAGTGTCGGACCACGTTTTGCCTTCATTGGTACGTTTATGTGGTTTTCCTCTTATATCATCTGGATGGTGAGTACCTCCGCGAAAGTTTGGGTACCGTTCTCAACATTCCTCTATGGTAGCGACATGACCCAGCACTGGCGTATTGCTGGACTGGAGCCTACGCAGGTG…	ATGCCTCACACGATAAAAAAGATGAGTCTGATAGGACTCATATTGATGATCTTTACTTCCGTATTTGGATTTGCCAATAGCCCATCGGCTTATTACTTAATGGGTTATAGTGCGATTCCCTTTTATATATTTTCTGCATTGTTATTCTTTATTCCATTCGCCTTAATGATGGCTGAAATGGGAGCTGCTTATCGCAAAGAAGAAGGCGGTATCTATTCCTGGATGAATAATAGTGTCGGACCACGTTTTGCCTTCATTGGTACGTTTATGTGGTTTTCCTCTTATATCATCTGGATGGTGAGTACCTCCGCGAAAGTTTGGGTACCGTTCTCAACATTCCTCTATGGTAGCGACATGACCCAGCACTGGCGTATTGCTGGACTGGAGCCTACGCAGGTG…	|||||||||||||||||||||||||||||||||||||||||||||||||||||||||||||||||||||||||||||||||||||||||||||||||||||||||||||||||||||||||||||||||||||||||||||||||||||||||||||||||||||||||||||||||||||||||||||||||||||||||||||||||||||||||||||||||||||||||||||||||||||||||||||||||||||||||||||||||||||||||||||||||||||||||||||||||||||||||||||||||||||||||||||||||||||||||||||||||||||||||||||||||||||||||||||||||||||||||||||||…
197	Query_197	117307|BV1_2000773|1915|2226|+	312	1	gnl|BL_ORD_ID|3580	tmpTY2482_03581 | Escherichia coli O104:H4 str. TY-2482 hypothetical protein (315 nt)	3580	315	1	577.275	312	2.25836e-165	1	312	1	312	1	1	312	312	0	312	ATGGATGACACCAGCCGGGACCCGGCAATAACCGAAGATGAAATCAGGGCGCTGCAATTTTCTGCCGGGGATGTAGCGGAAATAGAGCAGACGATTCTCTCTTTTGTCGATGCCTGCCACACCCGTAAAGTGGCGATGGTGGTGGGTAGCACCATTAACACCCTCAAAGATCGCGATGGTAAACGGTGGGGAAACCTGCCGGATATTTATTGCGCTTATCTTATCCGATGTCTGGTTTTTCGCGGGGAATTAGTGGGATACGGCGATTTGTTTCGTATGCGCTATAGCGAAATTAAGCGACCGGTTACCTTA	ATGGATGACACCAGCCGGGACCCGGCAATAACCGAAGATGAAATCAGGGCGCTGCAATTTTCTGCCGGGGATGTAGCGGAAATAGAGCAGACGATTCTCTCTTTTGTCGATGCCTGCCACACCCGTAAAGTGGCGATGGTGGTGGGTAGCACCATTAACACCCTCAAAGATCGCGATGGTAAACGGTGGGGAAACCTGCCGGATATTTATTGCGCTTATCTTATCCGATGTCTGGTTTTTCGCGGGGAATTAGTGGGATACGGCGATTTGTTTCGTATGCGCTATAGCGAAATTAAGCGACCGGTTACCTTA	||||||||||||||||||||||||||||||||||||||||||||||||||||||||||||||||||||||||||||||||||||||||||||||||||||||||||||||||||||||||||||||||||||||||||||||||||||||||||||||||||||||||||||||||||||||||||||||||||||||||||||||||||||||||||||||||||||||||||||||||||||||||||||||||||||||||||||||||||||||||||||||||||||||||||||||||||||||||
198	Query_198	117308|BV1_2000773|2226|2537|+	312	1	gnl|BL_ORD_ID|3581	tmpTY2482_03582 | Escherichia coli O104:H4 str. TY-2482 inner membrane protein yjeO (303 nt)	3581	303	1	555.115	300	1.05817e-158	13	312	1	300	1	1	300	300	0	300	ATGTTTGTCTTGTGCTGCATCTGGTTTATTGTGGCGTTCCTCTGGATAACCATCACTTCCGCGCTGGACAAAGAGTGGATGATTGATGGACGCGGGATTAACAACGTCTGCGATGTGTTGATGTATCTCGAAGAAGACGATACCCGTGATGTTGGTGTGATAATGACGTTACCGCTCTTTTTCCCTTTTCTCTGGTTCGCTTTGTGGCGAAAAAAACGCGGCTGGTTTATGTACGCCACCGCGCTGGCTATTTTCGGCTACTGGCTGTGGCAGTTTTTTCTGCGCTATCAGTTTTGTTTG	ATGTTTGTCTTGTGCTGCATCTGGTTTATTGTGGCGTTCCTCTGGATAACCATCACTTCCGCGCTGGACAAAGAGTGGATGATTGATGGACGCGGGATTAACAACGTCTGCGATGTGTTGATGTATCTCGAAGAAGACGATACCCGTGATGTTGGTGTGATAATGACGTTACCGCTCTTTTTCCCTTTTCTCTGGTTCGCTTTGTGGCGAAAAAAACGCGGCTGGTTTATGTACGCCACCGCGCTGGCTATTTTCGGCTACTGGCTGTGGCAGTTTTTTCTGCGCTATCAGTTTTGTTTG	||||||||||||||||||||||||||||||||||||||||||||||||||||||||||||||||||||||||||||||||||||||||||||||||||||||||||||||||||||||||||||||||||||||||||||||||||||||||||||||||||||||||||||||||||||||||||||||||||||||||||||||||||||||||||||||||||||||||||||||||||||||||||||||||||||||||||||||||||||||||||||||||||||||||||||
199	Query_199	6727|BV1_2000773|2572|3249|-	678	1	gnl|BL_ORD_ID|3582	tmpTY2482_03583 | Escherichia coli O104:H4 str. TY-2482 hypothetical protein (3324 nt)	3582	3324	1	1232.84	667	0	1	678	2647	3321	1	1	675	675	3	678	CTGATTGGCGGGCTGGTCGGCTTCTCGATGATTGGTATTGAGTGGTCGAAATTGCAGTGGCTTGGTTGCCGCGCTCGGTGTTGGTCTCGGTTTTGGTTTGCAGGAGATTTTCGCCAACTTTATCTCTGGCCTGATTATCCTGTTCGAAAAACCGATTCGCATTGGCGATACGGTAACGATCCGCGATCTTACCGGTAGCGTGACGAAAAATTAACACCCGCGCCACCACCATCAGCGACTGGGACCGTAAAGAGATAATCGTGCCGAACAAGGCGTTTATTACCGAGCAGTTTATCAACTGGTCGCTCTCTGACTCGGTCACGCGCGTGGTGTTTGACGATACCGGCCCCTGCCGATGCCAATAGCGAAGAAGTGACGGAAATCCTGCTCACCGCAGCG…	CTGATTGGCGGGCTGGTCGGCTTCTCGATGATTGGTATTGAGTGGTCGAAATTGCAGTGGC-TGGTTGCCGCGCTCGGTGTTGGTCTCGGTTTTGGTTTGCAGGAGATTTTCGCCAACTTTATCTCTGGCCTGATTATCCTGTTCGAAAAACCGATTCGCATTGGCGATACGGTAACGATCCGCGATCTTACCGGTAGCGTGACG-AAAATTAACACCCGCGCCACCACCATCAGCGACTGGGACCGTAAAGAGATAATCGTGCCGAACAAGGCGTTTATTACCGAGCAGTTTATCAACTGGTCGCTCTCTGACTCGGTCACGCGCGTGGTG-TTGACGATACCGGCCCCTGCCGATGCCAATAGCGAAGAAGTGACGGAAATCCTGCTCACCGCAGCG…	||||||||||||||||||||||||||||||||||||||||||||||||||||||||||||| ||||||||||||||||||||||||||||||||||||||||||||||||||||||||||||||||||||||||||||||||||||||||||||||||||||||||||||||||||||||||||||||||||||||||||||||| |||||||||||||||||||||||||||||||||||||||||||||||||||||||||||||||||||||||||||||||||||||||||||||||||||||||||||||||||||||||||||||| ||||||||||||||||||||||||||||||||||||||||||||||||||||||||||||||||||…
200	Query_200	4782|BV1_2000778|2|496|-	495	1	gnl|BL_ORD_ID|475	tmpTY2482_00476 | Escherichia coli O104:H4 str. TY-2482 hypothetical protein (669 nt)	475	669	1	915.212	495	0	1	495	1	495	1	1	495	495	0	495	ATGCGTACCACATCATTTGCGAAAGTTGCAGCTTTATGCGGCTTGTTGGCTCTGTCTGGTTGTGCCTCTAAAATCACCCAGCCAGATAAATATTCTGGTTTTTTAAACAATTACTCTGATTTAAAAGAAACAACCTCAGCAACAGGTAAACCTGTTTTACGTTGGGTAGACCCGAGTTTTGATCAAAGCAAATATGACAGCATCGTCTGGAACCCAATCACTTATTATCCGGTGCCAAAACCTTCTACCCAGGTAGGGCAGAAAGTTCTGGATAAAATTTTGAACTATACCAACACCGAAATGAAAGAAGCGATAGCGCAGCGTAAACCACTGGTTACCACCGCTGGGCCGCGTAGTCTGATTTTCCGTGGGGCCATTACCGGTGTAGATACCAGCAAA…	ATGCGTACCACATCATTTGCGAAAGTTGCAGCTTTATGCGGCTTGTTGGCTCTGTCTGGTTGTGCCTCTAAAATCACCCAGCCAGATAAATATTCTGGTTTTTTAAACAATTACTCTGATTTAAAAGAAACAACCTCAGCAACAGGTAAACCTGTTTTACGTTGGGTAGACCCGAGTTTTGATCAAAGCAAATATGACAGCATCGTCTGGAACCCAATCACTTATTATCCGGTGCCAAAACCTTCTACCCAGGTAGGGCAGAAAGTTCTGGATAAAATTTTGAACTATACCAACACCGAAATGAAAGAAGCGATAGCGCAGCGTAAACCACTGGTTACCACCGCTGGGCCGCGTAGTCTGATTTTCCGTGGGGCCATTACCGGTGTAGATACCAGCAAA…	|||||||||||||||||||||||||||||||||||||||||||||||||||||||||||||||||||||||||||||||||||||||||||||||||||||||||||||||||||||||||||||||||||||||||||||||||||||||||||||||||||||||||||||||||||||||||||||||||||||||||||||||||||||||||||||||||||||||||||||||||||||||||||||||||||||||||||||||||||||||||||||||||||||||||||||||||||||||||||||||||||||||||||||||||||||||||||||||||||||||||||||||||||||||||||||||||||||||||||||||…
201	Query_201	116023|BV1_2000778|802|1392|-	591	1	gnl|BL_ORD_ID|474	tmpTY2482_00475 | Escherichia coli O104:H4 str. TY-2482 tellurite resistance protein TehB (594 nt)	474	594	1	1092.49	591	0	1	591	1	591	1	1	591	591	0	591	ATGATCATTCGTGACGAAAACTATTTTACTGATAAATATGAATTAACCCGCACACACTCTGAAGTACTGGAAGCGGTGAAAGTGGTTAAACCGGGTAAAACGCTGGATCTGGGCTGTGGCAATGGTCGTAACAGTCTTTACCTGGCAGCCAATGGTTATGATGTTGACGCATGGGATAAAAATGCCATGAGTATCGCCAATGTAGAGCGCATTAAATCCATTGAAAATCTGGATAATTTACACACCCGAGTCGTTGATCTGAATAACCTCACATTTGATAGACAGTACGATTTTATTCTTTCGACTGTGGTACTGATGTTCCTTGAGGCTAAAACCATCCCCGGGTTGATTGCCAATATGCAACGTTGCACTAAACCTGGTGGTTACAACCTGATTGTG…	ATGATCATTCGTGACGAAAACTATTTTACTGATAAATATGAATTAACCCGCACACACTCTGAAGTACTGGAAGCGGTGAAAGTGGTTAAACCGGGTAAAACGCTGGATCTGGGCTGTGGCAATGGTCGTAACAGTCTTTACCTGGCAGCCAATGGTTATGATGTTGACGCATGGGATAAAAATGCCATGAGTATCGCCAATGTAGAGCGCATTAAATCCATTGAAAATCTGGATAATTTACACACCCGAGTCGTTGATCTGAATAACCTCACATTTGATAGACAGTACGATTTTATTCTTTCGACTGTGGTACTGATGTTCCTTGAGGCTAAAACCATCCCCGGGTTGATTGCCAATATGCAACGTTGCACTAAACCTGGTGGTTACAACCTGATTGTG…	|||||||||||||||||||||||||||||||||||||||||||||||||||||||||||||||||||||||||||||||||||||||||||||||||||||||||||||||||||||||||||||||||||||||||||||||||||||||||||||||||||||||||||||||||||||||||||||||||||||||||||||||||||||||||||||||||||||||||||||||||||||||||||||||||||||||||||||||||||||||||||||||||||||||||||||||||||||||||||||||||||||||||||||||||||||||||||||||||||||||||||||||||||||||||||||||||||||||||||||||…
202	Query_202	66189|BV1_2000778|1392|2384|-	993	1	gnl|BL_ORD_ID|473	tmpTY2482_00474 | Escherichia coli O104:H4 str. TY-2482 tellurite resistance protein tehA (993 nt)	473	993	1	1814.53	982	0	1	993	1	990	1	1	990	990	3	993	ATGCAGAGCGATAAAGTGCTCAATTTGCCGGCAGGCTACTTTGGTATTGTGTTGGGGACGATAGGGATGGGATTTGCCTGGCGCTATGCCAGCCAGGTTTGGCAGGTCAGCCACTGGTTAGGGGATGGGCTGGTGATTCTGGCGATGATCATCTGGGGGATTGTTAACTAGCGCATTTTATTACCCGACTTATACGCTTTCCGCATAGCGTGCTGGCAGAAGTGCGCCATCCAGTGCTGAGCAGTTTTGTGAGTTTGTTTCCGGCAACGACGATGCTGGTGGCGATTGGTTTTGTTCCGTGGTTTCGCCCACTGGCGGTGTGCCTGTTCAGTTTTGGTGTCGTGGTTCAGTTGGCTTATGCCGCCTGGCAAACTGCGGGATTATGGCGCGGATCTCACC…	ATGCAGAGCGATAAAGTGCTCAATTTGCCGGCAGGCTACTTTGGTATTGTGTTGGGGACGATAGGGATGGGATTTGCCTGGCGCTATGCCAGCCAGGTTTGGCAGGTCAGCCACTGGTTAGGGGATGGGCTGGTGATTCTGGCGATGATCATCT-GGGGATTGTTAACTAGCGCA-TTTATTACCCGACTTATACGCTTTCCGCATAGCGTGCTGGCAGAAGTGCGCCATCCAGTGCTGAGCAGTTTTGTGAGTTTGTTTCCGGCAACGACGATGCTGGTGGCGATTGGTTTTGTTCCGTGGTTTCGCCCACTGGCGGTGTGCCTGTTCAGTTTTGGTGTCGTGGTTCAGTTGGCTTATGCCGCCTGGCAAACTGCGGGATTATGGCGCGGATCTCACC…	|||||||||||||||||||||||||||||||||||||||||||||||||||||||||||||||||||||||||||||||||||||||||||||||||||||||||||||||||||||||||||||||||||||||||||||||||||||||||| |||||||||||||||||||| |||||||||||||||||||||||||||||||||||||||||||||||||||||||||||||||||||||||||||||||||||||||||||||||||||||||||||||||||||||||||||||||||||||||||||||||||||||||||||||||||||||||||||||||||||||||||||||||||||||||||||||||||||||||||||||||…
203	Query_203	36457|BV1_2000778|2515|3488|+	974	1	gnl|BL_ORD_ID|472	tmpTY2482_00473 | Escherichia coli O104:H4 str. TY-2482 hypothetical protein (981 nt)	472	981	1	1775.75	961	0	1	974	7	978	1	1	971	971	4	975	AAATATCGTCTAAGTGAAGAACAGCGAGCCTTTAGTTATCAGGAAGATGGCACT-AAAAAAATGTGTTATTACGGCAGATTATCGCCATTAGCGATTTTAACGATGTGATAGCAGGAACCGCTGGCGGCTGGATCGATCGCGAAACGGTGTTAGCACAAGAAGGAAATTTGCTGGATTTACGACCAGAATGCTATTGCGTTCGGCGGAGCGGTGATTTCCGGTAATACGCGCATCACCGGCACCAGCGTGCTGTGGGGAGAGGTTTACGCAACGGATAACGTCTGGATCGATAATAGTGAAATCAGCCAGGGTGCATATATAAGTGACAGTGTCACCATTCATGACTCATTAGTTTACGGGCAATGTAGAATATTTGGTCACGCCTTAATTGATCAACA…	AAATATCGTCTAAGTGAAGAACAGCGAGCCTTTAGTTATCAGGAAGATGGCACTAAAAAAAATGTGTTATTACGGCAGATTATCGCCATTAGCGATTTTAACGATGTGATAGCAGGAACCGCTGGCGGCTGGATCGATCGCGAAACGGTGTTAGCACAAGAAGGAAA-TTGCTGGATTTACGACCAGAATGCTATTGCGTTCGGCGGAGCGGTGATTTCCGGTAATACGCGCATCACCGGCACCAGCGTGCTGTGGGGAGAGGTTTACGCAACGGATAACGTCTGGATCGATAATAGTGAAATCAGCCAGGGTGCATATATAAGTGACAGTGTCACCATTCATGACTCATTAGTTTACGGGCAATGTAGAATATTTGGTCACGCCTTAATTGATCAACA…	|||||||||||||||||||||||||||||||||||||||||||||||||||||| |||||||||||||||||||||||||||||||||||||||||||||||||||||||||||||||||||||||||||||||||||||||||||||||||||||||||||||||| |||||||||||||||||||||||||||||||||||||||||||||||||||||||||||||||||||||||||||||||||||||||||||||||||||||||||||||||||||||||||||||||||||||||||||||||||||||||||||||||||||||||||||||||||||||||||||||||||||||||||||||||||||||||||||||||||||||||…
204	Query_204	35473|BV1_2000778|3489|4039|-	551	1	gnl|BL_ORD_ID|471	tmpTY2482_00472 | Escherichia coli O104:H4 str. TY-2482 ribosomal-protein-serine acetyltransferase (537 nt)	471	537	1	977.998	529	0	16	551	1	534	1	1	534	534	2	536	ATGACTGAAACGATAAAAGTAAGCGAATCACTTGAATTACATGCTGTTGCGGAAAGTCACGTCACACCTCTTTATCAGTTAATCTGTAAAAATAAAACCTGGTTACAGCAGTCGCTAAACTGGCCGCAGTTCGTTCAGAGTGAAGAGGACACGCGAAAAACGGTGCAGGGTAATGTGATGTTGCATCAACGCGGCTATGCCAAAATGTTCATGATTTTCAAAGAAGATGAACTTATCGGCGTTATCTCGTTTAATCGTATTGAACCACTGAATAAAACTGCTGAAATCGGCTACTGGCTGGACGAATCTCATCAGGGGCAGGGGATCATTTCTCAGGCGCTGCAGGCATTGATTCATCATTACGCTCAGTCTGGTGAACTTAGAACGCTTCGTGATCAA…	ATGACTGAAACGATAAAAGTAAGCGAATCACTTGAATTACATGCTGTTGCGGAAAGTCACGTCACACCTCTTTATCAGTTAATCTGTAAAAATAAAACCTGGTTACAGCAGTCGCTAAACTGGCCGCAGTTCGTTCAGAGTGAAGAGGACACGCGAAAAACGGTGCAGGGTAATGTGATGTTGCATCAACGCGGCTATGCCAAAATGTTCATGATTTTCAAAGAAGATGAACTTATCGGCGTTATCTCGTTTAATCGTATTGAACCACTGAATAAAACTGCTGAAATCGGCTACTGGCTGGACGAATCTCATCAGGGGCAGGGGATCATTTCTCAGGCGCTGCAGGCATTGATTCATCATTACGCTCAGTCTGGTGAACTTAGA-CGCTTCGTGATCAA…	|||||||||||||||||||||||||||||||||||||||||||||||||||||||||||||||||||||||||||||||||||||||||||||||||||||||||||||||||||||||||||||||||||||||||||||||||||||||||||||||||||||||||||||||||||||||||||||||||||||||||||||||||||||||||||||||||||||||||||||||||||||||||||||||||||||||||||||||||||||||||||||||||||||||||||||||||||||||||||||||||||||||||||||||||||||||||||||||||||||||||||||||||||||||||||||||| ||||||||||||||…
205	Query_205	114994|BV1_2000778|4090|4311|-	222	1	gnl|BL_ORD_ID|470	tmpTY2482_00471 | Escherichia coli O104:H4 str. TY-2482 hypothetical protein (225 nt)	470	225	1	411.077	222	1.67425e-115	1	222	1	222	1	1	222	222	0	222	ATGTTTCCAGAATACCGAGATTTAATATCCCGTCTGAAAAACGAAAATCCTCGCTTTATGTCCTTGTTCGATAAACACAATAAACTTGATCATGAAATTGCCAGAAAGGAAGGTTCCGACGGTCGAGGGTACAATGCGGAAGTGGTCCGCATGAAAAAACAAAAGCTACAGTTAAAAGATGAGATGCTCAAAATCCTGCAGCAGGAGAGCGTCAAAGAGGTG	ATGTTTCCAGAATACCGAGATTTAATATCCCGTCTGAAAAACGAAAATCCTCGCTTTATGTCCTTGTTCGATAAACACAATAAACTTGATCATGAAATTGCCAGAAAGGAAGGTTCCGACGGTCGAGGGTACAATGCGGAAGTGGTCCGCATGAAAAAACAAAAGCTACAGTTAAAAGATGAGATGCTCAAAATCCTGCAGCAGGAGAGCGTCAAAGAGGTG	||||||||||||||||||||||||||||||||||||||||||||||||||||||||||||||||||||||||||||||||||||||||||||||||||||||||||||||||||||||||||||||||||||||||||||||||||||||||||||||||||||||||||||||||||||||||||||||||||||||||||||||||||||||||||||||
206	Query_206	9524|BV1_2000778|4327|4527|+	201	1	gnl|BL_ORD_ID|469	tmpTY2482_00470 | Escherichia coli O104:H4 str. TY-2482 glucans biosynthesis protein D (1620 nt)	469	1620	1	143.312	77	6.03883e-35	125	201	1620	1544	1	-1	77	77	0	77	TTAACTCATCACGCGGTCGTCAACATACTGACGTTTATCCGGCGCTGGCGGGAAATACTGATACAGCCATGTTTCAC	TTAACTCATCACGCGGTCGTCAACATACTGACGTTTATCCGGCGCTGGCGGGAAATACTGATACAGCCATGTTTCAC	|||||||||||||||||||||||||||||||||||||||||||||||||||||||||||||||||||||||||||||
207	Query_207	2901|BV1_2000778|4454|6108|-	1655	1	gnl|BL_ORD_ID|469	tmpTY2482_00470 | Escherichia coli O104:H4 str. TY-2482 glucans biosynthesis protein D (1620 nt)	469	1620	1	2977.92	1612	0	37	1655	1	1617	1	1	1617	1617	2	1619	ATGGCCGCCGTGTGCGGTACCAGCGGCATTGCTTCTCTTTTTTCTCAGGCGGCATTCGCGGCAGATTCTGATATTGCCGACGGGCAAACCCAGCGTTTTGACTTCTCCATTCTACAGTCAATGGCGCACGACTTAGCGCAAACAGCGTGGCGTGGTGCGCCTCGTCCGTTACCTGACACGCTGGCGACAATGACGCCGCAGGCTTATAACAGTATTCAATACGACGCCGAAAAATCGCTCTGGCATAACGTTGAGAACCGTCAACTGGACGCTCAGTTCTTCCATATGGGAATGGGATTCCGTCGCCGCGTTCGTATGTTTTCTGTAGATCCAGCAACACATCTGGCGCGTGAAATTCACTTTCGCCCGGAGTTGTTCAAATACAACGATGCGGGTGTT…	ATGGCCGCCGTGTGCGGTACCAGCGGCATTGCTTCTCTTTTTTCTCAGGCGGCATTCGCGGCAGATTCTGATATTGCCGACGGGCAAACCCAGCGTTTTGACTTCTCCATTCTACAGTCAATGGCGCACGACTTAGCGCAAACAGCGTGGCGTGGTGCGCCTCGTCCGTTACCTGACACGCTGGCGACAATGACGCCGCAGGCTTATAACAGTATTCAATACGACGCCGAAAAATCGCTCTGGCATAACGTTGAGAACCGTCAACTGGACGCTCAGTTCTTCCATATGGGAATGGGATTCCGTCGCCGCGTTCGTATGTTTTCTGTAGATCCAGCAACACATCTGGCGCGTGAAATTCACTTTCGCCCGGAGTTGTTCAAATACAACGATGCGGGTGTT…	|||||||||||||||||||||||||||||||||||||||||||||||||||||||||||||||||||||||||||||||||||||||||||||||||||||||||||||||||||||||||||||||||||||||||||||||||||||||||||||||||||||||||||||||||||||||||||||||||||||||||||||||||||||||||||||||||||||||||||||||||||||||||||||||||||||||||||||||||||||||||||||||||||||||||||||||||||||||||||||||||||||||||||||||||||||||||||||||||||||||||||||||||||||||||||||||||||||||||||||||…
208	Query_208	85344|BV1_2000778|6139|6333|+	195																							No hits found
209	Query_209	45371|BV1_2000778|6336|7681|-	1346	1	gnl|BL_ORD_ID|468	tmpTY2482_00469 | Escherichia coli O104:H4 str. TY-2482 hypothetical protein (1344 nt)	468	1344	1	2442.39	1322	0	1	1346	1	1341	1	1	1340	1340	7	1347	ATGGCGAACAGCATCACGGCGGATGAGATTCGGGAACAGTTTTCGCAGGCAATGTCAGCCATGTACCAGCAAGAAGTTCCGCAATATGGCACGCTGCTGGAACTGGTAGCTGATGTGAATCTGGCTGTGCTGGAAAACAATCCTCAACTGCACG-AAAAATGGTAAATGCAGACGAGCTGGCGCGACTGAATGTTGAACGTCATGGGGCGATTCGCGTTGGGACTGCACAAGAGCTTGCTACTCTTCGGCGGGATGTTTGCCATTATGGGGATGTACCCGGTGAGCTATTACGATCTCTCGCAGGCAGGGGTGCCGGTACATTTCGACAGCATTTCGGCCCATTGATGATGCTTCTCTGGCGCGTAATCCCTTCCGCGTTTTTACCTCCTTACTCCGCC…	ATGGCGAACAGCATCACGGCGGATGAGATTCGGGAACAGTTTTCGCAGGCAATGTCAGCCATGTACCAGCAAGAAGTTCCGCAATATGGCACGCTGCTGGAACTGGTAGCTGATGTGAATCTGGCTGTGCTGGAAAACAATCCTCAACTGCACGAAAAAATGGTAAATGCAGACGAGCTGGCGCGACTGAATGTTGAACGTCATGGGGCGATTCGCGTTGGGACTGCACAAGAGCTTGCTACTCTTCGGC-GGATGTTTGCCATTATGGGGATGTACCCGGTGAGCTATTACGATCTCTCGCAGGCAGGGGTGCCGGTACA-TTCGACAGCATTTCGGCCCATTGATGATGCTTCTCTGGCGCGTAATCCCTTCCGCGTTTTTACCTCCTTACTCCGCC…	|||||||||||||||||||||||||||||||||||||||||||||||||||||||||||||||||||||||||||||||||||||||||||||||||||||||||||||||||||||||||||||||||||||||||||||||||||||||||| ||||||||||||||||||||||||||||||||||||||||||||||||||||||||||||||||||||||||||||||||||||||||||||||| |||||||||||||||||||||||||||||||||||||||||||||||||||||||||||||||||||||| |||||||||||||||||||||||||||||||||||||||||||||||||||||||||||||||||||||||||||||…
210	Query_210	110619|BV1_2000779|2|395|+	394	1	gnl|BL_ORD_ID|882	tmpTY2482_00883 | Escherichia coli O104:H4 str. TY-2482 N,N'-diacetylchitobiose permease IIC component (1359 nt)	882	1359	1	719.467	389	0	1	394	961	1356	1	1	394	394	2	396	TCTCGCCGTGCTGATTATCGTCAGGTAGCAAAACTGGCGCTG-CGTCCGGCATCTTCCAGATTAACGAACCGATTCTGTTTGGTCTGCCAATTATCATGAA-CCGGTGATGTTTATCCCGTTTGTACTGGTACAACCGATTCTGGCGGCAATCACCCTCGCAGCGTACTACATGGGCATCATTCCTCCGGTGACCAATATTGCACCGTGGACCATGCCAACCGGTCTGGGAGCCTTCTTTAACACCAACGGTAGCGTCGCCGCATTGCTGGTCGCACTCTTCAACCTTGGTATCGCAACGTTAATTTATCTGCCCTTTGTTGTGGTGGCTAACAAAGCACAAAACGCGATTGATAAAGAAGAGAGCGAAGAAGATATCGCTAACGCCCTGAAATTT	TCTCGCCGTGCTGATTATCGTCAGGTAGCAAAACTGGCGCTGCCGTCCGGCATCTTCCAGATTAACGAACCGATTCTGTTTGGTCTGCCAATTATCATGAACCCGGTGATGTTTATCCCGTTTGTACTGGTACAACCGATTCTGGCGGCAATCACCCTCGCAGCGTACTACATGGGCATCATTCCTCCGGTGACCAATATTGCACCGTGGACCATGCCAACCGGTCTGGGAGCCTTCTTTAACACCAACGGTAGCGTCGCCGCATTGCTGGTCGCACTCTTCAACCTTGGTATCGCAACGTTAATTTATCTGCCCTTTGTTGTGGTGGCTAACAAAGCACAAAACGCGATTGATAAAGAAGAGAGCGAAGAAGATATCGCTAACGCCCTGAAATTT	|||||||||||||||||||||||||||||||||||||||||| |||||||||||||||||||||||||||||||||||||||||||||||||||||||||| ||||||||||||||||||||||||||||||||||||||||||||||||||||||||||||||||||||||||||||||||||||||||||||||||||||||||||||||||||||||||||||||||||||||||||||||||||||||||||||||||||||||||||||||||||||||||||||||||||||||||||||||||||||||||||||||||||||||||||||||||||||||||||||||||||||||||||||||||||||||||||||||||||||||
211	Query_211	31735|BV1_2000779|493|795|+	303	1	gnl|BL_ORD_ID|881	tmpTY2482_00882 | Escherichia coli O104:H4 str. TY-2482 N,N'-diacetylchitobiose-specific phosphotransferase enzyme IIA component (351 nt)	881	351	1	555.115	300	1.02545e-158	1	303	45	348	1	1	303	303	1	304	AGAGCTGGAAGAAGTGGTGATGGGGCTTATCATCAACTCCGGACAAGCGCGCAGCCTGGCGTATGCGGCACTGAAACAGGCGAAGCAGGGCGATTTTGCTGCAGCAAA-GCCATGATAGATCAGTCACGGATGGCATTGAATGAAGCGCATCTGGTACAGACGAAACTGATTGAAGGCGATGCGGGCGAAGGTAAGATGAAAGTGAGTCTGGTGCTGGTCCACGCTCAGGATCATTTAATGACGTCCATGCTTGCGCGTGAACTGATTACTGAATTAATTGAGCTTCATGAAAAACTGAAGGCA	AGAGCTGGAAGAAGTGGTGATGGGGCTTATCATCAACTCCGGACAAGCGCGCAGCCTGGCGTATGCGGCACTGAAACAGGCGAAGCAGGGCGATTTTGCTGCAGCAAAAGCCATGATAGATCAGTCACGGATGGCATTGAATGAAGCGCATCTGGTACAGACGAAACTGATTGAAGGCGATGCGGGCGAAGGTAAGATGAAAGTGAGTCTGGTGCTGGTCCACGCTCAGGATCATTTAATGACGTCCATGCTTGCGCGTGAACTGATTACTGAATTAATTGAGCTTCATGAAAAACTGAAGGCA	|||||||||||||||||||||||||||||||||||||||||||||||||||||||||||||||||||||||||||||||||||||||||||||||||||||||||||| |||||||||||||||||||||||||||||||||||||||||||||||||||||||||||||||||||||||||||||||||||||||||||||||||||||||||||||||||||||||||||||||||||||||||||||||||||||||||||||||||||||||||||||||||||||||||||||||||||
212	Query_212	8974|BV1_2000779|806|1645|+	840	1	gnl|BL_ORD_ID|880	tmpTY2482_00881 | Escherichia coli O104:H4 str. TY-2482 HTH-type transcriptional regulator ChbR (840 nt)	880	840	1	1546.77	837	0	4	840	1	837	1	1	837	837	0	837	ATGCAGCCAGTGATTAACGCGCCGGAAATTGCCACTGCCCGAGAACAGCAGTTGTTTAATGGCAAAAACTTCCATGTGTTTATCTATAACAAAACTGAGAGTATCAGCGGGCTGCATCAGCACGACTATTATGAATTTACTCTGGTATTAACCGGGCGTTATTTCCAGGAGATTAACGGTAAGCGCGTGTTACTGGAACGGGGCGATTTTGTTTTTATTCCGTTAGGTTCGCACCATCAAAGTTTTTATGAGTTTGGTGCCACGCGTATATTGAACGTTGGGATCAGTAAACGCTTTTTTGAGCAGCATTACCTGCCGTTGTTGCCTTATTGCTTTGTCGCTTCGCAGGTATACCGGACCAATAACGCTTTTCTCACCTATGTGGAAACAGTGATTTCT…	ATGCAGCCAGTGATTAACGCGCCGGAAATTGCCACTGCCCGAGAACAGCAGTTGTTTAATGGCAAAAACTTCCATGTGTTTATCTATAACAAAACTGAGAGTATCAGCGGGCTGCATCAGCACGACTATTATGAATTTACTCTGGTATTAACCGGGCGTTATTTCCAGGAGATTAACGGTAAGCGCGTGTTACTGGAACGGGGCGATTTTGTTTTTATTCCGTTAGGTTCGCACCATCAAAGTTTTTATGAGTTTGGTGCCACGCGTATATTGAACGTTGGGATCAGTAAACGCTTTTTTGAGCAGCATTACCTGCCGTTGTTGCCTTATTGCTTTGTCGCTTCGCAGGTATACCGGACCAATAACGCTTTTCTCACCTATGTGGAAACAGTGATTTCT…	|||||||||||||||||||||||||||||||||||||||||||||||||||||||||||||||||||||||||||||||||||||||||||||||||||||||||||||||||||||||||||||||||||||||||||||||||||||||||||||||||||||||||||||||||||||||||||||||||||||||||||||||||||||||||||||||||||||||||||||||||||||||||||||||||||||||||||||||||||||||||||||||||||||||||||||||||||||||||||||||||||||||||||||||||||||||||||||||||||||||||||||||||||||||||||||||||||||||||||||||…
213	Query_213	9562|BV1_2000779|1753|3102|+	1350	1	gnl|BL_ORD_ID|879	tmpTY2482_00880 | Escherichia coli O104:H4 str. TY-2482 6-phospho-beta-glucosidase (1353 nt)	879	1353	1	2494.1	1350	0	1	1350	1	1350	1	1	1350	1350	0	1350	ATGAGCCAGAAATTAAAAGTCGTCACTATTGGTGGCGGGAGCAGCTATACCCCGGAGTTACTGGAAGGATTTATTAAGCGTTATCACGAATTGCCGGTCAGCGAATTATGGCTGGTGGATGTCGAAGATGGTAAAGAGAAACTGGATATCATTTTTGAACTCTGCCAACGGATGATTGATAACGCTGGCGTCCCGATGAAGCTTTATAAAACGCTGGATCGCCGCGAAGCATTGAAAGATGCTGATTTCGTTACTACCCAACTGCGCGTAGGCCAATTACCGGCGCGCGAACTGGATGAACGTATTCCATTAAGTCATGGTTATCTTGGTCAGGAAACCAACGGCGCGGGCGGTCTGTTTAAAGGTCTGCGTACCATTCCGGTGATTTTTGACATCGTA…	ATGAGCCAGAAATTAAAAGTCGTCACTATTGGTGGCGGGAGCAGCTATACCCCGGAGTTACTGGAAGGATTTATTAAGCGTTATCACGAATTGCCGGTCAGCGAATTATGGCTGGTGGATGTCGAAGATGGTAAAGAGAAACTGGATATCATTTTTGAACTCTGCCAACGGATGATTGATAACGCTGGCGTCCCGATGAAGCTTTATAAAACGCTGGATCGCCGCGAAGCATTGAAAGATGCTGATTTCGTTACTACCCAACTGCGCGTAGGCCAATTACCGGCGCGCGAACTGGATGAACGTATTCCATTAAGTCATGGTTATCTTGGTCAGGAAACCAACGGCGCGGGCGGTCTGTTTAAAGGTCTGCGTACCATTCCGGTGATTTTTGACATCGTA…	|||||||||||||||||||||||||||||||||||||||||||||||||||||||||||||||||||||||||||||||||||||||||||||||||||||||||||||||||||||||||||||||||||||||||||||||||||||||||||||||||||||||||||||||||||||||||||||||||||||||||||||||||||||||||||||||||||||||||||||||||||||||||||||||||||||||||||||||||||||||||||||||||||||||||||||||||||||||||||||||||||||||||||||||||||||||||||||||||||||||||||||||||||||||||||||||||||||||||||||||…
214	Query_214	621|BV1_2000779|3118|3874|+	757	1	gnl|BL_ORD_ID|878	tmpTY2482_00879 | Escherichia coli O104:H4 str. TY-2482 UPF0249 protein ChbG (759 nt)	878	759	1	1391.65	753	0	1	757	1	756	1	1	756	756	1	757	ATGGAACGCTTACTGATTGTTAATGCCGATGATTTTGGCTTAAGCAAAGGTCAGAACTACGGCATTATCGAGGCCTGTCGCAATGGGATTGTCACATCGACGACGGCGCTGGTGAATGGGCAGGCTATTGACCATGCGGTGCAGTTGAGTCGTGATGAACCGAGTCTGGCCATAGGGATGCACTTTGTCCTTACTATGGGCAAGCCACTGACAGCTATGCCGGGGTTAACCCGCGATGGTGTGCTGGGAAAATGGATCTGGGCAGTTGGCAGAAGAAGATGCTTTACCGCTGGAAGAAATTACTCAGGAGCTTGCCAGTCAGTATTTGCGTTTCATTGAGCTATTTGGACGCAAACCTACGCATCTTGATAGCCATCATCATGTGCATATGTTCCCGCA…	ATGGAACGCTTACTGATTGTTAATGCCGATGATTTTGGCTTAAGCAAAGGTCAGAACTACGGCATTATCGAGGCCTGTCGCAATGGGATTGTCACATCGACGACGGCGCTGGTGAATGGGCAGGCTATTGACCATGCGGTGCAGTTGAGTCGTGATGAACCGAGTCTGGCCATAGGGATGCACTTTGTCCTTACTATGGGCAAGCCACTGACAGCTATGCCGGGGTTAACCCGCGATGGTGTGCTGGGAAAATGGATCTGG-CAGTTGGCAGAAGAAGATGCTTTACCGCTGGAAGAAATTACTCAGGAGCTTGCCAGTCAGTATTTGCGTTTCATTGAGCTATTTGGACGCAAACCTACGCATCTTGATAGCCATCATCATGTGCATATGTTCCCGCA…	||||||||||||||||||||||||||||||||||||||||||||||||||||||||||||||||||||||||||||||||||||||||||||||||||||||||||||||||||||||||||||||||||||||||||||||||||||||||||||||||||||||||||||||||||||||||||||||||||||||||||||||||||||||||||||||||||||||||||||||||||||||||||||||||||||| |||||||||||||||||||||||||||||||||||||||||||||||||||||||||||||||||||||||||||||||||||||||||||||||||||||||||||||||||||||||||||||||||||||||||…
215	Query_215	13450|BV1_2000779|3927|6186|-	2260	1	gnl|BL_ORD_ID|877	tmpTY2482_00878 | Escherichia coli O104:H4 str. TY-2482 catalase HPII (2262 nt)	877	2262	1	4167.16	2256	0	1	2260	1	2259	1	1	2259	2259	1	2260	ATGTCGCAACATAACGAAAAGAACCCACATCAGCACCAGTCACCACTACACGATTCCAGCGAAGCGAAACCGGGGATGGACTCACTGGCACCTGAGGACGGATCTCATCGTCCAGCGGCTGAACTAACACCGCCAGGTGCACAACCTACCGCCCCTGGGAGCCTGAAAGCCCCTGATACACGTAACGAAAAACTTAATTCTCTGGAAGACGTACGCAAAGGCAGTGAAAATTATGCGCTGACCACTAATCAGGGCGTGCGCATCGCCGATGATCAAAACTCACTGCGTGCCGGTAACCGTGGTCCAACGCTGCTGGAAGATTTTATTCTGCGCGAGAAAATCACCCACTTTGACCATGAGCGCATCCCGGAACGTATTGTTCATGCACGCGGATCAGCA…	ATGTCGCAACATAACGAAAAGAACCCACATCAGCACCAGTCACCACTACACGATTCCAGCGAAGCGAAACCGGGGATGGACTCACTGGCACCTGAGGACGGATCTCATCGTCCAGCGGCTGAACTAACACCGCCAGGTGCACAACCTACCGCCCCTGGGAGCCTGAAAGCCCCTGATACACGTAACGAAAAACTTAATTCTCTGGAAGACGTACGCAAAGGCAGTGAAAATTATGCGCTGACCACTAATCAGGGCGTGCGCATCGCCGATGATCAAAACTCACTGCGTGCCGGTAACCGTGGTCCAACGCTGCTGGAAGATTTTATTCTGCGCGAGAAAATCACCCACTTTGACCATGAGCGCATCCCGGAACGTATTGTTCATGCACGCGGATCAGCA…	|||||||||||||||||||||||||||||||||||||||||||||||||||||||||||||||||||||||||||||||||||||||||||||||||||||||||||||||||||||||||||||||||||||||||||||||||||||||||||||||||||||||||||||||||||||||||||||||||||||||||||||||||||||||||||||||||||||||||||||||||||||||||||||||||||||||||||||||||||||||||||||||||||||||||||||||||||||||||||||||||||||||||||||||||||||||||||||||||||||||||||||||||||||||||||||||||||||||||||||||…
216	Query_216	64181|BV1_2000779|6389|6631|+	243	1	gnl|BL_ORD_ID|876	tmpTY2482_00877 | Escherichia coli O104:H4 str. TY-2482 cell division activator CedA (243 nt)	876	243	1	444.316	240	1.82319e-125	4	243	1	240	1	1	240	240	0	240	ATGAAGAAACCGCTCCGCCAGCAAAACCGCCAGATTATTAGCTATGTCCCACGCACGGAACCCGCGCCGCCAGAACATGCGATAAAGATGGATTCGTTTCGTGATGTCTGGATGCTGCGTGGCAAATATGTTGCGTTTGTACTGATGGGAGAGTCATTTCTGCGCTCACCGGCGTTTACTGTGCCTGAATCTGCCCAACGTTGGGCAAATCAGATCCGCCAGGAAGGGGAAGTGACTGAG	ATGAAGAAACCGCTCCGCCAGCAAAACCGCCAGATTATTAGCTATGTCCCACGCACGGAACCCGCGCCGCCAGAACATGCGATAAAGATGGATTCGTTTCGTGATGTCTGGATGCTGCGTGGCAAATATGTTGCGTTTGTACTGATGGGAGAGTCATTTCTGCGCTCACCGGCGTTTACTGTGCCTGAATCTGCCCAACGTTGGGCAAATCAGATCCGCCAGGAAGGGGAAGTGACTGAG	||||||||||||||||||||||||||||||||||||||||||||||||||||||||||||||||||||||||||||||||||||||||||||||||||||||||||||||||||||||||||||||||||||||||||||||||||||||||||||||||||||||||||||||||||||||||||||||||||||||||||||||||||||||||||||||||||||||||||||||||
217	Query_217	10610|BV1_2002081|7|273|+	267	1	gnl|BL_ORD_ID|1230	tmpTY2482_01231 | Escherichia coli O104:H4 str. TY-2482 hypothetical protein (2397 nt)	1230	2397	1	473.863	256	2.5767e-134	2	266	131	395	1	1	262	262	0	265	TTTTTGATAAACGGAAAGCGCTGAAAAGAATTGAGGAGCTGGAGGGCGAACAAATCAAAACCGCGCGCAGGGAGATGGTGCTGGCTGTTGTCGGCACGATGAAAGCAGGCAAATCAACCACCATCAACGCCATTGTGGGGCAGGAAATTCTGCCTAACCGTAACCGCCCCATGACCTCTGTACCGACGCTCATCCGCCACGTTCCCGGAAAAACTGAGCCGGTTCTCCATCTGGAACATATTCAGCCTGTCCGCAATTTATTAAT	TTTTTGATAAACAGAAAGCACTGAAAAGAATTGAGGAGCTGGAGGGCGAACAAATCAAAACCGCCCGCAGGGAGATGGTGCTGGCTGTTGTCGGCACGATGAAAGCAGGCAAATCAACCACCATCAACGCCATTGTGGGGCAGGAAATTCTGCCTAACCGTAACCGCCCCATGACCTCTGTACCGACGCTCATCCGCCACGTTCCCGGAAAAACTGAGCCGGTTCTCCATCTGGAACATATTCAGCCTGTCCGCAATTTATTAAT	|||||||||||| |||||| |||||||||||||||||||||||||||||||||||||||||||| ||||||||||||||||||||||||||||||||||||||||||||||||||||||||||||||||||||||||||||||||||||||||||||||||||||||||||||||||||||||||||||||||||||||||||||||||||||||||||||||||||||||||||||||||||||||||||||||||||||||||
218	Query_218	94658|BV1_2002080|32|259|-	228	1	gnl|BL_ORD_ID|3233	tmpTY2482_03234 | Escherichia coli O104:H4 str. TY-2482 Thiol:disulfide interchange protein DsbA (627 nt)	3233	627	1	422.156	228	7.96551e-119	1	228	397	624	1	1	228	228	0	228	AACGCAGGTATTAAAGGTGAAGAGTACGACGCGGCGTGGAACAGCTTCGTGGTGAAATCTCTGGTCGCTCAGCAGGAAAAAGCTGCAGCTGACGTGCAATTGCGTGGTGTTCCGGCGATGTTTGTTAACGGTAAATATCAGCTGAATCCGCAGGGCATGGATACCAGCAATATGGATGTTTTTGTTCAGCAGTATGCTGATACAGTGAAATATCTGTCCGAGAAAAAA	AACGCAGGTATTAAAGGTGAAGAGTACGACGCGGCGTGGAACAGCTTCGTGGTGAAATCTCTGGTCGCTCAGCAGGAAAAAGCTGCAGCTGACGTGCAATTGCGTGGTGTTCCGGCGATGTTTGTTAACGGTAAATATCAGCTGAATCCGCAGGGCATGGATACCAGCAATATGGATGTTTTTGTTCAGCAGTATGCTGATACAGTGAAATATCTGTCCGAGAAAAAA	||||||||||||||||||||||||||||||||||||||||||||||||||||||||||||||||||||||||||||||||||||||||||||||||||||||||||||||||||||||||||||||||||||||||||||||||||||||||||||||||||||||||||||||||||||||||||||||||||||||||||||||||||||||||||||||||||||
219	Query_219	37016|BV1_2002085|2|241|-	240	1	gnl|BL_ORD_ID|1269	tmpTY2482_01270 | Escherichia coli O104:H4 str. TY-2482 hypothetical protein (1278 nt)	1269	1278	1	444.316	240	1.79856e-125	1	240	1021	1260	1	1	240	240	0	240	TTAATAGTATCTCAAGTGTTTAATTGCTTAACTGGTGCATGTGATATAATTCTCATGTTTATCGATGGGGAAAAAGAGCATAAGAAAAATGTCCTTACGGGAACCTTTCTTGCAATAGTTCTTTCCTTTATATTGATTCCTATATATTCAGCTTTAGGCGCAGCTATTGCAACTGCTTTTTCAGCAATTATAGTTAACATTCTTGATGTGATATCTATTAAGAAAAAAGCTGGTTTTTGG	TTAATAGTATCTCAAGTGTTTAATTGCTTAACTGGTGCATGTGATATAATTCTCATGTTTATCGATGGGGAAAAAGAGCATAAGAAAAATGTCCTTACGGGAACCTTTCTTGCAATAGTTCTTTCCTTTATATTGATTCCTATATATTCAGCTTTAGGCGCAGCTATTGCAACTGCTTTTTCAGCAATTATAGTTAACATTCTTGATGTGATATCTATTAAGAAAAAAGCTGGTTTTTGG	||||||||||||||||||||||||||||||||||||||||||||||||||||||||||||||||||||||||||||||||||||||||||||||||||||||||||||||||||||||||||||||||||||||||||||||||||||||||||||||||||||||||||||||||||||||||||||||||||||||||||||||||||||||||||||||||||||||||||||||||
220	Query_220	124103|BV1_2002082|3|197|+	195	1	gnl|BL_ORD_ID|1269	tmpTY2482_01270 | Escherichia coli O104:H4 str. TY-2482 hypothetical protein (1278 nt)	1269	1278	1	361.217	195	1.48044e-100	1	195	448	642	1	1	195	195	0	195	AGTCAACGGGCTATTTTTAATCTATTCTCGTTTTTATTGATTGCGTTTCTATGGGGAGTATTTTATTTAGAAAATAAAAAATTATCATTCATGACGCTAGAGCAACAGTTCGTGATTATTACTATTGCGGGATTAATATCCTTTGGACTGTTGTATTTATATCATAGGTTGACATCGAATTATTCACCTTTATAT	AGTCAACGGGCTATTTTTAATCTATTCTCGTTTTTATTGATTGCGTTTCTATGGGGAGTATTTTATTTAGAAAATAAAAAATTATCATTCATGACGCTAGAGCAACAGTTCGTGATTATTACTATTGCGGGATTAATATCCTTTGGACTGTTGTATTTATATCATAGGTTGACATCGAATTATTCACCTTTATAT	|||||||||||||||||||||||||||||||||||||||||||||||||||||||||||||||||||||||||||||||||||||||||||||||||||||||||||||||||||||||||||||||||||||||||||||||||||||||||||||||||||||||||||||||||||||||||||||||||||
221	Query_221	70195|BV1_2002088|1|228|-	228																							No hits found
222	Query_222	61217|BV1_2000765|1|563|-	563	1	gnl|BL_ORD_ID|425	tmpTY2482_00426 | Escherichia coli O104:H4 str. TY-2482 tRNA 2-thiocytidine biosynthesis protein TtcA (936 nt)	425	936	1	1027.86	556	0	1	563	1	561	1	1	561	561	2	563	ATGTCGCAAAATCAAGAAATTAGTAAGAAAGAACAATACAACCTGAACAAATTACAAAAACGTCTGCGTCGTAAACGTGGGCGAAGCCATTGCTGACTTCAATATGATTGAAGAAGGCGATCGCATCATGGTTTGCCTCTCCGGGGGTAAAAGACAGCTATACCATGCTGGAGATTCTGCGCAATTTGCAGCAAAGCGCGCCAATCAATTTTTCGCTGGTGGCTGTTAACCTCGATCAAAAGCAACCGGGCTTCCCGGAACACGTTCTGCCCGAGTATCTTGAAAAGCTGGGCGTTGAGTACAAGATTGTTGAAGAGAATACTTACGGTATCGTGAAAGAGAAGATTCCAGAGGGCAAAACCACTTGCTCACTGTGTTCTCGCCTTCGTCGCGGTATCC…	ATGTCGCAAAATCAAGAAATTAGTAAGAAAGAACAATACAACCTGAACAAATTACAAAAACGTCTGCGTCGT-AACGTGGGCGAAGCCATTGCTGACTTCAATATGATTGAAGAAGGCGATCGCATCATGGTTTGCCTCTCCGGGGGT-AAAGACAGCTATACCATGCTGGAGATTCTGCGCAATTTGCAGCAAAGCGCGCCAATCAATTTTTCGCTGGTGGCTGTTAACCTCGATCAAAAGCAACCGGGCTTCCCGGAACACGTTCTGCCCGAGTATCTTGAAAAGCTGGGCGTTGAGTACAAGATTGTTGAAGAGAATACTTACGGTATCGTGAAAGAGAAGATTCCAGAGGGCAAAACCACTTGCTCACTGTGTTCTCGCCTTCGTCGCGGTATCC…	|||||||||||||||||||||||||||||||||||||||||||||||||||||||||||||||||||||||| ||||||||||||||||||||||||||||||||||||||||||||||||||||||||||||||||||||||||||| ||||||||||||||||||||||||||||||||||||||||||||||||||||||||||||||||||||||||||||||||||||||||||||||||||||||||||||||||||||||||||||||||||||||||||||||||||||||||||||||||||||||||||||||||||||||||||||||||||||||||||||||||||||||||||||||||||||||||||||||||||||||||||…
223	Query_223	96336|BV1_2000765|742|1245|-	504	1	gnl|BL_ORD_ID|426	tmpTY2482_00427 | Escherichia coli O104:H4 str. TY-2482 universal stress protein F (435 nt)	426	435	1	798.873	432	0	73	504	1	432	1	1	432	432	0	432	ATGAACAGAACGATTCTTGTCCCTATCGATATTTCCGATTCAGAATTAACTCAACGCGTGATTAGCCACGTTGAGGCAGAGGCAAAGATTGATGATGCAGAGGTTCATTTCCTGACGGTAATACCTTCACTGCCCTACTATGCCTCTCTGGGTTTAGCGTATTCCGCAGAATTACCGGCAATGGATGACCTGAAAGCGGAAGCCAAATCGCAACTGGAAGAGATCATTAAAAAATTTAAACTGCCAACCGACAGAGTGCATGTCCATGTTGAGGAAGGCTCGCCCAAAGACCGCATTCTGGAAATGGCGAAGAAGATCCCCGCTCATATGATCATCATTGCTTCCCATCGACCGGATATCACCACTTATCTGCTCGGTTCCAACGCCGCAGCTGTAGTG…	ATGAACAGAACGATTCTTGTCCCTATCGATATTTCCGATTCAGAATTAACTCAACGCGTGATTAGCCACGTTGAGGCAGAGGCAAAGATTGATGATGCAGAGGTTCATTTCCTGACGGTAATACCTTCACTGCCCTACTATGCCTCTCTGGGTTTAGCGTATTCCGCAGAATTACCGGCAATGGATGACCTGAAAGCGGAAGCCAAATCGCAACTGGAAGAGATCATTAAAAAATTTAAACTGCCAACCGACAGAGTGCATGTCCATGTTGAGGAAGGCTCGCCCAAAGACCGCATTCTGGAAATGGCGAAGAAGATCCCCGCTCATATGATCATCATTGCTTCCCATCGACCGGATATCACCACTTATCTGCTCGGTTCCAACGCCGCAGCTGTAGTG…	|||||||||||||||||||||||||||||||||||||||||||||||||||||||||||||||||||||||||||||||||||||||||||||||||||||||||||||||||||||||||||||||||||||||||||||||||||||||||||||||||||||||||||||||||||||||||||||||||||||||||||||||||||||||||||||||||||||||||||||||||||||||||||||||||||||||||||||||||||||||||||||||||||||||||||||||||||||||||||||||||||||||||||||||||||||||||||||||||||||||||||||||||||||||||||||||||||||||||||||||…
224	Query_224	119107|BV1_2000765|1317|2446|-	1130	1	gnl|BL_ORD_ID|427	tmpTY2482_00428 | Escherichia coli O104:H4 str. TY-2482 outer membrane protein N (1134 nt)	427	1134	1	2082.29	1127	0	1	1130	1	1131	1	1	1130	1130	1	1131	ATGAAAAGCAAAGTACTGGCACTTTTAATTCCTGCCCTGCTCGCCGCAGGTGCTGCACATGCAGCCGAAGTTTATAATAAAGACGGCAACAAATTAGATCTGTATGGCAAAGTTGATGGCCTGCATTATTTTTCTGATAATTCGGCGAAAGATGGCGACCAGAGCTATGCGCGTCTGGGTTTTAAAGGCGAAACCCAAATTAACGATCAACTCACTGGCTACGGTCAATGGGAATACAATATTCAGGCAAACAACACTGAATCTTCAAAAAACCAGTCATGGACCCGTCTGGCATTTGCCGGGCTGAAATTTGCAGATTACGGTTCTTTCGATTACGGACGTAATTATGGCGTAATGTACGACATCGAAGGCTGGACCGATATGCTGCCTGAATTTGGC…	ATGAAAAGCAAAGTACTGGCACTTTTAATTCCTGCCCTGCTCGCCGCAGGTGCTGCACATGCAGCCGAAGTTTATAATAAAGACGGCAACAAATTAGATCTGTATGGCAAAGTTGATGGCCTGCATTATTTTTCTGATAATTCGGCGAAAGATGGCGACCAGAGCTATGCGCGTCTGGGTTTTAAAGGCGAAACCCAAATTAACGATCAACTCACTGGCTACGGTCAATGGGAATACAATATTCAGGCAAACAACACTGAATCTTCAAAAAACCAGTCATGGACCCGTCTGGCATTTGCCGGGCTGAAATTTGCAGATTACGGTTCTTTCGATTACGGACGTAATTATGGCGTAATGTACGACATCGAAGGCTGGACCGATATGCTGCCTGAATTTGGC…	|||||||||||||||||||||||||||||||||||||||||||||||||||||||||||||||||||||||||||||||||||||||||||||||||||||||||||||||||||||||||||||||||||||||||||||||||||||||||||||||||||||||||||||||||||||||||||||||||||||||||||||||||||||||||||||||||||||||||||||||||||||||||||||||||||||||||||||||||||||||||||||||||||||||||||||||||||||||||||||||||||||||||||||||||||||||||||||||||||||||||||||||||||||||||||||||||||||||||||||||…
225	Query_225	35535|BV1_2000766|251|595|-	345	1	gnl|BL_ORD_ID|3800	tmpTY2482_03801 | Escherichia coli O104:H4 str. TY-2482 hypothetical protein (237 nt)	3800	237	1	433.236	234	5.75979e-122	112	345	1	234	1	1	234	234	0	234	ATGTTGCAACGTACGCTGGGCAGTGGCTGGGGAGTGTTGCTGCCGGGATTGCTGATTGCAGGGCTGATGTATGCGGATTTATCGCCGGATCAGTGGCGGATTGTCATTCTGATGGGATTGATATTGACGCCGGTGATGCTGTATCACAAACAGTTACGGCATTACATTTTGCTACCATCGTGCCTGGCGCTTAGTGCTGGCATCATGCTGATGCTAATGAATTTGAATCAGGGA	ATGTTGCAACGTACGCTGGGCAGTGGCTGGGGAGTGTTGCTGCCGGGATTGCTGATTGCAGGGCTGATGTATGCGGATTTATCGCCGGATCAGTGGCGGATTGTCATTCTGATGGGATTGATATTGACGCCGGTGATGCTGTATCACAAACAGTTACGGCATTACATTTTGCTACCATCGTGCCTGGCGCTTAGTGCTGGCATCATGCTGATGCTAATGAATTTGAATCAGGGA	||||||||||||||||||||||||||||||||||||||||||||||||||||||||||||||||||||||||||||||||||||||||||||||||||||||||||||||||||||||||||||||||||||||||||||||||||||||||||||||||||||||||||||||||||||||||||||||||||||||||||||||||||||||||||||||||||||||||||
226	Query_226	31161|BV1_2000766|625|1412|+	788	1	gnl|BL_ORD_ID|3799	tmpTY2482_03800 | Escherichia coli O104:H4 str. TY-2482 ferric iron reductase fhuF (789 nt)	3799	789	1	1443.35	781	0	1	788	1	786	1	1	786	786	2	788	ATGGCCTATCGTTCCGCACCGCTCTATGAAGATATCATCTGGCGAACGCATCTCCAGCCGCAGGATGCTGGGCTTGCACAAGCCGTACGTGCGACGATCGCCAAACATCGTGAACATTTGCTCGAGTTTATCCGCCTGGATGAACCCGCTCCGCTTAACGCCATGACGCTGGCGCAAATGGTCATCACCGAATGCGCTAAGTTCTCTACTCGCGGTCTATTCCGATCATATCTATCGCAACCAACCAACGATGATCCGCGAGAACAAACCGCTGATCTCACTATGGGCACAATGGTATATCGGCCTGATGGTGCCACCATTAATGCTGGCGCTACTGACGCAGGAAAAGGCATTAGATGTGTCGCCGGAACATTTCCATGCTGAGTTTCACGAAACCGG…	ATGGCCTATCGTTCCGCACCGCTCTATGAAGATATCATCTGGCGAACGCATCTCCAGCCGCAGGATGCTGGGCTTGCACAAGCCGTACGTGCGACGATCGCCAAACATCGTGAACATTTGCTCGAGTTTATCCGCCTGGATGAACCCGCTCCGCTTAACGCCATGACGCTGGCGC-AATGGTCATCACCGAATGCGCTAAGTTCTCTACTCGCGGTCTATTCCGATCATATCTATCGCAACCAACCAACGATGATCCGCGAGAACAAACCGCTGATCTCACTATGGGCACAATGGTATATCGGCCTGATGGTGCCACCATTAATGCTGGCGCTACTGACGCAGGAAAAGGCATTAGATGTGTCGCCGGAACATTTCCATGCTGAGTTTCACGAAACCGG…	||||||||||||||||||||||||||||||||||||||||||||||||||||||||||||||||||||||||||||||||||||||||||||||||||||||||||||||||||||||||||||||||||||||||||||||||||||||||||||||||||||||||||||||| |||||||||||||||||||||||||||||||||||||||||||||||||||||||||||||||||||||||||||||||||||||||||||||||||||||||||||||||||||||||||||||||||||||||||||||||||||||||||||||||||||||||||||||||||||||||||||||||||||||||||||||||||||||||||||||||…
227	Query_227	7214|BV1_2000766|1456|2130|-	675	1	gnl|BL_ORD_ID|3798	tmpTY2482_03799 | Escherichia coli O104:H4 str. TY-2482 hypothetical protein (678 nt)	3798	678	1	1247.61	675	0	1	675	1	675	1	1	675	675	0	675	ATGGAACACAGCCGAATTAAGAAGAGAAATGTCGCACTCATAGAAAAATGCGTCATGAGTAGTATCGGTATTGAGAGTTTATTCAGAAAGTTTGCGGGTAACCCTTATAAGCTCCATACCTATACCAGTCAGGAGTCATTTCAGGATGCCATGTCGCGGATCTCGTTTGCGGCGGTCATTTTTTCTTTTTCTGCCATGAGAAGTGAGCGCAGAGAGGGATTATCTTGCCTGACTGAACTGGCGATTAAGTTTCCGCGTACCCGGCGTTTAGTTATTGCGGATGATGATATTGACGCTCGGCTGATTGGTTCATTGTCGCCATCACCGCTGGACGGTGTATTAAGTAAAGCGTCAACGCTGGAGATTTTTCATCAGGAACTCTTTTTGTCATTAAATGGT…	ATGGAACACAGCCGAATTAAGAAGAGAAATGTCGCACTCATAGAAAAATGCGTCATGAGTAGTATCGGTATTGAGAGTTTATTCAGAAAGTTTGCGGGTAACCCTTATAAGCTCCATACCTATACCAGTCAGGAGTCATTTCAGGATGCCATGTCGCGGATCTCGTTTGCGGCGGTCATTTTTTCTTTTTCTGCCATGAGAAGTGAGCGCAGAGAGGGATTATCTTGCCTGACTGAACTGGCGATTAAGTTTCCGCGTACCCGGCGTTTAGTTATTGCGGATGATGATATTGACGCTCGGCTGATTGGTTCATTGTCGCCATCACCGCTGGACGGTGTATTAAGTAAAGCGTCAACGCTGGAGATTTTTCATCAGGAACTCTTTTTGTCATTAAATGGT…	|||||||||||||||||||||||||||||||||||||||||||||||||||||||||||||||||||||||||||||||||||||||||||||||||||||||||||||||||||||||||||||||||||||||||||||||||||||||||||||||||||||||||||||||||||||||||||||||||||||||||||||||||||||||||||||||||||||||||||||||||||||||||||||||||||||||||||||||||||||||||||||||||||||||||||||||||||||||||||||||||||||||||||||||||||||||||||||||||||||||||||||||||||||||||||||||||||||||||||||||…
228	Query_228	5137|BV1_2000766|2091|2813|-	723	1	gnl|BL_ORD_ID|3797	tmpTY2482_03798 | Escherichia coli O104:H4 str. TY-2482 hypothetical protein (726 nt)	3797	726	1	1325.17	717	0	1	723	1	723	1	1	722	722	2	724	ATGTTGCCAGGATGCTGCAAAAATGGAATTGTTATCAGTAAAATACCTGTTATGCAAGCAGGGTTAAAAGAGGTCATGAGGACTCACTTCCCTGAATATGAAATAATATCCAGCGCCTCTGCGGAGGACCTTACCTTATTACAATTACGTCGTTCCGGATTAGTCATTGCTGATTTAGCCGGTGAAAGTGAAGATCCACGTTCTGTTTGTGAACATTATTATTCTTTAATCTCACAATATCGGGAAATTCACTGGGTTTTCATGGTGTCACGCTCCTGGTATTCCCAGGCAGTAGAACTGCTCATGTGCCCTACGGCGACGTTATTGTCTGATGTTGAACCCATTGAGAATCTGGTCAAGACCGTACGTTCCGGCAATACGCACGCAGAGCGTATCAGC…	ATGTTGCCAGGATGCTGCAAAAATGGAATTGTTATCAGTAAAATACCTGTTATGCAAGCAGGGTTAAAAGAGGTCATGAGGACTCACTTCCCTGAATATGAAATAATATCCAGCGCCTCTGCGGAGGACCTTACCTTATTACAATTACGTCGTTCCGGATTAGTCATTGCTGATTTAGCCGGTGAAAGTGAAGATCCACGTTCTGTTTGTGAACATTATTATTCTTTAATCTCACAATATCGGGAAATTCACTGGGTTTTCATGGTGTCACGCTCCTGGTATTCCCAGGCAGTAGAACTGCTCATGTGCCCTACGGCGACGTTATTGTCTGATGTTGAACCCATTGAGAATCTGGTCAAGACCGTACGTTCCGGCAATACGCACGCAGAGCGTATCAGC…	|||||||||||||||||||||||||||||||||||||||||||||||||||||||||||||||||||||||||||||||||||||||||||||||||||||||||||||||||||||||||||||||||||||||||||||||||||||||||||||||||||||||||||||||||||||||||||||||||||||||||||||||||||||||||||||||||||||||||||||||||||||||||||||||||||||||||||||||||||||||||||||||||||||||||||||||||||||||||||||||||||||||||||||||||||||||||||||||||||||||||||||||||||||||||||||||||||||||||||||||…
229	Query_229	90678|BV1_2000763|15|617|+	603	1	gnl|BL_ORD_ID|844	tmpTY2482_00845 | Escherichia coli O104:H4 str. TY-2482 hypothetical protein (573 nt)	844	573	1	1053.71	570	0	34	603	1	570	1	1	570	570	0	570	GTGCTGTCTTACTTAATGGCAATTCACTTTGTTTTATTTGGGGACTCTACTAATTTAAAAAACTTCTGGAAATATGAAGTAATTCGGCGGAAACGTATGGATATCTGGAGGCTTTTAAGAGAGAAAAAACAGCGTAACCGGAATTTCCTTTTCTGGTGGCGGTTGGCTAACGAAATGTATATTAATGGTAATAAATTACATAAGAAAGCAGCCAAAAAGTTAAACGGTAAAATAATTAACAAATTTGGTTGTGAAATTGGATTGGGCGCAAATATTGGAAAAGGGTTAACAATTCCCCATCATGCTGGAATTGTTGTTCATTTTGCTGTTGATGCTGGTGAAAATCTGGTGTTACGACAGAATACTACCATTGGACAGATAGATGGTGACATGCCTGGT…	GTGCTGTCTTACTTAATGGCAATTCACTTTGTTTTATTTGGGGACTCTACTAATTTAAAAAACTTCTGGAAATATGAAGTAATTCGGCGGAAACGTATGGATATCTGGAGGCTTTTAAGAGAGAAAAAACAGCGTAACCGGAATTTCCTTTTCTGGTGGCGGTTGGCTAACGAAATGTATATTAATGGTAATAAATTACATAAGAAAGCAGCCAAAAAGTTAAACGGTAAAATAATTAACAAATTTGGTTGTGAAATTGGATTGGGCGCAAATATTGGAAAAGGGTTAACAATTCCCCATCATGCTGGAATTGTTGTTCATTTTGCTGTTGATGCTGGTGAAAATCTGGTGTTACGACAGAATACTACCATTGGACAGATAGATGGTGACATGCCTGGT…	|||||||||||||||||||||||||||||||||||||||||||||||||||||||||||||||||||||||||||||||||||||||||||||||||||||||||||||||||||||||||||||||||||||||||||||||||||||||||||||||||||||||||||||||||||||||||||||||||||||||||||||||||||||||||||||||||||||||||||||||||||||||||||||||||||||||||||||||||||||||||||||||||||||||||||||||||||||||||||||||||||||||||||||||||||||||||||||||||||||||||||||||||||||||||||||||||||||||||||||||…
230	Query_230	68871|BV1_2000763|667|1242|-	576	1	gnl|BL_ORD_ID|843	tmpTY2482_00844 | Escherichia coli O104:H4 str. TY-2482 tail fiber assembly protein (579 nt)	843	579	1	1064.79	576	0	1	576	1	576	1	1	576	576	0	576	ATGACATTCAGAATGAGTGAACAATCACGGACCATAAAAATTTATAATCTACTGGCTGGAACCAATGAGTTTATTGGTGAAGGTGATGCATACATTCCACCTCATACAGGTCTGCCTGCAAACAGTACCGATATTGCCCCGCCAGATATTCCGGCTGGCTTCGTGGCCGTTTTCAACAGTGATGAGGCATCGTGGAATCTCGTTGAAGACCATCGGGGAAAAACCGTCTATGACGTGGCTTCCGGCGACGCGTTATTTATTTCTGAACTTGGCCCATTACCGGAAAATGTCACCTGGTTATCCCCGGAAGGGGAGTTTCAGAAGTGGAACGGCACAGCCTGGGTGAAAGATGCAGAAGCAGAAAAACTGTTCCGGATCCGGAAGGCGGAAGAAACAAAA…	ATGACATTCAGAATGAGTGAACAATCACGGACCATAAAAATTTATAATCTACTGGCTGGAACCAATGAGTTTATTGGTGAAGGTGATGCATACATTCCACCTCATACAGGTCTGCCTGCAAACAGTACCGATATTGCCCCGCCAGATATTCCGGCTGGCTTCGTGGCCGTTTTCAACAGTGATGAGGCATCGTGGAATCTCGTTGAAGACCATCGGGGAAAAACCGTCTATGACGTGGCTTCCGGCGACGCGTTATTTATTTCTGAACTTGGCCCATTACCGGAAAATGTCACCTGGTTATCCCCGGAAGGGGAGTTTCAGAAGTGGAACGGCACAGCCTGGGTGAAAGATGCAGAAGCAGAAAAACTGTTCCGGATCCGGAAGGCGGAAGAAACAAAA…	|||||||||||||||||||||||||||||||||||||||||||||||||||||||||||||||||||||||||||||||||||||||||||||||||||||||||||||||||||||||||||||||||||||||||||||||||||||||||||||||||||||||||||||||||||||||||||||||||||||||||||||||||||||||||||||||||||||||||||||||||||||||||||||||||||||||||||||||||||||||||||||||||||||||||||||||||||||||||||||||||||||||||||||||||||||||||||||||||||||||||||||||||||||||||||||||||||||||||||||||…
231	Query_231	117766|BV1_2000764|2|2484|+	2483	1	gnl|BL_ORD_ID|1191	tmpTY2482_01192 | Escherichia coli O104:H4 str. TY-2482 high-molecular-weight protein 2 (6108 nt)	1191	6108	1	4562.34	2470	0	1	2483	3394	5874	1	1	2480	2480	4	2484	GGTGCCCGTAACGAACTGTCGTTACTGAACGACGCGCAGTGGTCGCCGGAAAGCCTGGCCTTTAACCATCCGGCCAGTGCCCCGTATATTCAGGAACTGGCGACAATTTGCCAACAGCTTGCACAGCGCTTACAGCGCCCGGTACGCCTGCTTGAGGTGGGAACCCGCACTGGCCGCACCGCAGAATCGCTGTTAGCACAGCTCAACGCCGGACAGATTGAGTATGTCGGGCTTGAGCAGAGCCAGGAGATGCTGCTGAGCGCCCGGCAGAGGCTCGCCCCCTGGCCTGGCGCCCGTCTGTCCCTCTGGAATGCAGACACGCTGGCGGCGCACGCTCACTCGGCGGACATTATCTGGCTTAATAACGCCCTGCATCGTCTGCTGCCGGAAGATCCCGGG…	GGTGCCCGTAACGAACTGTCGTTACTGAACGACGCGCAGTGGTCGCCGGAAAGCCTGGCCTTTAACCATCCGGCCAGTGCCCCGTATATTCAGGAACTGGCGACAATTTGCCAACAGCTTGCACAGCGCTTACAGCGCCCGGTACGCCTGCTTGAGGTGGGAACCCGCACTGGCCGCACCGCAGAATCGCTGTTAGCACAGCTCAACGCCGGACAGATTGAGTATGTCGGGCTTGAGCAGAGCCAGGAGATGCTGCTGAGCGCCCGGCAGAGGCTCGCCCCCTGGCCTGGCGCCCGTCTGTCCCTCTGGAATGCAGACACGCTGGCGGCGCACGCTCACTCGGCGGACATTATCTGGCTTAATAACGCCCTGCATCGTCTGCTGCCGGAAGATCCCGGG…	|||||||||||||||||||||||||||||||||||||||||||||||||||||||||||||||||||||||||||||||||||||||||||||||||||||||||||||||||||||||||||||||||||||||||||||||||||||||||||||||||||||||||||||||||||||||||||||||||||||||||||||||||||||||||||||||||||||||||||||||||||||||||||||||||||||||||||||||||||||||||||||||||||||||||||||||||||||||||||||||||||||||||||||||||||||||||||||||||||||||||||||||||||||||||||||||||||||||||||||||…
232	Query_232	18339|BV1_2000761|71|490|+	420	1	gnl|BL_ORD_ID|2479	tmpTY2482_02480 | Escherichia coli O104:H4 str. TY-2482 ribosome-binding factor A (402 nt)	2479	402	1	737.934	399	0	22	420	1	399	1	1	399	399	0	399	ATGGCGAAAGAATTTGGTCGCCCGCAGCGCGTAGCGCAGGAAATGCAAAAAGAGATCGCTCTCATCCTGCAGCGTGAAATTAAAGATCCTCGCCTGGGCATGATGACCACCGTTTCCGGTGTCGAAATGTCTCGCGACCTGGCGTATGCCAAAGTATATGTGACGTTCCTCAATGACAAAGATGAAGACGCGGTTAAAGCGGGCATCAAAGCGTTGCAAGAAGCTTCTGGTTTCATCCGCAGCCTGCTGGGGAAAGCGATGCGCCTGCGTATCGTGCCGGAACTGACCTTCTTCTACGACAACTCTCTGGTTGAAGGGATGCGCATGTCAAACCTGGTGACCAGCGTGGTCAAACATGACGAAGAACGTCGTGTTAACCCGGACGACAGCAAGGAGGAC	ATGGCGAAAGAATTTGGTCGCCCGCAGCGCGTAGCGCAGGAAATGCAAAAAGAGATCGCTCTCATCCTGCAGCGTGAAATTAAAGATCCTCGCCTGGGCATGATGACCACCGTTTCCGGTGTCGAAATGTCTCGCGACCTGGCGTATGCCAAAGTATATGTGACGTTCCTCAATGACAAAGATGAAGACGCGGTTAAAGCGGGCATCAAAGCGTTGCAAGAAGCTTCTGGTTTCATCCGCAGCCTGCTGGGGAAAGCGATGCGCCTGCGTATCGTGCCGGAACTGACCTTCTTCTACGACAACTCTCTGGTTGAAGGGATGCGCATGTCAAACCTGGTGACCAGCGTGGTCAAACATGACGAAGAACGTCGTGTTAACCCGGACGACAGCAAGGAGGAC	|||||||||||||||||||||||||||||||||||||||||||||||||||||||||||||||||||||||||||||||||||||||||||||||||||||||||||||||||||||||||||||||||||||||||||||||||||||||||||||||||||||||||||||||||||||||||||||||||||||||||||||||||||||||||||||||||||||||||||||||||||||||||||||||||||||||||||||||||||||||||||||||||||||||||||||||||||||||||||||||||||||||||||||||||||||||||||||||||||||||||||||||||||||||||||||||||||||||||||||||
233	Query_233	65083|BV1_2000761|493|1435|+	943	1	gnl|BL_ORD_ID|2478	tmpTY2482_02479 | Escherichia coli O104:H4 str. TY-2482 tRNA pseudouridine synthase B (945 nt)	2478	945	1	1735.12	939	0	1	943	1	942	1	1	942	942	1	943	ATGAGTCGTCCTCGTCGTCGCGGTCGCGACATTAACGGCGTTTTGTTGCTGGATAAATCGCAGGGTATGTCCAGCAATGATGCGCTGCAAAAAGTGAAACGGATTTATAACGCCAACCGTGCCGGGCATACCGGTGCGCTGGACCCCGCTGGCAACTGGCATGTTGCCAATTTGCCTCGGGGAAGCGACGAAGTTTTCCCAGTATCTGCTGGACTCCGACAAACGCTATCGGGTCATTGCGCGTCTTGGACAGCGTACCGATACTTCTGATGCCGACGGACAAATCGTTGAAGAACGTCCGGTAACCTTTAGCGCAGAGCAACTGGCGGCGGCGCTGGATACTTTCCGTGGCGATATCGAACAGATCCCTTCGATGTATTCAGCACTGAAATATCAGGG…	ATGAGTCGTCCTCGTCGTCGCGGTCGCGACATTAACGGCGTTTTGTTGCTGGATAAATCGCAGGGTATGTCCAGCAATGATGCGCTGCAAAAAGTGAAACGGATTTATAACGCCAACCGTGCCGGGCATACCGGTGCGCTGGA-CCCGCTGGCAACTGGCATGTTGCCAATTTGCCTCGGGGAAGCGACGAAGTTTTCCCAGTATCTGCTGGACTCCGACAAACGCTATCGGGTCATTGCGCGTCTTGGACAGCGTACCGATACTTCTGATGCCGACGGACAAATCGTTGAAGAACGTCCGGTAACCTTTAGCGCAGAGCAACTGGCGGCGGCGCTGGATACTTTCCGTGGCGATATCGAACAGATCCCTTCGATGTATTCAGCACTGAAATATCAGGG…	||||||||||||||||||||||||||||||||||||||||||||||||||||||||||||||||||||||||||||||||||||||||||||||||||||||||||||||||||||||||||||||||||||||||||||||| |||||||||||||||||||||||||||||||||||||||||||||||||||||||||||||||||||||||||||||||||||||||||||||||||||||||||||||||||||||||||||||||||||||||||||||||||||||||||||||||||||||||||||||||||||||||||||||||||||||||||||||||||||||||||||||||||||||||||||||||||||||||||||||||…
234	Query_234	68321|BV1_2000761|1587|1853|+	267	1	gnl|BL_ORD_ID|2477	tmpTY2482_02478 | Escherichia coli O104:H4 str. TY-2482 30S ribosomal protein S15 (270 nt)	2477	270	1	494.176	267	1.97787e-140	1	267	1	267	1	1	267	267	0	267	ATGTCTCTAAGTACTGAAGCAACAGCTAAAATCGTTTCTGAGTTTGGTCGTGACGCAAACGACACCGGTTCTACCGAAGTTCAGGTAGCACTGCTGACTGCACAGATCAACCACCTGCAGGGCCACTTTGCAGAGCACAAAAAAGATCACCACAGCCGTCGTGGTCTGCTGCGCATGGTTTCTCAGCGTCGTAAACTGCTCGACTACCTGAAACGTAAAGACGTAGCACGTTACACCCAGCTCATCGAGCGCCTGGGTCTGCGTCGC	ATGTCTCTAAGTACTGAAGCAACAGCTAAAATCGTTTCTGAGTTTGGTCGTGACGCAAACGACACCGGTTCTACCGAAGTTCAGGTAGCACTGCTGACTGCACAGATCAACCACCTGCAGGGCCACTTTGCAGAGCACAAAAAAGATCACCACAGCCGTCGTGGTCTGCTGCGCATGGTTTCTCAGCGTCGTAAACTGCTCGACTACCTGAAACGTAAAGACGTAGCACGTTACACCCAGCTCATCGAGCGCCTGGGTCTGCGTCGC	|||||||||||||||||||||||||||||||||||||||||||||||||||||||||||||||||||||||||||||||||||||||||||||||||||||||||||||||||||||||||||||||||||||||||||||||||||||||||||||||||||||||||||||||||||||||||||||||||||||||||||||||||||||||||||||||||||||||||||||||||||||||||||||||||||||||||||
235	Query_235	3087|BV1_2000761|2104|3538|+	1435	1	gnl|BL_ORD_ID|2476	tmpTY2482_02477 | Escherichia coli O104:H4 str. TY-2482 polyribonucleotide nucleotidyltransferase (2136 nt)	2476	2136	1	2643.68	1431	0	1	1435	1	1434	1	1	1434	1434	1	1435	TTGCTTAATCCGATCGTTCGTAAATTCCAGTACGGCCAACACACCGTGACTCTGGAAACCGGCATGATGGCTCGTCAGGCTACTGCCGCTGTTATGGTTAGCATGGATGACACCGCGGTATTTGTTACCGTTGTTGGCCAGAAAAAAGCCAAACCAGGTCAGGACTTCTTCCCACTGACCGTTAACTATCAGGAGCGTACCTACGCTGCTGGTCGTATCCCGGGTAGCTTCTTCCGTCGTGAAGGCCGCCCAAGCGAAGGCGAAACCCTGATCGCGCGTCTGATTGACCGCCCGATTCGCCCGCTGTTCCCGGAAGGCTTCGTCAACGAAGTTCAGGTTATCGCCACCGTGGTTTCTGTTAACCCGCAAGTTAACCCGGATATCGTCGCGATGATTGGT…	TTGCTTAATCCGATCGTTCGTAAATTCCAGTACGGCCAACACACCGTGACTCTGGAAACCGGCATGATGGCTCGTCAGGCTACTGCCGCTGTTATGGTTAGCATGGATGACACCGCGGTATTTGTTACCGTTGTTGGCCAGAAAAAAGCCAAACCAGGTCAGGACTTCTTCCCACTGACCGTTAACTATCAGGAGCGTACCTACGCTGCTGGTCGTATCCCGGGTAGCTTCTTCCGTCGTGAAGGCCGCCCAAGCGAAGGCGAAACCCTGATCGCGCGTCTGATTGACCGCCCGATTCGCCCGCTGTTCCCGGAAGGCTTCGTCAACGAAGTTCAGGTTATCGCCACCGTGGTTTCTGTTAACCCGCAAGTTAACCCGGATATCGTCGCGATGATTGGT…	|||||||||||||||||||||||||||||||||||||||||||||||||||||||||||||||||||||||||||||||||||||||||||||||||||||||||||||||||||||||||||||||||||||||||||||||||||||||||||||||||||||||||||||||||||||||||||||||||||||||||||||||||||||||||||||||||||||||||||||||||||||||||||||||||||||||||||||||||||||||||||||||||||||||||||||||||||||||||||||||||||||||||||||||||||||||||||||||||||||||||||||||||||||||||||||||||||||||||||||||…
236	Query_236	94842|BV1_2000762|2|199|-	198	1	gnl|BL_ORD_ID|3555	tmpTY2482_03556 | Escherichia coli O104:H4 str. TY-2482 hypothetical protein (1263 nt)	3555	1263	1	366.757	198	3.23686e-102	1	198	1	198	1	1	198	198	0	198	ATGGCACTGACTGACGCAAAAATCCGGGCTGCAAAGCCCACTGACAAGGCTTATAAACTCACTGACGGGGCCGGCATGTTCCTGCTGGTTCATCCTAATGGTTCCCGTTACTGGCGTCTCCGTTATCGTATTCTGGGTAAGGAGAAGACTCTGGCACTTGGTGTGTATCCAGAAGTTTCTCTCTCCGAAGCTCGTACA	ATGGCACTGACTGACGCAAAAATCCGGGCTGCAAAGCCCACTGACAAGGCTTATAAACTCACTGACGGGGCCGGCATGTTCCTGCTGGTTCATCCTAATGGTTCCCGTTACTGGCGTCTCCGTTATCGTATTCTGGGTAAGGAGAAGACTCTGGCACTTGGTGTGTATCCAGAAGTTTCTCTCTCCGAAGCTCGTACA	||||||||||||||||||||||||||||||||||||||||||||||||||||||||||||||||||||||||||||||||||||||||||||||||||||||||||||||||||||||||||||||||||||||||||||||||||||||||||||||||||||||||||||||||||||||||||||||||||||||
237	Query_237	37540|BV1_2000762|266|511|-	246																							No hits found
238	Query_238	32762|BV1_2000762|581|1285|-	705	1	gnl|BL_ORD_ID|2187	tmpTY2482_02188 | Escherichia coli O104:H4 str. TY-2482 hypothetical protein (708 nt)	2187	708	1	1303.01	705	0	1	705	1	705	1	1	705	705	0	705	GTGGTCATCGGCCCTTTTATCAACGCTAGTGCAGTCTTACTGGGTGGCGTTCTCGGCGCACTGCTCAGCCAACGCTTACCGGAACGTATCCGCGTCTCCATGACATCTATTTTTGGTCTGGCATCGCTGGGGATTGGTATTTTACTGGTTGTGAAATGCGCCAACCTTCCAGCGATGGTTTTAGCTACGCTACTTGGCGCTCTAATTGGCGAAATTTGTTTGCTGGAGAAAGGTGTCAATACAGCAGTCACCAAAGCACAAAATCTGTTTCGTCACTCACGTAAGAAGCCAGCGCATGAATCTTTTATTCAGAATTATGTCGCGATTATTGTCCTGTTTTGCGCCAGCGGCACCGGGATCTTCGGGGCGATGAACGAAGGGATGACCGGCGATCCGAGT…	GTGGTCATCGGCCCTTTTATCAACGCTAGTGCAGTCTTACTGGGTGGCGTTCTCGGCGCACTGCTCAGCCAACGCTTACCGGAACGTATCCGCGTCTCCATGACATCTATTTTTGGTCTGGCATCGCTGGGGATTGGTATTTTACTGGTTGTGAAATGCGCCAACCTTCCAGCGATGGTTTTAGCTACGCTACTTGGCGCTCTAATTGGCGAAATTTGTTTGCTGGAGAAAGGTGTCAATACAGCAGTCACCAAAGCACAAAATCTGTTTCGTCACTCACGTAAGAAGCCAGCGCATGAATCTTTTATTCAGAATTATGTCGCGATTATTGTCCTGTTTTGCGCCAGCGGCACCGGGATCTTCGGGGCGATGAACGAAGGGATGACCGGCGATCCGAGT…	|||||||||||||||||||||||||||||||||||||||||||||||||||||||||||||||||||||||||||||||||||||||||||||||||||||||||||||||||||||||||||||||||||||||||||||||||||||||||||||||||||||||||||||||||||||||||||||||||||||||||||||||||||||||||||||||||||||||||||||||||||||||||||||||||||||||||||||||||||||||||||||||||||||||||||||||||||||||||||||||||||||||||||||||||||||||||||||||||||||||||||||||||||||||||||||||||||||||||||||||…
239	Query_239	8633|BV1_2000762|1624|3725|+	2102	1	gnl|BL_ORD_ID|2186	tmpTY2482_02187 | Escherichia coli O104:H4 str. TY-2482 ornithine decarboxylase, constitutive (2136 nt)	2186	2136	1	3746.13	2028	0	61	2102	1	2038	1	1	2038	2038	4	2042	ATGAAATCAATGAATATTGCCGCCAGTAGTGAACTGGTATCCCGACTTTCTTCTCATCGTCGCGTGGTGGCGTTGGGAGATACTGATTTTACGGACGTCGCGGCAGTCGTCATTACCGCTGCGGATAGTCGCAGTGGCATTCTTGCGTTGCTTAAGCGCACCGGTTTTCATCTACCGGTGTTTTTGTATTCCGAACATGCTGTTGAATTACCTGCGGGCGTTACGGCGGTAATCAACGGCAACGAGCAGCAGTGGCTGGAGCTGGAATCCGCAGCCTGTCAGTATGAAGAGAATTTGCTGCCACCGTTTTTATGACACGCTGACGCAGTACGTTGAGATGGGCAACAGCACCTTTGCTTGCCCTGGACATCAACATGGTGCGTTTTTTAAAAAGCATCC…	ATGAAATCAATGAATATTGCCGCCAGTAGTGAACTGGTATCCCGACTTTCTTCTCATCGTCGCGTGGTGGCGTTGGGAGATACTGATTTTACGGACGTCGCGGCAGTCGTCATTACCGCTGCGGATAGTCGCAGTGGCATTCTTGCGTTGCTTAAGCGCACCGGTTTTCATCTACCGGTGTTTTTGTATTCCGAACATGCTGTTGAATTACCTGCGGGCGTTACGGCGGTAATCAACGGCAACGAGCAGCAGTGGCTGGAGCTGGAATCCGCAGCCTGTCAGTATGAAGAGAATTTGCTGCCACCG-TTTTATGACACGCTGACGCAGTACGTTGAGATGGGCAACAGCACCTTTGCTTGCCCTGGACATCAACATGGTGCGTTTTTTAAAAAGCATCC…	|||||||||||||||||||||||||||||||||||||||||||||||||||||||||||||||||||||||||||||||||||||||||||||||||||||||||||||||||||||||||||||||||||||||||||||||||||||||||||||||||||||||||||||||||||||||||||||||||||||||||||||||||||||||||||||||||||||||||||||||||||||||||||||||||||||||||||||||||||||||||||||||||||||||||||||||||| ||||||||||||||||||||||||||||||||||||||||||||||||||||||||||||||||||||||||||||||||||||||||||||…
240	Query_240	100941|BV1_2000762|3875|4435|-	561	1	gnl|BL_ORD_ID|2185	tmpTY2482_02186 | Escherichia coli O104:H4 str. TY-2482 nucleoside permease nupG (1257 nt)	2185	1257	1	1037.09	561	0	1	561	694	1254	1	1	561	561	0	561	AATACCTTCCTGCACAGCTTCGACAAAGATCCGATGTTTGCCAGCAGCTTTATTGTGCAGCATGCGTCAATCATCATGTCGATTTCGCAGATCTCTGAAACCCTGTTCATTCTGACCATCCCGTTCTTCTTAAGCCGCTACGGTATTAAGAACGTAATGATGATCAGTATTGTGGCGTGGATCCTGCGTTTTGCGCTGTTTGCTTACGGCGACCCGACTCCGTTCGGTACTGTACTGCTGGTACTGTCGATGATCGTTTACGGTTGCGCATTCGACTTCTTCAACATCTCTGGTTCGGTGTTTGTCGAAAAAGAAGTTAGCCCGGCAATTCGCGCCAGTGCACAAGGGATGTTCCTGATGATGACTAACGGCTTCGGCTGTATCCTCGGCGGCATCGTG…	AATACCTTCCTGCACAGCTTCGACAAAGATCCGATGTTTGCCAGCAGCTTTATTGTGCAGCATGCGTCAATCATCATGTCGATTTCGCAGATCTCTGAAACCCTGTTCATTCTGACCATCCCGTTCTTCTTAAGCCGCTACGGTATTAAGAACGTAATGATGATCAGTATTGTGGCGTGGATCCTGCGTTTTGCGCTGTTTGCTTACGGCGACCCGACTCCGTTCGGTACTGTACTGCTGGTACTGTCGATGATCGTTTACGGTTGCGCATTCGACTTCTTCAACATCTCTGGTTCGGTGTTTGTCGAAAAAGAAGTTAGCCCGGCAATTCGCGCCAGTGCACAAGGGATGTTCCTGATGATGACTAACGGCTTCGGCTGTATCCTCGGCGGCATCGTG…	|||||||||||||||||||||||||||||||||||||||||||||||||||||||||||||||||||||||||||||||||||||||||||||||||||||||||||||||||||||||||||||||||||||||||||||||||||||||||||||||||||||||||||||||||||||||||||||||||||||||||||||||||||||||||||||||||||||||||||||||||||||||||||||||||||||||||||||||||||||||||||||||||||||||||||||||||||||||||||||||||||||||||||||||||||||||||||||||||||||||||||||||||||||||||||||||||||||||||||||||…
241	Query_241	6799|BV1_2000760|3|1281|+	1279	1	gnl|BL_ORD_ID|2062	tmpTY2482_02063 | Escherichia coli O104:H4 str. TY-2482 hypothetical protein (1377 nt)	2062	1377	1	2344.52	1269	0	1	1279	97	1374	1	1	1277	1277	3	1280	CCACAGAAAGAGTTAGGTGTATTAATAGTATTACTTGAATCCGCTGGTCATGTTGTACTGAAAGATATGATCATCGAATCAGTATGGAAAAATATTATTTGTTAGTGACGAGTCCCTGACAAGATGTATCTATTCTTTGCGCTGCATTTTTGAAAAAATTGGCTATGATCGTTGCATAGAAACAATCTACCGGAAAGGTTATCGTTTCAGCGGGCAGGTTTTCAAAACTAAAATTAATGAAGATAATACTTCAGACTATTCCATAGCTATATTCCCTTTCACTACTTCATTGAATACACTGGATCCATTAATACTTAATCAGGAATTAGTGCAAATCATTTCAAATAAAAAAATCGATGGTCTCTATACCTATCCGATGGCTGCGACAAATTTTTGTAA…	CCACAGAAAGAGTTAGGTGTATTAATAGTATTACTTGAATCCGCTGGTCATGTTGTACTGAAAGATATGATCATCGAATCAGTATGGAAAAATATTA-TTGTTAGTGACGAGTCCCTGACAAGATGTATCTATTCTTTGCGCTGCATTTTTGAAAAAATTGGCTATGATCGTTGCATAGAAACAATCTACCGGAAAGGTTATCGTTTCAGCGGGCAGGTTTTCAAAACTAAAATTAATGAAGATAATACTTCAGACTATTCCATAGCTATATTCCCTTTCACTACTTCATTGAATACACTGGATCCATTAATACTTAATCAGGAATTAGTGCAAATCATTTCAAATAAAAAAATCGATGGTCTCTATACCTATCCGATGGCTGCGACAAATTTTTGTAA…	||||||||||||||||||||||||||||||||||||||||||||||||||||||||||||||||||||||||||||||||||||||||||||||||| |||||||||||||||||||||||||||||||||||||||||||||||||||||||||||||||||||||||||||||||||||||||||||||||||||||||||||||||||||||||||||||||||||||||||||||||||||||||||||||||||||||||||||||||||||||||||||||||||||||||||||||||||||||||||||||||||||||||||||||||||||||||||||||||||||||||||||||||||||||||||||||||||||||||||||||…
242	Query_242	117740|BV1_2000769|130|615|-	486	1	gnl|BL_ORD_ID|2728	tmpTY2482_02729 | Escherichia coli O104:H4 str. TY-2482 hypothetical protein (489 nt)	2728	489	1	898.592	486	0	1	486	1	486	1	1	486	486	0	486	ATGAGTGAGATAGTAATACGCCACGCAGAAACACGGGATTACGAGGCCATCAGGCAGATTCACGCCCAGCCGGAGGTGTATTGCAACACACTACAGGTGCCTCATCCTTCCGATCATATGTGGCAGGAGCGACTCGCCGATCGTCCCGGCATCAAGCAACTCGTCGCCTGTATTGATGGAGACGTCGTGGGCCATCTCACCATTGACGTGCAACAGCGCCCACGCCGCAGTCATGTTGCCGATTTTGGTATCTGTGTCGACTCTCGTTGGAAGAACCGCGGCGTCGCCAGCGCCCTGATGCGAGAGATGATTGAAATGTGCGACAGCTGGTTGCGGGTAGATCGCATTGAACTAACCGTGTTTGTCGATAACGCCCCGGCAATTAAGGTCTATAAAAAA…	ATGAGTGAGATAGTAATACGCCACGCAGAAACACGGGATTACGAGGCCATCAGGCAGATTCACGCCCAGCCGGAGGTGTATTGCAACACACTACAGGTGCCTCATCCTTCCGATCATATGTGGCAGGAGCGACTCGCCGATCGTCCCGGCATCAAGCAACTCGTCGCCTGTATTGATGGAGACGTCGTGGGCCATCTCACCATTGACGTGCAACAGCGCCCACGCCGCAGTCATGTTGCCGATTTTGGTATCTGTGTCGACTCTCGTTGGAAGAACCGCGGCGTCGCCAGCGCCCTGATGCGAGAGATGATTGAAATGTGCGACAGCTGGTTGCGGGTAGATCGCATTGAACTAACCGTGTTTGTCGATAACGCCCCGGCAATTAAGGTCTATAAAAAA…	|||||||||||||||||||||||||||||||||||||||||||||||||||||||||||||||||||||||||||||||||||||||||||||||||||||||||||||||||||||||||||||||||||||||||||||||||||||||||||||||||||||||||||||||||||||||||||||||||||||||||||||||||||||||||||||||||||||||||||||||||||||||||||||||||||||||||||||||||||||||||||||||||||||||||||||||||||||||||||||||||||||||||||||||||||||||||||||||||||||||||||||||||||||||||||||||||||||||||||||||…
243	Query_243	9014|BV1_2000769|944|1963|+	1020	1	gnl|BL_ORD_ID|2727	tmpTY2482_02728 | Escherichia coli O104:H4 str. TY-2482 hypothetical protein (1038 nt)	2727	1038	1	1879.16	1017	0	1	1020	1	1021	1	1	1020	1020	1	1021	ATGGTCATCAACTGCGCCTTTATTGGCTTCGGCAAAAGCACCACCCGTTACCATCTGCCGTATGTACTTAACCGCAAGGATAGCTGGCATGTCGCGCATATTTTTCGTCGCCATGCGAAGCCGGAAGAACAGGCTCCCATTTATTCCCATATCCATTTCACCAGCGATCTCGACGAAGTACTAAACGATCCCGATGTTAAGCTGGTTGTTGTCTGCACCCACGCGGACAGCCATTTCGAGTACGCGAAACGCGCGCTGGAAGCCGGGAAAAATGTGCTGGTCGAAAAACCGTTCACCCCGACGCTTGCCCAGGCGAAGGAGCTGTTTGCGTTGGCGAAAAGCAAAGGGCTGACCGTCACGCCGTATCAGAATCGTCGCTTTGACTCCTGCTTCCTGACA…	ATGGTCATCAACTGCGCCTTTATTGGCTTCGGCAAAAGCACCACCCGTTACCATCTGCCGTATGTACTTAACCGCAAGGATAGCTGGCATGTCGCGCATATTTTTCGTCGCCATGCGAAGCCGGAAGAACAGGCTCCCATTTATTCCCATATCCATTTCACCAGCGATCTCGACGAAGTACTAAACGATCCCGATGTTAAGCTGGTTGTTGTCTGCACCCACGCGGACAGCCATTTCGAGTACGCGAAACGCGCGCTGGAAGCCGGGAAAAATGTGCTGGTCGAAAAACCGTTCACCCCGACGCTTGCCCAGGCGAAGGAGCTGTTTGCGTTGGCGAAAAGCAAAGGGCTGACCGTCACGCCGTATCAGAATCGTCGCTTTGACTCCTGCTTCCTGACA…	|||||||||||||||||||||||||||||||||||||||||||||||||||||||||||||||||||||||||||||||||||||||||||||||||||||||||||||||||||||||||||||||||||||||||||||||||||||||||||||||||||||||||||||||||||||||||||||||||||||||||||||||||||||||||||||||||||||||||||||||||||||||||||||||||||||||||||||||||||||||||||||||||||||||||||||||||||||||||||||||||||||||||||||||||||||||||||||||||||||||||||||||||||||||||||||||||||||||||||||||…
244	Query_244	84538|BV1_2000767|2|735|-	734	1	gnl|BL_ORD_ID|158	tmpTY2482_00159 | Escherichia coli O104:H4 str. TY-2482 inner membrane protein ymfA (462 nt)	158	462	1	854.272	462	0	1	462	1	462	1	1	462	462	0	462	ATGAGTCAGGACAGTAAAGTTTTATCCCGCGCTTTTCTCGGTATCGGTCTGATATTGCTCGTTATTTCTGCAATCATCTTTTATTACCATTTTACTTTTACCAAAAGCGCGGTTCATACAGAAGGAATCATTGTTGATGCCGTTTGGTACAACAATCACTCAAACGACGTCGATGATAATGGTTCCTGGTATCCAGTGGTTGCCTTTCGCCCTACGCCAGATTACACGCTAATTTTCAATTCGAATATCGGTAGTGATTTTTATGAAGATAGCGAAGGTGACAGAGTCAATGTCTATTATCCGCCAGGGCATCCAGAACAAGCCGAAATAAACAATCCCTGGGTTAATTTTTTTAAATGGGGCTTTGTTGGCATAGCAGGCATTATTTTCGGTAGTGTC…	ATGAGTCAGGACAGTAAAGTTTTATCCCGCGCTTTTCTCGGTATCGGTCTGATATTGCTCGTTATTTCTGCAATCATCTTTTATTACCATTTTACTTTTACCAAAAGCGCGGTTCATACAGAAGGAATCATTGTTGATGCCGTTTGGTACAACAATCACTCAAACGACGTCGATGATAATGGTTCCTGGTATCCAGTGGTTGCCTTTCGCCCTACGCCAGATTACACGCTAATTTTCAATTCGAATATCGGTAGTGATTTTTATGAAGATAGCGAAGGTGACAGAGTCAATGTCTATTATCCGCCAGGGCATCCAGAACAAGCCGAAATAAACAATCCCTGGGTTAATTTTTTTAAATGGGGCTTTGTTGGCATAGCAGGCATTATTTTCGGTAGTGTC…	|||||||||||||||||||||||||||||||||||||||||||||||||||||||||||||||||||||||||||||||||||||||||||||||||||||||||||||||||||||||||||||||||||||||||||||||||||||||||||||||||||||||||||||||||||||||||||||||||||||||||||||||||||||||||||||||||||||||||||||||||||||||||||||||||||||||||||||||||||||||||||||||||||||||||||||||||||||||||||||||||||||||||||||||||||||||||||||||||||||||||||||||||||||||||||||||||||||||||||||||…
245	Query_245	45316|BV1_2000767|796|1751|-	956	1	gnl|BL_ORD_ID|159	tmpTY2482_00160 | Escherichia coli O104:H4 str. TY-2482 spermidine/putrescine-binding periplasmic protein (1047 nt)	159	1047	1	1753.59	949	0	1	956	91	1044	1	1	954	954	2	956	TTCTACAACTGGACCGAGTACGTGCCGCCAGGACTGCTTGAACAGTTCACCAAAGAAACCGGTATTAAGGTTATCTATTCGACTTACGAGTCGAACGAAACCATGTACGCCAAGTTGAAAACGTACAAAGACGGTGCCTACGACCTGGTGGTTCCTTCAACCTATTACGTCGATAAAATGCGTAAAGAAGGGATGATCCAGAAGATCGACAAGTCGAAGTTAAGCAATTTCAGCAACCTCGATCCAGACATGCTCAACAAGCCGTTTGACCCGAATAACGACTACTCCATTCCGTATATCTGGGGGGCGACGGCGATTGGCGTTAACGGTGATGCGGTAGATCCGAAATCCGTTACCAGCTGGGCCGATCTGTGGAAGCCTGAGTACAAAGGTAGCCTG…	TTCTACAACTGGACCGAGTACGTGCCGCCAGGACTGCTTGAACAGTTCACCAAAGAAACCGGTATTAAGGTTATCTATTCGACTTACGAGTCGAACGAAACCATGTACGCCAAGTTGAAAACGTACAAAGACGGTGCCTACGACCTGGTGGTTCCTTCAACCTATTACGTCGATAAAATGCGTAAAGAAGGGATGATCCAGAAGATCGACAAGTCGAAGTTAAGCAATTTCAGCAACCTCGATCCAGACATGCTCAACAAGCCGTTTGACCCGAATAACGACTACTCCATTCCGTATATCTGGGGGGCGACGGCGATTGGCGTTAACGGTGATGCGGTAGATCCGAAATCCGTTACCAGCTGGGCCGATCTGTGGAAGCCTGAGTACAAAGGTAGCCTG…	|||||||||||||||||||||||||||||||||||||||||||||||||||||||||||||||||||||||||||||||||||||||||||||||||||||||||||||||||||||||||||||||||||||||||||||||||||||||||||||||||||||||||||||||||||||||||||||||||||||||||||||||||||||||||||||||||||||||||||||||||||||||||||||||||||||||||||||||||||||||||||||||||||||||||||||||||||||||||||||||||||||||||||||||||||||||||||||||||||||||||||||||||||||||||||||||||||||||||||||||…
246	Query_246	99249|BV1_2000768|80|1045|-	966	1	gnl|BL_ORD_ID|2218	tmpTY2482_02219 | Escherichia coli O104:H4 str. TY-2482 ClpV1 family type VI secretion ATPase (2550 nt)	2218	2550	1	1764.67	955	0	1	966	150	1112	1	1	963	963	3	966	TATAGCCGAAAGTGCTTTTATGAGCAGTCCTTATTTAATCCTGAGAGGGTTCTTAATGCTATTGAAAGTGAACTTATCCGTATCAATACAGTACCACAATCCTCACCTGTATTTTCTGAGTCGATGCAGACTCTACTGGAGAAAACATGGATACATGCCAGTACTAAATGGCAAATCGATCATATAGATATCCCTGTCTTTTTGAGTACTATGATTAATTTAAGAGATTCAATATTTCCTCTCAATGTTTCTGATGCGTTATGTTGTGATATGGATGTAGCTGAGGAGTTACTTATCTCTTTTTCAGACGAAGCAGAGCATTCTGCTTCTCATCGTCCCACCGATAGGTCTTCACATGAATATCTCAGTAAATATACTGAGAATCTCTCTCTGCGGGCA…	TATAGCCG-AAGTGC-TTTATGAGCAGTCCTTATTTAATCCTGAGAGGGTTCTTAATGCTATTGAAAGTGAACTTATCCGTATCAATACAGTACCACAATCCTCACCTGTATTTTCTGAGTCGATGCAGACTCTACTGGAGAAAACATGGATACATGCCAGTACTAAATGGCAAATCGATCATATAGATATCCCTGTCTTTTTGAGTACTATGATTAATTTAAGAGATTCAATATTTCCTCTCAATGTTTCTGATGCGTTATGTTGTGATATGGATGTAGCTGAGGAGTTACTTATCTCTTTTTCAGACGAAGCAGAGCATTCTGCTTCTCATCGTCCCACCGATAGGTCTTCACATGAATATCTCAGTAAATATACTGAGAATCTCTCTCTGCGGGCA…	|||||||| |||||| |||||||||||||||||||||||||||||||||||||||||||||||||||||||||||||||||||||||||||||||||||||||||||||||||||||||||||||||||||||||||||||||||||||||||||||||||||||||||||||||||||||||||||||||||||||||||||||||||||||||||||||||||||||||||||||||||||||||||||||||||||||||||||||||||||||||||||||||||||||||||||||||||||||||||||||||||||||||||||||||||||||||||||||||||||||||||||||||||||||||||||||||||||||||||||||||…
247	Query_247	111376|BV1_2000768|1201|2235|-	1035	1	gnl|BL_ORD_ID|2219	tmpTY2482_02220 | Escherichia coli O104:H4 str. TY-2482 hypothetical protein (3405 nt)	2219	3405	1	1912.4	1035	0	1	1035	2368	3402	1	1	1035	1035	0	1035	GTAATATTATTTGATGAGTTTGAAAAGGTTCGCTCAGTCATTAACAGCAATAATAGAGAGCCGGTGATTGATTCTGTATGGGATATTTATGAGCGGCAGATTTATCAACTTCTCGACCATGCTGTCACTTATACAGGGTGTTGGGTTGGTGAACAATGGAGGAAATCTGTTTTAGGCCGGTTTAACTCAGGAAAACATAATCTCAGTTATTCTGAGATGCAGGGAAAAGTATATAAGGACATTATTGGCTTTTTGAAAGGTCCGTCTAACGGAGTTTTAGCGCTTGATCCAGACGGTGTCAGACTGTTGTCCTTCAGGGAAAGAAGTATACCTTTTTCCCCTTCATTCATTACTTTCATTAATGACATTGTTTCCCCGGATGATCTGCTTGATGTTTGG…	GTAATATTATTTGATGAGTTTGAAAAGGTTCGCTCAGTCATTAACAGCAATAATAGAGAGCCGGTGATTGATTCTGTATGGGATATTTATGAGCGGCAGATTTATCAACTTCTCGACCATGCTGTCACTTATACAGGGTGTTGGGTTGGTGAACAATGGAGGAAATCTGTTTTAGGCCGGTTTAACTCAGGAAAACATAATCTCAGTTATTCTGAGATGCAGGGAAAAGTATATAAGGACATTATTGGCTTTTTGAAAGGTCCGTCTAACGGAGTTTTAGCGCTTGATCCAGACGGTGTCAGACTGTTGTCCTTCAGGGAAAGAAGTATACCTTTTTCCCCTTCATTCATTACTTTCATTAATGACATTGTTTCCCCGGATGATCTGCTTGATGTTTGG…	|||||||||||||||||||||||||||||||||||||||||||||||||||||||||||||||||||||||||||||||||||||||||||||||||||||||||||||||||||||||||||||||||||||||||||||||||||||||||||||||||||||||||||||||||||||||||||||||||||||||||||||||||||||||||||||||||||||||||||||||||||||||||||||||||||||||||||||||||||||||||||||||||||||||||||||||||||||||||||||||||||||||||||||||||||||||||||||||||||||||||||||||||||||||||||||||||||||||||||||||…
248	Query_248	105946|BV1_2002091|2|214|-	213	1	gnl|BL_ORD_ID|851	tmpTY2482_00852 | Escherichia coli O104:H4 str. TY-2482 hypothetical protein (1170 nt)	851	1170	1	394.457	213	1.61064e-110	1	213	817	1029	1	1	213	213	0	213	TTTGATAAATTTATGGATATATCAAAAATTACGGAGGCATATGGTTATGATCGAAGAAAATTTGAATTGCCAATTAAAGCTCGTTCTTTGACATTCCATTCATCACAAGAGTATCCTCAATTACAAATTGTAGATATAGTAGCAAGTGCGGCTGCTTATTATGTTAACTGTCTAAAAAGAAATGACTTAGAAGATTATCTCTTTAAAGAACTT	TTTGATAAATTTATGGATATATCAAAAATTACGGAGGCATATGGTTATGATCGAAGAAAATTTGAATTGCCAATTAAAGCTCGTTCTTTGACATTCCATTCATCACAAGAGTATCCTCAATTACAAATTGTAGATATAGTAGCAAGTGCGGCTGCTTATTATGTTAACTGTCTAAAAAGAAATGACTTAGAAGATTATCTCTTTAAAGAACTT	|||||||||||||||||||||||||||||||||||||||||||||||||||||||||||||||||||||||||||||||||||||||||||||||||||||||||||||||||||||||||||||||||||||||||||||||||||||||||||||||||||||||||||||||||||||||||||||||||||||||||||||||||||||
249	Query_249	104177|BV1_2002094|2|226|+	225	1	gnl|BL_ORD_ID|3453	tmpTY2482_03454 | Escherichia coli O104:H4 str. TY-2482 protein nrfD (957 nt)	3453	957	1	411.077	222	1.69924e-115	1	222	196	417	1	1	222	222	0	222	CTCGGTCTGTTGATCCTCGTCTTCCACCTGACAAGACCGTGGACCTTCTGGAAGCTGATGTTCCACTACAGTTTTACCTCGGTGATGTCGATGGGGGTGATGCTGTTTCAGCTCTACATGGTGGTGCTGGTGCTGTGGCTGGCGAAAATCTTTGAACATGATTTGCTTGCCCTGCAACAACGCTGGTTGCCGAAGCTGGGGATCGTGCAAAAGGTTCTGAGC	CTCGGTCTGTTGATCCTCGTCTTCCACCTGACAAGACCGTGGACCTTCTGGAAGCTGATGTTCCACTACAGTTTTACCTCGGTGATGTCGATGGGGGTGATGCTGTTTCAGCTCTACATGGTGGTGCTGGTGCTGTGGCTGGCGAAAATCTTTGAACATGATTTGCTTGCCCTGCAACAACGCTGGTTGCCGAAGCTGGGGATCGTGCAAAAGGTTCTGAGC	||||||||||||||||||||||||||||||||||||||||||||||||||||||||||||||||||||||||||||||||||||||||||||||||||||||||||||||||||||||||||||||||||||||||||||||||||||||||||||||||||||||||||||||||||||||||||||||||||||||||||||||||||||||||||||||
250	Query_250	99019|BV1_2002096|29|241|+	213	1	gnl|BL_ORD_ID|4	tmpTY2482_00005 | Escherichia coli O104:H4 str. TY-2482 hypothetical protein (435 nt)	4	435	1	387.07	209	2.69517e-108	1	213	8	219	1	1	212	212	1	213	TTACGAAAAAAGATTATAATAAGTATGATGTTTATATTACCATCTGCTGCATTTTCATCAGATCCACCTCCCCTTCAACAATCGTTAGAAAAAACAACCTATTTTTCTATAGGTATGAATGGGTTTATAGGCTATCAGAGCGAAGGGGAAAAATTATACACACACATTCTTACATTAGATAATCCCGAAGAGATATTTAAAAATATAATAAAA	TTACG-AAAAAGATTATAATAAGTATGATGTTTATATTACCATCTGCTGCATTTTCATCAGATCCACCTCCCCTTCAACAATCGTTAGAAAAAACAACCTATTTTTCTATAGGTATGAATGGGTTTATAGGCTATCAGAGCGAAGGGGAAAAATTATACACACACATTCTTACATTAGATAATCCCGAAGAGATATTTAAAAATATAATAAAA	||||| |||||||||||||||||||||||||||||||||||||||||||||||||||||||||||||||||||||||||||||||||||||||||||||||||||||||||||||||||||||||||||||||||||||||||||||||||||||||||||||||||||||||||||||||||||||||||||||||||||||||||||||||
251	Query_251	99146|BV1_2002095|1|216|-	216	1	gnl|BL_ORD_ID|1272	tmpTY2482_01273 | Escherichia coli O104:H4 str. TY-2482 hypothetical protein (951 nt)	1272	951	1	399.997	216	3.51593e-112	1	216	688	903	1	1	216	216	0	216	AAAATAGTAATAAGACAGCATCCTCGCGAATTGACGGATTATTCATTATATTTTAAAGATGTGAAAGTGAACAAGGTTAAGGCTCCTGTTGAATTAGTAGTGCTTAATTCTCCAATGATTAAAACAGCTGTTACTCTATTCTCTGGGGGAATATTTAACATTCCATGTCGCGAAAAAATATTCAAAGGAACATCATTTAGTCCTTTATTATCAAAA	AAAATAGTAATAAGACAGCATCCTCGCGAATTGACGGATTATTCATTATATTTTAAAGATGTGAAAGTGAACAAGGTTAAGGCTCCTGTTGAATTAGTAGTGCTTAATTCTCCAATGATTAAAACAGCTGTTACTCTATTCTCTGGGGGAATATTTAACATTCCATGTCGCGAAAAAATATTCAAAGGAACATCATTTAGTCCTTTATTATCAAAA	||||||||||||||||||||||||||||||||||||||||||||||||||||||||||||||||||||||||||||||||||||||||||||||||||||||||||||||||||||||||||||||||||||||||||||||||||||||||||||||||||||||||||||||||||||||||||||||||||||||||||||||||||||||||
252	Query_252	92086|BV1_2002098|5|253|-	249	1	gnl|BL_ORD_ID|2493	tmpTY2482_02494 | Escherichia coli O104:H4 str. TY-2482 GTPase obg (1173 nt)	2493	1173	1	453.549	245	3.11121e-128	1	249	655	902	1	1	248	248	1	249	GAAGGCGCTGCGGAAGGCGCAGGTCTGGGTATCCGCTTCCTGAAGCACCTGGAACGTTGCCGCGTCCTGTTGCACCTCATCGATATCGATCCGATTGACGGCACCGATCCGGTTGAAAACGCGCGTATTATTATCAGCGAGCTGGAAAAATACAGCCAGGATCTGGCGGCGAAACCGCGTTGGTTAGTGTTCAATAAGATCGATCTGCTGGATAAGGCAGAAGCTGAAGAGAAAGCGAAAAGCGATTGC	GAAGGCGCTGCGGAAGGCGCAGGTCTGGGTATCCGCTTCCTGAAGCACCTGGAACGTTGCCGCGTCCTGTTGCACCTCATCGATATCGATCCGATTGACGGCACCGATCCGGTTGAAAACGCGCGTATTATTATCAGCGAGCTGGAAAAATACAGCCAGGATCTGGCGGCGAAACCGCGTTGGTTAGTGTTCAATAAGATCGATCTGCTGGATAAGGCAGAAGCTGAAGAGAAAGCGAAA-GCGATTGC	|||||||||||||||||||||||||||||||||||||||||||||||||||||||||||||||||||||||||||||||||||||||||||||||||||||||||||||||||||||||||||||||||||||||||||||||||||||||||||||||||||||||||||||||||||||||||||||||||||||||||||||||||||||||||||||||||||||||||||||||| ||||||||
253	Query_253	4158|BV1_2000713|2|365|+	364	1	gnl|BL_ORD_ID|732	tmpTY2482_00733 | Escherichia coli O104:H4 str. TY-2482 tyrosyl-tRNA synthetase (1275 nt)	732	1275	1	665.914	360	0	1	364	910	1272	1	1	363	363	1	364	GCGGAGCAGGTGACTCGTCTGGTTCACGGTGAAGACGGTTTTACAGGCGGCAAAACGTATTACCGAATGCCTGTTCAGCGGTTCTTTGAGTGCGCTGAGTGAAGCGGACTTCGAACAGCTGGCGCAGGACGGCGTACCGATGGTTGAGATGGAAAAGGGCGCAGACCTGATGCAGGCGCTGGTCGATTCTGAACTGCAACCTTCCCGTGGTCAGGCGCGTAAAACTATCGCCTCCAATGCCATCACCATTAACGGTGAAAAACAGTCCGATCCTGAATACTTCTTTAAAGAAGAAGATCGTCTGTTTGGTCGTTTTACCTTACTGCGTCGCGGCAAAAAGAATTACTGTCTGATTTGCTGGAAA	GCGGAGCAGGTGACTCGTCTGGTTCACGGTGAAGACGG-TTTACAGGCGGCAAAACGTATTACCGAATGCCTGTTCAGCGGTTCTTTGAGTGCGCTGAGTGAAGCGGACTTCGAACAGCTGGCGCAGGACGGCGTACCGATGGTTGAGATGGAAAAGGGCGCAGACCTGATGCAGGCGCTGGTCGATTCTGAACTGCAACCTTCCCGTGGTCAGGCGCGTAAAACTATCGCCTCCAATGCCATCACCATTAACGGTGAAAAACAGTCCGATCCTGAATACTTCTTTAAAGAAGAAGATCGTCTGTTTGGTCGTTTTACCTTACTGCGTCGCGGCAAAAAGAATTACTGTCTGATTTGCTGGAAA	|||||||||||||||||||||||||||||||||||||| |||||||||||||||||||||||||||||||||||||||||||||||||||||||||||||||||||||||||||||||||||||||||||||||||||||||||||||||||||||||||||||||||||||||||||||||||||||||||||||||||||||||||||||||||||||||||||||||||||||||||||||||||||||||||||||||||||||||||||||||||||||||||||||||||||||||||||||||||||||||||||||||||||||||||||||||||||||||||||||||||||||
254	Query_254	37595|BV1_2000713|426|1286|+	861	1	gnl|BL_ORD_ID|731	tmpTY2482_00732 | Escherichia coli O104:H4 str. TY-2482 pyridoxamine kinase (861 nt)	731	861	1	1574.47	852	0	4	861	1	858	1	1	857	857	2	859	ATGAAAAATATTCTCGCTATCCAGTCTCACGTTGTTTATGGTCATGCGGGTAACAGTGCGGCAGAGTTTCCTATGCGCCGCCTGGGCGCGAACGTCTGGCCGCTGAACACCGTTCAATTTTCTAATCACACCCAATACGGCAAATGGACTGGCTGCGTGATGCCGCCCAGCCATTTAACCCGAAATTGTGCAAGGCATTGCCGCCATTGATAAATTACACACCTGTGATGCCGTGTTAAGTGGCTATCTGGGATCGGCGGAGCAGGGTGAACATATCCTCGGTATCGTCCGTCAGGTGAAAGCCGCGAATCCGCAGGCGAAATATTTTTGCGATCCGGTAATGGGTCATCCGGAAAAAGGCTGTATCGTTGCACCGGGTGTCGCAGAGTTTCATGTGCG…	ATGAAAAATATTCTCGCTATCCAGTCTCACGTTGTTTATGGTCATGCGGGTAACAGTGCGGCAGAGTTTCCTATGCGCCGCCTGGGCGCGAACGTCTGGCCGCTGAACACCGTTCAATTTTCTAATCACACCCAATACGGCAAATGGACTGGCTGCGTGATGCCGCCCAGCCATTTAA-CCGAAATTGTGCAAGGCATTGCCGCCATTGATAAATTACACACCTGTGATGCCGTGTTAAGTGGCTATCTGGGATCGGCGGAGCAGGGTGAACATATCCTCGGTATCGTCCGTCAGGTGAAAGCCGCGAATCCGCAGGCGAAATATTTTTGCGATCCGGTAATGGGTCATCCGGAAAAAGGCTGTATCGTTGCACCGGGTGTCGCAGAGTTTCATGTGCG…	|||||||||||||||||||||||||||||||||||||||||||||||||||||||||||||||||||||||||||||||||||||||||||||||||||||||||||||||||||||||||||||||||||||||||||||||||||||||||||||||||||||||||||||||||| ||||||||||||||||||||||||||||||||||||||||||||||||||||||||||||||||||||||||||||||||||||||||||||||||||||||||||||||||||||||||||||||||||||||||||||||||||||||||||||||||||||||||||||||||||||||||||||||||||||||||||||||||||||||||||||…
255	Query_255	1779|BV1_2000713|1336|1938|-	603	1	gnl|BL_ORD_ID|730	tmpTY2482_00731 | Escherichia coli O104:H4 str. TY-2482 glutathione S-transferase (606 nt)	730	606	1	1114.65	603	0	1	603	1	603	1	1	603	603	0	603	ATGAAATTGTTCTACAAACCGGGTGCCTGCTCTCTCGCTTCCCATATCACCCTGCGTGAGAGCGGAAAGGATTTTACCCTCGTCAGTGTGGATTTAATGAAAAAACGTCTCGAAAACGGTGACGATTACTTTGCCGTTAACCCTAAGGGGCAGGTGCCTGCATTGCTGCTGGATGACGGTACTTTGCTGACGGAAGGCGTAGCGATTATGCAGTATCTTGCCGACAGCGTCCCCGACCGCCAGTTGCTGGCACCGGTAAACAGTATTTCCCGCTATAAAACCATCGAATGGCTGAATTACATCGCCACCGAGCTGCATAAAGGTTTCACACCTCTGTTTCGCCCTGATACACCGGAAGAGTACAAACCGACAGTTCGCGCGCAGCTGGAGAAGAAGCTG…	ATGAAATTGTTCTACAAACCGGGTGCCTGCTCTCTCGCTTCCCATATCACCCTGCGTGAGAGCGGAAAGGATTTTACCCTCGTCAGTGTGGATTTAATGAAAAAACGTCTCGAAAACGGTGACGATTACTTTGCCGTTAACCCTAAGGGGCAGGTGCCTGCATTGCTGCTGGATGACGGTACTTTGCTGACGGAAGGCGTAGCGATTATGCAGTATCTTGCCGACAGCGTCCCCGACCGCCAGTTGCTGGCACCGGTAAACAGTATTTCCCGCTATAAAACCATCGAATGGCTGAATTACATCGCCACCGAGCTGCATAAAGGTTTCACACCTCTGTTTCGCCCTGATACACCGGAAGAGTACAAACCGACAGTTCGCGCGCAGCTGGAGAAGAAGCTG…	|||||||||||||||||||||||||||||||||||||||||||||||||||||||||||||||||||||||||||||||||||||||||||||||||||||||||||||||||||||||||||||||||||||||||||||||||||||||||||||||||||||||||||||||||||||||||||||||||||||||||||||||||||||||||||||||||||||||||||||||||||||||||||||||||||||||||||||||||||||||||||||||||||||||||||||||||||||||||||||||||||||||||||||||||||||||||||||||||||||||||||||||||||||||||||||||||||||||||||||||…
256	Query_256	1076|BV1_2000713|2044|3543|-	1500	1	gnl|BL_ORD_ID|729	tmpTY2482_00730 | Escherichia coli O104:H4 str. TY-2482 dipeptide and tripeptide permease A (1503 nt)	729	1503	1	2771.09	1500	0	1	1500	1	1500	1	1	1500	1500	0	1500	GTGTCCACTGCAAACCAAAAACCAACTGAAAGCGTCAGTTTGAACGCTTTCAAACAACCGAAGGCGTTCTATCTCATCTTCTCGATTGAGTTATGGGAACGTTTTGGTTATTACGGCCTACAAGGAATTATGGCTGTTTACCTGGTTAAACAACTGGGTATGTCTGAAGCGAATTCAATCACCCTTTTCTCTTCCTTTAGTGCCCTGGTTTATGGTCTGGTCGCTATCGGCGGCTGGTTAGGTGACAAGGTACTGGGTACTAAACGCGTAATTATGCTCGGCGCTATTGTGCTGGCGATTGGTTATGCTCTGGTTGCCTGGTCTGGTCACGACGCCGGTATCGTTTATATGGGTATGGCGGCTATTGCGGTCGGTAACGGCCTGTTTAAAGCTAACCCG…	GTGTCCACTGCAAACCAAAAACCAACTGAAAGCGTCAGTTTGAACGCTTTCAAACAACCGAAGGCGTTCTATCTCATCTTCTCGATTGAGTTATGGGAACGTTTTGGTTATTACGGCCTACAAGGAATTATGGCTGTTTACCTGGTTAAACAACTGGGTATGTCTGAAGCGAATTCAATCACCCTTTTCTCTTCCTTTAGTGCCCTGGTTTATGGTCTGGTCGCTATCGGCGGCTGGTTAGGTGACAAGGTACTGGGTACTAAACGCGTAATTATGCTCGGCGCTATTGTGCTGGCGATTGGTTATGCTCTGGTTGCCTGGTCTGGTCACGACGCCGGTATCGTTTATATGGGTATGGCGGCTATTGCGGTCGGTAACGGCCTGTTTAAAGCTAACCCG…	|||||||||||||||||||||||||||||||||||||||||||||||||||||||||||||||||||||||||||||||||||||||||||||||||||||||||||||||||||||||||||||||||||||||||||||||||||||||||||||||||||||||||||||||||||||||||||||||||||||||||||||||||||||||||||||||||||||||||||||||||||||||||||||||||||||||||||||||||||||||||||||||||||||||||||||||||||||||||||||||||||||||||||||||||||||||||||||||||||||||||||||||||||||||||||||||||||||||||||||||…
257	Query_257	35673|BV1_2000712|3|642|-	640	1	gnl|BL_ORD_ID|3382	tmpTY2482_03383 | Escherichia coli O104:H4 str. TY-2482 phosphoribosylamine-glycine ligase (1290 nt)	3382	1290	1	1175.59	636	0	1	640	1	639	1	1	639	639	1	640	ATGAAAGTATTAGTGATTGGTAACGGCGGGCGCGAGCACGCGCTGGCCTGGAAAGCGGCGCAGTCGCCGCTGGTTGAAACTGTTTTTGTTGCTCCGGGTAATGCAGGCACTGCGCTGGAACCCGCGCTACAGAACGTCGCTATCGGCGTAACCGATATCCCGGCGCTGTTGGATTTCGCACAAAACGAAAAGATTGATCTGACCATCGTCGGCCCGGAAGCGCCGCTGGTGAAAGGCGTGGTCGATACCTTCCGCGCCGCCGGGCTGAAAATCTTCGGCCCAACCGCAGGTGCGGCCCAACTGGAAGGCTCAAAAGCGTTTTACCAAAGATTTCCTGGCCCGCCATAAGATCCCTACGGCGGAATACCAGAACTTCACCGAGGTAGAACCTGCGCTGGC…	ATGAAAGTATTAGTGATTGGTAACGGCGGGCGCGAGCACGCGCTGGCCTGGAAAGCGGCGCAGTCGCCGCTGGTTGAAACTGTTTTTGTTGCTCCGGGTAATGCAGGCACTGCGCTGGAACCCGCGCTACAGAACGTCGCTATCGGCGTAACCGATATCCCGGCGCTGTTGGATTTCGCACAAAACGAAAAGATTGATCTGACCATCGTCGGCCCGGAAGCGCCGCTGGTGAAAGGCGTGGTCGATACCTTCCGCGCCGCCGGGCTGAAAATCTTCGGCCCAACCGCAGGTGCGGCCCAACTGGAAGGCTCAAAAGCG-TTTACCAAAGATTTCCTGGCCCGCCATAAGATCCCTACGGCGGAATACCAGAACTTCACCGAGGTAGAACCTGCGCTGGC…	|||||||||||||||||||||||||||||||||||||||||||||||||||||||||||||||||||||||||||||||||||||||||||||||||||||||||||||||||||||||||||||||||||||||||||||||||||||||||||||||||||||||||||||||||||||||||||||||||||||||||||||||||||||||||||||||||||||||||||||||||||||||||||||||||||||||||||||||||||||||||||||||||||||||||||||||||||||||||||||| ||||||||||||||||||||||||||||||||||||||||||||||||||||||||||||||||||||||||||||||||…
258	Query_258	3223|BV1_2000712|657|2246|-	1590	1	gnl|BL_ORD_ID|3383	tmpTY2482_03384 | Escherichia coli O104:H4 str. TY-2482 bifunctional purine biosynthesis protein purH (1590 nt)	3383	1590	1	2916.98	1579	0	1	1590	1	1587	1	1	1587	1587	3	1590	ATGCAACAACGTCGTCCAGTCCGCCGCGCTCTGCTCAGTGTTTCTGACAAAGCCGGTATCGTCGAATTCGCCCAGGCACTTTCCGCACGCGGTGTGGAGCTGCTGTCTACAGGGGGCACTGCCCGTCTGTTAGCAGAAAAAGGTCTGCCGGTAACCGAAGTTTCCGATTACACCGGTTTCCCGGAGATGATGGATGGACGCGTGAAGACCCTGCATCCGAAAGTACATGGTGGCATTCTGGGCCGTCGCGGCCAGGACGATGCCATTATGGAAGAACATCAGATCCAGCCTATCGATATGGTGGTTGTTAACCTGTATCCGTTCGCCCAGACCGTGGCCCGTGAAGGTTGCTCGCTGGAAGATGCGGTTGAGAACATCGATATCGGCGGCCCAACGATG…	ATGCAACAACGTCGTCCAGTCCGCCGCGCTCTGCTCAGTGTTTCTGACAAAGCCGGTATCGTCGAATTCGCCCAGGCACTTTCCGCACGCGGTGTGGAGCTGCTGTCTACAGGGGGCACTGCCCGTCTGTTAGCAGAAAAAGGTCTGCCGGTAACCGAAGTTTCCGATTACACCGGTTTCCCGGAGATGATGGATGGACGCGTGAAGACCCTGCATCCGAAAGTACATGGTGGCATTCTGGGCCGTCGCGGCCAGGACGATGCCATTATGGAAGAACATCAGATCCAGCCTATCGATATGGTGGTTGTTAACCTGTATCCGTTCGCCCAGACCGTGGCCCGTGAAGGTTGCTCGCTGGAAGATGCGGTTGAGAACATCGATATCGGCGGCCCAACGATG…	|||||||||||||||||||||||||||||||||||||||||||||||||||||||||||||||||||||||||||||||||||||||||||||||||||||||||||||||||||||||||||||||||||||||||||||||||||||||||||||||||||||||||||||||||||||||||||||||||||||||||||||||||||||||||||||||||||||||||||||||||||||||||||||||||||||||||||||||||||||||||||||||||||||||||||||||||||||||||||||||||||||||||||||||||||||||||||||||||||||||||||||||||||||||||||||||||||||||||||||||…
259	Query_259	4024|BV1_2000715|362|1608|+	1247	1	gnl|BL_ORD_ID|2398	tmpTY2482_02399 | Escherichia coli O104:H4 str. TY-2482 serine/threonine transporter sstT (1245 nt)	2398	1245	1	2270.65	1229	0	1	1247	1	1242	1	1	1242	1242	5	1247	ATGACTACGCAACGTTCACCGGGGCTATTCCGGCGTCTGGCTCATGGCAGCCTGGTAAAACAAATCCTGGTCGGCCCTTGTTCTGGGGATTCTTCTAGGCATGGATCTCAAAACCCACGGCGGAAGCTGTTGGTCTGTTAGGTACTTTGTTCGTCGGCGCACTGAAAGCCGTTGCCCCCATCCTGGTGTTGATGCTGGTAATGGCATCTATTGCTAACCACCAGCACGGGCAGAAAAACCAATATCCGCCCCTATTTTTGTTCCTCTATCTACTGGGCACCTTCTCTGCTGCTCTGGCCGCAGTAGTCTTCAGCTTTGCCTTCCCTTCTACCCTGCATTTATCCAGTAGCGCGGGTGATATTTCGCCGCCGTCAGGCATTGTCGAAGTGATGCGCGGGC…	ATGACTACGCAACGTTCACCGGGGCTATTCCGGCGTCTGGCTCATGGCAGCCTGGTAAAACAAATCCTGGTCGG-CCTTGTTCTGGGGATTCTTCT-GGCATGGATCTCAAAACCCACGGCGGAAGCTGTTGGTCTGTTAGGTACTTTGTTCGTCGGCGCACTGAAAGCCGTTGCCCCCATCCTGGTGTTGATGCTGGTAATGGCATCTATTGCTAACCACCAGCACGGGCAG-AAAACCAATATCCG-CCCTA-TTTTGTTCCTCTATCTACTGGGCACCTTCTCTGCTGCTCTGGCCGCAGTAGTCTTCAGCTTTGCCTTCCCTTCTACCCTGCATTTATCCAGTAGCGCGGGTGATATTTCGCCGCCGTCAGGCATTGTCGAAGTGATGCGCGGGC…	|||||||||||||||||||||||||||||||||||||||||||||||||||||||||||||||||||||||||| ||||||||||||||||||||| |||||||||||||||||||||||||||||||||||||||||||||||||||||||||||||||||||||||||||||||||||||||||||||||||||||||||||||||||||||||||||||||||||||||| |||||||||||||| ||||| ||||||||||||||||||||||||||||||||||||||||||||||||||||||||||||||||||||||||||||||||||||||||||||||||||||||||||||||||||||||||||||||||||||||||||||||||…
260	Query_260	33554|BV1_2000715|1619|2167|-	549	1	gnl|BL_ORD_ID|2399	tmpTY2482_02400 | Escherichia coli O104:H4 str. TY-2482 inner membrane protein ygjV (552 nt)	2399	552	1	1014.93	549	0	1	549	1	549	1	1	549	549	0	549	ATGACCGCGTATTGGCTGGCCCAGGGCGTGGGTGTCATCGCCTTTCTGATTGGTATCACAACATTTTTCAATCGTGACGAACGTCGCTTCAAAAAGCAGCTTTCGGTCTATAGCGCCGTTATTGGCGTACATTTTTTTCTTCTGGGCACCTATCCCGCTGGTGCCAGTGCCATCCTTAATGCCATTCGTACATTGATTACCTTACGCACGCGCAGCTTATGGGTAATGGCGATTTTTATTGTGCTGACTGGCGGAATTGGCCTCGCGAAGTTCCATCATCCTGTCGAACTATTGCCGGTTATCGGTACGATTGTCAGTACCTGGGCGCTGTTCCGCTGTAAAGGGCTCACCATGCGCTGCGTGATGTGGTTTTCAACGTGTTGCTGGGTGATTCACAAC…	ATGACCGCGTATTGGCTGGCCCAGGGCGTGGGTGTCATCGCCTTTCTGATTGGTATCACAACATTTTTCAATCGTGACGAACGTCGCTTCAAAAAGCAGCTTTCGGTCTATAGCGCCGTTATTGGCGTACATTTTTTTCTTCTGGGCACCTATCCCGCTGGTGCCAGTGCCATCCTTAATGCCATTCGTACATTGATTACCTTACGCACGCGCAGCTTATGGGTAATGGCGATTTTTATTGTGCTGACTGGCGGAATTGGCCTCGCGAAGTTCCATCATCCTGTCGAACTATTGCCGGTTATCGGTACGATTGTCAGTACCTGGGCGCTGTTCCGCTGTAAAGGGCTCACCATGCGCTGCGTGATGTGGTTTTCAACGTGTTGCTGGGTGATTCACAAC…	|||||||||||||||||||||||||||||||||||||||||||||||||||||||||||||||||||||||||||||||||||||||||||||||||||||||||||||||||||||||||||||||||||||||||||||||||||||||||||||||||||||||||||||||||||||||||||||||||||||||||||||||||||||||||||||||||||||||||||||||||||||||||||||||||||||||||||||||||||||||||||||||||||||||||||||||||||||||||||||||||||||||||||||||||||||||||||||||||||||||||||||||||||||||||||||||||||||||||||||||…
261	Query_261	6451|BV1_2000715|2253|3737|-	1485	1	gnl|BL_ORD_ID|2400	tmpTY2482_02401 | Escherichia coli O104:H4 str. TY-2482 altronate hydrolase (1488 nt)	2400	1488	1	2743.4	1485	0	1	1485	1	1485	1	1	1485	1485	0	1485	ATGCAATACATCAAGATCCATGCGCTGGATAACGTCGCGGTCGCTTTAGCAGATTTGGCTGAAGGCACAGAAGTCAGTGTCGATAACCAGACTGTTACGCTGCGCCAGGATGTTGCTCGTGGACATAAATTTGCGTTAACGGATATCGCAAAAGGGGCCAACGTCATCAAATATGGCCTGCCGATTGGTTATGCATTGGCGGATATTGCGGCGGGGGAACACGTCCACGCCCACAATACGCGCACGAATCTGAGCGATCTGGATCAGTATCGCTATCAACCTGATTTTCAGGATCTGCCTGCGCAAGCGGCAGATCGTGAAGTGCAGATCTATCGTCGCGCTAACGGCGATGTCGGGGTGCGTAATGAGCTGTGGATCCTGCCAACCGTGGGCTGTGTC…	ATGCAATACATCAAGATCCATGCGCTGGATAACGTCGCGGTCGCTTTAGCAGATTTGGCTGAAGGCACAGAAGTCAGTGTCGATAACCAGACTGTTACGCTGCGCCAGGATGTTGCTCGTGGACATAAATTTGCGTTAACGGATATCGCAAAAGGGGCCAACGTCATCAAATATGGCCTGCCGATTGGTTATGCATTGGCGGATATTGCGGCGGGGGAACACGTCCACGCCCACAATACGCGCACGAATCTGAGCGATCTGGATCAGTATCGCTATCAACCTGATTTTCAGGATCTGCCTGCGCAAGCGGCAGATCGTGAAGTGCAGATCTATCGTCGCGCTAACGGCGATGTCGGGGTGCGTAATGAGCTGTGGATCCTGCCAACCGTGGGCTGTGTC…	|||||||||||||||||||||||||||||||||||||||||||||||||||||||||||||||||||||||||||||||||||||||||||||||||||||||||||||||||||||||||||||||||||||||||||||||||||||||||||||||||||||||||||||||||||||||||||||||||||||||||||||||||||||||||||||||||||||||||||||||||||||||||||||||||||||||||||||||||||||||||||||||||||||||||||||||||||||||||||||||||||||||||||||||||||||||||||||||||||||||||||||||||||||||||||||||||||||||||||||||…
262	Query_262	70524|BV1_2000715|3755|5168|-	1414	1	gnl|BL_ORD_ID|2401	tmpTY2482_02402 | Escherichia coli O104:H4 str. TY-2482 uronate isomerase (1413 nt)	2401	1413	1	2580.89	1397	0	1	1414	1	1410	1	1	1409	1409	4	1414	ATGACTCCGTTTATGACTGAAGATTTCCTGTTAGATACCGAATTTGCCCGCCGTCTGTATCACGACTACGCAAAAGACCAGCCGATTTTCGATTACCATTGCCATTTGCCGCCGCAGCAGATTGCGGAAGACTATCGTTTTAAAAACCTGTATGACATCTGGCTGAAAGGCGATCACTACAAATGGCGCGCTATGCGTACCAACGGTGTGGCCGAGCGTCTGTGTACCGGTGATGCGTCTGACCGTGAAAAATTTGACGCCTGGGCGGCGACTGTTTCCCGCACACTATCGGGCAACCCCGTTATACCACTGGACGCACCTCGAACTGCGTCGTCCGTTTGGTATCACTGGCAAATTGCTTTCTCCGTCAACTGCCGATGAAATCTGGAACGAATGTAA…	ATGACTCCGTTTATGACTGAAGATTTCCTGTTAGATACCGAATTTGCCCGCCGTCTGTATCACGACTACGCAAAAGACCAGCCGATTTTCGATTACCATTGCCATTTGCCGCCGCAGCAGATTGCGGAAGACTATCGTTTTAAAAACCTGTATGACATCTGGCTGAAAGGCGATCACTACAAATGGCGCGCTATGCGTACCAACGGTGTGGCCGAGCGTCTGTGTACCGGTGATGCGTCTGACCGTGAAAAATTTGACGCCTGGGCGGCGACTG-TT-CCGCACACTATC-GGCAA-CCCGTTATACCACTGGACGCACCTCGAACTGCGTCGTCCGTTTGGTATCACTGGCAAATTGCTTTCTCCGTCAACTGCCGATGAAATCTGGAACGAATGTAA…	|||||||||||||||||||||||||||||||||||||||||||||||||||||||||||||||||||||||||||||||||||||||||||||||||||||||||||||||||||||||||||||||||||||||||||||||||||||||||||||||||||||||||||||||||||||||||||||||||||||||||||||||||||||||||||||||||||||||||||||||||||||||||||||||||||||||||||||||||| || |||||||||||| ||||| ||||||||||||||||||||||||||||||||||||||||||||||||||||||||||||||||||||||||||||||||||||||||||||||||||||||…
263	Query_263	1248|BV1_2000715|5533|6509|+	977	1	gnl|BL_ORD_ID|2402	tmpTY2482_02403 | Escherichia coli O104:H4 str. TY-2482 hexuronate transporter (1299 nt)	2402	1299	1	1583.7	857	0	120	976	1	857	1	1	857	857	0	857	ATGCGTAAAATTAAAGGGTTACGTTGGTATATGATCGCACTGGTGACGCTTGGCACCGTGCTTGGTTACCTGACGCGTAACACTGTGGCGGCAGCTGCGCCAACTCTGATGGAAGAGTTAAACATCTCCACCCAACAGTATTCCTATATCATCGCAGCCTATTCTGCTGCTTATACGGTCATGCAACCGGTAGCAGGTTATGTACTGGATGTGCTGGGTACGAAAATCGGTTATGCAATGTTTGCTGTGCTGTGGGCCGTGTTCTGTGGTGCAACCGCGCTGGCAGGTAGCTGGGGTGGCCTGGCTGTTGCTCGTGGTGCGGTCGGTGCCGCGGAAGCAGCGATGATCCCGGCGGGTCTGAAAGCCAGCTCCGAATGGTTCCCGGCGAAAGAGCGTTCC…	ATGCGTAAAATTAAAGGGTTACGTTGGTATATGATCGCACTGGTGACGCTTGGCACCGTGCTTGGTTACCTGACGCGTAACACTGTGGCGGCAGCTGCGCCAACTCTGATGGAAGAGTTAAACATCTCCACCCAACAGTATTCCTATATCATCGCAGCCTATTCTGCTGCTTATACGGTCATGCAACCGGTAGCAGGTTATGTACTGGATGTGCTGGGTACGAAAATCGGTTATGCAATGTTTGCTGTGCTGTGGGCCGTGTTCTGTGGTGCAACCGCGCTGGCAGGTAGCTGGGGTGGCCTGGCTGTTGCTCGTGGTGCGGTCGGTGCCGCGGAAGCAGCGATGATCCCGGCGGGTCTGAAAGCCAGCTCCGAATGGTTCCCGGCGAAAGAGCGTTCC…	|||||||||||||||||||||||||||||||||||||||||||||||||||||||||||||||||||||||||||||||||||||||||||||||||||||||||||||||||||||||||||||||||||||||||||||||||||||||||||||||||||||||||||||||||||||||||||||||||||||||||||||||||||||||||||||||||||||||||||||||||||||||||||||||||||||||||||||||||||||||||||||||||||||||||||||||||||||||||||||||||||||||||||||||||||||||||||||||||||||||||||||||||||||||||||||||||||||||||||||||…
264	Query_264	45961|BV1_2000714|3|624|-	622	1	gnl|BL_ORD_ID|2978	tmpTY2482_02979 | Escherichia coli O104:H4 str. TY-2482 ATP-dependent DNA helicase recG (2082 nt)	2978	2082	1	1103.57	597	0	1	622	1	615	1	1	615	615	7	622	ATGAAAGGTCGCCTGTTAGATGCTGTCCCACTCAGTTCCCTAACGGGCGTTGGCGCAGCACTTAGTAACAAACTGGCGAAAATCAACCTGCATACCGTGCAGGATCTACTCTTACACCTTCCCCTGCGCTACGAAGATCGCACCCATCTCTACCCCATCGGAGAACTACTGCCGGGCGTTTATGCCACGGTGGAAGGCGAAGTGCTGAACTGCAATATCTCCTTCGGCGGTCGGCGGATGATGACCTGCCAGATCAGCGACGGTTCCGGCATCCTCACCATGCGCTTTTTCAATTTCAGCGCGGCAATGAAAAATAGCCTGGCGACGGGCCGCCGTGTACTGGCTTATGGCGAAGCAAAGCGCGGTAAATATGGTGCGGAGATGATCCACCCGGAATAC…	ATGAAAGGTCGCCTGTTAGATGCTGTCCCACTCAGTTCCCTAACGGGCGTTGGCGCAGCACTTAGTAACAAACTGGCGAAAATCAACCTGCATACCGTGCAGGATCTACTCTTACACCTTCCCCTGCGCTACGAAGATCGCACCCATCTCTACCCCATCGGAGAACTACTGCCGGGCGTTTATGCCACGGTGGAAGGCGAAGTGCTGAACTGCAATATCTCCTTCGGCGGTCGGCGGATGATGACCTGCCAGATCAGCGACGGTTCCGGCATCCTCACCATGCGCTTTTTCAATTTCAGCGCGGCAATGAAAAATAGCCTGGCGACGGGCCGCCGTGTACTGGCTTATGGCGAAGCAAAGCGCGGTAAATATGGTGCGGAGATGATCCACCCGGAATAC…	|||||||||||||||||||||||||||||||||||||||||||||||||||||||||||||||||||||||||||||||||||||||||||||||||||||||||||||||||||||||||||||||||||||||||||||||||||||||||||||||||||||||||||||||||||||||||||||||||||||||||||||||||||||||||||||||||||||||||||||||||||||||||||||||||||||||||||||||||||||||||||||||||||||||||||||||||||||||||||||||||||||||||||||||||||||||||||||||||||||||||||||||||||||||||||||||||||||||||||||||…
265	Query_265	34399|BV1_2000714|633|1319|-	687	1	gnl|BL_ORD_ID|2977	tmpTY2482_02978 | Escherichia coli O104:H4 str. TY-2482 tRNA guanosine-2'-O-methyltransferase (690 nt)	2977	690	1	1269.77	687	0	1	687	1	687	1	1	687	687	0	687	ATGAACCCAACACGTTATGCACGCATCTGCGAAATGCTCGCCAGGCGGCAGCCTGATCTGACCGTCTGCATGGAGCAGGTCCACAAACCTCATAACGTTTCTGCGATTATTCGTACCGCAGATGCCGTTGGCGTACATGAAGTTCACGCCGTCTGGCCTGGTAGCCGCATGCGCACCATGGCTTCGGCAGCGGCGGGTAGTAACAGCTGGGTACAGGTGAAAACACACCGCACCATTGGCGATGCCGTCGCTCATCTCAAAGGCCGGGGCATGCAGATTCTGGCAACCCATCTTTCTGATAACGCTGTCGATTTCCGCGAAATTGATTACACTCGCCCGACCTGCATTTTGATGGGACAGGAGAAAACGGGCATCACGCAGGAAGCATTGGCCCTGGCG…	ATGAACCCAACACGTTATGCACGCATCTGCGAAATGCTCGCCAGGCGGCAGCCTGATCTGACCGTCTGCATGGAGCAGGTCCACAAACCTCATAACGTTTCTGCGATTATTCGTACCGCAGATGCCGTTGGCGTACATGAAGTTCACGCCGTCTGGCCTGGTAGCCGCATGCGCACCATGGCTTCGGCAGCGGCGGGTAGTAACAGCTGGGTACAGGTGAAAACACACCGCACCATTGGCGATGCCGTCGCTCATCTCAAAGGCCGGGGCATGCAGATTCTGGCAACCCATCTTTCTGATAACGCTGTCGATTTCCGCGAAATTGATTACACTCGCCCGACCTGCATTTTGATGGGACAGGAGAAAACGGGCATCACGCAGGAAGCATTGGCCCTGGCG…	|||||||||||||||||||||||||||||||||||||||||||||||||||||||||||||||||||||||||||||||||||||||||||||||||||||||||||||||||||||||||||||||||||||||||||||||||||||||||||||||||||||||||||||||||||||||||||||||||||||||||||||||||||||||||||||||||||||||||||||||||||||||||||||||||||||||||||||||||||||||||||||||||||||||||||||||||||||||||||||||||||||||||||||||||||||||||||||||||||||||||||||||||||||||||||||||||||||||||||||||…
266	Query_266	4011|BV1_2000714|1329|3435|-	2107	1	gnl|BL_ORD_ID|2976	tmpTY2482_02977 | Escherichia coli O104:H4 str. TY-2482 bifunctional (p)ppGpp synthase/hydrolase SpoT (2109 nt)	2976	2109	1	3884.62	2103	0	1	2107	1	2106	1	1	2106	2106	1	2107	TTGTATCTGTTTGAAAGCCTGAATCAACTGATTCAAACCTACCTGCCGGAAGACCAAATCAAGCGTCTGCGGCAGGCGTATCTCGTTGCACGTGATGCTCACGAGGGGCAAACACGTTCAAGCGGTGAACCCTATATCACGCACCCGGTAGCGGTTGCCTGCATTCTGGCCGAGATGAAACTCGACTATGAAACGCTGATGGCGGCGCTGCTGCATGACGTGATTGAAGATACTCCCGCCACCTACCAGGATATGGAACAGCTTTTTGGTAAAAGCGTCGCCGAGCTGGTAGAGGGGGTGTCGAAACTTGATAAACTCAAGTTCCGCGATAAGAAAGAGGCGCAGGCCGAAAACTTTCGCAAGATGATTATGGCGATGGTGCAGGATATCCGCGTCATC…	TTGTATCTGTTTGAAAGCCTGAATCAACTGATTCAAACCTACCTGCCGGAAGACCAAATCAAGCGTCTGCGGCAGGCGTATCTCGTTGCACGTGATGCTCACGAGGGGCAAACACGTTCAAGCGGTGAACCCTATATCACGCACCCGGTAGCGGTTGCCTGCATTCTGGCCGAGATGAAACTCGACTATGAAACGCTGATGGCGGCGCTGCTGCATGACGTGATTGAAGATACTCCCGCCACCTACCAGGATATGGAACAGCTTTTTGGTAAAAGCGTCGCCGAGCTGGTAGAGGGGGTGTCGAAACTTGATAAACTCAAGTTCCGCGATAAGAAAGAGGCGCAGGCCGAAAACTTTCGCAAGATGATTATGGCGATGGTGCAGGATATCCGCGTCATC…	|||||||||||||||||||||||||||||||||||||||||||||||||||||||||||||||||||||||||||||||||||||||||||||||||||||||||||||||||||||||||||||||||||||||||||||||||||||||||||||||||||||||||||||||||||||||||||||||||||||||||||||||||||||||||||||||||||||||||||||||||||||||||||||||||||||||||||||||||||||||||||||||||||||||||||||||||||||||||||||||||||||||||||||||||||||||||||||||||||||||||||||||||||||||||||||||||||||||||||||||…
267	Query_267	3721|BV1_2000714|3457|3729|-	273	1	gnl|BL_ORD_ID|2975	tmpTY2482_02976 | Escherichia coli O104:H4 str. TY-2482 DNA-directed RNA polymerase subunit omega (276 nt)	2975	276	1	505.256	273	9.36012e-144	1	273	1	273	1	1	273	273	0	273	ATGGCACGCGTAACTGTTCAGGACGCTGTAGAGAAAATTGGTAACCGTTTTGACCTGGTACTGGTCGCCGCGCGTCGCGCTCGTCAGATGCAGGTAGGCGGAAAGGATCCGCTGGTACCGGAAGAAAACGATAAAACCACTGTAATCGCGCTGCGCGAAATCGAAGAAGGTCTGATCAACAACCAGATCCTCGACGTTCGCGAACGCCAGGAACAGCAAGAGCAGGAAGCCGCTGAATTACAAGCCGTTACCGCTATTGCTGAAGGTCGTCGT	ATGGCACGCGTAACTGTTCAGGACGCTGTAGAGAAAATTGGTAACCGTTTTGACCTGGTACTGGTCGCCGCGCGTCGCGCTCGTCAGATGCAGGTAGGCGGAAAGGATCCGCTGGTACCGGAAGAAAACGATAAAACCACTGTAATCGCGCTGCGCGAAATCGAAGAAGGTCTGATCAACAACCAGATCCTCGACGTTCGCGAACGCCAGGAACAGCAAGAGCAGGAAGCCGCTGAATTACAAGCCGTTACCGCTATTGCTGAAGGTCGTCGT	|||||||||||||||||||||||||||||||||||||||||||||||||||||||||||||||||||||||||||||||||||||||||||||||||||||||||||||||||||||||||||||||||||||||||||||||||||||||||||||||||||||||||||||||||||||||||||||||||||||||||||||||||||||||||||||||||||||||||||||||||||||||||||||||||||||||||||||||||
268	Query_268	119466|BV1_2000714|3787|4407|-	621	1	gnl|BL_ORD_ID|2974	tmpTY2482_02975 | Escherichia coli O104:H4 str. TY-2482 guanylate kinase (624 nt)	2974	624	1	1147.89	621	0	1	621	1	621	1	1	621	621	0	621	ATGGCTCAAGGCACGCTTTATATTGTTTCTGCCCCCAGTGGCGCGGGTAAATCCAGCCTGATTCAGGCTTTATTAAAAACCCAACCGTTGTATGACACCCAGGTTTCTGTTTCACACACCACACGCCAACCGCGTCCTGGTGAAGTCCACGGTGAACATTATTTCTTTGTTAATCATGATGAATTTAAAGAAATGATTAGCAGAGATGCGTTCCTCGAACACGCAGAAGTTTTTGGTAATTACTATGGCACTTCGCGTGAGGCCATTGAGCAAGTACTGGCGACCGGTGTCGATGTTTTTCTCGATATCGACTGGCAGGGCGCGCAGCAAATTCGCCAGAAAATGCCGCACGCGCGGAGTATCTTTATTTTACCGCCGTCCAAAATTGAACTGGACCGC…	ATGGCTCAAGGCACGCTTTATATTGTTTCTGCCCCCAGTGGCGCGGGTAAATCCAGCCTGATTCAGGCTTTATTAAAAACCCAACCGTTGTATGACACCCAGGTTTCTGTTTCACACACCACACGCCAACCGCGTCCTGGTGAAGTCCACGGTGAACATTATTTCTTTGTTAATCATGATGAATTTAAAGAAATGATTAGCAGAGATGCGTTCCTCGAACACGCAGAAGTTTTTGGTAATTACTATGGCACTTCGCGTGAGGCCATTGAGCAAGTACTGGCGACCGGTGTCGATGTTTTTCTCGATATCGACTGGCAGGGCGCGCAGCAAATTCGCCAGAAAATGCCGCACGCGCGGAGTATCTTTATTTTACCGCCGTCCAAAATTGAACTGGACCGC…	|||||||||||||||||||||||||||||||||||||||||||||||||||||||||||||||||||||||||||||||||||||||||||||||||||||||||||||||||||||||||||||||||||||||||||||||||||||||||||||||||||||||||||||||||||||||||||||||||||||||||||||||||||||||||||||||||||||||||||||||||||||||||||||||||||||||||||||||||||||||||||||||||||||||||||||||||||||||||||||||||||||||||||||||||||||||||||||||||||||||||||||||||||||||||||||||||||||||||||||||…
269	Query_269	2153|BV1_2000714|4665|6345|+	1681	1	gnl|BL_ORD_ID|2973	tmpTY2482_02974 | Escherichia coli O104:H4 str. TY-2482 DNA ligase B (1683 nt)	2973	1683	1	3097.95	1677	0	1	1681	1	1680	1	1	1680	1680	1	1681	ATGAAAGTATGGATGGCGATATTAATAAGTATCTTGTGCTGGCAATCATCTGTGTGGGCGGTCTGTCCGGCCTGGTCGCCAGCCAGAGCACAGGAAGAAATTTCCCGCCTGCAACAGCAAATAAAACAGTGGGACGATGACTACTGGAAGGAAGGAAAAAGTGAGGTGGAAGACGGTGTTTACGATCAGTTAAGCGCCCGTCTTACGCAGTGGCAACGCTGCTTTGGGAGCGAGCCCCGCGACGTGATGATGCCGCCTTTAAAATGGTGCGGTTATGCATCCGGTTGCCCATACGGGTGTACGCAAAATGGTGGATAAAAACGCATTAAGTCTGTGGATGCGAGAACGTAGCGATCTTTGGGTGCAGCCAAAAGTTGATGGCGTTGCGGTAACCCTGGT…	ATGAAAGTATGGATGGCGATATTAATAAGTATCTTGTGCTGGCAATCATCTGTGTGGGCGGTCTGTCCGGCCTGGTCGCCAGCCAGAGCACAGGAAGAAATTTCCCGCCTGCAACAGCAAATAAAACAGTGGGACGATGACTACTGGAAGGAAGGAAAAAGTGAGGTGGAAGACGGTGTTTACGATCAGTTAAGCGCCCGTCTTACGCAGTGGCAACGCTGCTTTGGGAGCGAGCCCCGCGACGTGATGATGCCGCCTTT-AAATGGTGCGGTTATGCATCCGGTTGCCCATACGGGTGTACGCAAAATGGTGGATAAAAACGCATTAAGTCTGTGGATGCGAGAACGTAGCGATCTTTGGGTGCAGCCAAAAGTTGATGGCGTTGCGGTAACCCTGGT…	|||||||||||||||||||||||||||||||||||||||||||||||||||||||||||||||||||||||||||||||||||||||||||||||||||||||||||||||||||||||||||||||||||||||||||||||||||||||||||||||||||||||||||||||||||||||||||||||||||||||||||||||||||||||||||||||||||||||||||||||||||||||||||||||||||| ||||||||||||||||||||||||||||||||||||||||||||||||||||||||||||||||||||||||||||||||||||||||||||||||||||||||||||||||||||||||||||||||||||||||||…
270	Query_270	85461|BV1_2000714|4460|4750|-	291	1	gnl|BL_ORD_ID|2973	tmpTY2482_02974 | Escherichia coli O104:H4 str. TY-2482 DNA ligase B (1683 nt)	2973	1683	1	159.932	86	8.99439e-40	1	86	86	1	1	-1	86	86	0	86	CTGGCTGGCGACCAGGCCGGACAGACCGCCCACACAGATGATTGCCAGCACAAGATACTTATTAATATCGCCATCCATACTTTCAT	CTGGCTGGCGACCAGGCCGGACAGACCGCCCACACAGATGATTGCCAGCACAAGATACTTATTAATATCGCCATCCATACTTTCAT	||||||||||||||||||||||||||||||||||||||||||||||||||||||||||||||||||||||||||||||||||||||
271	Query_271	7432|BV1_2000714|6348|7020|-	673	1	gnl|BL_ORD_ID|2972	tmpTY2482_02973 | Escherichia coli O104:H4 str. TY-2482 UPF0126 inner membrane protein yicG (618 nt)	2972	618	1	1118.34	605	0	55	673	1	615	1	1	615	615	4	619	ATGCTGTTACACATTTTGTATTTGGTTGGCATTACTGCCGAAGCCATGACGGGGGCGCTGGCGGCCGGACGACGGCGCATGGATACATTTGGCGTAATTATTATTGCGACCGCCACCGCAATTGGCGGAGGGTCAGTGCGCGATATTCTGCTGGGCCACTATCCGCTCGGCTGGGTCAAACACCCGGAATATGTGATTATCGTCGCTACCGCCGCAGTACTCACCACTATCGTTGCTCCTGTAATGCCTTACCTGCGCAAAGTGTTTCTGGTGCTCGATGCGCTCGGACTGGTGGTCTTTTCTATCATCGGGGCACAGGTTGCACTGGATATGGGGCACGGCCCAATTATTGCCGTTGTCGCGGCGGTAACCACCGGCGTGTTTTGGCCGGCGTTTTGC…	ATGCTGTTACACATTTTGTATTTGGTTGGCATTACTGCCGAAGCCATGACGGGGGCGCTGGCGGCCGGACGACGGCGCATGGATACATTTGGCGTAATTATTATTGCGACCGCCACCGCAATTGGCGGAGGGTCAGTGCGCGATATTCTGCTGGGCCACTATCCGCTCGGCTGGGTCAAACACCCGGAATATGTGATTATCGTCGCTACCGCCGCAGTACTCACCACTATCGTTGCTCCTGTAATGCCTTACCTGCGCAAAGTGTTTCTGGTGCTCGATGCGCTCGGACTGGTGGTCTTTTCTATCATCGGGGCACAGGTTGCACTGGATATGGGGCACGGCCCAATTATTGCCGTTGTCGCGGCGGTAACCACCGGCGTGTTT-GGC-GGCGTTTTGC…	|||||||||||||||||||||||||||||||||||||||||||||||||||||||||||||||||||||||||||||||||||||||||||||||||||||||||||||||||||||||||||||||||||||||||||||||||||||||||||||||||||||||||||||||||||||||||||||||||||||||||||||||||||||||||||||||||||||||||||||||||||||||||||||||||||||||||||||||||||||||||||||||||||||||||||||||||||||||||||||||||||||||||||||||||||||||||||||||||||||||||||||||||||||||||||||||| ||| ||||||||||…
272	Query_272	37358|BV1_2000714|7261|8094|-	834	1	gnl|BL_ORD_ID|2971	tmpTY2482_02972 | Escherichia coli O104:H4 str. TY-2482 hypothetical protein (825 nt)	2971	825	1	1519.07	822	0	13	834	1	822	1	1	822	822	0	822	ATGAACGAACATCATCAACCTTTTGAAGAAATACGGCATTATGGCACTGAAGGGCAAGAATTTTGGTCAGCTAGAGAATTGGCACCGTTACTGGATTATCGGGACTGGCGCAATTTTCAAAAGGTACTGGCCCGCGCGACTCAAGCGTGCGAAGCCAGCAATCAAGCTGCATCTGACCATTTCGTTGAAACCACCAAAATGGTTGTATTAGGTTCAGGGGCTCAACGAGAACTTGAAGATGTTCATCTCTCCCGCTATGCCTGTTACCTGGTAGTACAAAACGGCGACCCTGCGAAACCGGTTATTGCGGCAGGGCAAACTTATTTTGCTATCCAGACCCGACGGCAGGAGCTGGCTGACGATGAAGCTTTCAGGCAACTTCGTGAAGACGAAAAGCGT…	ATGAACGAACATCATCAACCTTTTGAAGAAATACGGCATTATGGCACTGAAGGGCAAGAATTTTGGTCAGCTAGAGAATTGGCACCGTTACTGGATTATCGGGACTGGCGCAATTTTCAAAAGGTACTGGCCCGCGCGACTCAAGCGTGCGAAGCCAGCAATCAAGCTGCATCTGACCATTTCGTTGAAACCACCAAAATGGTTGTATTAGGTTCAGGGGCTCAACGAGAACTTGAAGATGTTCATCTCTCCCGCTATGCCTGTTACCTGGTAGTACAAAACGGCGACCCTGCGAAACCGGTTATTGCGGCAGGGCAAACTTATTTTGCTATCCAGACCCGACGGCAGGAGCTGGCTGACGATGAAGCTTTCAGGCAACTTCGTGAAGACGAAAAGCGT…	|||||||||||||||||||||||||||||||||||||||||||||||||||||||||||||||||||||||||||||||||||||||||||||||||||||||||||||||||||||||||||||||||||||||||||||||||||||||||||||||||||||||||||||||||||||||||||||||||||||||||||||||||||||||||||||||||||||||||||||||||||||||||||||||||||||||||||||||||||||||||||||||||||||||||||||||||||||||||||||||||||||||||||||||||||||||||||||||||||||||||||||||||||||||||||||||||||||||||||||||…
273	Query_273	8779|BV1_2000714|8306|9167|-	862	1	gnl|BL_ORD_ID|2970	tmpTY2482_02971 | Escherichia coli O104:H4 str. TY-2482 UPF0701 protein yicC (864 nt)	2970	864	1	1585.55	858	0	1	862	1	861	1	1	861	861	1	862	ATGATCCGCAGTATGACCGCCTACGCCCGGCGTGAAATCAAGGGTGAATGGGGGAGCGCAACCTGGGAAATGCGCTCGGTAAACCAGCGTTATCTGGAAACTTACTTTCGTCTGCCGGAGCAGTTCCGTAGCCTTGAACCTGTCGTTCGCGAGCGTATTCGTTCTCGCCTGACGCGCGGTAAAGTGGAATGTACCCTGCGCTATGAGCCAGATGTTAGCGCGCAAGGTGAGCTGATCCTCAACGAAAAACTGGCTAAACAGCTGGTAACTGCCGCGAACTGGGTAAAAATGCAGAGTGACGAAGGGGAAATCAACCCGGTTGATATTCTACGCTGGCCGGGCGTGATGGCAGCCCAGGAGCAGGATCTCGACGCGATTGCCGCTGAAATTCTCGCGGCG…	ATGATCCGCAGTATGACCGCCTACGCCCGGCGTGAAATCAAGGGTGAATGGGGGAGCGCAACCTGGGAAATGCGCTCGGTAAACCAGCGTTATCTGGAAACTTACTTTCGTCTGCCGGAGCAGTTCCGTAGCCTTGAACCTGTCGTTCGCGAGCGTATTCGTTCTCGCCTGACGCGCGGTAAAGTGGAATGTACCCTGCGCTATGAGCCAGATGTTAGCGCGCAAGGTGAGCTGATCCTCAACGAAAAACTGGCTAAACAGCTGGTAACTGCCGCGAACTGGGTAAAAATGCAGAGTGACGAAGGGGAAATCAACCCGGTTGATATTCTACGCTGGCCGGGCGTGATGGCAGCCCAGGAGCAGGATCTCGACGCGATTGCCGCTGAAATTCTCGCGGCG…	|||||||||||||||||||||||||||||||||||||||||||||||||||||||||||||||||||||||||||||||||||||||||||||||||||||||||||||||||||||||||||||||||||||||||||||||||||||||||||||||||||||||||||||||||||||||||||||||||||||||||||||||||||||||||||||||||||||||||||||||||||||||||||||||||||||||||||||||||||||||||||||||||||||||||||||||||||||||||||||||||||||||||||||||||||||||||||||||||||||||||||||||||||||||||||||||||||||||||||||||…
274	Query_274	37720|BV1_2000714|9271|10008|+	738	1	gnl|BL_ORD_ID|2969	tmpTY2482_02970 | Escherichia coli O104:H4 str. TY-2482 ribonuclease PH (717 nt)	2969	717	1	1319.63	714	0	25	738	1	714	1	1	714	714	0	714	ATGCGTCCAGCAGGCCGTAGCAATAATCAGGTGCGTCCCGTTACCCTGACTCGTAACTATACAAAACATGCAGAAGGCTCGGTGCTGGTCGAATTTGGCGATACCAAAGTGTTGTGTACCGCCTCTATTGAAGAAGGCGTGCCGCGCTTCCTGAAAGGTCAGGGCCAGGGCTGGATCACCGCAGAGTACGGCATGCTGCCACGTTCTACCCACACCCGTAACGCTCGTGAAGCGGCGAAAGGTAAGCAGGGTGGACGCACAATGGAAATCCAGCGTCTGATCGCCCGTGCTCTTCGCGCGGCAGTAGATTTGAAAGCGCTGGGTGAGTTCACCATTACGCTGGACTGCGACGTGCTTCAGGCTGATGGTGGCACGCGTACCGCGTCGATTACGGGTGCC…	ATGCGTCCAGCAGGCCGTAGCAATAATCAGGTGCGTCCCGTTACCCTGACTCGTAACTATACAAAACATGCAGAAGGCTCGGTGCTGGTCGAATTTGGCGATACCAAAGTGTTGTGTACCGCCTCTATTGAAGAAGGCGTGCCGCGCTTCCTGAAAGGTCAGGGCCAGGGCTGGATCACCGCAGAGTACGGCATGCTGCCACGTTCTACCCACACCCGTAACGCTCGTGAAGCGGCGAAAGGTAAGCAGGGTGGACGCACAATGGAAATCCAGCGTCTGATCGCCCGTGCTCTTCGCGCGGCAGTAGATTTGAAAGCGCTGGGTGAGTTCACCATTACGCTGGACTGCGACGTGCTTCAGGCTGATGGTGGCACGCGTACCGCGTCGATTACGGGTGCC…	|||||||||||||||||||||||||||||||||||||||||||||||||||||||||||||||||||||||||||||||||||||||||||||||||||||||||||||||||||||||||||||||||||||||||||||||||||||||||||||||||||||||||||||||||||||||||||||||||||||||||||||||||||||||||||||||||||||||||||||||||||||||||||||||||||||||||||||||||||||||||||||||||||||||||||||||||||||||||||||||||||||||||||||||||||||||||||||||||||||||||||||||||||||||||||||||||||||||||||||||…
275	Query_275	14142|BV1_2000714|10074|10712|+	639	1	gnl|BL_ORD_ID|2968	tmpTY2482_02969 | Escherichia coli O104:H4 str. TY-2482 orotate phosphoribosyltransferase (642 nt)	2968	642	1	1181.13	639	0	1	639	1	639	1	1	639	639	0	639	ATGAAACCATATCAGCGCCAGTTTATTGAATTTGCGCTTAGCAAGCAGGTGTTAAAGTTTGGCGAGTTTACGCTGAAATCCGGGCGCAAAAGCCCCTATTTCTTCAACGCCGGGCTGTTTAATACCGGGCGCGACCTGGCACTGTTAGGCCGTTTTTACGCTGAAGCATTGGTGGATTCTGGCATTGAGTTCGATCTGCTGTTTGGCCCTGCTTACAAAGGGATCCCGATTGCGACCACTACCGCCGTGGCGCTGGCGGAGCATCATGACCTTGACCTGCCGTACTGCTTTAACCGCAAAGAGGCAAAAGACCACGGTGAAGGCGGCAATCTGGTTGGTAGCGCGTTACAAGGACGCGTAATGCTGGTAGATGATGTGATCACCGCCGGAACGGCGATT…	ATGAAACCATATCAGCGCCAGTTTATTGAATTTGCGCTTAGCAAGCAGGTGTTAAAGTTTGGCGAGTTTACGCTGAAATCCGGGCGCAAAAGCCCCTATTTCTTCAACGCCGGGCTGTTTAATACCGGGCGCGACCTGGCACTGTTAGGCCGTTTTTACGCTGAAGCATTGGTGGATTCTGGCATTGAGTTCGATCTGCTGTTTGGCCCTGCTTACAAAGGGATCCCGATTGCGACCACTACCGCCGTGGCGCTGGCGGAGCATCATGACCTTGACCTGCCGTACTGCTTTAACCGCAAAGAGGCAAAAGACCACGGTGAAGGCGGCAATCTGGTTGGTAGCGCGTTACAAGGACGCGTAATGCTGGTAGATGATGTGATCACCGCCGGAACGGCGATT…	|||||||||||||||||||||||||||||||||||||||||||||||||||||||||||||||||||||||||||||||||||||||||||||||||||||||||||||||||||||||||||||||||||||||||||||||||||||||||||||||||||||||||||||||||||||||||||||||||||||||||||||||||||||||||||||||||||||||||||||||||||||||||||||||||||||||||||||||||||||||||||||||||||||||||||||||||||||||||||||||||||||||||||||||||||||||||||||||||||||||||||||||||||||||||||||||||||||||||||||||…
276	Query_276	3972|BV1_2000714|10755|11348|-	594	1	gnl|BL_ORD_ID|2967	tmpTY2482_02968 | Escherichia coli O104:H4 str. TY-2482 HTH-type protein slmA (597 nt)	2967	597	1	1098.03	594	0	1	594	1	594	1	1	594	594	0	594	ATGGCAGAAAAACAAACTGCGAAAAGGAACCGTCGCGAGGAAATACTTCAGTCTCTGGCGCTGATGCTGGAATCCAGCGATGGAAGCCAACGTATCACGACGGCAAAACTGGCCGCCTCTGTCGGCGTTTCCGAAGCGGCACTGTATCGCCACTTCCCCAGTAAGACCCGCATGTTCGATAGCCTGATTGAGTTTATCGAAGATAGCCTGATTACTCGCATCAACCTGATTCTGAAAGATGAGAAAGACACCACAGCGCGCCTGCGTCTGATTGTGTTGCTGCTTCTCGGTTTTGGTGAGCGTAATCCTGGCCTGACCCGCATCCTCACTGGTCATGCGCTGATGTTTGAACAGGATCGCCTGCAAGGGCGTATCAACCAGCTGTTCGAGCGTATTGAA…	ATGGCAGAAAAACAAACTGCGAAAAGGAACCGTCGCGAGGAAATACTTCAGTCTCTGGCGCTGATGCTGGAATCCAGCGATGGAAGCCAACGTATCACGACGGCAAAACTGGCCGCCTCTGTCGGCGTTTCCGAAGCGGCACTGTATCGCCACTTCCCCAGTAAGACCCGCATGTTCGATAGCCTGATTGAGTTTATCGAAGATAGCCTGATTACTCGCATCAACCTGATTCTGAAAGATGAGAAAGACACCACAGCGCGCCTGCGTCTGATTGTGTTGCTGCTTCTCGGTTTTGGTGAGCGTAATCCTGGCCTGACCCGCATCCTCACTGGTCATGCGCTGATGTTTGAACAGGATCGCCTGCAAGGGCGTATCAACCAGCTGTTCGAGCGTATTGAA…	|||||||||||||||||||||||||||||||||||||||||||||||||||||||||||||||||||||||||||||||||||||||||||||||||||||||||||||||||||||||||||||||||||||||||||||||||||||||||||||||||||||||||||||||||||||||||||||||||||||||||||||||||||||||||||||||||||||||||||||||||||||||||||||||||||||||||||||||||||||||||||||||||||||||||||||||||||||||||||||||||||||||||||||||||||||||||||||||||||||||||||||||||||||||||||||||||||||||||||||||…
277	Query_277	1089|BV1_2000714|11458|11892|-	435	1	gnl|BL_ORD_ID|2966	tmpTY2482_02967 | Escherichia coli O104:H4 str. TY-2482 deoxyuridine 5'-triphosphate nucleotidohydrolase (459 nt)	2966	459	1	804.413	435	0	1	435	22	456	1	1	435	435	0	435	AAGATTCTGGACCCGCGCGTTGGGAAGGAATTTCCGCTCCCGACTTATGCCACCTCTGGCTCTGCCGGACTTGACCTGCGTGCCTGTCTCGACGACGCCGTAGAACTGGCTCCGGGTGACACTACGCTGGTTCCGACCGGGCTGGCGATTCATATTGCCGATCCTTCACTGGCGGCAATGATGCTGCCGCGCTCCGGATTGGGACATAAGCACGGTATCGTGCTTGGTAACCTGGTAGGATTGATCGATTCCGACTATCAGGGCCAGTTGATGATTTCCGTGTGGAACCGTGGTCAGGACAGCTTCACCATTCAACCTGGCGAACGCATCGCCCAGATGATTTTTGTTCCGGTAGTACAGGCTGAATTTAATCTGGTGGAAGATTTCGACGCCACCGAC…	AAGATTCTGGACCCGCGCGTTGGGAAGGAATTTCCGCTCCCGACTTATGCCACCTCTGGCTCTGCCGGACTTGACCTGCGTGCCTGTCTCGACGACGCCGTAGAACTGGCTCCGGGTGACACTACGCTGGTTCCGACCGGGCTGGCGATTCATATTGCCGATCCTTCACTGGCGGCAATGATGCTGCCGCGCTCCGGATTGGGACATAAGCACGGTATCGTGCTTGGTAACCTGGTAGGATTGATCGATTCCGACTATCAGGGCCAGTTGATGATTTCCGTGTGGAACCGTGGTCAGGACAGCTTCACCATTCAACCTGGCGAACGCATCGCCCAGATGATTTTTGTTCCGGTAGTACAGGCTGAATTTAATCTGGTGGAAGATTTCGACGCCACCGAC…	|||||||||||||||||||||||||||||||||||||||||||||||||||||||||||||||||||||||||||||||||||||||||||||||||||||||||||||||||||||||||||||||||||||||||||||||||||||||||||||||||||||||||||||||||||||||||||||||||||||||||||||||||||||||||||||||||||||||||||||||||||||||||||||||||||||||||||||||||||||||||||||||||||||||||||||||||||||||||||||||||||||||||||||||||||||||||||||||||||||||||||||||||||||||||||||||||||||||||||||||…
278	Query_278	33872|BV1_2000717|3|512|-	510	1	gnl|BL_ORD_ID|603	tmpTY2482_00604 | Escherichia coli O104:H4 str. TY-2482 spermidine N(1)-acetyltransferase (561 nt)	603	561	1	942.912	510	0	1	510	1	510	1	1	510	510	0	510	ATGCCAAGCGCCCACAGTGTTAAGCTACGCCCGCTGGAGCGTGAAGATTTACGCTATGTACATCAACTCGACAATAACGCCAGTGTGATGCGTTACTGGTTTGAGGAACCCTACGAAGCCTTTGTTGAACTCTCTGATCTGTATGATAAGCATATTCACGATCAGAGCGAACGACGCTTTGTGGTGGAATGTGACGGCGAAAAAGCCGGTCTGGTGGAGCTGGTGGAAATTAACCATGTACATCGCCGGGCAGAATTTCAGATAATTATCTCCCCGGAGTATCAGGGGAAAGGTCTGGCAACCCGTGCCGCCAAATTAGCAATGGACTATGGCTTCACCGTTCTCAATCTCTATAAGCTGTATCTGATCGTCGATAAAGAGAATGAAAAAGCGATTCAC…	ATGCCAAGCGCCCACAGTGTTAAGCTACGCCCGCTGGAGCGTGAAGATTTACGCTATGTACATCAACTCGACAATAACGCCAGTGTGATGCGTTACTGGTTTGAGGAACCCTACGAAGCCTTTGTTGAACTCTCTGATCTGTATGATAAGCATATTCACGATCAGAGCGAACGACGCTTTGTGGTGGAATGTGACGGCGAAAAAGCCGGTCTGGTGGAGCTGGTGGAAATTAACCATGTACATCGCCGGGCAGAATTTCAGATAATTATCTCCCCGGAGTATCAGGGGAAAGGTCTGGCAACCCGTGCCGCCAAATTAGCAATGGACTATGGCTTCACCGTTCTCAATCTCTATAAGCTGTATCTGATCGTCGATAAAGAGAATGAAAAAGCGATTCAC…	|||||||||||||||||||||||||||||||||||||||||||||||||||||||||||||||||||||||||||||||||||||||||||||||||||||||||||||||||||||||||||||||||||||||||||||||||||||||||||||||||||||||||||||||||||||||||||||||||||||||||||||||||||||||||||||||||||||||||||||||||||||||||||||||||||||||||||||||||||||||||||||||||||||||||||||||||||||||||||||||||||||||||||||||||||||||||||||||||||||||||||||||||||||||||||||||||||||||||||||||…
279	Query_279	3933|BV1_2000716|7|510|+	504	1	gnl|BL_ORD_ID|4241	tmpTY2482_04242 | Escherichia coli O104:H4 str. TY-2482 protein-export membrane protein secD (1815 nt)	4241	1815	1	891.205	482	0	23	504	1331	1812	1	1	482	482	0	482	AGGCTTGCCTTGCCGGTCTGCTGGTTTCTATTCTGTTCATGATCATCTTCTATAAGAAGTTTGGTCTGATTGCGACCAGTGCTCTGATTGCCAACTTGATCTTAATCGTCGGCATTATGTCGCTGTTGCCAGGCGCAACGCTGAGTATGCCAGGTATCGCGGGTATCGTCTTAACCCTTGCGGTGGCGGTCGATGCGAACGTACTGATCAACGAACGTATTAAAGAAGAGTTGAGCAACGGACGTACTGTTCAACAGGCAATTGATGAAGGTTATCGTGGCGCATTCAGTTCTATCTTCGATGCGAACATCACCACGCTGATTAAAGTCATCATCCTGTACGCAGTGGGTACCGGGGCAATTAAAGGGTTCGCGATTACTACCGGTATCGGTGTGGCGA…	AGGCTTGCCTTGCCGGTCTGCTGGTTTCTATTCTGTTCATGATCATCTTCTATAAGAAGTTTGGTCTGATTGCGACCAGTGCTCTGATTGCCAACTTGATCTTAATCGTCGGCATTATGTCGCTGTTGCCAGGCGCAACGCTGAGTATGCCAGGTATCGCGGGTATCGTCTTAACCCTTGCGGTGGCGGTCGATGCGAACGTACTGATCAACGAACGTATTAAAGAAGAGTTGAGCAACGGACGTACTGTTCAACAGGCAATTGATGAAGGTTATCGTGGCGCATTCAGTTCTATCTTCGATGCGAACATCACCACGCTGATTAAAGTCATCATCCTGTACGCAGTGGGTACCGGGGCAATTAAAGGGTTCGCGATTACTACCGGTATCGGTGTGGCGA…	|||||||||||||||||||||||||||||||||||||||||||||||||||||||||||||||||||||||||||||||||||||||||||||||||||||||||||||||||||||||||||||||||||||||||||||||||||||||||||||||||||||||||||||||||||||||||||||||||||||||||||||||||||||||||||||||||||||||||||||||||||||||||||||||||||||||||||||||||||||||||||||||||||||||||||||||||||||||||||||||||||||||||||||||||||||||||||||||||||||||||||||||||||||||||||||||||||||||||||||||…
280	Query_280	3935|BV1_2000716|524|1557|+	1034	1	gnl|BL_ORD_ID|4242	tmpTY2482_04243 | Escherichia coli O104:H4 str. TY-2482 protein-export membrane protein secF (972 nt)	4242	972	1	1740.66	942	0	1	984	1	972	1	1	972	972	12	984	GTGGCACAGGAATATACTGTTGAACAACTAAACCACGGCCGTAAAGTCTATGACTTTATGCGCTGGGACTACTGGGCTTTCGGCATCTCTGGTCTGCTGTTAATCGCCGCTATCGTTATTATGGGCGTGCGCGGCTTTAACTGGGGGCTGGATTTCACCGGTGGTACGGTTATCGAAATTACGCTCGAAAAACCGGCTGAAATTGACGTAATGCGTGATGCATTGCAAAAAGCCGGTTTTGAAGAGCCAATGCTGCAAAACTTTGGTAGCAGCCACGACATCATGGTCCGTATGCCGCCTGCTGAAGGCGAAACCGGCGGTCAGGTGCTGGGCAGCCAGGTTCTGAAGGTGATTAACGAATCCACCAATCAGAATGCAGCAGTGAAGCGTATTGAGTTC…	GTGGCACAGGAATATACTGTTGAACAACTAAACCACGGCCGTAAAGTCTATGACTTTATGCGCTGGGACTACTGGGCTTTCGGCATCTCTGGTCTGCTGTTAATCGCCGCTATCGTTATTATGGGCGTGCGCGGCTTTAACTGGGGGCTGGATTTCACCGGTGGTACGGTTATCGAAATTACGCTCGAAAAACCGGCTGAAATTGACGTAATGCGTGATGCATTGCAAAAAGCCGGTTTTGAAGAGCCAATGCTGCAAAACTTTGGTAGCAGCCACGACATCATGGTCCGTATGCCGCCTGCTGAAGGCGAAACCGGCGGTCAGGTGCTGGGCAGCCAGGTTCTGAAGGTGATTAACGAATCCACCAATCAGAATGCAGCAGTGAAGCGTATTGAGTTC…	|||||||||||||||||||||||||||||||||||||||||||||||||||||||||||||||||||||||||||||||||||||||||||||||||||||||||||||||||||||||||||||||||||||||||||||||||||||||||||||||||||||||||||||||||||||||||||||||||||||||||||||||||||||||||||||||||||||||||||||||||||||||||||||||||||||||||||||||||||||||||||||||||||||||||||||||||||||||||||||||||||||||||||||||||||||||||||||||||||||||||||||||||||||||||||||||||||||||||||||||…
281	Query_281	4495|BV1_2000719|1|1071|+	1071	1	gnl|BL_ORD_ID|567	tmpTY2482_00568 | Escherichia coli O104:H4 str. TY-2482 altronate oxidoreductase (1452 nt)	567	1452	1	1978.88	1071	0	1	1071	379	1449	1	1	1071	1071	0	1071	AGCTACCATGCGGGCGATAAATTCGATGACGCGCCAGCGGTAAGCTATCCGGCAAAACTGACCCGTCTGCTGTTCGAACGCTTTAGCCATTTCAACGGTGCGCTGGATAAAGGTTGGATCATCATTCCGTGTGAGTTGATTGACTACAATGGCGACGCGTTGCGTGAACTGGTGCTGCGCTATGCGCAAGAGTGGGCACTGCCAGAAGCATTTATTCAATGGCTGGATCAGGCTAACAGCTTCTGTTCTACGCTGGTGGACCGTATCGTTACCGGTTATCCGCGCGATGAAGTGGCTAAACTGGAAGAAGAACTGGGTTATCACGATGGTTTTCTCGACACCGCTGAACACTTTTACCTGTTTGTGATTCAGGGACCGAAATCCTTAGCGACTGAACTG…	AGCTACCATGCGGGCGATAAATTCGATGACGCGCCAGCGGTAAGCTATCCGGCAAAACTGACCCGTCTGCTGTTCGAACGCTTTAGCCATTTCAACGGTGCGCTGGATAAAGGTTGGATCATCATTCCGTGTGAGTTGATTGACTACAATGGCGACGCGTTGCGTGAACTGGTGCTGCGCTATGCGCAAGAGTGGGCACTGCCAGAAGCATTTATTCAATGGCTGGATCAGGCTAACAGCTTCTGTTCTACGCTGGTGGACCGTATCGTTACCGGTTATCCGCGCGATGAAGTGGCTAAACTGGAAGAAGAACTGGGTTATCACGATGGTTTTCTCGACACCGCTGAACACTTTTACCTGTTTGTGATTCAGGGACCGAAATCCTTAGCGACTGAACTG…	|||||||||||||||||||||||||||||||||||||||||||||||||||||||||||||||||||||||||||||||||||||||||||||||||||||||||||||||||||||||||||||||||||||||||||||||||||||||||||||||||||||||||||||||||||||||||||||||||||||||||||||||||||||||||||||||||||||||||||||||||||||||||||||||||||||||||||||||||||||||||||||||||||||||||||||||||||||||||||||||||||||||||||||||||||||||||||||||||||||||||||||||||||||||||||||||||||||||||||||||…
282	Query_282	31901|BV1_2000719|1281|2192|+	912	1	gnl|BL_ORD_ID|566	tmpTY2482_00567 | Escherichia coli O104:H4 str. TY-2482 UPF0187 protein yneE (915 nt)	566	915	1	1685.26	912	0	1	912	1	912	1	1	912	912	0	912	ATGATTGTTCGTCCACAACAACACTGGCTGCGCCGTATTTTTGTCTGGCACGGCTCAGTATTATCCAAGATATCATCGCGCTTACTACTCAATTTTCTCTTTTCTATCGCTGTTATTTTCATGCTGCCCTGGTACACGCATCTGGGCATCAAATTCACCCTCGCACCGTTCAGCATTCTCGGTGTCGCCATCGCCATTTTTCTTGGTTTTCGTAATAATGCCGGGTACGCCCGTTACGTTGAAGCGCGAAAACTTTGGGGGCAGTTGATGATTGCCTCACGGTCGTTACTGCGCGAGGTAAAAACGACATTGCCGGATTCGGCAAGTGTAAGGGAGTTTGCCCGGTTGCAAATCGCCTTCGCCCACTGTTTACGCATGACATTACGCAAACAGCCACAG…	ATGATTGTTCGTCCACAACAACACTGGCTGCGCCGTATTTTTGTCTGGCACGGCTCAGTATTATCCAAGATATCATCGCGCTTACTACTCAATTTTCTCTTTTCTATCGCTGTTATTTTCATGCTGCCCTGGTACACGCATCTGGGCATCAAATTCACCCTCGCACCGTTCAGCATTCTCGGTGTCGCCATCGCCATTTTTCTTGGTTTTCGTAATAATGCCGGGTACGCCCGTTACGTTGAAGCGCGAAAACTTTGGGGGCAGTTGATGATTGCCTCACGGTCGTTACTGCGCGAGGTAAAAACGACATTGCCGGATTCGGCAAGTGTAAGGGAGTTTGCCCGGTTGCAAATCGCCTTCGCCCACTGTTTACGCATGACATTACGCAAACAGCCACAG…	|||||||||||||||||||||||||||||||||||||||||||||||||||||||||||||||||||||||||||||||||||||||||||||||||||||||||||||||||||||||||||||||||||||||||||||||||||||||||||||||||||||||||||||||||||||||||||||||||||||||||||||||||||||||||||||||||||||||||||||||||||||||||||||||||||||||||||||||||||||||||||||||||||||||||||||||||||||||||||||||||||||||||||||||||||||||||||||||||||||||||||||||||||||||||||||||||||||||||||||||…
283	Query_283	4168|BV1_2000719|2202|2956|-	755	1	gnl|BL_ORD_ID|565	tmpTY2482_00566 | Escherichia coli O104:H4 str. TY-2482 trans-aconitate 2-methyltransferase (759 nt)	565	759	1	1389.8	752	0	1	755	1	756	1	1	755	755	1	756	ATGTCTGACTGGAACCCCTCTTTATATCTGCACTTTGCCGCTGAACGATCGCGTCCGGCGGTGGAGCTGCTTGCCAGAGTACCGCTGGAGAATATCGAATACGTTGCCGATCTTGGCTGTGGCCCAGGTAACAGCACCGCCCTTCTAAACCAACGTTGGCCTGCTGCCAGGATAACAGGCATCGACTCGTCTCCGGCGATGATTGCTG-AGCGCGCAGTGCTTTGCCAGACTGCCAGTTCGTGGAAGCAGACATCCGCAACTGGCAACCGGAACAGGCACTCGATCTGATTTTTGCTAATGCCTCACTGCAATGGCTGCCCGACCACTACGAATTGTTTCCTCACTTGGTTTCTTTACTTAATCCGCAGGGCGTGCTGGCAGTACAGATGCCAGATAAC…	ATGTCTGACTGGAACCCCTCTTTATATCTGCACTTTGCCGCTGAACGATCGCGTCCGGCGGTGGAGCTGCTTGCCAGAGTACCGCTGGAGAATATCGAATACGTTGCCGATCTTGGCTGTGGCCCAGGTAACAGCACCGCCCTTCTAAACCAACGTTGGCCTGCTGCCAGGATAACAGGCATCGACTCGTCTCCGGCGATGATTGCTGAAGCGCGCAGTGCTTTGCCAGACTGCCAGTTCGTGGAAGCAGACATCCGCAACTGGCAACCGGAACAGGCACTCGATCTGATTTTTGCTAATGCCTCACTGCAATGGCTGCCCGACCACTACGAATTGTTTCCTCACTTGGTTTCTTTACTTAATCCGCAGGGCGTGCTGGCAGTACAGATGCCAGATAAC…	|||||||||||||||||||||||||||||||||||||||||||||||||||||||||||||||||||||||||||||||||||||||||||||||||||||||||||||||||||||||||||||||||||||||||||||||||||||||||||||||||||||||||||||||||||||||||||||||||||||||||||||||| ||||||||||||||||||||||||||||||||||||||||||||||||||||||||||||||||||||||||||||||||||||||||||||||||||||||||||||||||||||||||||||||||||||||||||||||||||||||||||||||||||||||||||||||||||||||||||||||…
284	Query_284	2244|BV1_2000719|3017|3304|-	288	1	gnl|BL_ORD_ID|564	tmpTY2482_00565 | Escherichia coli O104:H4 str. TY-2482 autoinducer 2-degrading protein lsrG (291 nt)	564	291	1	532.955	288	4.54923e-152	1	288	1	288	1	1	288	288	0	288	ATGCACGTCACACTGGTTGAAATTAACGTTCATGAAGACAAGGTTGACGAATTTATCGAAGTTTTTCGCCAGAACCACCTGGGCTCTGTACAGGAAGAAGGTAATTTGCGCTTCGATGTCTTACAGGACCCGGAAGTGAATTCGCGCTTTTATATTTACGAAGCCTATAAAGATGAAGACGCAGTGGCATTCCATAAAACCACGCCTCACTACAAAACCTGTGTCGCGAAACTGGAATCTTTAATGACCGGGCCGCGTAAAAAACGTCTGTTCAATGGGTTGATGCCG	ATGCACGTCACACTGGTTGAAATTAACGTTCATGAAGACAAGGTTGACGAATTTATCGAAGTTTTTCGCCAGAACCACCTGGGCTCTGTACAGGAAGAAGGTAATTTGCGCTTCGATGTCTTACAGGACCCGGAAGTGAATTCGCGCTTTTATATTTACGAAGCCTATAAAGATGAAGACGCAGTGGCATTCCATAAAACCACGCCTCACTACAAAACCTGTGTCGCGAAACTGGAATCTTTAATGACCGGGCCGCGTAAAAAACGTCTGTTCAATGGGTTGATGCCG	||||||||||||||||||||||||||||||||||||||||||||||||||||||||||||||||||||||||||||||||||||||||||||||||||||||||||||||||||||||||||||||||||||||||||||||||||||||||||||||||||||||||||||||||||||||||||||||||||||||||||||||||||||||||||||||||||||||||||||||||||||||||||||||||||||||||||||||||||||||||||||||||
285	Query_285	41191|BV1_2000719|3331|4203|-	873	1	gnl|BL_ORD_ID|563	tmpTY2482_00564 | Escherichia coli O104:H4 str. TY-2482 hypothetical protein (876 nt)	563	876	1	1602.17	867	0	1	873	1	873	1	1	872	872	2	874	ATGGCAGATTTAGACGATATTAAAGATGGTAAAGATTTTCGTACCGATCAACCGCAACAAAATATCCCTTTTATCCTGAAAGGTTGCGGTGCGCTGGATTGGGGAATGCAGTCACGCTTATCGCGGATATTTAATCCGAAAACGGGTAAAACCGTGATGCTGGCCTTTGACCATGGTTATTTTCAGGGGCCGACTACCGGACTTGAACGCATTGATATAAATATCGCCCCGCTGTTTGAACATGCCGATGTATTAATGTGTACGCGCGGCATTTTGCGCAGCGTAGTTCCCCCCGGCGACCAATAAGCCGGTGGTACTGCGGGCGTCAGGTGCGAACTCTATTCTGGCGGAATTAAGTAATGAAGCCGTGGCGTTATCGATGGATGATGCCGTGCGCCT…	ATGGCAGATTTAGACGATATTAAAGATGGTAAAGATTTTCGTACCGATCAACCGCAACAAAATATCCCTTTTATCCTGAAAGGTTGCGGTGCGCTGGATTGGGGAATGCAGTCACGCTTATCGCGGATATTTAATCCGAAAACGGGTAAAACCGTGATGCTGGCCTTTGACCATGGTTATTTTCAGGGGCCGACTACCGGACTTGAACGCATTGATATAAATATCGCCCCGCTGTTTGAACATGCCGATGTATTAATGTGTACGCGCGGCATTTTGCGCAGCGTAGTTCCCCC-GGCGACCAATAAGCCGGTGGTACTGCGGGCGTCAGGTGCGAACTCTATTCTGGCGGAATTAAGTAATGAAGCCGTGGCGTTATCGATGGATGATGCCGTGCGCCT…	||||||||||||||||||||||||||||||||||||||||||||||||||||||||||||||||||||||||||||||||||||||||||||||||||||||||||||||||||||||||||||||||||||||||||||||||||||||||||||||||||||||||||||||||||||||||||||||||||||||||||||||||||||||||||||||||||||||||||||||||||||||||||||||||||||||||||||||||||||||||||||||||||||| |||||||||||||||||||||||||||||||||||||||||||||||||||||||||||||||||||||||||||||||||||||||||||||||||||||||||…
286	Query_286	103140|BV1_2000719|4543|5029|-	487	1	gnl|BL_ORD_ID|562	tmpTY2482_00563 | Escherichia coli O104:H4 str. TY-2482 autoinducer 2-binding protein lsrB (1023 nt)	562	1023	1	848.732	459	0	1	487	229	710	1	1	479	479	7	488	ATTAATAACTTCGTCAATCAAGGTTATAACGCCATTATCGTTTTCTGCGGTTTCGCCTGATGGCTTGTGTCCGGCACTGAAACGCGCCATGCAACGTGGTGTGAGAGTGCTGACCTGGGACTCTGATACTAAACCGGAGTGCCGCTCTTACTACATTAATCAGGGAACGCCCGCCCAGTTGGGAGGTATATTGGTGGATATGGCGGCGCGTCAGGTGAATAAAGACAAAGCCAAAGTCGCGTTTTTCTACTCAAGCCCCACCGTTACGGACCAAAACCAGTGGGTGAAAGAAGCGAAAGCGAAAATCGCCAAAGAGCATCCTGGCTGGGAAATTGTCACTACGCAGTTTGGCTATAACGATGCCACTAAATCATTACAAACCGCAGAAGGAATATTAAA…	ATTAATAACTTCGTCAATCAAGGTTATAACGCCATTATCG-TTTCTGCGGTTTCGCCTGATGGCTTGTGTCCGGCACTGAAACGCGCCATGCAACGTGGTGTGAGAGTGCTGACCTGGGACTCTGATACTAAACCGGAGTGCCGCTCTTACTACATTAATCAGGGAACGCCCGCCCAGTTGGGAGGTATATTGGTGGATATGGCGGCGCGTCAGGTGAATAAAGACAAAGCCAAAGTCGCGTTTTTCTACTCAAGCCCCACCGTTACGGACCAAAACCAGTGGGTGAAAGAAGCGAAAGCGAAAATCGCCAAAGAGCATCCTGGCTGGGAAATTGTCACTACGCAGTTTGGCTATAACGATGCCACTAAATCATTACAAACCGCAGAAGGAATATTAAA…	|||||||||||||||||||||||||||||||||||||||| ||||||||||||||||||||||||||||||||||||||||||||||||||||||||||||||||||||||||||||||||||||||||||||||||||||||||||||||||||||||||||||||||||||||||||||||||||||||||||||||||||||||||||||||||||||||||||||||||||||||||||||||||||||||||||||||||||||||||||||||||||||||||||||||||||||||||||||||||||||||||||||||||||||||||||||||||||||||||||||||||||||||||||||||||||||||||||||||||||||||…
287	Query_287	1034|BV1_2000718|1|3160|-	3160	1	gnl|BL_ORD_ID|4009	tmpTY2482_04010 | Escherichia coli O104:H4 str. TY-2482 DNA polymerase III subunit alpha (3483 nt)	4009	3483	1	5818.07	3150	0	1	3160	1	3159	1	1	3158	3158	3	3161	ATGTCTGAACCACGTTTCGTACACCTGCGGGTGCACAGCGACTACTCGATGATCGATGGCCTGGCCAAAACCGCACCGCTGGTAAAAAAGGCGGCGGCGTTGGGTATGCCAGCACTGGCGATCACCGATTTCACCAACCTTTGCGGTCTGGTGAAGTTCTACGGAGCGGGACATGGCGCAGGGATTAAGCCTATCGTCGGGGCAGATTTTAACGTCCAGTGCGACCTGCTGGGTGATGAGTTAACCCACCTGACGGTACTGGCGGCGAACAATACCGGCTATCAGAATCTGACGTTGCTGATCTCAAAAGCGTATCAGCGCGGGTACGGTGCCGCCGGGCCGATCATCGATCGCGACTGGCTTATCGAATTAAACGAAGGGTTGATCCTTCTTTCCGGC…	ATGTCTGAACCACGTTTCGTACACCTGCGGGTGCACAGCGACTACTCGATGATCGATGGCCTGGCCAAAACCGCACCGCTGGTAAAAAAGGCGGCGGCGTTGGGTATGCCAGCACTGGCGATCACCGATTTCACCAACCTTTGCGGTCTGGTGAAGTTCTACGGAGCGGGACATGGCGCAGGGATTAAGCCTATCGTCGGGGCAGATTTTAACGTCCAGTGCGACCTGCTGGGTGATGAGTTAACCCACCTGACGGTACTGGCGGCGAACAATACCGGCTATCAGAATCTGACGTTGCTGATCTCAAAAGCGTATCAGCGCGGGTACGGTGCCGCCGGGCCGATCATCGATCGCGACTGGCTTATCGAATTAAACGAAGGGTTGATCCTTCTTTCCGGC…	|||||||||||||||||||||||||||||||||||||||||||||||||||||||||||||||||||||||||||||||||||||||||||||||||||||||||||||||||||||||||||||||||||||||||||||||||||||||||||||||||||||||||||||||||||||||||||||||||||||||||||||||||||||||||||||||||||||||||||||||||||||||||||||||||||||||||||||||||||||||||||||||||||||||||||||||||||||||||||||||||||||||||||||||||||||||||||||||||||||||||||||||||||||||||||||||||||||||||||||||…
288	Query_288	62393|BV1_2000718|3200|3793|-	594	1	gnl|BL_ORD_ID|4008	tmpTY2482_04009 | Escherichia coli O104:H4 str. TY-2482 ribonuclease HII (597 nt)	4008	597	1	1098.03	594	0	1	594	1	594	1	1	594	594	0	594	ATGATCGAATTTGTTTATCCGCACACGCAGCTGGTTGCGGGTGTGGATGAAGTCGGACGCGGGCCGTTAGTTGGCGCGGTCGTCACCGCTGCGGTGATCCTTGACCCGGCGCGCCCGATTGCCGGGCTGAATGATTCCAAAAAGCTGAGCGAAAAACGCCGTCTGGCGCTCTATGAAGAGATCAAAGAGAAAGCGTTGAGCTGGAGTCTGGGCCGCGCGGAACCCCACGAAATCGACGAGCTGAACATTCTTCATGCGACCATGCTGGCGATGCAGCGTGCCGTCGCTGGGCTGCATATTGCGCCGGAATATGTGTTGATTGATGGTAACCGCTGCCCGAAATTACCGATGCCTGCGATGGCTGTGGTGAAAGGCGATAGCCGCGTACCGGAAATCAGT…	ATGATCGAATTTGTTTATCCGCACACGCAGCTGGTTGCGGGTGTGGATGAAGTCGGACGCGGGCCGTTAGTTGGCGCGGTCGTCACCGCTGCGGTGATCCTTGACCCGGCGCGCCCGATTGCCGGGCTGAATGATTCCAAAAAGCTGAGCGAAAAACGCCGTCTGGCGCTCTATGAAGAGATCAAAGAGAAAGCGTTGAGCTGGAGTCTGGGCCGCGCGGAACCCCACGAAATCGACGAGCTGAACATTCTTCATGCGACCATGCTGGCGATGCAGCGTGCCGTCGCTGGGCTGCATATTGCGCCGGAATATGTGTTGATTGATGGTAACCGCTGCCCGAAATTACCGATGCCTGCGATGGCTGTGGTGAAAGGCGATAGCCGCGTACCGGAAATCAGT…	|||||||||||||||||||||||||||||||||||||||||||||||||||||||||||||||||||||||||||||||||||||||||||||||||||||||||||||||||||||||||||||||||||||||||||||||||||||||||||||||||||||||||||||||||||||||||||||||||||||||||||||||||||||||||||||||||||||||||||||||||||||||||||||||||||||||||||||||||||||||||||||||||||||||||||||||||||||||||||||||||||||||||||||||||||||||||||||||||||||||||||||||||||||||||||||||||||||||||||||||…
289	Query_289	2207|BV1_2000718|3793|4879|-	1087	1	gnl|BL_ORD_ID|4007	tmpTY2482_04008 | Escherichia coli O104:H4 str. TY-2482 lipid-A-disaccharide synthase (1149 nt)	4007	1149	1	1989.96	1077	0	1	1087	61	1146	1	1	1085	1085	3	1088	CTGGGGGCCGGTTTAATCCGCGCTCTGAAAGAACGTGTGCCCAACGCCCGCTTTGTTGGTGTTGCCGGGCCACGAATGCAGGCTGAAGGCTGCGAAGCCTGGTACGAAATGGAAGAACTGGCGGTAATGGGCATTGTTGAAGGTGCTCGGTCGTCTGCGTCGCTTACTGCATATTCGTGCCGATCTGACAAAGCGTTTTGGCGAACTGAAGCCAGATGTTTTTGTTGGTATTGATGCGCCCGACTTCAATATTACTCTTGAAGGTAACCTCAAAAAGCAGGGTATCAAAACCATTCATTACGTCAGTCCATCCGTCTGGGCGTGGCGACAGAAACGCGTTTTCAAAATAGGCAGAGCCACCGATCTGGTGCTCGCATTTCTGCCTTTCGAAAAAGCGTT…	CTGGGGGCCGGTTTAATCCGCGCTCTGAAAGAACGTGTGCCCAACGCCCGCTTTGTTGGTGTTGCCGGGCCACGAATGCAGGCTGAAGGCTGCGAAGCCTGGTACGAAATGGAAGAACTGGCGGTAATGGGCATTGTTGAA-GTGCTCGGTCGTCTGCGTCGCTTACTGCATATTCGTGCCGATCTGACAAAGCGTTTTGGCGAACTGAAGCCAGATGTTTTTGTTGGTATTGATGCGCCCGACTTCAATATTACTCTTGAAGGTAACCTCAAAAAGCAGGGTATCAAAACCATTCATTACGTCAGTCCATCCGTCTGGGCGTGGCGACAGAAACGCGTTTTCAAAATAGGCAGAGCCACCGATCTGGTGCTCGCATTTCTGCCTTTCGAAAAAGCGTT…	||||||||||||||||||||||||||||||||||||||||||||||||||||||||||||||||||||||||||||||||||||||||||||||||||||||||||||||||||||||||||||||||||||||||||||| |||||||||||||||||||||||||||||||||||||||||||||||||||||||||||||||||||||||||||||||||||||||||||||||||||||||||||||||||||||||||||||||||||||||||||||||||||||||||||||||||||||||||||||||||||||||||||||||||||||||||||||||||||||||||||||||||||||||||||||||||||||||||||||||||…
290	Query_290	5753|BV1_2002855|2|268|+	267	1	gnl|BL_ORD_ID|3034	tmpTY2482_03035 | Escherichia coli O104:H4 str. TY-2482 UPF0758 protein yeeS (477 nt)	3034	477	1	300.278	162	4.62781e-82	1	165	165	1	1	-1	164	164	0	165	CTCCAGTCCCGCCATGTTCAGAATCAGCCATTCCCGTGCTGCACGGGTGGAGGTGAAGGCCACGCCGGGTTCATGAAGATGGCGGTCCAGGGTTTTCAGGGCCCGTTGAATGAGGCTGCGCTCGCCGGGCGTCATCTCTCCGGGCAGAAAGGAAAGCTGTTGCAT	CTCCAGTCCCGCCATGTTCAGAATCAGCCATTCCCGTGCCGCACGGGTGGAGGTGAAGGCCACGCCGGGTTCATGAAGATGGCGGTCCAGGGTTTTCAGGGCCCGTTGAATGAGGCTGCGCTCGCCGGGCGTCATCTCTCCGGGCAGAAAGGAAAGCTGTTGCAT	||||||||||||||||||||||||||||||||||||||| |||||||||||||||||||||||||||||||||||||||||||||||||||||||||||||||||||||||||||||||||||||||||||||||||||||||||||||||||||||||||||||
291	Query_291	36507|BV1_2002853|1|273|+	273	1	gnl|BL_ORD_ID|4333	tmpTY2482_04334 | Escherichia coli O104:H4 str. TY-2482 protein rhsD (4290 nt)	4333	4290	1	505.256	273	9.36012e-144	1	273	1135	1407	1	1	273	273	0	273	AACCCGGCAGGGTTAAGCTACCGCTATCTTTATGAGCAGGACCGCATCACCGTCACCGACAGCCTGAACCGGCGTGAGGTGCTGCATACAGAGGGCGGGGCCGGGCTGAAACGGGTGGTGAAAAAAGAACTGGCGGACGGCAGCGTCACGCGCAGCGGGTATGACGCGGCAGGAAGGCTCACGGCGCAGACGGACGCGTCGGGACGGCGGACAGAGTACGGTCTGAATGTGGTGTCCGGCGATATCACGGACATCACCACACCGGACGGGCGG	AACCCGGCAGGGTTAAGCTACCGCTATCTTTATGAGCAGGACCGCATCACCGTCACCGACAGCCTGAACCGGCGTGAGGTGCTGCATACAGAGGGCGGGGCCGGGCTGAAACGGGTGGTGAAAAAAGAACTGGCGGACGGCAGCGTCACGCGCAGCGGGTATGACGCGGCAGGAAGGCTCACGGCGCAGACGGACGCGTCGGGACGGCGGACAGAGTACGGTCTGAATGTGGTGTCCGGCGATATCACGGACATCACCACACCGGACGGGCGG	|||||||||||||||||||||||||||||||||||||||||||||||||||||||||||||||||||||||||||||||||||||||||||||||||||||||||||||||||||||||||||||||||||||||||||||||||||||||||||||||||||||||||||||||||||||||||||||||||||||||||||||||||||||||||||||||||||||||||||||||||||||||||||||||||||||||||||||||||
292	Query_292	6625|BV1_2002851|3|234|+	232	1	gnl|BL_ORD_ID|311	tmpTY2482_00312 | Escherichia coli O104:H4 str. TY-2482 portal protein (1593 nt)	311	1593	1	422.156	228	8.11943e-119	1	232	1264	1494	1	1	231	231	1	232	ATTCGTCCGCCACGGGCACGTTTTGATTTTTATCAGGCGCGATCAGCCTGGTCACGGGCTGAGTGGATTGGAGCCGGAAGAATGGCCATTGACGGGCTCAAGGAGGTTCAGGAATCAGTGATGCGCATTGAGGCCGGACTGAGCACGTATGAGAAAGAGCTGGGCGCTGATGGGCGAGGATTATCAGGACATTTTCCGCCAGCAGGTCAGGGAATCTGCAGAGCGGGAAAAA	ATTCGTCCGCCACGGGCACGTTTTGATTTTTATCAGGCGCGATCAGCCTGGTCACGGGCTGAGTGGATTGGAGCCGGAAGAATGGCCATTGACGGGCTCAAGGAGGTTCAGGAATCAGTGATGCGCATTGAGGCCGGACTGAGCACGTATGAGAAAGAGCTGG-CGCTGATGGGCGAGGATTATCAGGACATTTTCCGCCAGCAGGTCAGGGAATCTGCAGAGCGGGAAAAA	||||||||||||||||||||||||||||||||||||||||||||||||||||||||||||||||||||||||||||||||||||||||||||||||||||||||||||||||||||||||||||||||||||||||||||||||||||||||||||||||||| ||||||||||||||||||||||||||||||||||||||||||||||||||||||||||||||||||||
293	Query_293	35184|BV1_2002069|18|593|-	576	1	gnl|BL_ORD_ID|2247	tmpTY2482_02248 | Escherichia coli O104:H4 str. TY-2482 hypothetical protein (624 nt)	2247	624	1	989.078	535	0	37	571	1	535	1	1	535	535	0	535	ATGCGTACACAAATTGACTATCTGGCGGATAAATACTGTTTTACAGAACGGAACGAATCGCCCCGTCTTCGCCAGCAGTGGCAGGATGTTCTGGAGGAGTGCCGGCAGACAGAGGCCGGGCCAGAAGAACGGCTGCGTATTGCACTGCTGAATGTGGATTACGTCACCAGTTTTGAACTGCCTTTTCGCTTGTTGCTTACCCGTACACCACAACTGATTGCTGCGCTGCGTGAAGAATGGGGAATCAGCCAGAAAAATGTGGTGTTTAACGATAAACGGTTTGGCTGCGTGTACAGCCTGAAGGCCAGCCTTTCTGGTGTGCCGGATACATTCCGGTATCATCTGTCTCATCGTATTCGTCGCGTGGTTGGGAATGAAAACACATCATTGCCATATCAG…	ATGCGTACACAAATTGACTATCTGGCGGATAAATACTGTTTTACAGAACGGAACGAATCGCCCCGTCTTCGCCAGCAGTGGCAGGATGTTCTGGAGGAGTGCCGGCAGACAGAGGCCGGGCCAGAAGAACGGCTGCGTATTGCACTGCTGAATGTGGATTACGTCACCAGTTTTGAACTGCCTTTTCGCTTGTTGCTTACCCGTACACCACAACTGATTGCTGCGCTGCGTGAAGAATGGGGAATCAGCCAGAAAAATGTGGTGTTTAACGATAAACGGTTTGGCTGCGTGTACAGCCTGAAGGCCAGCCTTTCTGGTGTGCCGGATACATTCCGGTATCATCTGTCTCATCGTATTCGTCGCGTGGTTGGGAATGAAAACACATCATTGCCATATCAG…	|||||||||||||||||||||||||||||||||||||||||||||||||||||||||||||||||||||||||||||||||||||||||||||||||||||||||||||||||||||||||||||||||||||||||||||||||||||||||||||||||||||||||||||||||||||||||||||||||||||||||||||||||||||||||||||||||||||||||||||||||||||||||||||||||||||||||||||||||||||||||||||||||||||||||||||||||||||||||||||||||||||||||||||||||||||||||||||||||||||||||||||||||||||||||||||||||||||||||||||||…
294	Query_294	33148|BV1_2002069|869|1339|-	471	1	gnl|BL_ORD_ID|2249	tmpTY2482_02250 | Escherichia coli O104:H4 str. TY-2482 hypothetical protein (420 nt)	2249	420	1	765.633	414	0	55	471	1	417	1	1	416	416	0	417	TTGCAGAATGAACGGTATAAAAACGGGGCTGGGATCACGCCGGGTGAGCACATTATCAGTGCCAATTCTGCGCTCAGCAGAAATATCCGGCATTGTTTCTGTCTTTCCTGTCGTGGCCGGTTGATTTTGCAGACAGATGCTCAGGGGGCGTGGTTTGAGCACGATTTACATGCCCTGAGCGCGCAACAGAAGGCGGCCTGCGTGGTGCTGAATCCGGAAAAATCCCATCCTTACATTGATGATATGGCGATGTTTTTATCGCCATTACCTGTCGTGCTGGAGTGGCATTGTGTGATGTGCGGGCAGCATTTTTCCGGGAAAAAGTTCTGTGAAGCCTGTGGCACGGGGATTTATTGCAGAGCGGCATGTACGAAGTATGTTTACAGATACCAGCCAGAT…	TTGCAGAATGAACGGTATAAAAACGGGGCTGGGATCACGCCGGGTGAGCACATTATCAGTGCCGATTCTGCGCTCAGCAGAAATATCCGGCATTGTTTCTGTCTTTCCTGTCGTGGCCGGTTGATTTTGCAGACAGATGCTCAGGGGGCGTGGTTTGAGCACGATTTACATGCCCTGAGCGCGCAACAGAAGGCGGCCTGCGTGGTGCTGAATCCGGAAAAATCCCATCCTTACATTGATGATATGGCGATGTTTTTATCGCCATTACCTGTCGTGCTGGAGTGGCATTGTGTGATGTGCGGGCAGCATTTTTCCGGGAAAAAGTTCTGTGAAGCCTGTGGCACGGGGATTTATTGCAGAGCGGCATGTACGAAGTATGTTTACAGATACCAGCCAGAT…	||||||||||||||||||||||||||||||||||||||||||||||||||||||||||||||| |||||||||||||||||||||||||||||||||||||||||||||||||||||||||||||||||||||||||||||||||||||||||||||||||||||||||||||||||||||||||||||||||||||||||||||||||||||||||||||||||||||||||||||||||||||||||||||||||||||||||||||||||||||||||||||||||||||||||||||||||||||||||||||||||||||||||||||||||||||||||||||||||||||||||||||||||||||||||||||||||||||||||||||||…
295	Query_295	72984|BV1_2002069|1624|2473|+	850	1	gnl|BL_ORD_ID|3746	tmpTY2482_03747 | Escherichia coli O104:H4 str. TY-2482 hypothetical protein (570 nt)	3746	570	1	987.231	534	0	296	850	570	16	1	-1	549	549	2	556	TCAACTCCGGCTACAGCCAAAATTGCGCTCACCGGTGCAGTGAGCTTTGGTATGCTCCTTCGCCAGATAGTCAGCACGTTCCAGCACCTGCTGAAAGCCGGTGTCATCATTACGCGCCAGCCACACCGCCGGCCAGGCCGGAAAATGCACCAGCGTGGCATGGCACCCGACATCCACTCCCAGGGCACTGCACCACGCCTGTTTAATCATCCCGGCCAGTGA-TCCCGGAACACGGTAATCACCGGCACGACACCAGGTATCCCGGTTAACCAGCAGCATCAGGTGATAGTGTTTTTTACCTTTGCACTCCCCAAACTCCCGGGCCCAGACGTAATGCAGGGTTGTGGGATGCACGCGTTTACCTTCCCGATGCTTACGTTTCTGGTAAGCGTCGATTC…	TCAACTCCGGCTACAGCCAAAATTGCGCTCACCGGTGCAGTGAGCTTTGGTATGCTCCTTCGCCAGATAGTCAGCACGTTCCAGCACCTGCTGAAAGCCGGTGTCATCATTACGCGCCAGCCACACCGCCGGCCAGGCCGGAAAATGCACCAGCGTGGCATGGCACCCGACATCCACTCCCAGGGCACTGCACCACGCCTGTTTAATCATCCCGGCCAGAGACTCC-GGAGCGCGGTAATCACCGGCACGACACCAGGTATCCCGGTTGACCAGCAGCATCAGGTGATAGTGTTTTTTACCTTTGCACTCCCCAAACTCCCGGGCCCAGACGTAATGCAGGGTTGTGGGATGCACGCGTTTACCTTCCCGATGCTTACGTTTCTGGTAAGCGTCGATTC…	||||||||||||||||||||||||||||||||||||||||||||||||||||||||||||||||||||||||||||||||||||||||||||||||||||||||||||||||||||||||||||||||||||||||||||||||||||||||||||||||||||||||||||||||||||||||||||||||||||||||||||||||||||||||||| || ||| ||| | ||||||||||||||||||||||||||||||||||| ||||||||||||||||||||||||||||||||||||||||||||||||||||||||||||||||||||||||||||||||||||||||||||||||||||||||||||||||||||||||||||||||||…
296	Query_296	32917|BV1_2002069|1278|1661|-	384	1	gnl|BL_ORD_ID|2250	tmpTY2482_02251 | Escherichia coli O104:H4 str. TY-2482 hypothetical protein (384 nt)	2250	384	1	704.694	381	0	4	384	1	381	1	1	381	381	0	381	ATGTACGCAAAATCCTTTCTCGCACTTGATGGCAACGGACGTCTGACCGGTGCCCGTACCGCACAGACAGCGCCATACGATCGTTACACCTGCCACCTCTGTGGCAGTGCTCTCAGATACCACCCGCAATACGACACTGAACGTCCCTGGTTTGAACACACTGACGACGGGCTGACTGAGCATGGTCATGAGTGCCCTTATGTCAGACCGGAGCGCAGAGAAATACTGTTGATTAAACGCTTACGGCAATTCGTACCGGACGCCTTACCCGTAGTGCGTAAAGCCAGCTGGCACTGCAGACAATGTCACCACGATTATTATGGGGAGCAGTACTGCACACACTGTCATACAGGGCGCTTCAGTGAGGAGGTGGTTGCAGAA	ATGTACGCAAAATCCTTTCTCGCACTTGATGGCAACGGACGTCTGACCGGTGCCCGTACCGCACAGACAGCGCCATACGATCGTTACACCTGCCACCTCTGTGGCAGTGCTCTCAGATACCACCCGCAATACGACACTGAACGTCCCTGGTTTGAACACACTGACGACGGGCTGACTGAGCATGGTCATGAGTGCCCTTATGTCAGACCGGAGCGCAGAGAAATACTGTTGATTAAACGCTTACGGCAATTCGTACCGGACGCCTTACCCGTAGTGCGTAAAGCCAGCTGGCACTGCAGACAATGTCACCACGATTATTATGGGGAGCAGTACTGCACACACTGTCATACAGGGCGCTTCAGTGAGGAGGTGGTTGCAGAA	|||||||||||||||||||||||||||||||||||||||||||||||||||||||||||||||||||||||||||||||||||||||||||||||||||||||||||||||||||||||||||||||||||||||||||||||||||||||||||||||||||||||||||||||||||||||||||||||||||||||||||||||||||||||||||||||||||||||||||||||||||||||||||||||||||||||||||||||||||||||||||||||||||||||||||||||||||||||||||||||||||||||||||||||||||||||||||||||||||||||||||||||||||||||||||||
297	Query_297	11995|BV1_2000711|22|1677|+	1656	1	gnl|BL_ORD_ID|4042	tmpTY2482_04043 | Escherichia coli O104:H4 str. TY-2482 type VI secretion protein IcmF (3525 nt)	4042	3525	1	3033.32	1642	0	1	1656	1765	3416	1	1	1652	1652	4	1656	GACAAAAGCGGACGTAACAATCAGGTGGTGAAGCAGTATATGGCAAAACGCTGGAGCGAAAAATTCCACGGCCAGCGCGATATCCAGGCACAACTGATGTCCCATCTTGACTACGCGCTGGCTCATACTGACTGGCATGCAGAGCGTCAGGCGGGCGACGGTGACGCCATCAGCCGCTGGACGCCATATGACAAGCCCGTGGTATCAGCACAGAAAGAACTGAGCAAAACTGCCTGTCTACCAGCGGGTTTACCAGAGCCTGAAAACGCGGGCGCTGGGCGTTCTTCCTGCCGACCTCAATCTGCGTGACCAGGTAGGGCCAACCTTTGACCAGGTGTTTACATCTGCCGATGACAACAAACTGGTTGTTCCACAGTTTCTTACCCGTTACGGCCTGCA…	GACAAAAGCGGACGTAACAATCAGGTGGTGAAGCAGTATATGGCAAAACGCTGGAGCGAAAAATTCCACGGCCAGCGCGATATCCAGGCACAACTGATGTCCCATCTTGACTACGCGCTGGCTCATACTGACTGGCATGCAGAGCGTCAGGCGGGCGACGGTGACGCCATCAGCCGCTGGACGCCATATGACAAGCCCGTGGTATCAGCACAGAAAGAACTGAGC-AAACTGCCTGTCTACCAGCGGGTTTACCAGAGCCTGAAAACGCGGGCGCTGGGCGTTCTTCCTGCCGACCTCAATCTGCGTGACCAGGTAGGGCCAACCTTTGACCAGGTGTTTACATCTGCCGATGACAACAAACTGGTTGTTCCACAGTTTCTTACCCGTTACGGCCTGCA…	||||||||||||||||||||||||||||||||||||||||||||||||||||||||||||||||||||||||||||||||||||||||||||||||||||||||||||||||||||||||||||||||||||||||||||||||||||||||||||||||||||||||||||||||||||||||||||||||||||||||||||||||||||||||||||||||| |||||||||||||||||||||||||||||||||||||||||||||||||||||||||||||||||||||||||||||||||||||||||||||||||||||||||||||||||||||||||||||||||||||||||||||||||||||||||||||||||||||||||||||…
298	Query_298	36233|BV1_2000711|1707|2153|+	447	1	gnl|BL_ORD_ID|4041	tmpTY2482_04042 | Escherichia coli O104:H4 str. TY-2482 hypothetical protein (1353 nt)	4041	1353	1	660.374	357	0	91	447	1	357	1	1	357	357	0	357	ATGAATAGTAACGTACTGACACAAACTATCGTTACCGGCAGTGACCCGCGCGGGCTGCCGGAATTCAGCGCCATCCGCGAGGAAATAAACAAAGCCAGCCACCCGTCACAGCCTGAGCTGAACTGGAAACTGGTGGAGTCGCTGGCGCTGGCGATTTTTAAAGCCAACGGTGTGGATTTACACACCGCCACCTACTATACGCTTGCCCGGACACGGACACAGGGACTGGCGGGATTCTGCGAAGGTGCGGAACTGCTGGCGGCAATGGTAAGCCACGACTGGGATAAGTTCTGGCCGCAGGGCGGCCCGGCGCGTACTGAAATGCTGGACTGGTTTAACTCCCGAACCGGCAATATT	ATGAATAGTAACGTACTGACACAAACTATCGTTACCGGCAGTGACCCGCGCGGGCTGCCGGAATTCAGCGCCATCCGCGAGGAAATAAACAAAGCCAGCCACCCGTCACAGCCTGAGCTGAACTGGAAACTGGTGGAGTCGCTGGCGCTGGCGATTTTTAAAGCCAACGGTGTGGATTTACACACCGCCACCTACTATACGCTTGCCCGGACACGGACACAGGGACTGGCGGGATTCTGCGAAGGTGCGGAACTGCTGGCGGCAATGGTAAGCCACGACTGGGATAAGTTCTGGCCGCAGGGCGGCCCGGCGCGTACTGAAATGCTGGACTGGTTTAACTCCCGAACCGGCAATATT	|||||||||||||||||||||||||||||||||||||||||||||||||||||||||||||||||||||||||||||||||||||||||||||||||||||||||||||||||||||||||||||||||||||||||||||||||||||||||||||||||||||||||||||||||||||||||||||||||||||||||||||||||||||||||||||||||||||||||||||||||||||||||||||||||||||||||||||||||||||||||||||||||||||||||||||||||||||||||||||||||||||||||||||||||||||||||||||||||||||
299	Query_299	79119|BV1_2002850|2|303|+	302	1	gnl|BL_ORD_ID|643	tmpTY2482_00644 | Escherichia coli O104:H4 str. TY-2482 lysozyme (534 nt)	643	534	1	294.738	159	2.45945e-80	140	302	1	162	1	1	162	162	1	163	ATGAGCAGGAAATTCCGCTATGGTTTATCAGCGGTCGTTCTGGCGCTGATTGCTGCGGGCGCTTCTGCGCCTGAAATCCTCGACCAGTTTCTTGACGAAAAAAGAAGGTAACCACACCACGGCATACCGTGATGGTGCGGGTATCTGGACTATCTGCCGCGGT	ATGAGCAGGAAATTCCGCTATGGTTTATCAGCGGTCGTTCTGGCGCTGATTGCTGCGGGCGCTTCTGCGCCTGAAATCCTCGACCAGTTTCTTGACG-AAAAAGAAGGTAACCACACCACGGCATACCGTGATGGTGCGGGTATCTGGACTATCTGCCGCGGT	||||||||||||||||||||||||||||||||||||||||||||||||||||||||||||||||||||||||||||||||||||||||||||||||| |||||||||||||||||||||||||||||||||||||||||||||||||||||||||||||||||
300	Query_300	24195|BV1_2000710|22|322|-	301	1	gnl|BL_ORD_ID|3815	tmpTY2482_03816 | Escherichia coli O104:H4 str. TY-2482 purine nucleoside phosphorylase deoD-type (720 nt)	3815	720	1	484.943	262	1.35489e-137	1	301	1	297	1	1	291	291	10	304	ATGGCTACCCCACACATTAATGCAGAAATGGGCGATTTCGCTGACGTAGTTTTGATGCCAGGCGACCCGCTGCGTGCAAAGTATATTGCTGAAACTTTCCTTGAAGATGCCCCGTGAAGTGAACAACGTTCGCGGTATGCTGGGCTTCACCGGTACTTATAAAGGCCGCAAAATTTCCGTAATGGGTCACGGTATGGGTATCCCGTCCTGCTCCATCTACACCAAAGAACTGATCACCGATTTCGNCGTGAAGAAANTTATCCGACGTGG-T-CCTGAGTGCGAGGCAGTTCGTGC-GCACGTA	ATGGCTACCCCACACATTAATGCAGAAATGGGCGATTTCGCTGACGTAGTTTTGATGCCAGGCGACCCGCTGCGTGCAAAGTATATTGCTGAAACTTTCCTTGAAGATGCCC-GTGAAGTGAACAACGTTCGCGGTATGCTGGGCTTCACCGGTACTTATAAAGGCCGCAAAATTTCCGTAATGGGTCACGGTATGGGTATCCCGTCCTGCTCCATCTACACCAAAGAACTGATCACCGATTTCGGCGTGAAGAAAATTATCCG-CGTGGGTTCCTGTG-GCG---CAGTTC-TGCCGCACGTA	|||||||||||||||||||||||||||||||||||||||||||||||||||||||||||||||||||||||||||||||||||||||||||||||||||||||||||||||| |||||||||||||||||||||||||||||||||||||||||||||||||||||||||||||||||||||||||||||||||||||||||||||||||||||||||||||||||||||||||||||||||||| |||||||||| ||||||| ||||| | |||| | ||| |||||| ||| |||||||
301	Query_301	952|BV1_2000710|404|1626|-	1223	1	gnl|BL_ORD_ID|3814	tmpTY2482_03815 | Escherichia coli O104:H4 str. TY-2482 phosphopentomutase (1224 nt)	3814	1224	1	2246.65	1216	0	1	1223	1	1221	1	1	1221	1221	2	1223	ATGAAACGTGCATTTATTATGGTGCTGGACTCATTCGGCATCGGCGCTACAGAAGATGCAGAACGCTTTGGTGACGTCGGGGCTGACACCCTGGGTCATATCGCAGAAGCTTGTGCCAAAGGCGAAGCTGATAACGGTCGTAAAGGCCCGCTCAATCTGCCAAATCTGACCCGTCTGGGGCTGGCGAAAGCACACGAAGGTTCTACCGGTTTCATTCCGGCGGGAATGGACGGCAACGCTGAAGTTATCGGCGCGTACGCATGGGCGCACGAAATGTCATCCGGTAAAGATACCCCGTCTGGTCACTGGGAAATCGCCGGTGTCCCGGTTCTGTTTGAGTGGGGATATTTCTCCGATCACGAAAACAGCTTCCCGCAAAGAGCTGCTGGATAAACTGGT…	ATGAAACGTGCATTTATTATGGTGCTGGACTCATTCGGCATCGGCGCTACAGAAGATGCAGAACGCTTTGGTGACGTCGGGGCTGACACCCTGGGTCATATCGCAGAAGCTTGTGCCAAAGGCGAAGCTGATAACGGTCGTAAAGGCCCGCTCAATCTGCCAAATCTGACCCGTCTGGGGCTGGCGAAAGCACACGAAGGTTCTACCGGTTTCATTCCGGCGGGAATGGACGGCAACGCTGAAGTTATCGGCGCGTACGCATGGGCGCACGAAATGTCATCCGGTAAAGATACCCCGTCTGGTCACTGGGAAATCGCCGGTGTCCCGGTTCTGTTTGAGTGGGGATATTTCTCCGATCACGAAAACAGCTTCCCGC-AAGAGCTGCTGGATAAACTGGT…	|||||||||||||||||||||||||||||||||||||||||||||||||||||||||||||||||||||||||||||||||||||||||||||||||||||||||||||||||||||||||||||||||||||||||||||||||||||||||||||||||||||||||||||||||||||||||||||||||||||||||||||||||||||||||||||||||||||||||||||||||||||||||||||||||||||||||||||||||||||||||||||||||||||||||||||||||||||||||||||||||||||||||||||||||||||||||||||||||||||||||||||||||||||||| ||||||||||||||||||||||…
302	Query_302	4382|BV1_2000710|1681|3000|-	1320	1	gnl|BL_ORD_ID|3813	tmpTY2482_03814 | Escherichia coli O104:H4 str. TY-2482 thymidine phosphorylase (1374 nt)	3813	1374	1	2427.62	1314	0	1	1320	52	1371	1	1	1319	1319	2	1321	TTGTTTCTCGCACAAGAAATTATTCGTAAAAAACGTGATGGTCATGCGCTAAGCGATGAAGAAATTCGTTTCTTTATCAACGGTATTCGCGACAACACTATCTCCGAAGGGCAGATTGCCGCCCTCGCGATGACCATTTTCTTCCACGATATGACAATGCCTGAGCGTGTCTCGCTGACCATGGCGATGCGAGATTCAGGAACCGTTCTCGACTGGAAAAGCCTGCATCTGAATGGCCCGATTGTTGATAAACACTCCACCGGCGGCGTCGGCGATGTGACTTCGCTGATGTTGGGGCCGATGGTCGCAGCCTGCGGCGGCTATATTCCGATGATCTCCGGTCGCGGCCTCGGTCATACTGGCGGTACGCTCGACAAACTGGAATCCATCCCTGGCTTC…	TTGTTTCTCGCACAAGAAATTATTCGTAAAAAACGTGATGGTCATGCGCTAAGCGATGAAGAAATTCGTTTCTTTATCAACGGTATTCGCGACAACACTATCTCCGAAGGGCAGATTGCCGCCCTCGCGATGACCATTTTCTTCCACGATATGACAATGCCTGAGCGTGTCTCGCTGACCATGGCGATGCGAGATTCAGGAACCGTTCTCGACTGGAAAAGCCTGCATCTGAATGGCCCGATTGTTGATAAACACTCCACCGGCGGCGTCGGCGATGTGACTTCGCTGATGTTGGGGCCGATGGTCGCAGCCTGCGGCGGCTATATTCCGATGATCTCCGGTCGCGGCCTCGGTCATACTGGCGGTACGCTCGACAAACTGGAATCCATCCCTGGCTTC…	|||||||||||||||||||||||||||||||||||||||||||||||||||||||||||||||||||||||||||||||||||||||||||||||||||||||||||||||||||||||||||||||||||||||||||||||||||||||||||||||||||||||||||||||||||||||||||||||||||||||||||||||||||||||||||||||||||||||||||||||||||||||||||||||||||||||||||||||||||||||||||||||||||||||||||||||||||||||||||||||||||||||||||||||||||||||||||||||||||||||||||||||||||||||||||||||||||||||||||||||…
303	Query_303	955|BV1_2000710|3081|3857|-	777	1	gnl|BL_ORD_ID|3812	tmpTY2482_03813 | Escherichia coli O104:H4 str. TY-2482 deoxyribose-phosphate aldolase (780 nt)	3812	780	1	1435.97	777	0	1	777	1	777	1	1	777	777	0	777	ATGACTGATCTGAAAGCAAGCAGCCTGCGTGCACTGAAATTGATGGACCTGACCACCCTGAATGACGACGACACCGACGAGAAAGTGATCGCCCTGTGTCATCAGGCCAAAACTCCGGTCGGCAATACCGCCGCTATCTGTATCTATCCTCGCTTTATCCCAATTGCTCGCAAAACCCTGAAAGAGCAGGGCACCCCGGAAATCCGTATTGCTACGGTAACCAACTTCCCACACGGTAACGACGACATCGAAATCGCGCTGGCAGAAACCCGTGCGGCAATCGCCTACGGTGCCGATGAAGTTGACGTGGTGTTCCCGTACCGCGCGCTGATGGCGGGTAACGAGCAGGTTGGTTTTGACCTGGTGAAAGCCTGTAAAGAGGCTTGCGCTGCGGCTAAC…	ATGACTGATCTGAAAGCAAGCAGCCTGCGTGCACTGAAATTGATGGACCTGACCACCCTGAATGACGACGACACCGACGAGAAAGTGATCGCCCTGTGTCATCAGGCCAAAACTCCGGTCGGCAATACCGCCGCTATCTGTATCTATCCTCGCTTTATCCCAATTGCTCGCAAAACCCTGAAAGAGCAGGGCACCCCGGAAATCCGTATTGCTACGGTAACCAACTTCCCACACGGTAACGACGACATCGAAATCGCGCTGGCAGAAACCCGTGCGGCAATCGCCTACGGTGCCGATGAAGTTGACGTGGTGTTCCCGTACCGCGCGCTGATGGCGGGTAACGAGCAGGTTGGTTTTGACCTGGTGAAAGCCTGTAAAGAGGCTTGCGCTGCGGCTAAC…	|||||||||||||||||||||||||||||||||||||||||||||||||||||||||||||||||||||||||||||||||||||||||||||||||||||||||||||||||||||||||||||||||||||||||||||||||||||||||||||||||||||||||||||||||||||||||||||||||||||||||||||||||||||||||||||||||||||||||||||||||||||||||||||||||||||||||||||||||||||||||||||||||||||||||||||||||||||||||||||||||||||||||||||||||||||||||||||||||||||||||||||||||||||||||||||||||||||||||||||||…
304	Query_304	11434|BV1_2000710|4149|5656|+	1508	1	gnl|BL_ORD_ID|3811	tmpTY2482_03812 | Escherichia coli O104:H4 str. TY-2482 YjjI family glycine radical enzyme (1551 nt)	3811	1551	1	2758.17	1493	0	1	1508	36	1548	1	1	1507	1507	5	1513	TTGCCTGCAAATTGTCACCAG-CCAGTGCTTAGCCCGGAGCAGAAGCGCCATTTTCTGGCACTGGAAGCAGAAAACAATCTGCCTTACCCGGCGTTGCCTGCCGAAGCCCGCCGCGCGCTGGATGAGGGTGTAATCTGCGATATGTTTGAAGGTCATGCGCCGTACAAACCGCGCTATGTCTTACCCGATTACGCCCGTTTTCTGGCGAACGGTTCCGAATGGCTGGAGCTGGAAGGCGCGAAAGATCTTGATGACGCACTCTCTCTGCTGACCATTCTTTACCACCACGTACCGTCGGTCACATCGATGCCGGTCTACCTGGGGCAACTGGATGCGTTGTTGCAACCGTATG-TA-DA-TCTAACAC-AGACGAGATAGATATTCGAATAAAACGTTT…	TTGCCTGCAAATTGTCACCAGCCCAGTGCTTAGCCCGGAGCAGAAGCGCCATTTTCTGGCACTGGAAGCAGAAAACAATCTGCCTTACCCGGCGTTGCCTGCCGAAGCCCGCCGCGCGCTGGATGAGGGTGTAATCTGCGATATGTTTGAAGGTCATGCGCCGTACAAACCGCGCTATGTCTTACCCGATTACGCCCGTTTTCTGGCGAACGGTTCCGAATGGCTGGAGCTGGAAGGCGCGAAAGATCTTGATGACGCACTCTCTCTGCTGACCATTCTTTACCACCACGTACCGTCGGTCACATCGATGCCGGTCTACCTGGGGCAACTGGATGCGTTGTTGCAACCGTATGTTAGAATTCTAACACAAGACGAGATAGATATTCGAATAAAACGTTT…	||||||||||||||||||||| ||||||||||||||||||||||||||||||||||||||||||||||||||||||||||||||||||||||||||||||||||||||||||||||||||||||||||||||||||||||||||||||||||||||||||||||||||||||||||||||||||||||||||||||||||||||||||||||||||||||||||||||||||||||||||||||||||||||||||||||||||||||||||||||||||||||||||||||||||||||||||||||||||||||||||||||||||||||||||||||||||||||||||| || | |||||||| |||||||||||||||||||||||||||||||…
305	Query_305	35588|BV1_2000710|5631|6491|+	861	1	gnl|BL_ORD_ID|3810	tmpTY2482_03811 | Escherichia coli O104:H4 str. TY-2482 YjjW family glycine radical enzyme activase (864 nt)	3810	864	1	1591.09	861	0	1	861	1	861	1	1	861	861	0	861	ATGAACAGCAGATGCGCTTTAGTCAGTAAGATTATCCCCTTCTCCTGCGTTGACGGGCCAGGCAGTCGTCTGGCTCTGTTTTTGCAGGGCTGCAATCTGCGCTGCAAAAACTGTCACAATCCGTGGACGATGGGACGTTGCAATGATTGCGGGGAGTGCGTGCCACAGTGTCCGCATCAGGCGTTGCAGATTGTTGACGGCAAAGTGGCGTGGAACGCTGTAGTCTGCGAGCAGTGCGATACCTGCCTGAAGATGTGTCCGCAACATGCCACACCAATGGCGCAATCCATGAGCGTGGATGAGGTGCTTAGCCATATCCGCAAAGCGGTGCTGTTTATTGGAGGGATAACGGTAAGCGGCGGCGAAGCCACGACCCAGCTGCCGTTTGTGGTGGCGCTG…	ATGAACAGCAGATGCGCTTTAGTCAGTAAGATTATCCCCTTCTCCTGCGTTGACGGGCCAGGCAGTCGTCTGGCTCTGTTTTTGCAGGGCTGCAATCTGCGCTGCAAAAACTGTCACAATCCGTGGACGATGGGACGTTGCAATGATTGCGGGGAGTGCGTGCCACAGTGTCCGCATCAGGCGTTGCAGATTGTTGACGGCAAAGTGGCGTGGAACGCTGTAGTCTGCGAGCAGTGCGATACCTGCCTGAAGATGTGTCCGCAACATGCCACACCAATGGCGCAATCCATGAGCGTGGATGAGGTGCTTAGCCATATCCGCAAAGCGGTGCTGTTTATTGGAGGGATAACGGTAAGCGGCGGCGAAGCCACGACCCAGCTGCCGTTTGTGGTGGCGCTG…	|||||||||||||||||||||||||||||||||||||||||||||||||||||||||||||||||||||||||||||||||||||||||||||||||||||||||||||||||||||||||||||||||||||||||||||||||||||||||||||||||||||||||||||||||||||||||||||||||||||||||||||||||||||||||||||||||||||||||||||||||||||||||||||||||||||||||||||||||||||||||||||||||||||||||||||||||||||||||||||||||||||||||||||||||||||||||||||||||||||||||||||||||||||||||||||||||||||||||||||||…
306	Query_306	31276|BV1_2000710|6727|7114|-	388	1	gnl|BL_ORD_ID|3809	tmpTY2482_03810 | Escherichia coli O104:H4 str. TY-2482 TatD family hydrolase (783 nt)	3809	783	1	710.234	384	0	1	388	394	780	1	1	387	387	1	388	CTGCATTCACGGCGCACACACGACAAACTGGCAATGCATCTTAAACGCCACGATTTTGCCACGCACTGGCGTGGTTCATGGTTTTTCCGGCAGCCTGCAACAGGCCGAGCGGTTTGTGCAGCTGGGCTACAAAATCGGCGTAGGCGGTACTATCACCTATCCACGCGCCAGTAAAACCCGCGATGTCATCGCAAAATTACCGCTGGCATCGTTGTTGCTGGAAACCGACGCGCCGGATATGCCGCTCAACGGCTTTCAGGGGCAGGCTAACCGCCCGGAACAGGCCGCCCGTGTGTTTGCCGTGCTGTGCGAGTTACGCCCGGAACCCGCGGATGAGATTGCCGAAGTGTTGCTTAATAACACGTATGCGGTGTTTAACGTTCGTGGG	CTGCATTCACGGCGCACACACGACAAACTGGCAATGCATCTTAAACGCCACGA-TTTGCCACGCACTGGCGTGGTTCATGGTTTTTCCGGCAGCCTGCAACAGGCCGAGCGGTTTGTGCAGCTGGGCTACAAAATCGGCGTAGGCGGTACTATCACCTATCCACGCGCCAGTAAAACCCGCGATGTCATCGCAAAATTACCGCTGGCATCGTTGTTGCTGGAAACCGACGCGCCGGATATGCCGCTCAACGGCTTTCAGGGGCAGGCTAACCGCCCGGAACAGGCCGCCCGTGTGTTTGCCGTGCTGTGCGAGTTACGCCCGGAACCCGCGGATGAGATTGCCGAAGTGTTGCTTAATAACACGTATGCGGTGTTTAACGTTCGTGGG	||||||||||||||||||||||||||||||||||||||||||||||||||||| ||||||||||||||||||||||||||||||||||||||||||||||||||||||||||||||||||||||||||||||||||||||||||||||||||||||||||||||||||||||||||||||||||||||||||||||||||||||||||||||||||||||||||||||||||||||||||||||||||||||||||||||||||||||||||||||||||||||||||||||||||||||||||||||||||||||||||||||||||||||||||||||||||||||||||||||||||||||||||||||||||||||||||||||
307	Query_307	36727|BV1_2002068|3|299|-	297	1	gnl|BL_ORD_ID|4084	tmpTY2482_04085 | Escherichia coli O104:H4 str. TY-2482 outer membrane pore protein E (1056 nt)	4084	1056	1	549.575	297	4.66943e-157	1	297	442	738	1	1	297	297	0	297	GCCAGCGGTCTGGCGACGTATCGGAACACCGACTTCTTCGGCGTTATCGATGGCCTGAACTTAACCCTGCAATATCAAGGGAAAAACGAAAACCGCGACGTTAAAAAGCAAAACGGCGATGGCTTCGGCACGTCATTGACATATGACTTTGGCGGCAGCGATTTCGCCATTAGTGGGGCCTATACCAACTCAGATCGCACCAACGAGCAGAACCTGCAAAGCCGTGGCACAGGCAAGCGTGCAGAAGCATGGGCTACAGGTCTGAAATACGATGCCAATAATATTTATCTGGCAACT	GCCAGCGGTCTGGCGACGTATCGGAACACCGACTTCTTCGGCGTTATCGATGGCCTGAACTTAACCCTGCAATATCAAGGGAAAAACGAAAACCGCGACGTTAAAAAGCAAAACGGCGATGGCTTCGGCACGTCATTGACATATGACTTTGGCGGCAGCGATTTCGCCATTAGTGGGGCCTATACCAACTCAGATCGCACCAACGAGCAGAACCTGCAAAGCCGTGGCACAGGCAAGCGTGCAGAAGCATGGGCTACAGGTCTGAAATACGATGCCAATAATATTTATCTGGCAACT	|||||||||||||||||||||||||||||||||||||||||||||||||||||||||||||||||||||||||||||||||||||||||||||||||||||||||||||||||||||||||||||||||||||||||||||||||||||||||||||||||||||||||||||||||||||||||||||||||||||||||||||||||||||||||||||||||||||||||||||||||||||||||||||||||||||||||||||||||||||||||||||||||||||||||
308	Query_308	92649|BV1_2002066|3|332|+	330	1	gnl|BL_ORD_ID|2802	tmpTY2482_02803 | Escherichia coli O104:H4 str. TY-2482 hypothetical protein (2124 nt)	2802	2124	1	604.975	327	1.10003e-173	1	330	253	583	1	1	330	330	1	331	AAAGACAGAGGAAGGCGAGATGAAAATTACAATATCATTAAAGATCTTGTAGATGACAGAATGTTTCTGTTCGACTATGCATTACATAAAAAGTCGCACCTTTTAATGGATTACTCAAGAAATAAAAAAATATCACAATATACTATCAGAACGCTTCTGGCGTTGTATTGGCGACATGGGCAGGATATTTATGCATTGCTACCCGCATTCTCGAACTGTGGCGCCGCTGGGAAAAGTAGAATCAAACATGAAATTAAACTTGGGAATTCCAAAAAAA-CAGAGCATTACCTAATGAACGATCACGTGTTTTCATTCTTAATGAAAGAGATA	AAAGACAGAGGAAGGCGAGATGAAAATTACAATATCATTAAAGATCTTGTAGATGACAGAATGTTTCTGTTCGACTATGCATTACATAAAAAGTCGCACCTTTTAATGGATTACTCAAGAAATAAAAAAATATCACAATATACTATCAGAACGCTTCTGGCGTTGTATTGGCGACATGGGCAGGATATTTATGCATTGCTACCCGCATTCTCGAACTGTGGCGCCGCTGGGAAAAGTAGAATCAAACATGAAATTAAACTTGGGAATTCCAAAAAAAACAGAGCATTACCTAATGAACGATCACGTGTTTTCATTCTTAATGAAAGAGATA	||||||||||||||||||||||||||||||||||||||||||||||||||||||||||||||||||||||||||||||||||||||||||||||||||||||||||||||||||||||||||||||||||||||||||||||||||||||||||||||||||||||||||||||||||||||||||||||||||||||||||||||||||||||||||||||||||||||||||||||||||||||||||||||||||||||||||||||||||||| |||||||||||||||||||||||||||||||||||||||||||||||||||||
309	Query_309	90486|BV1_2002064|3|322|-	320	1	gnl|BL_ORD_ID|3545	tmpTY2482_03546 | Escherichia coli O104:H4 str. TY-2482 hypothetical protein (915 nt)	3545	915	1	520.029	281	3.96622e-148	37	320	1	285	1	1	284	284	1	285	GTGGAGCTGAGCCGTGCCACACTGGGTCGCTGGACCGGTGCCGTTGCTGAACTGCTGGAGCCGCTGTATGACGTCCTGCGCCAGTATGTACTGATGCCCGGTAAAGTTCATGCGGATGATATCCCCGTTCCGGTCCAGGAGCCGGGCAGTGGTAAAACAAGAACTGCCCGGCTGTGGGTCTATGTCCGTGATGACCGTAACGCCGGTTCACAGATGCCCC-GGCGGTCTGGTTCGCGTACAGCCCGGACCGGAAAGGTATCCATCCACAGAATCACCTAGCCGGT	GTGGAGCTGAGCCGTGCCACACTGGGTCGCTGGACCGGTGCCGTTGCTGAACTGCTGGAGCCGCTGTATGACGTCCTGCGCCAGTATGTACTGATGCCCGGTAAAGTTCATGCGGATGATATCCCCGTTCCGGTCCAGGAGCCGGGCAGTGGTAAAACAAGAACTGCCCGGCTGTGGGTCTATGTCCGTGATGACCGTAACGCCGGTTCACAGATGCCCCCGGCGGTCTGGTTCGCGTACAGCCCGGACCGGAAAGGTATCCATCCACAGAATCACCTAGCCGGT	|||||||||||||||||||||||||||||||||||||||||||||||||||||||||||||||||||||||||||||||||||||||||||||||||||||||||||||||||||||||||||||||||||||||||||||||||||||||||||||||||||||||||||||||||||||||||||||||||||||||||||||||||||||||||||| ||||||||||||||||||||||||||||||||||||||||||||||||||||||||||||||||
310	Query_310	107080|BV1_2002063|2|481|+	480	1	gnl|BL_ORD_ID|4374	tmpTY2482_04375 | Escherichia coli O104:H4 str. TY-2482 H repeat-associated protein yhhI (1137 nt)	4374	1137	1	883.819	478	0	1	480	505	984	1	1	479	479	0	480	ATCACAACTGATGCGATGGGTTGCCAGAAAGATATTGCAGAGAAGATACAAAAACAGGGAGGTGATTATTTATTCGCGGTAAAAGGAAACCAGGGGCGGCTAAATAAAGCCTTTGAGGAAAAATTTCCGCTGAAAGAATTAAATAATCCAGAGCATGACAGTTACGCAATTAGTGAAAAGAGTCACGGCAGAGAAGAAATCCGTCTTCATATTGTTTGCGATGTCCYTGATGAACTTATTGATTTCACGTTTGAATGGAAAGGGCTGAAGAAATTATGCGTGGCAGTCTCCTTTCGGTCCATAATAGCAGAACAAAAGAAGGAGCCAGAAATGACGGTCAGATATTATATCAGTTCTGCTGATTTAACCGCAGAGAAGTTCGCCACAGCAATCCGAAAC…	ATCACAACTGATGCGATGGGTTGCCAGAAAGATATTGCAGAGAAGATACAAAAACAGGGAGGTGATTATTTATTCGCGGTAAAAGGAAACCAGGGGCGGCTAAATAAAGCCTTTGAGGAAAAATTTCCGCTGAAAGAATTAAATAATCCAGAGCATGACAGTTACGCAATTAGTGAAAAGAGTCACGGCAGAGAAGAAATCCGTCTTCATATTGTTTGCGATGTCCTTGATGAACTTATTGATTTCACGTTTGAATGGAAAGGGCTGAAGAAATTATGCGTGGCAGTCTCCTTTCGGTCCATAATAGCAGAACAAAAGAAGGAGCCAGAAATGACGGTCAGATATTATATCAGTTCTGCTGATTTAACCGCAGAGAAGTTCGCCACAGCAATCCGAAAC…	|||||||||||||||||||||||||||||||||||||||||||||||||||||||||||||||||||||||||||||||||||||||||||||||||||||||||||||||||||||||||||||||||||||||||||||||||||||||||||||||||||||||||||||||||||||||||||||||||||||||||||||||||||||||||||||||||| ||||||||||||||||||||||||||||||||||||||||||||||||||||||||||||||||||||||||||||||||||||||||||||||||||||||||||||||||||||||||||||||||||||||||||||||||||||||||||||||||||||||||||||…
311	Query_311	44457|BV1_2002060|5|391|+	387	1	gnl|BL_ORD_ID|4160	tmpTY2482_04161 | Escherichia coli O104:H4 str. TY-2482 carbamate kinase-like protein YahI (951 nt)	4160	951	1	708.387	383	0	1	387	434	819	1	1	386	386	1	387	AAAAGGCAAACCCCTGACTGGTGTTTTGTTGAAGATGCCGGACGGGGCTATCGCCGCGTGGTCGCCTCGCCGGAACCGAAACGTATTGTCGAAGCACCCGCCATTAAGGCGCTGATCCAACAAGGTTTTGTCGTAATTGGCGCGGGCGGCGGTGGAATTCCGGTAGTGCGTACTGAAGCGGGGGATTACCAAAGCGTGGACGCGGTTATTGACAAAGATCTCTCTACCGCGCTGCTGGCCCGTGAAATTCACGCCGACATTCTGGTGATCACCACCGGCGTCGAAAAAGTCTGTATCCACTTTGGTAAACCGCAGCAGCAGGCGCTGGATCGGGTGGATATTGCCACCATGACTCGCTATATGCAGGAAGGGCATTTTCCGCCCGGC	AAAAGGCAAA-CCCTGACTGGTGTTTTGTTGAAGATGCCGGACGGGGCTATCGCCGCGTGGTCGCCTCGCCGGAACCGAAACGTATTGTCGAAGCACCCGCCATTAAGGCGCTGATCCAACAAGGTTTTGTCGTAATTGGCGCGGGCGGCGGTGGAATTCCGGTAGTGCGTACTGAAGCGGGGGATTACCAAAGCGTGGACGCGGTTATTGACAAAGATCTCTCTACCGCGCTGCTGGCCCGTGAAATTCACGCCGACATTCTGGTGATCACCACCGGCGTCGAAAAAGTCTGTATCCACTTTGGTAAACCGCAGCAGCAGGCGCTGGATCGGGTGGATATTGCCACCATGACTCGCTATATGCAGGAAGGGCATTTTCCGCCCGGC	|||||||||| ||||||||||||||||||||||||||||||||||||||||||||||||||||||||||||||||||||||||||||||||||||||||||||||||||||||||||||||||||||||||||||||||||||||||||||||||||||||||||||||||||||||||||||||||||||||||||||||||||||||||||||||||||||||||||||||||||||||||||||||||||||||||||||||||||||||||||||||||||||||||||||||||||||||||||||||||||||||||||||||||||||||||||||||||||||||||||||||||||||||||||||||||||||||||
[truncated: 5,916 more rows]

## Sheet: False positives of BG7 BV1
Iteration_iter-num	Iteration_query-ID	Iteration_query-def BG7 BV1	Iteration_query-len	Hit_num	Hit_id	Hit_def BROAD	Hit_accession	Hit_len	Hsp_num	Hsp_bit-score	Hsp_score	Hsp_evalue	Hsp_query-from	Hsp_query-to	Hsp_hit-from	Hsp_hit-to	Hsp_query-frame	Hsp_hit-frame	Hsp_identity	Hsp_positive	Hsp_gaps	Hsp_align-len	Hsp_qseq	Hsp_hseq	Hsp_midline	Iteration_message
[truncated: 186 more rows]

[truncated: 16 more sheets: 2-BROAD vs BG7 BV1 BLASTN, False negatives of BG7 BV1, False neg BG7 BV1 No hypotheti , 3-RAST BV1 vs BROAD BLASTN, False positives of RAST BV1, 4-BROAD vs RAST BV1 BLASTN, False negatives RAST BV1, False neg RAST BV1 no hypotheti, 5-BG7 BV4 vs BROAD BLASTN, False positives of BG7 BV4, 6-BROAD vs BV4 BG7 BLASTN, False negatives of BG7 BV4, 7-RAST BV4 vs BROAD BLASTN, False positives of RAST BV4, 8-BROAD vs RAST BV4 BLASTN, False negatives of RAST BV4]
