# Supplementary material for: BG7: A New Approach for Bacterial Genome Annotation Designed for Next Generation Sequencing Data
Source: PLoS One. 2012 Nov 21;7(11):e49239. doi: 10.1371/journal.pone.0049239 (PMC3504008; doi:10.1371/journal.pone.0049239)
Supplement: Table S4 — Gene-by-gene comparative analysis between NCBI and BG7 annotations for E. coli K12 genome. Detailed results of the gene-by-gene comparison are available in excel format. E. coli K12 NCBI annotation are in blue rows and BG7 annotations are in white rows. In the column corresponding to manual check 0 (in pink) means that the BG7 annotation does not detected that gene, 1 (in yellow) means there are slight differences in the protein name or in start or stop positions, and 2 (in green) means identical annotation in NCBI and in BG7. (XLSX) [file pone.0049239.s005.xlsx]

## Sheet: Comparison_BG7_NCBI annotations
Table S4. Gene by gene comparative analysis between NCBI and BG7 annotations for E. coli K12 genome.
BG7 Gen id	Product Name	Start	Stop	Manual check (0 means failed annotation, 1 means there are slight differences in start or stop positions or in the protein name, 2 means identical annotation)	Comments
3679	Putative uncharacterized protein	111	338					blue row: E. coli K12 NCBI annotation
	thr operon leader peptide	190	255	1				white row: E. coli K12 BG7 annotation
3943	Bifunctional aspartokinase/homoserine dehydrogenase 1 (Aspartokinase I/homoserine dehydrogenase I) (AKI-HDI) [Includes: Aspartokinase (EC 2.7.2.4); Homoserine dehydrogenase (EC 1.1.1.3)]	337	2796
	fused aspartokinase I and homoserine dehydrogenase I	337	2799	2
10346	Homoserine kinase (HK) (HSK) (EC 2.7.1.39)	2801	3730
	homoserine kinase	2801	3733	2
3983	Threonine synthase (TS) (EC 4.2.3.1)	3734	5017
	threonine synthase	3734	5020	2
	predicted protein	5234	5530	1
39254	Putative uncharacterized protein	5313	5720
	conserved protein, UPF0246 family	5683	6459	2
38725	UPF0246 protein yaaA	5686	6459
	predicted transporter	6529	7959	2
6786	Uncharacterized transporter yaaJ	6532	7959
12482	Transaldolase 1 (EC 2.2.1.2)	8238	9188
	transaldolase B	8238	9191	2
5432	Molybdopterin adenylyltransferase (MPT adenylyltransferase) (EC 2.7.7.n5)	9306	9890
	molybdochelatase incorporating molybdenum into molybdopterin	9306	9893	2
	inner membrane protein, Grp1_Fun34_YaaH family	9928	10494	2
5026	Inner membrane protein yaaH	9931	10494
	conserved protein, UPF0174 family	10643	11356	2
8466	UPF0174 protein yaaW	10646	11356
	conserved protein, UPF0412 family	11382	11786	2
38726	UPF0412 protein yaaI	11385	11786
11592	Putative glutamate dehydrogenase	12124	14157
	chaperone Hsp70, co-chaperone with DnaJ	12163	14079	1
47430	Chaperone protein dnaJ	14168	15295
	chaperone Hsp40, co-chaperone with DnaK	14168	15298	1
15476	Transposase	15445	16717
	IS186 transposase	15445	16557	2
	regulatory protein for HokC, overlaps CDS of hokC	16751	16960	2
	toxic membrane protein, small	16751	16903	0
7155	Regulatory protein mokC	16754	16960
39574	Na(+)/H(+) antiporter nhaA (Sodium/proton antiporter nhaA)	17489	18652
	sodium-proton antiporter	17489	18655	2
4548	Transcriptional activator protein nhaR (Na(+)/H(+) antiporter regulatory protein)	18715	19617
	DNA-binding transcriptional activator	18715	19620	2
	IS1 transposase B	19811	20314	1
622	Transposase InsAB'	19814	20508
	IS1 repressor TnpA	20233	20508	1
11591	Putative uncharacterized protein	20698	21060		This gene includes the following one
	30S ribosomal subunit protein S20	20815	21078	1
8866	Uncharacterized protein yaaY	21181	21396
	predicted protein	21181	21399	2
5630	Riboflavin biosynthesis protein ribF [Includes: Riboflavin kinase (EC 2.7.1.26) (Flavokinase); FMN adenylyltransferase (EC 2.7.7.2) (FAD pyrophosphorylase) (FAD synthase)]	21407	22345
	bifunctional riboflavin kinase/FAD synthetase	21407	22348	2
46992	Isoleucyl-tRNA synthetase (EC 6.1.1.5) (Isoleucine--tRNA ligase) (IleRS)	22391	25204
	isoleucyl-tRNA synthetase	22391	25207	2
47432	Lipoprotein signal peptidase (EC 3.4.23.36) (Prolipoprotein signal peptidase) (Signal peptidase II) (SPase II)	25207	25698
	prolipoprotein signal peptidase (signal peptidase II)	25207	25701	2
5361	FKBP-type 16 kDa peptidyl-prolyl cis-trans isomerase (PPIase) (EC 5.2.1.8) (Rotamase)	25826	26272
	FKBP-type peptidyl-prolyl cis-trans isomerase (rotamase)	25826	26275	2
10597	4-hydroxy-3-methylbut-2-enyl diphosphate reductase (EC 1.17.1.2)	26277	27240
	4-hydroxy-3-methylbut-2-enyl diphosphate reductase, 4Fe-4S protein	26277	27227	2
10342	Non-specific ribonucleoside hydrolase rihC (EC 3.2.-.-) (Purine/pyrimidine ribonucleoside hydrolase)	27293	28204
	ribonucleoside hydrolase 3	27293	28207	2
26684	Dihydrodipicolinate reductase (DHPR) (EC 1.3.1.26)	28374	29192
	dihydrodipicolinate reductase	28374	29195	2
15338	Carbamoyl-phosphate synthase small chain (EC 6.3.5.5) (Carbamoyl-phosphate synthetase glutamine chain)	29651	30835
	carbamoyl phosphate synthetase small subunit, glutamine amidotransferase	29651	30799	2
15337	Carbamoyl-phosphate synthase large chain (EC 6.3.5.5) (Carbamoyl-phosphate synthetase ammonia chain)	30817	34035
	carbamoyl-phosphate synthase large subunit	30817	34038	2
3705	LF82 chromosome, complete sequence	34049	34271		New protein detected
5274	Transcriptional activatory protein CaiF	34300	34692
	DNA-binding transcriptional activator	34300	34695	2
	stimulator of CaiD and CaiB enzyme activities	34781	35371	2
38729	Carnitine operon protein CaiE	34784	35371
	carnitinyl-CoA dehydratase	35377	36162	2
41894	Carnitinyl-CoA dehydratase (EC 4.2.1.-) (Crotonobetainyl-CoA hydratase)	35380	36162
	probable crotonobetaine/carnitine-CoA ligase	36271	37824	2
47433	Probable crotonobetaine/carnitine-CoA ligase (EC 6.2.1.-)	36274	37824
	crotonobetainyl CoA:carnitine CoA transferase	37898	39115	2
46995	Crotonobetainyl-CoA:carnitine CoA-transferase (EC 2.8.3.-)	37901	39115
	crotonobetaine reductase subunit II, FAD-binding	39244	40386	2
39569	Crotonobetainyl-CoA dehydrogenase (EC 1.3.99.-) (Crotonobetainyl-CoA reductase)	39247	40386
	predicted transporter	40417	41931	2
39566	L-carnitine/gamma-butyrobetaine antiporter	40420	41931
38734	Protein fixA	42403	43170
	predicted electron transfer flavoprotein subunit, required for anaerobic carnitine reduction	42403	43173	2
38736	Protein fixB	43188	44126
	predicted electron transfer flavoprotein, NAD/FAD-binding domain and ETFP adenine nucleotide-binding domain-like protein	43188	44129	2
40359	Putative uncharacterized protein	44180	45463
	predicted oxidoreductase with FAD/NAD(P)-binding domain	44180	45466	2
8739	Ferredoxin-like protein fixX	45463	45747
	predicted 4Fe-4S ferredoxin-type protein	45463	45750	2
6966	Putative metabolite transport protein yaaU	45807	47135
	predicted transporter	45807	47138	2
10341	Glutathione-regulated potassium-efflux system ancillary protein kefF	47246	47773
	flavoprotein subunit for the KefC potassium efflux system	47246	47776	2
49463	Glutathione-regulated potassium-efflux system protein kefC (K(+)/H(+) antiporter)	47769	49628
	potassium:proton antiporter	47769	49631	2
4962	Dihydrofolate reductase (EC 1.5.1.3)	49823	50299
	dihydrofolate reductase	49823	50302	2
	diadenosine tetraphosphatase	50380	51222	2
39562	Bis(5'-nucleosyl)-tetraphosphatase, symmetrical (EC 3.6.1.41) (Ap4A hydrolase) (Diadenosine 5',5'''-P1,P4-tetraphosphate pyrophosphohydrolase) (Diadenosine tetraphosphatase)	50383	51222
14463	Putative uncharacterized protein	51193	51543		This gene replaced the protein annotated by NCBI
	protein associated with Co2+ and Mg2+ efflux	51229	51606	1
	16S rRNA dimethyladenosine transferase, SAM-dependent	51609	52430	2
39560	Ribosomal RNA small subunit methyltransferase A (EC 2.1.1.182) (16S rRNA (adenine(1518)-N(6)/adenine(1519)-N(6))-dimethyltransferase) (16S rRNA dimethyladenosine transferase) (16S rRNA dimethylase) (S-adenosylmethionine-6-N', N'-adenosyl(rRNA) dimethyltransferase)	51612	52430
	4-hydroxy-L-threonine phosphate dehydrogenase, NAD-dependent	52427	53416	2
49584	4-hydroxythreonine-4-phosphate dehydrogenase (EC 1.1.1.262) (4-(phosphohydroxy)-L-threonine dehydrogenase)	52430	53416
	peptidyl-prolyl cis-trans isomerase (PPIase)	53416	54702	2
26212	Peptidyl-prolyl cis-trans isomerase	53419	54702
	LPS assembly OM complex LptDE, beta-barrel component	54755	57109	2
33608	LPS-assembly protein lptD (Organic solvent tolerance protein)	54758	57109
14462	DnaJ-like protein djlA	57364	58176
	DnaJ-like protein, membrane anchored	57364	58179	2
2694	Putative uncharacterized protein	58474	59276		New protein detected
	pseudouridine synthase for 23S rRNA (position 746) and tRNAphe(position 32)	59687	60346	2
4677	Ribosomal large subunit pseudouridine synthase A (EC 5.4.99.-) (rRNA pseudouridylate synthase A) (rRNA-uridine isomerase A)	59690	60346
	RNA polymerase-associated helicase protein (ATPase and RNA polymerase recycling factor)	60358	63264	2
39806	RNA polymerase-associated protein rapA (EC 3.6.4.-) (ATP-dependent helicase hepA)	60361	63264
	DNA polymerase II	63429	65780	2
6255	DNA polymerase II (Pol II) (EC 2.7.7.7)	63432	65780
	L-ribulose-5-phosphate 4-epimerase	65855	66550	2
4266	L-ribulose-5-phosphate 4-epimerase (EC 5.1.3.4) (Phosphoribulose isomerase)	65858	66550
	L-arabinose isomerase	66835	68337	2
47246	L-arabinose isomerase (EC 5.3.1.4)	66838	68337
	L-ribulokinase	68348	70048	2
46337	Ribulokinase (EC 2.7.1.16)	68351	70048
28132	Putative uncharacterized protein	70170	70391		New protein detected
4538	Arabinose operon regulatory protein	70387	71262
	DNA-binding transcriptional dual regulator	70387	71265	2
6789	Inner membrane protein yabI	71351	72112
	inner membrane protein, SNARE_assoc family	71351	72115	2
	thiamin transporter subunit	72229	72927	2
10589	Thiamine import ATP-binding protein ThiQ (EC 3.6.3.-)	72232	72927
	fused thiamin transporter subunits of ABC superfamily: membrane components	72911	74521	2
6945	Thiamine transport system permease protein thiP	72914	74521
	thiamin transporter subunit	74497	75480	2
6946	Thiamine-binding periplasmic protein	74500	75480
	transcriptional DNA-binding transcriptional activator of sgrS sRNA	75644	77299	2
33615	HTH-type transcriptional regulator sgrR	75647	77299
	Inhibitor of glucose uptake	77388	77519	0
6962	Sugar efflux transporter A	77621	78796
	broad specificity sugar efflux system	77621	78799	2
	3-isopropylmalate dehydratase small subunit	78848	79453	0
38487	3-isopropylmalate dehydratase large subunit (EC 4.2.1.33) (Alpha-IPM isomerase) (IPMI) (Isopropylmalate isomerase)	79323	80864
	3-isopropylmalate dehydratase large subunit	79464	80864	2
	3-isopropylmalate dehydrogenase, NAD(+)-dependent	80867	81958	2
11588	3-isopropylmalate dehydrogenase (EC 1.1.1.85) (3-IPM-DH) (Beta-IPM dehydrogenase) (IMDH)	80870	81961
	2-isopropylmalate synthase	81958	83529	2
47444	2-isopropylmalate synthase (EC 2.3.3.13) (Alpha-IPM synthase) (Alpha-isopropylmalate synthase)	81961	83529
	leu operon leader peptide	83622	83708	0
5797	Probable HTH-type transcriptional regulator leuO	84368	85309
	DNA-binding transcriptional activator	84368	85312	2
3966	Acetolactate synthase isozyme 3 large subunit (EC 2.2.1.6) (AHAS-III) (ALS-III) (Acetohydroxy-acid synthase III large subunit)	85630	87351
	acetolactate synthase III, large subunit	85630	87354	2
3973	Acetolactate synthase isozyme 3 small subunit (EC 2.2.1.6) (ALS-III) (Acetohydroxy-acid synthase III small subunit) (AHAS-III)	87357	87845
	acetolactate synthase III, thiamin-dependent, small subunit	87357	87848	2
5080	Fructose repressor (Catabolite repressor/activator)	88028	89029
	DNA-binding transcriptional dual regulator	88028	89032	2
38739	Protein MraZ	89634	90089
	conserved protein, MraZ family	89634	90092	2
39553	Ribosomal RNA small subunit methyltransferase H (EC 2.1.1.-) (16S rRNA m(4)C1402 methyltransferase) (rRNA (cytosine-N(4)-)-methyltransferase RsmH)	90094	91032
	16S rRNA m(4)C1402 methyltranserfase, SAM-dependent	90094	91035	2
30427	Cell division protein FtsL	91032	93176		This gene comprises the following two NCBI genes
	membrane bound cell division protein at septum containing leucine zipper motif	91032	91397	1
	transpeptidase involved in septal peptidoglycan synthesis (penicillin-binding protein 3)	91413	93179	1
37478	UDP-N-acetylmuramoyl-L-alanyl-D-glutamate--2,6-diaminopimelate ligase (EC 6.3.2.13) (Meso-A2pm-adding enzyme) (Meso-diaminopimelate-adding enzyme) (UDP-MurNAc-L-Ala-D-Glu:meso-diaminopimelate ligase) (UDP-MurNAc-tripeptide synthetase) (UDP-N-acetylmuramyl-tripeptide synthetase)	93166	94650
	UDP-N-acetylmuramoyl-L-alanyl-D-glutamate:meso-diaminopimelate ligase	93166	94653	2
5845	UDP-N-acetylmuramoyl-tripeptide--D-alanyl-D-alanine ligase (EC 6.3.2.10) (D-alanyl-D-alanine-adding enzyme) (UDP-MurNAc-pentapeptide synthetase)	94650	96005
	UDP-N-acetylmuramoyl-tripeptide:D-alanyl-D-alanine ligase	94650	96008	2
38740	Phospho-N-acetylmuramoyl-pentapeptide-transferase (EC 2.7.8.13) (UDP-MurNAc-pentapeptide phosphotransferase)	96002	97081
	phospho-N-acetylmuramoyl-pentapeptide transferase	96002	97084	2
37479	UDP-N-acetylmuramoylalanine--D-glutamate ligase (EC 6.3.2.9) (D-glutamic acid-adding enzyme) (UDP-N-acetylmuramoyl-L-alanyl-D-glutamate synthetase)	97087	98400
	UDP-N-acetylmuramoyl-L-alanine:D-glutamate ligase	97087	98403	2
26218	Cell division membrane protein	98394	99644
	integral membrane protein involved in stabilizing FstZ ring during cell division	98403	99647	2
38741	UDP-N-acetylglucosamine--N-acetylmuramyl-(pentapeptide) pyrophosphoryl-undecaprenol N-acetylglucosamine transferase (EC 2.4.1.227) (Undecaprenyl-PP-MurNAc-pentapeptide-UDPGlcNAc GlcNAc transferase)	99644	100708
	N-acetylglucosaminyl transferase	99644	100711	2
40768	UDP-N-acetylmuramate--L-alanine ligase (EC 6.3.2.8) (UDP-N-acetylmuramoyl-L-alanine synthetase)	100720	102237
	UDP-N-acetylmuramate:L-alanine ligase	100765	102240	2
45867	D-alanine--D-alanine ligase (EC 6.3.2.4) (D-Ala-D-Ala ligase) (D-alanylalanine synthetase)	102233	103150
	D-alanine:D-alanine ligase	102233	103153	2
4132	Cell division protein ftsQ	103155	103982
	Divisome assembly protein, membrane anchored protein involved in growth of wall at septum	103155	103985	2
28750	Cell division protein FtsA	103982	105241
	ATP-binding cell division protein involved in recruitment of FtsK to Z ring	103982	105244	2
12013	Putative uncharacterized protein	105269	106564
	GTP-binding tubulin-like cell division protein	105305	106456	1
28909	UDP-3-O-[3-hydroxymyristoyl] N-acetylglucosamine deacetylase (EC 3.5.1.-) (UDP-3-O-acyl-GlcNAc deacetylase)	106557	107471
	UDP-3-O-acyl N-acetylglucosamine deacetylase	106557	107474	2
28496	Secretion monitor protein	107546	108214
	regulator of secA translation	107705	108217	1
37480	Protein translocase subunit secA	108279	110981
	preprotein translocase subunit, ATPase	108279	110984	2
4279	Mutator mutT protein (7,8-dihydro-8-oxoguanine-triphosphatase) (8-oxo-dGTPase) (EC 3.6.1.-) (dGTP pyrophosphohydrolase)	111044	111430
	nucleoside triphosphate pyrophosphohydrolase, marked preference for dGTP	111044	111433	2
	DNA gyrase inhibitor	111649	111846	2
38742	UPF0243 zinc-binding protein yacG	111652	111846
	conserved protein	111856	112599	2
10339	UPF0289 protein yacF	111859	112599
	dephospho-CoA kinase	112599	113219	2
12012	Dephospho-CoA kinase (EC 2.7.1.24) (Dephosphocoenzyme A kinase)	112602	113219
39551	GMP reductase (EC 1.7.1.7) (Guanosine 5'-monophosphate oxidoreductase) (Guanosine monophosphate reductase)	113444	114484
	GMP reductase	113444	114487	2
	assembly protein in type IV pilin biogenesis, transmembrane protein	114522	115724	2
7327	Protein transport protein hofC	114525	115724
	conserved protein with nucleoside triphosphate hydrolase domain	115714	117099	2
7325	Protein transport protein hofB	115717	117099
	predicted major pilin subunit	117109	117549	2
7328	Prepilin peptidase-dependent protein D	117112	117549
29449	Putative uncharacterized protein	117571	117792		New protein detected
	quinolinate phosphoribosyltransferase	117752	118645	2
6768	Nicotinate-nucleotide pyrophosphorylase [carboxylating] (EC 2.4.2.19) (Quinolinate phosphoribosyltransferase [decarboxylating]) (QAPRTase)	117755	118645
5894	1,6-anhydro-N-acetylmuramyl-L-alanine amidase AmpD (EC 3.5.1.28) (N-acetylmuramoyl-L-alanine amidase)	118733	119281
	1,6-anhydro-N-acetylmuramyl-L-alanine amidase, Zn-dependent; murein amidase	118733	119284	2
5253	Protein AmpE	119281	120132
	predicted inner membrane protein	119281	120135	2
	aromatic amino acid transporter	120178	121551	1
19441	Phenylalanine-specific permease	120181	121569		The annotation of this gene was improved compared with the annotation from NCBI
5067	Pyruvate dehydrogenase complex repressor	122092	122853
	DNA-binding transcriptional dual regulator	122092	122856	2
38658	Pyruvate dehydrogenase E1 component (EC 1.2.4.1)	123014	125677
	pyruvate dehydrogenase, decarboxylase component E1, thiamin-binding	123017	125680	2
4163	Dihydrolipoyllysine-residue acetyltransferase component of pyruvate dehydrogenase complex (EC 2.3.1.12) (Dihydrolipoamide acetyltransferase component of pyruvate dehydrogenase complex) (E2)	125695	127584
	pyruvate dehydrogenase, dihydrolipoyltransacetylase component E2	125695	127587	2
15620	Dihydrolipoyl dehydrogenase (EC 1.8.1.4) (Dihydrolipoamide dehydrogenase) (E3 component of 2-oxoglutarate dehydrogenase complex)	127912	129333
	lipoamide dehydrogenase, E3 component is part of three enzyme complexes	127912	129336	2
	predicted protein	129407	131260	2
7343	Uncharacterized protein yacH	129410	131260
7344	Aconitate hydratase 2 (Aconitase) (EC 4.2.1.3) (2-methylisocitrate dehydratase) (EC 4.2.1.99) (Citrate hydro-lyase)	131594	134209
	bifunctional aconitate hydratase 2/2-methylisocitrate dehydratase	131615	134212	2
49585	UPF0231 protein yacL	134388	134747
	conserved protein	134388	134750	2
	S-adenosylmethionine decarboxylase	134788	135582	2
39550	S-adenosylmethionine decarboxylase proenzyme (AdoMetDC) (SAMDC) (EC 4.1.1.50) [Cleaved into: S-adenosylmethionine decarboxylase beta chain; S-adenosylmethionine decarboxylase alpha chain]	134791	135564
	spermidine synthase (putrescine aminopropyltransferase)	135598	136464	2
38743	Spermidine synthase (EC 2.5.1.16) (Putrescine aminopropyltransferase) (PAPT) (SPDSY)	135601	136464
	conserved protein, PulS_OutS family	136570	136917	1
16717	Putative uncharacterized protein	136573	137040
7329	Blue copper oxidase CueO (Copper efflux oxidase)	137083	138630
	multicopper oxidase (laccase)	137083	138633	2
	glucose dehydrogenase	138835	141225	2
5989	Quinoprotein glucose dehydrogenase (EC 1.1.5.2) (Glucose dehydrogenase [pyrroloquinoline-quinone])	138838	141225
4578	Hypoxanthine phosphoribosyltransferase (HPRT) (EC 2.4.2.8)	141431	141964
	hypoxanthine phosphoribosyltransferase	141431	141967	2
	carbonic anhydrase	142008	142670	2
8570	Carbonic anhydrase 2 (EC 4.2.1.1) (Carbonate dehydratase 2)	142011	142670
7345	Uncharacterized ABC transporter ATP-binding protein YadG	142779	143702
	predicted transporter subunit: ATP-binding component of ABC superfamily	142779	143705	2
5553	Inner membrane transport permease yadH	143702	144469
	predicted transporter subunit: membrane component of ABC superfamily	143702	144472	2
7347	Putative phosphotransferase enzyme IIA component yadI (EC 2.7.1.-) (Putative PTS system EIIA component)	144577	145014
	predicted PTS Enzyme IIA	144577	145017	2
6956	Uncharacterized protein yadE	145081	146307
	predicted polysaccharide deacetylase lipoprotein	145081	146310	2
	aspartate 1-decarboxylase	146314	146694	2
5738	Aspartate 1-decarboxylase (EC 4.1.1.11) (Aspartate alpha-decarboxylase) [Cleaved into: Aspartate 1-decarboxylase beta chain; Aspartate 1-decarboxylase alpha chain]	146317	146694
29329	YadD protein	146905	147867
	predicted transposase	146968	147870	1
	pantothenate synthetase	147944	148795	2
38744	Pantothenate synthetase (PS) (EC 6.3.2.1) (Pantoate--beta-alanine ligase) (Pantoate-activating enzyme)	147947	148795
	3-methyl-2-oxobutanoate hydroxymethyltransferase	148807	149601	2
38745	3-methyl-2-oxobutanoate hydroxymethyltransferase (EC 2.1.2.11) (Ketopantoate hydroxymethyltransferase) (KPHMT)	148810	149601
	predicted fimbrial-like adhesin protein	149715	150953	2
6838	Uncharacterized fimbrial-like protein yadC	149718	150953
	predicted fimbrial-like adhesin protein	151003	151599	2
7393	Uncharacterized protein yadK	151006	151599
	predicted fimbrial-like adhesin protein	151626	152231	2
7394	Uncharacterized protein yadL	151629	152231
	predicted fimbrial-like adhesin protein	152243	152812	2
7395	Uncharacterized protein yadM	152246	152812
	predicted outer membrane usher protein	152829	155426	2
7130	Outer membrane usher protein htrE (Heat shock protein E)	152832	155426
	predicted periplasmic pilin chaperone	155461	156201	2
7129	Chaperone protein ecpD	155464	156201
	predicted fimbrial-like adhesin protein	156299	156883	2
7402	Uncharacterized fimbrial-like protein yadN	156302	156883
	2-amino-4-hydroxy-6-hydroxymethyldihyropteridine pyrophosphokinase	157253	157732	2
6583	2-amino-4-hydroxy-6-hydroxymethyldihydropteridine pyrophosphokinase (EC 2.7.6.3) (6-hydroxymethyl-7,8-dihydropterin pyrophosphokinase) (PPPK) (7,8-dihydro-6-hydroxymethylpterin-pyrophosphokinase) (HPPK)	157256	157732
	poly(A) polymerase I	157729	159126	2
18845	Poly(A) polymerase	157732	159147
	glutamyl-Q tRNA(Asp) synthetase	159186	160112	2
26265	Glutamyl-Q tRNA(Asp) synthetase (Glu-Q-RSs) (EC 6.1.1.-)	159189	160112
	DNA-binding transcriptional regulator of rRNA transcription, DnaK suppressor protein	160149	160604	2
4399	DnaK suppressor protein	160152	160604
	predicted DNA-binding transcriptional regulator	160782	161486	2
38746	Sugar fermentation stimulation protein A	160785	161486
	2'-5' RNA ligase	161501	162031	0	This gene was detected by BG7 but dismissed
7396	ATP-dependent RNA helicase hrpB (EC 3.6.4.13)	162060	164531
	predicted ATP-dependent helicase	162105	164534	1
4005	Penicillin-binding protein 1B (PBP-1b) (PBP1b) (Murein polymerase) [Includes: Penicillin-insensitive transglycosylase (EC 2.4.1.129) (Peptidoglycan TGase) (Peptidoglycan glycosyltransferase); Penicillin-sensitive transpeptidase (EC 3.4.-.-) (DD-transpeptidase)]	164730	167261
	fused glycosyl transferase and transpeptidase	164730	167264	2
4178	Ferrichrome-iron receptor (Ferric hydroxamate receptor) (Ferric hydroxamate uptake)	167484	169724
	ferrichrome outer membrane transporter	167484	169727	2
4242	Iron(3+)-hydroxamate import ATP-binding protein FhuC (EC 3.6.3.34) (Ferric hydroxamate uptake protein C) (Ferrichrome transport ATP-binding protein FhuC) (Iron(III)-hydroxamate import ATP-binding protein FhuC)	169778	170572
	iron-hydroxamate transporter subunit	169778	170575	2
4245	Iron(3+)-hydroxamate-binding protein fhuD (Ferric hydroxamate uptake protein D) (Ferrichrome-binding periplasmic protein) (Iron(III)-hydroxamate-binding protein fhuD)	170575	171462
	iron-hydroxamate transporter subunit	170575	171465	2
4179	Iron(3+)-hydroxamate import system permease protein fhuB (Ferric hydroxamate uptake protein B) (Ferrichrome transport system permease protein fhuB) (Ferrichrome uptake protein fhuB) (Iron(III)-hydroxamate import system permease protein fhuB)	171462	173441
	fused iron-hydroxamate transporter subunits of ABC superfamily: membrane components	171462	173444	2
12731	Pot. ORF2	173509	173694		New protein detected
	glutamate-1-semialdehyde aminotransferase (aminomutase)	173602	174882	2
39811	Glutamate-1-semialdehyde 2,1-aminomutase (GSA) (EC 5.4.3.8) (Glutamate-1-semialdehyde aminotransferase) (GSA-AT)	173605	174882
39543	H(+)/Cl(-) exchange transporter ClcA	175107	176525
	chloride channel, voltage-gated	175107	176528	2
46431	Iron--sulfur cluster insertion protein erpA	176610	176951
	iron-sulfur cluster insertion protein	176610	176954	2
	inner membrane protein, UPF0126 family	177001	177624	2
5554	UPF0126 inner membrane protein yadS	177004	177624
	vitamin B12 transporter subunit: periplasmic-binding component of ABC superfamily	177662	178462	2
7399	Vitamin B12-binding protein	177665	178462
	5'-methylthioadenosine/S-adenosylhomocysteine nucleosidase	178455	179153	2
39542	5'-methylthioadenosine/S-adenosylhomocysteine nucleosidase (MTA/SAH nucleosidase) (MTAN) (EC 3.2.2.9) (5'-methylthioadenosine nucleosidase) (MTA nucleosidase) (S-adenosylhomocysteine nucleosidase) (AdoHcy nucleosidase) (SAH nucleosidase) (SRH nucleosidase)	178458	179153
25610	Deoxyguanosinetriphosphate triphosphohydrolase	179207	180751
	deoxyguanosine triphosphate triphosphohydrolase	179237	180754	2
49357	Serine endoprotease (Protease Do), membrane-associated (EC 3.4.21.-)	180884	182305
	serine endoprotease (protease Do), membrane-associated	180884	182308	2
7400	Carbohydrate diacid regulator (Sugar diacid regulator)	182463	183617
	DNA-binding transcriptional regulator for gar and gud operons; carbohydrate diacid regulator	182463	183620	2
	conserved protein, UPF0325 family	183709	184095	2
46432	UPF0325 protein yaeH	183712	184095
	phosphodiesterase with model substrate bis-pNPP	184257	185069	2
7401	Phosphodiesterase yaeI (EC 3.1.4.-)	184260	185069
	2,3,4,5-tetrahydropyridine-2-carboxylate N-succinyltransferase	185123	185947	2
49354	2,3,4,5-tetrahydropyridine-2,6-dicarboxylate N-succinyltransferase (EC 2.3.1.117) (Tetrahydrodipicolinate N-succinyltransferase) (THP succinyltransferase) (Tetrahydropicolinate succinylase)	185126	185947
	uridylyltransferase	185978	188650	2
24303	[Protein-PII] uridylyltransferase	185981	188653
	methionine aminopeptidase	188712	189506	2
5255	Methionine aminopeptidase (MAP) (EC 3.4.11.18) (Peptidase M)	188715	189506
48088	Putative uncharacterized protein	189509	189727		New protein detected
10338	30S ribosomal protein S2	189874	190596
	30S ribosomal subunit protein S2	189874	190599	2
32904	Putative uncharacterized protein	190554	191603
	protein chain elongation factor EF-Ts	190857	191708	0	This gene was detected by BG7 but dismissed
40557	Putative uncharacterized protein	191855	192577
	uridylate kinase	191855	192580	2
38748	Ribosome-recycling factor (RRF) (Ribosome-releasing factor)	192872	193426
	ribosome recycling factor	192872	193429	2
16099	1-deoxy-D-xylulose 5-phosphate reductoisomerase (DXP reductoisomerase) (EC 1.1.1.267) (1-deoxyxylulose-5-phosphate reductoisomerase) (2-C-methyl-D-erythritol 4-phosphate synthase)	193479	194714
	1-deoxy-D-xylulose 5-phosphate reductoisomerase	193521	194717	2
8566	Undecaprenyl pyrophosphate synthase (UPP synthase) (EC 2.5.1.31) (Di-trans,poly-cis-decaprenylcistransferase) (Undecaprenyl diphosphate synthase) (UDS)	194903	195661
	undecaprenyl pyrophosphate synthase	194903	195664	2
4919	Phosphatidate cytidylyltransferase (EC 2.7.7.41) (CDP-DAG synthase) (CDP-DG synthase) (CDP-diacylglycerol synthase) (CDS) (CDP-diglyceride pyrophosphorylase) (CDP-diglyceride synthase) (CTP:phosphatidate cytidylyltransferase)	195677	196531
	CDP-diglyceride synthase	195677	196534	2
24299	Protease rseP	196546	197895
	inner membrane zinc RIP metalloprotease; RpoE activator, by degrading RseA	196546	197898	2
38749	Outer membrane protein assembly factor yaeT	197928	200357
	outer membrane protein assembly factor, forms pores; required for OM biogenesis; in BamABCD OM protein complex	197928	200360	2
12007	Chaperone protein skp	200482	200964
	periplasmic chaperone	200482	200967	2
37487	UDP-3-O-[3-hydroxymyristoyl] glucosamine N-acyltransferase (EC 2.3.1.-)	200971	201993
	UDP-3-O-(3-hydroxymyristoyl)-glucosamine N-acyltransferase	200971	201996	2
10630	FabZ (Fragment)	202056	202553
	(3R)-hydroxymyristol acyl carrier protein dehydratase	202101	202556	0	This gene was detected by BG7 but dismissed
38751	Acyl-[acyl-carrier-protein]--UDP-N-acetylglucosamine O-acyltransferase (UDP-N-acetylglucosamine acyltransferase) (EC 2.3.1.129)	202560	203345
	UDP-N-acetylglucosamine acetyltransferase	202560	203348	2
47243	Lipid-A-disaccharide synthase (EC 2.4.1.182)	203348	204493
	tetraacyldisaccharide-1-P synthase	203348	204496	2
39539	Ribonuclease HII (RNase HII) (EC 3.1.26.4)	204493	205086
	ribonuclease HII, degrades RNA of DNA-RNA hybrids	204493	205089	2
5824	DNA polymerase III subunit alpha (EC 2.7.7.7)	205126	208605
	DNA polymerase III alpha subunit	205126	208608	2
39538	Acetyl-coenzyme A carboxylase carboxyl transferase subunit alpha (ACCase subunit alpha) (Acetyl-CoA carboxylase carboxyltransferase subunit alpha) (EC 6.4.1.2)	208621	209577
	acetyl-CoA carboxylase, carboxytransferase, alpha subunit	208621	209580	2
8296	Lysine decarboxylase, constitutive (LDC) (EC 4.1.1.18)	209679	211817
	lysine decarboxylase 2, constitutive	209679	211820	2
8301	Uncharacterized protein yaeR	211877	212263
	predicted lyase	211877	212266	2
46434	tRNA(Ile)-lysidine synthase (EC 6.3.4.-) (tRNA(Ile)-2-lysyl-cytidine synthase) (tRNA(Ile)-lysidine synthetase)	212328	213626
	tRNA(Ile)-lysidine synthetase	212331	213629	2
	modulator of Rho-dependent transcription termination	213678	213932	2
16716	Inhibitor of Rho	213681	213938
	conserved protein	213925	214125	2
49468	UPF0253 protein yaeP	213928	214125
4711	Uncharacterized protein yaeQ	214291	214833
	conserved protein	214291	214836	2
7917	Uncharacterized protein yaeJ	214833	215252
	conserved protein	214833	215255	2
7916	Lipoprotein NlpE (Copper homeostasis protein CutF)	215269	215976
	lipoprotein involved with copper homeostasis and adhesion	215269	215979	2
	predicted lipoprotein	216179	217003	2
7404	Uncharacterized lipoprotein yaeF	216182	217003
	prolyl-tRNA synthetase	217057	218775	2
49432	Prolyl-tRNA synthetase (EC 6.1.1.15) (Proline--tRNA ligase) (ProRS)	217060	218775
	conserved protein, UPF0066 family	218887	219594	2
6733	UPF0066 protein yaeB	218890	219594
	predicted outer membrane protein, signal	219591	219995	2
8759	Protein rcsF	219594	219995
	DL-methionine transporter subunit	220113	220928	2
14884	D-methionine-binding lipoprotein metQ	220116	220928
	DL-methionine transporter subunit	220968	221621	2
14865	D-methionine transport system permease protein metI	220971	221621
	DL-methionine transporter subunit	221614	222645	2
10560	Methionine import ATP-binding protein MetN (EC 3.6.3.-)	221617	222645
8585	D,D-heptose 1,7-bisphosphate phosphatase (EC 3.1.3.-) (D-glycero-D-manno-heptose 1,7-bisphosphate phosphatase)	222833	223405
	D,D-heptose 1,7-bisphosphate phosphatase	222833	223408	2
33205	Putative uncharacterized protein	223473	223714		New protein detected
16270	Putative uncharacterized protein	224334	224555		New protein detected
13045	ORF16-lacZ fusion protein	224892	225209		New protein detected
11390	Putative uncharacterized protein	225985	226287		New protein detected
16263	Putative uncharacterized protein	226448	226645		New protein detected
16253	Putative uncharacterized protein	227345	227548		New protein detected
16247	Cell wall-associated hydrolase (Fragment)	227625	228077		New protein detected
16240	Prolipoprotein diacylglyceryl transferase (Fragment)	228081	228437		New protein detected
11585	Putative uncharacterized protein	228641	229005		New protein detected
14863	2,5-diketo-D-gluconic acid reductase B (2,5-DKG reductase B) (2,5-DKGR B) (25DKGR-B) (EC 1.1.1.274) (AKR5D)	229167	229967
	2,5-diketo-D-gluconate reductase B	229167	229970	2
	predicted DNA-binding transcriptional regulator	229967	230881	2
6820	Uncharacterized HTH-type transcriptional regulator yafC	229970	230881
38752	UPF0294 protein yafD	231122	231919
	conserved protein	231122	231922	2
6826	Uncharacterized protein yafE	231926	232546
	predicted S-adenosyl-L-methionine-dependent methyltransferase	231926	232549	2
	predicted membrane-bound lytic murein transglycosylase D	232597	233955	2
5429	Membrane-bound lytic murein transglycosylase D (EC 4.2.2.n1) (Murein hydrolase D) (Regulatory protein dniR)	232600	233955
	hydroxyacylglutathione hydrolase	234027	234782	2
12006	Hydroxyacylglutathione hydrolase (EC 3.1.2.6) (Glyoxalase II) (Glx II)	234030	234782
8867	Uncharacterized protein yafS	234816	235535
	predicted S-adenosyl-L-methionine-dependent methyltransferase	234816	235538	2
	ribonuclease HI, degrades RNA of DNA-RNA hybrids	235535	236002	2
37755	Ribonuclease H (RNase H) (EC 3.1.26.4)	235538	236002
4400	DNA polymerase III subunit epsilon (EC 2.7.7.7)	236067	236795
	DNA polymerase III epsilon subunit	236067	236798	2
32912	Putative uncharacterized protein	236703	237008		New protein detected
9622	Uncharacterized lipoprotein yafT	237335	238117
	lipoprotein	237335	238120	2
	hypothetical protein, no homologs	238257	238736	2
37705	Uncharacterized protein ykfM	238260	238736
48092	Inner membrane protein yafU	238749	239102		New protein detected
26760	Transposase	239091	239375		New protein detected
	predicted C-N hydrolase family amidase, NAD(P)-binding	239419	240189	2
12822	UPF0012 hydrolase yafV (EC 3.5.-.-)	239422	240189
5161	Inhibitor of vertebrate lysozyme	240343	240813
	inhibitor of c-type lysozyme, periplasmic	240343	240816	2
	acyl coenzyme A dehydrogenase	240859	243303	2
12700	Acyl-coenzyme A dehydrogenase (ACDH) (EC 1.3.99.-)	240862	243303
32913	Phosphoheptose isomerase	243381	244118
	D-sedoheptulose 7-phosphate isomerase	243543	244121	2
12701	Putative glutamine amidotransferase yafJ (EC 2.4.2.-)	244327	245091
	predicted amidotransfease	244327	245094	2
	conserved protein	245065	245805	2
4712	Putative L,D-transpeptidase YafK (EC 2.-.-.-)	245068	245805
	translation inhibitor toxin of toxin-antitoxin pair YafQ/DinJ	245961	246239	2
12702	Uncharacterized protein yafQ	245964	246239
	antitoxin of YafQ-DinJ toxin-antitoxin system	246242	246502	2
12703	DNA-damage-inducible protein J	246245	246502
12704	Uncharacterized lipoprotein yafL	246712	247458
	predicted lipoprotein and C40 family peptidase	246712	247461	2
12706	Uncharacterized protein yafM	247637	248131
	conserved protein	247637	248134	2
31174	Conserved domain protein	248109	248294		New protein detected
12707	Putative protein fhiA	248361	250097		New protein detected
825	Protein mbhA	250042	250824		New protein detected
43012	DNA polymerase IV (Pol IV) (EC 2.7.7.7)	250898	251950
	DNA polymerase IV	250898	251953	2
12710	Antitoxin YafN	252005	252295
	antitoxin of the YafO-YafN toxin-antitoxin system	252005	252298	2
12711	mRNA interferase YafO (EC 3.1.-.-) (Endoribonuclease YafO) (Toxin YafO)	252301	252696
	mRNA interferase toxin of the YafO-YafN toxin-antitoxin system	252301	252699	2
12712	Uncharacterized N-acetyltransferase YafP (EC 2.3.1.-)	252709	253158
	predicted acyltransferase with acyl-CoA N-acyltransferase domain	252709	253161	2
8817	Putative uncharacterized protein	253286	253594		New protein detected
32915	Peptide chain release factor-like protein	253663	254199		New protein detected
	aminoacyl-histidine dipeptidase (peptidase D)	254259	255716	2
5973	Aminoacyl-histidine dipeptidase (EC 3.4.13.3) (Beta-alanyl-histidine dipeptidase) (Carnosinase) (Cysteinylglycinase) (Peptidase D) (Xaa-His dipeptidase) (X-His dipeptidase)	254262	255716
39521	Xanthine phosphoribosyltransferase (EC 2.4.2.22) (Xanthine-guanine phosphoribosyltransferase) (XGPRT)	255977	256432
	guanine-hypoxanthine phosphoribosyltransferase	255977	256435	2
40306	Esterase frsA (EC 3.1.-.-)	256527	257768
	fermentation-respiration switch protein; PTS Enzyme IIA(Glc)-binding protein; pNP-butyrate esterase activity	256527	257771	2
38756	Sigma factor-binding protein crl	257829	258227
	sigma factor-binding protein, stimulates RNA polymerase holoenzyme formation	257829	258230	2
	outer membrane phosphoporin protein E	258269	259324	2
4026	Outer membrane pore protein E	258272	259324
39821	Glutamate 5-kinase (EC 2.7.2.11) (Gamma-glutamyl kinase) (GK)	259612	260712
	gamma-glutamate kinase	259612	260715	2
45886	Gamma-glutamyl phosphate reductase (GPR) (EC 1.2.1.41) (Glutamate-5-semialdehyde dehydrogenase) (Glutamyl-gamma-semialdehyde dehydrogenase) (GSA dehydrogenase)	260727	261977
	gamma-glutamylphosphate reductase	260727	261980	2
	CP4-6 prophage; toxin of the YkfI-YafW toxin-antitoxin system	262552	262893	2
9810	Uncharacterized protein ykfI	262555	262893
	CP4-6 prophage; antitoxin of the YkfI-YafW toxin-antitoxin system	262914	263231	0	This gene was detected by BG7 but dismissed
8818	Putative uncharacterized protein	263016	263507
	predicted protein	263250	263471	1
	CP4-6 prophage; predicted DNA repair protein	263480	263956	2
12827	UPF0758 protein ykfG	263483	263956
	CP4-6 prophage; predicted protein	263972	264430	2
8868	Uncharacterized protein YafX	263975	264430
	CP4-6 prophage; predicted protein	264528	264767	2
8870	UPF0401 protein ykfF	264531	264767
	CP4-6 prophage; predicted protein	264844	265311	2
9482	Uncharacterized protein ykfB	264847	265311
	lipoprotein, inner membrane; overproduction stimulates degP expression; CP4-6 prophage	265334	265777	1
27156	Transcriptional regulator protein-like protein	265337	266191
	CP4-6 prophage; conserved protein	266408	267229	2
9509	UPF0380 protein yafZ	266411	267229
	CP4-6 prophage; predicted GTP-binding protein	267321	268184	2
8871	Uncharacterized protein ykfA	267324	268184
	CP4-6 prophage; predicted DNA-binding transcriptional regulator	268513	269406	2
13033	HTH-type transcriptional regulator perR (Peroxide resistance protein perR)	268516	269406
8874	Transposase insN for insertion sequence element IS911A	269466	269867		New protein detected
5791	Transposase InsI for insertion sequence element IS30A	269827	270975
	IS30 transposase	269827	270978	2
8820	Orf58 protein (Putative uncharacterized protein)	271695	272000		New protein detected
12831	Putative uncharacterized protein ykfC	272086	273213		New protein detected
	IS5 transposase and trans-activator	273325	274341	2
5769	Transposase insH for insertion sequence element IS5R	273328	274341
12832	Probable S-methylmethionine permease	274549	275949
	CP4-6 prophage; predicted S-methylmethionine transporter	274549	275952	2
12841	Homocysteine S-methyltransferase (EC 2.1.1.10) (S-methylmethionine:homocysteine methyltransferase)	275939	276868
	CP4-6 prophage; S-methylmethionine:homocysteine methyltransferase	275939	276871	2
	CP4-6 prophage; predicted ferric transporter subunit	276980	278026	2
7365	Fe(3+) ions import ATP-binding protein FbpC (EC 3.6.3.30)	276983	278026
8878	Putative ferric transport system permease protein fbpB (Fragment)	278041	278385		New protein detected
	IS1 transposase B	278402	278905	1
625	Transposase InsAB'	278405	279099		This annotation includes the two transposases: A and B
	IS1 repressor TnpA	278824	279099	1
13874	Putative transposase ykgN	279251	279586		New protein detected
7362	Putative uncharacterized protein yagB	279612	279959		New protein detected
	CP4-6 prophage; predicted DNA-binding transcriptional regulator	280053	281207	2
7361	Uncharacterized protein yagA	280056	281207
8879	Uncharacterized protein yagE	281481	282407
	CP4-6 prophage; predicted lyase/synthase	281481	282410	2
9752	Uncharacterized protein yagF (EC 4.-.-.-)	282425	284389
	CP4-6 prophage; predicted dehydratase	282425	284392	2
8881	Uncharacterized symporter yagG	284619	285998
	CP4-6 prophage; predicted sugar transporter	284619	286001	2
9826	Putative beta-xylosidase (EC 3.2.1.37) (1,4-beta-D-xylan xylohydrolase) (Xylan 1,4-beta-xylosidase)	286013	287620
	CP4-6 prophage; predicted xylosidase/arabinosidase	286013	287623	2
	CP4-6 prophage; predicted DNA-binding transcriptional regulator	287628	288386	2
9580	Uncharacterized HTH-type transcriptional regulator yagI	287631	288386
	ornithine carbamoyltransferase 2, chain F; CP4-6 prophage	288525	289529	2
4165	Ornithine carbamoyltransferase chain F (EC 2.1.3.3) (OTCase-2)	288528	289529
8309	Uncharacterized protein yfjI	289644	289859		New protein detected
	IS1 transposase B	289873	290376	1
624	Transposase InsAB'	289876	290570		This annotation includes the two transposases: A and B
	IS1 repressor TnpA	290295	290570	1
30270	Conserved domain protein	290625	291452		New protein detected
	CP4-6 prophage; conserved protein	291546	292172	2
9803	Uncharacterized protein yagK	291549	292172
	CP4-6 prophage; DNA-binding protein	292444	293142	2
9761	Uncharacterized protein yagL	292447	293142
	CP4-6 prophage; predicted protein	293169	294023	2
8822	Uncharacterized protein yagM	293172	294023
	CP4-6 prophage; predicted protein	294363	294803	2
8823	Uncharacterized protein yagN	294366	294803
	CP4-6 prophage; predicted phage integrase	294920	296320	2
8824	Putative prophage CP4-6 integrase	294923	296320
8825	Putative uncharacterized protein	296527	297027		New protein detected
	moco insertion factor for PaoABC aldehyde oxidoreductase	296994	297950	2
9494	Uncharacterized protein yagQ	296997	297950
	PaoABC aldehyde oxidoreductase, Moco-containing subunit	297960	300158	2
48690	Putative xanthine dehydrogenase, molybdenum binding subunit (EC 1.17.1.4)	297963	300158
	PaoABC aldehyde oxidoreductase, FAD-containing subunit	300155	301111	2
14836	Putative xanthine dehydrogenase YagS FAD-binding subunit (EC 1.17.1.4)	300158	301111
	PaoABC aldehyde oxidoreductase, 2Fe-2S subunit	301108	301797	2
14835	Putative xanthine dehydrogenase yagT iron-sulfur-binding subunit	301111	301797
4713	Inner membrane protein yagU	302215	302826
	inner membrane protein, DUF1440 family	302215	302829	2
43896	Putative uncharacterized protein	302834	303079		New protein detected
	predicted ferredoxin	303077	303406	2
4827	Uncharacterized protein ykgJ	303080	303406
	conserved protein	303719	304429	2
9541	Uncharacterized protein yagV	303722	304429
	predicted receptor	304398	306041	2
9813	Uncharacterized protein yagW	304401	306041
	predicted aromatic compound dioxygenase	306031	308556	2
9939	Uncharacterized protein yagX	306034	308556
	predicted protein	308582	309250	2
49471	Uncharacterized protein matC	308585	309250
	cryptic Mat fimbrillin gene	309308	309895	2
5753	Fimbrillin matB homolog	309311	309895
	predicted regulator	309970	310560	2
38759	Probable HTH-type transcriptional regulator matA homolog	309973	310560
8432	Uncharacterized protein ykgL	311336	311560
	predicted protein	311336	311563	2
	rpmJ (L36) paralog	311598	311738	0
	rpmE (L31) paralog	311738	312001	2
50003	50S ribosomal protein L31 type B	311741	312001
	expressed protein	312365	312466	0
12292	EaeH	313581	314465		New protein detected
10092	Transposase	314515	315674		This annotation includes the two transposases: A and B
	IS3 transposase A	314515	314814	1
	IS3 transposase B	314811	315677	1
9760	Putative HTH-type transcriptional regulator ykgA	315677	316393		New protein detected
	inner membrane protein, DUF417 family	316950	317543	2
8888	Inner membrane protein ykgB	316953	317543
16715	Putative uncharacterized protein	317526	317792
	predicted protein	317555	317791	1
	predicted pyridine nucleotide-disulfide oxidoreductase	317900	319225	2
9511	Probable pyridine nucleotide-disulfide oxidoreductase ykgC	317903	319225
9651	Uncharacterized HTH-type transcriptional regulator ykgD	319451	320302
	predicted DNA-binding transcriptional regulator	319451	320305	2
9534	Uncharacterized protein ykgE	320832	321548
	predicted oxidoreductase	320832	321551	2
9730	Uncharacterized electron transport protein ykgF	321562	322986
	predicted electron transport protein with ferridoxin-like domai	321562	322989	2
9670	Uncharacterized protein ykgG	322982	323674
	predicted transporter	322982	323677	2
8890	Putative uncharacterized protein b0309	323635	323844		New protein detected
	predicted inner membrane protein	323920	324588	2
9491	Uncharacterized protein ykgH	323923	324588
	choline dehydrogenase, a flavoprotein	324801	326471	2
49472	Choline dehydrogenase (CDH) (CHD) (EC 1.1.99.1)	324804	326471
	betaine aldehyde dehydrogenase, NAD-dependent	326485	327957	2
49473	Betaine aldehyde dehydrogenase (BADH) (EC 1.2.1.8)	326488	327957
	DNA-binding transcriptional repressor	327971	328558	2
50005	HTH-type transcriptional regulator BetI	327974	328558
28794	High-affinity choline transport protein	328687	330717
	choline transporter of high affinity	328687	330720	2
29971	Putative uncharacterized protein	331093	331275		New protein detected
6276	Cyclic di-GMP phosphodiesterase yahA (EC 3.1.4.-)	331595	332680
	c-di-GMP-specific phosphodiesterase	331595	332683	2
	predicted DNA-bindng transcriptional regulator	332725	333657	2
9818	Uncharacterized HTH-type transcriptional regulator yahB	332728	333657
	predicted inner membrane protein	333749	334246	2
9519	Uncharacterized protein yahC	333752	334246
29454	Predicted protein	334323	334553		New protein detected
9842	Putative ankyrin repeat protein YahD	334504	335106
	ankyrin repeat protein	334504	335109	2
9579	Uncharacterized protein yahE	335149	336009
	predicted protein	335149	336012	2
9496	Uncharacterized protein yahF	336002	337546
	predicted acyl-CoA synthetase with NAD(P)-binding domain and succinyl-CoA synthetase domain	336002	337549	2
9520	Uncharacterized protein yahG	337549	338964
	conserved protein	337549	338967	2
8826	Putative uncharacterized protein	338986	339354		New protein detected
9793	Carbamate kinase-like protein YahI	339389	340336
	carbamate kinase-like protein	339389	340339	2
9738	Uncharacterized protein yahJ	340349	341728
	predicted deaminase with metallo-dependent hydrolase domain	340349	341731	2
8891	Uncharacterized zinc-type alcohol dehydrogenase-like protein YahK (EC 1.-.-.-)	342108	343154
	predicted oxidoreductase, Zn-dependent and NAD(P)-binding	342108	343157	2
9655	Uncharacterized protein yahL	343400	344212
	predicted protein	343400	344215	2
8893	Uncharacterized protein yahM	344628	344870
	predicted protein	344628	344873	2
	inner membrane protein, LysE transporter family; overproduction confers sensitivity to L-homoserine	344890	345561	2
8894	Uncharacterized membrane protein yahN	344893	345561
8895	Uncharacterized protein YahO	345708	345980
	predicted protein	345708	345983	2
	propionate catabolism operon regulatory protein	346081	347667	2
9860	Propionate catabolism operon regulatory protein	346084	347667
9734	Methylisocitrate lyase (EC 4.1.3.30) (2-methylisocitrate lyase)	347906	348793
	2-methylisocitrate lyase	347906	348796	2
29614	Ribonucleoside diphosphate reductase 1 (Fragment)	348745	349188		New protein detected
6949	2-methylcitrate synthase (EC 2.3.3.5) (Citrate synthase 2) (Methylcitrate synthase)	349236	350402
	2-methylcitrate synthase	349236	350405	2
14827	2-methylcitrate dehydratase (EC 4.2.1.79)	350439	351887
	2-methylcitrate dehydratase	350439	351890	2
9706	Propionate--CoA ligase (EC 6.2.1.17) (Propionyl-CoA synthetase)	351930	353813
	propionate--CoA ligase	351930	353816	2
45472	Cytosine permease	354050	355402
	cytosine transporter	354146	355405	1
6498	Cytosine deaminase (EC 3.5.4.1) (Cytosine aminohydrolase)	355380	356675
	cytosine deaminase	355395	356678	1
	transcriptional activator of cyn operon; autorepressor	357015	357914	1
30087	Cyn operon transcriptional activator CynR	357018	357998
4916	Carbonic anhydrase 1 (EC 4.2.1.1) (Carbonate dehydratase 1)	358023	358679
	carbonic anhydrase	358023	358682	2
38769	Cyanate hydratase (Cyanase) (EC 4.2.1.104) (Cyanate hydrolase) (Cyanate lyase)	358713	359180
	cyanate aminohydrolase	358713	359183	2
6126	Cyanate transport protein CynX	359216	360367
	predicted cyanate transporter	359216	360370	2
	thiogalactoside acetyltransferase	360473	361084	1
32916	Galactoside O-acetyltransferase	360476	361135
	lactose permease	361150	362403	2
4007	Lactose permease (Lactose-proton symport)	361153	362403
	beta-D-galactosidase	362455	365529	1
48453	Beta-galactosidase (Lactase) (EC 3.2.1.23)	362458	365547
	DNA-binding transcriptional repressor	365652	366734	2
4048	Lactose operon repressor	365655	366734
	DNA-binding transcriptional activator, 3HPP-binding	366811	367644	1
16714	Transcriptional regulator for mhp operon	366814	367758
38770	3-(3-hydroxy-phenyl)propionate/3-hydroxycinnamic acid hydroxylase (3-HCI hydroxylase) (3-HPP hydroxylase) (EC 1.14.13.n3)	367835	369496
	3-(3-hydroxyphenyl)propionate hydroxylase	367835	369499	2
38771	2,3-dihydroxyphenylpropionate/2,3-dihydroxicinnamic acid 1,2-dioxygenase (EC 1.13.11.16)	369501	370442
	2,3-dihydroxyphenylpropionate 1,2-dioxygenase	369501	370445	2
49592	2-hydroxy-6-oxononadienedioate/2-hydroxy-6-oxononatrienedioate hydrolase (EC 3.7.1.n1) (2-hydroxy-6-ketonona-2,4-diene-1,9-dioic acid 5,6-hydrolase) (2-hydroxy-6-oxonona-2,4,7-triene-1,9-dioic acid 5,6-hydrolase) (2-hydroxy-6-oxonona-2,4-diene-1,9-dioic acid 5,6-hydrolase)	370448	371326
	2-hydroxy-6-ketonona-2,4-dienedioic acid hydrolase	370448	371329	2
38772	2-keto-4-pentenoate hydratase (EC 4.2.1.80) (2-hydroxypentadienoic acid hydratase)	371339	372145
	2-keto-4-pentenoate hydratase	371339	372148	2
38773	Acetaldehyde dehydrogenase (EC 1.2.1.10) (Acetaldehyde dehydrogenase [acetylating])	372145	373092
	acetaldehyde-CoA dehydrogenase II, NAD-binding	372145	373095	2
38774	4-hydroxy-2-oxovalerate aldolase (HOA) (EC 4.1.3.39) (4-hydroxy-2-keto-pentanoic acid aldolase) (4-hydroxy-2-oxopentanoate aldolase)	373092	374102
	4-hyroxy-2-oxovalerate/4-hydroxy-2-oxopentanoic acid aldolase, class I	373092	374105	2
9751	Putative 3-hydroxyphenylpropionic acid transporter	374683	375891
	predicted 3-hydroxyphenylpropionic transporter	374683	375894	2
16713	Nucleoprotein/polynucleotide-associated enzyme	375885	376532
	predicted protein	375996	376535	1
8827	Putative uncharacterized protein	376549	376857		New protein detected
	S-formylglutathione hydrolase	376759	377592	2
38775	S-formylglutathione hydrolase frmB (FGH) (EC 3.1.2.12)	376762	377592
	alcohol dehydrogenase class III/glutathione-dependent formaldehyde dehydrogenase	377686	378795	2
38777	S-(hydroxymethyl)glutathione dehydrogenase (EC 1.1.1.284) (Alcohol dehydrogenase class-3) (EC 1.1.1.1) (Alcohol dehydrogenase class-III) (Glutathione-dependent formaldehyde dehydrogenase) (FALDH) (FDH) (GSH-FDH) (EC 1.1.1.-)	377689	378795
	regulator protein that represses frmRAB operon	378830	379105	1	This gene was detected by BG7 but dismissed
11583	Putative uncharacterized protein	378875	379174
	outer membrane protein	379293	380066	2
12802	Uncharacterized protein yaiO	379296	380066
839	Transferase	380071	380481		New protein detected
	IS2 repressor TnpA	380575	380940	0
5724	Transposase insD for insertion element IS2A/D/F/H/I/K	380898	381800
	IS2 transposase TnpB	380898	381803	2
	predicted glucosyltransferase	381963	383159	2
12803	Uncharacterized protein yaiP	381966	383159
840	Uncharacterized protein yaiS	383172	383840
	conserved protein	383283	383840	1
2705	Putative uncharacterized protein	384093	384305		New protein detected
12804	Taurine-binding periplasmic protein (Sulfate starvation-induced protein 1) (SSI1)	384456	385415
	taurine transporter subunit	384456	385418	2
10541	Taurine import ATP-binding protein TauB (EC 3.6.3.36)	385431	386195
	taurine transporter subunit	385431	386198	2
	taurine transporter subunit	386195	387022	1
49811	Taurine dioxygenase, 2-oxoglutarate-dependent (EC 1.14.11.17)	386669	387019
49812	Taurine dioxygenase, 2-oxoglutarate-dependent (EC 1.14.11.17)	387019	387867
	taurine dioxygenase, 2-oxoglutarate-dependent	387019	387870	2
	5-aminolevulinate dehydratase (porphobilinogen synthase)	387977	388951	2
5030	Delta-aminolevulinic acid dehydratase (ALAD) (ALADH) (EC 4.2.1.24) (Porphobilinogen synthase)	387980	388951
42506	Predicted protein	389124	389390		New protein detected
9507	Putative uncharacterized protein YaiT	389475	391223		New protein detected
	IS3 transposase B	390963	391829	0	This gene was detected by BG7 but dismissed
	IS3 transposase A	391826	392125	0	This gene was detected by BG7 but dismissed
41968	Outer membrane autotransporter barrel domain protein	392164	393639		New protein detected
843	Uncharacterized protein yaiV	393685	394350
	predicted DNA-binding transcriptional regulator	393730	394353	1
	penicillin-binding protein	394354	395511	1
48438	Beta-lactamase/D-alanine carboxypeptidase (EC 3.4.17.8) (EC 3.5.2.6)	394357	395517
48437	Transporter involved in cell envelope modification	395863	397080
	microcin B17 transporter	395863	397083	2
9742	Uncharacterized protein yaiW	397096	398187
	probable lipoprotein required for swarming phenotype	397096	398190	2
	inner membrane protein, DUF2755 family	398249	398557	2
4835	Inner membrane protein yaiY	398252	398557
4836	Uncharacterized protein yaiZ	398817	399026
	predicted inner membrane protein, DUF2754 family	398817	399029	2
	D-alanine-D-alanine ligase A	399053	400147	2
4396	D-alanine--D-alanine ligase A (EC 6.3.2.4) (D-Ala-D-Ala ligase A) (D-alanylalanine synthetase A)	399056	400147
48027	Putative uncharacterized protein	400225	400425		New protein detected
8829	Putative uncharacterized protein	400462	400710		New protein detected
38780	Anti-adapter protein iraP	400610	400867
	anti-RssB factor, RpoS stabilzer during Pi starvation; anti-adapter protein	400610	400870	2
6304	Alkaline phosphatase (APase) (EC 3.1.3.1)	400971	402383
	bacterial alkaline phosphatase	400971	402386	2
32383	PsiF repeat protein	402450	402822
	conserved protein, PsiF family, pho regulon	402505	402825	1
48433	Putative diguanylate cyclase	402858	404039
	diguanylate cyclase for cellulose, biofilm, motility regulation	402927	404042	2
	pyrroline-5-carboxylate reductase, NAD(P)-binding	404059	404868	2
4577	Pyrroline-5-carboxylate reductase (P5C reductase) (P5CR) (EC 1.5.1.2)	404062	404868
41966	UPF0178 protein yaiI	404988	405449
	conserved protein, UPF0178 family, downregulated by beryllium	404988	405446	2
49488	Shikimate kinase 2 (SK 2) (EC 2.7.1.71)	405629	406150
	shikimate kinase II	405629	406153	2
11581	Putative uncharacterized protein	406146	406472
	predicted protein	406203	406394	1
5264	Protein AroM	406652	407326
	conserved protein, AroM family; regulated by aroR	406652	407329	2
38781	UPF0345 protein yaiE	407401	407682
	conserved protein, UPF0345 family	407401	407685	2
8830	Putative uncharacterized protein	408005	408307		New protein detected
	nucleoid-associated ssDNA and dsDNA binding protein; competitive inhibitor of RecA function	408332	409243	1
11580	Nonspecific DNA binding protein; nucleoid component	408335	409315
48428	Manno(Fructo)kinase (EC 2.7.1.4)	409230	410282
	manno(fructo)kinase	409368	410276	1
13868	Putative uncharacterized protein	410255	410494
	predicted transporter	410521	411705	2
6404	Protein AraJ	410524	411705
	exonuclease, dsDNA, ATP-dependent	411831	414977	2
5900	Nuclease sbcCD subunit C	411834	414977
	exonuclease, dsDNA, ATP-dependent	414974	416176	1
48426	Exonuclease, dsDNA, ATP-dependent	414977	416218
8137	Phosphate regulon transcriptional regulatory protein phoB	416366	417052
	DNA-binding response regulator in two-component regulatory system with PhoR (or CreC)	416366	417055	2
4292	Phosphate regulon sensor protein phoR (EC 2.7.13.3)	417113	418405
	sensory histidine kinase in two-component regulatory system with PhoB	417113	418408	2
37494	Branched-chain amino acid transport system II carrier protein	418815	420131
	Branched-chain amino acid transport system 2 carrier protein; LIV-II transport system for Ile, Leu, and Val	418815	420134	2
40277	Putative uncharacterized protein	420162	421580
	proline-specific permease	420210	421583	1
6280	Maltodextrin glucosidase (EC 3.2.1.20) (Alpha-glucosidase)	421739	423553
	maltodextrin glucosidase	421739	423556	2
	conserved protein	423561	424142	2
50007	Acyl carrier protein phosphodiesterase (ACP phosphodiesterase) (EC 3.1.4.14)	423564	424142
38782	S-adenosylmethionine:tRNA ribosyltransferase-isomerase (EC 5.-.-.-) (Queuosine biosynthesis protein queA)	424235	425302
	S-adenosylmethionine:tRNA ribosyltransferase-isomerase	424235	425305	2
17249	Queuine tRNA-ribosyltransferase (EC 2.4.2.29) (Guanine insertion enzyme) (tRNA-guanine transglycosylase)	425349	426485
	tRNA-guanine transglycosylase	425361	426488	1
5247	UPF0092 membrane protein yajC	426511	426840
	SecYEG protein translocase auxillary subunit	426511	426843	2
36811	Protein-export membrane protein SecD	426871	428715
	SecYEG protein translocase auxillary subunit	426871	428718	2
5639	Protein-export membrane protein secF	428684	429697
	SecYEG protein translocase auxillary subunit	428729	429700	1
4837	Uncharacterized protein yajD	429829	430173
	conserved protein, HNH family	429829	430176	2
	nucleoside channel, receptor of phage T6 and colicin K	430353	431237	1
11579	Nucleoside channel; receptor of phage T6 and colicin K	430356	431285
	predicted lipoprotein	431536	432075	2
8222	Uncharacterized lipoprotein yajI	431539	432075
38783	Transcriptional repressor NrdR	432226	432672
	conserved protein	432226	432675	2
6524	Riboflavin biosynthesis protein RibD [Includes: Diaminohydroxyphosphoribosylaminopyrimidine deaminase (DRAP deaminase) (EC 3.5.4.26) (Riboflavin-specific deaminase); 5-amino-6-(5-phosphoribosylamino)uracil reductase (EC 1.1.1.193) (HTP reductase)]	432679	433779
	fused diaminohydroxyphosphoribosylaminopyrimidine deaminase and 5-amino-6-(5-phosphoribosylamino) uracil reductase	432679	433782	2
49489	6,7-dimethyl-8-ribityllumazine synthase (DMRL synthase) (Lumazine synthase) (EC 2.5.1.9) (Riboflavin synthase beta chain)	433871	434338
	riboflavin synthase beta chain	433871	434341	2
32920	Putative uncharacterized protein	434334	434864
	transcription antitermination protein	434361	434780	1
5658	Thiamine-monophosphate kinase (Thiamine-phosphate kinase) (EC 2.7.4.16)	434858	435832
	thiamin-monophosphate kinase	434858	435835	2
6135	Phosphatidylglycerophosphatase A (EC 3.1.3.27)	435813	436328
	phosphatidylglycerophosphatase A	435813	436331	2
	2-carboxybenzaldehyde reductase, function unknown	436385	437359	2
9839	Uncharacterized oxidoreductase YajO (EC 1.-.-.-)	436388	437359
	1-deoxyxylulose-5-phosphate synthase, thiamine-requiring, FAD-requiring	437539	439401	2
49490	1-deoxy-D-xylulose-5-phosphate synthase (EC 2.2.1.7) (1-deoxyxylulose-5-phosphate synthase) (DXP synthase) (DXPS)	437542	439401
	geranyltranstransferase	439426	440325	2
6328	Farnesyl diphosphate synthase (FPP synthase) (EC 2.5.1.10) ((2E,6E)-farnesyl diphosphate synthase) (Geranyltranstransferase)	439429	440325
	exonuclease VII small subunit	440325	440567	2
39519	Exodeoxyribonuclease 7 small subunit (EC 3.1.11.6) (Exodeoxyribonuclease VII small subunit) (Exonuclease VII small subunit)	440328	440567
23937	Thiamine biosynthesis protein thiI	440767	442218
	tRNA s(4)U8 sulfurtransferase	440773	442221	1
	Oxidative-stress-resistance chaperone	442275	442865	2
12674	Chaperone protein YajL	442278	442865
	2-dehydropantoate reductase, NADPH-specific	442828	443739	2
15042	2-dehydropantoate 2-reductase (EC 1.1.1.169) (Ketopantoate reductase) (KPA reductase) (KPR)	442831	443739
16153	Nucleotide-binding protein	443739	444395
	Phi6 host factor; binds ATP and GTP	443907	444398	1
	predicted transporter	444526	445890	2
9833	Inner membrane transport protein yajR	444529	445890
	protoheme IX farnesyltransferase	446039	446929	2
39517	Protoheme IX farnesyltransferase (EC 2.5.1.-) (Heme B farnesyltransferase) (Heme O synthase)	446042	446929
	cytochrome o ubiquinol oxidase subunit IV	446941	447270	2
4934	Cytochrome o ubiquinol oxidase protein CyoD (Ubiquinol oxidase chain D)	446944	447270
	cytochrome o ubiquinol oxidase subunit III	447270	447884	2
4933	Cytochrome o ubiquinol oxidase subunit 3 (EC 1.10.3.-) (Cytochrome o ubiquinol oxidase subunit III) (Ubiquinol oxidase chain C)	447273	447884
	cytochrome o ubiquinol oxidase subunit I	447874	449865	2
36805	Cytochrome O ubiquinol oxidase subunit I (EC 1.9.3.1)	447877	449865
	cytochrome o ubiquinol oxidase subunit II	449887	450834	2
4932	Ubiquinol oxidase subunit 2 (EC 1.10.3.-) (Cytochrome o subunit 2) (Cytochrome o ubiquinol oxidase subunit 2) (Ubiquinol oxidase chain B) (Oxidase BO(3) subunit 2) (Ubiquinol oxidase polypeptide II)	449890	450834
	muropeptide transporter	451294	452769	1
14269	AmpG protein (Beta-lactamase induction signal transducer AmpG)	451297	452808
	predicted lipoprotein	452813	453391	1
16711	Putative polymerase/proteinase	452816	453493
4912	Protein BolA	453696	454010
	stationary-phase morphogene, transcriptional repressor for mreB; also regulator for dacA, dacC, and ampC	453696	454013	2
11577	Putative uncharacterized protein	453943	454362		New protein detected
39516	Trigger factor (TF)	454357	455652
	peptidyl-prolyl cis/trans isomerase (trigger factor)	454357	455655	2
45915	ATP-dependent Clp protease proteolytic subunit (EC 3.4.21.92) (Endopeptidase Clp)	455874	456521
	proteolytic subunit of ClpA-ClpP and ClpX-ClpP ATP-dependent serine proteases	455901	456524	1
32542	Putative uncharacterized protein	456426	456746
39515	ATP-dependent Clp protease ATP-binding subunit ClpX	456650	457921
	ATPase and specificity subunit of ClpX-ClpP ATP-dependent serine protease	456650	457924	2
12277	Lon protease (EC 3.4.21.53) (ATP-dependent protease La)	458112	460547
	DNA-binding ATP-dependent protease La	458112	460466	1
5043	DNA-binding protein HU-beta (HU-1) (NS1)	460675	460944
	HU, DNA-binding transcriptional regulator, beta subunit	460675	460947	2
48421	Peptidyl-prolyl cis-trans isomerase (Rotamase D) (EC 5.2.1.8)	461109	463007
	periplasmic folding chaperone, has an inactive PPIase domain	461139	463010	1
4842	Uncharacterized protein ybaV	463161	463529
	conserved protein, ComEA homolog	463161	463532	2
9825	Long-chain acyl-CoA thioesterase tesC (EC 3.1.2.-) (Acyl-CoA thioester hydrolase ybaW) (Thioesterase 3)	463626	464021
	long-chain acyl-CoA thioesterase III	463626	464024	2
	required for 7-cyano-7-deazaguanine (preQ0) synthesis	464076	464771	2
37497	7-cyano-7-deazaguanine synthase (EC 6.3.-.-) (7-cyano-7-carbaguanine synthase) (PreQ(0) synthase) (Queuosine biosynthesis protein queC)	464079	464771
	predicted transporter subunit: periplasmic-binding component of ABC superfamily	464836	466536	2
8249	Uncharacterized protein ybaE	464839	466536
38785	HMP-PP phosphatase (EC 3.6.1.-)	466636	467451
	thiamin pyrimidine pyrophosphate hydrolase; HMP-PP phosphatase	466636	467454	2
48035	Putative DNA-binding transcriptional regulator (Lrp-like)	467379	468062
	predicted DNA-binding transcriptional regulator	467607	468065	1
9542	Multidrug resistance-like ATP-binding protein MdlA (EC 3.6.3.44)	468095	469864
	fused predicted multidrug transporter subunits of ABC superfamily: ATP-binding components	468095	469867	2
44160	ABC-type multidrug transporter, ATP-binding protein	469860	471638
	fused predicted multidrug transporter subunits of ABC superfamily: ATP-binding components	469860	471641	2
4999	Nitrogen regulatory protein P-II 2	471822	472157
	nitrogen assimilation regulatory protein for GlnL, GlnE, and AmtB	471822	472160	2
43706	Ammonium transporter	472190	473473
	ammonium transporter	472190	473476	2
	acyl-CoA thioesterase II	473525	474385	1
11575	Acyl-CoA thioesterase II (EC 3.1.2.-)	473528	474469
9831	Uncharacterized lipoprotein ybaY	474603	475172
	outer membrane lipoprotein	474603	475175	2
	binds and enhances nucleotide excision repair of O(6)-alkylguanine; degenerate cysteine methyltransferase homolog	475206	475595	2
5555	Uncharacterized protein ybaZ	475209	475595
49494	Putative uncharacterized protein	475499	475834		New protein detected
4838	Uncharacterized protein ybaA	475896	476246
	conserved protein, DUF1428 family	475896	476249	2
	predicted cyclic-di-GMP phosphodiesterase	476291	477841	1
9697	Uncharacterized protein YlaB	476294	477847
	inner membrane protein, DUF1449 family	478005	478475	2
4843	Inner membrane protein ylaC	478008	478475
	maltose O-acetyltransferase	478591	479142	2
9920	Maltose O-acetyltransferase (EC 2.3.1.79) (Maltose transacetylase)	478594	479142
	modulator of gene expression, with H-NS	479314	479532	2
5041	Hemolysin expression-modulating protein	479317	479532
	Hha toxicity attenuator; conjugation-related protein	479558	479932	2
4839	Uncharacterized protein ybaJ	479561	479932
	multidrug efflux system protein	480478	483627	2
6879	Acriflavine resistance protein B	480481	483627
	multidrug efflux system	483650	484843	1
47568	Acriflavine resistance protein A	483653	484879
5105	HTH-type transcriptional regulator AcrR (Potential acrAB operon repressor)	484985	485629
	DNA-binding transcriptional repressor	484985	485632	2
9620	Potassium efflux system KefA (Protein AefA)	485760	489119
	fused conserved protein	485760	489122	2
	predicted protein	489334	489495	0
	primosomal replication protein N''	489509	490036	2
6371	Primosomal replication protein N''	489512	490036
4841	Inner membrane protein ybaN	490106	490480
	inner membrane protein, DUF454 family	490106	490483	2
26237	Adenine phosphoribosyltransferase (APRT) (EC 2.4.2.7)	490603	491184
	adenine phosphoribosyltransferase	490636	491187	1
4152	DNA polymerase III subunit tau (EC 2.7.7.7) [Cleaved into: DNA polymerase III subunit gamma]	491316	493244
	DNA polymerase III/DNA elongation factor III, tau and gamma subunits	491316	493247	2
9470	Putative uncharacterized protein	493279	493653
	conserved protein	493300	493629	1
38787	Recombination protein recR	493629	494231
	gap repair protein	493629	494234	2
37776	Chaperone protein htpG (Heat shock protein htpG) (High temperature protein G)	494344	496215
	molecular chaperone HSP90 family	494344	496218	2
47572	Adenylate kinase (AK) (EC 2.7.4.3) (ATP-AMP transphosphorylase)	496339	497040
	adenylate kinase	496399	497043	1
10321	Ferrochelatase (EC 4.99.1.1) (Heme synthase) (Protoheme ferro-lyase)	497279	498238
	ferrochelatase	497279	498241	2
	acetyl esterase	498238	499197	2
10531	Acetyl esterase (EC 3.1.1.-)	498241	499197
36768	Inosine-guanosine kinase (EC 2.7.1.73)	499349	500650
	inosine/guanosine kinase	499349	500653	2
	predicted transporter with NAD(P)-binding Rossmann-fold domain	500786	502462	2
7890	Inner membrane protein ybaL	500789	502462
	predicted fosmidomycin efflux system	502700	503920	2
8290	Fosmidomycin resistance protein	502703	503920
4203	Protein UshA [Includes: UDP-sugar hydrolase (EC 3.6.1.45) (UDP-sugar diphosphatase) (UDP-sugar pyrophosphatase); 5'-nucleotidase (5'-NT) (EC 3.1.3.5)]	504138	505787
	bifunctional UDP-sugar hydrolase/5'-nucleotidase	504138	505790	2
	conserved protein	505827	506306	2
4840	Cys-tRNA(Pro)/Cys-tRNA(Cys) deacylase ybaK	505830	506306
49773	Putative uncharacterized protein	506325	506594
	GumN family protein	506510	507304	2
14038	Uncharacterized protein ybaP	506513	507304
4628	Uncharacterized HTH-type transcriptional regulator ybaQ	507442	507780
	predicted DNA-binding transcriptional regulator	507442	507783	2
39262	Putative uncharacterized protein	507827	508090		New protein detected
	copper transporter	508099	510603	2
25708	Copper-exporting P-type ATPase A	508102	510603
12002	Glutaminase (EC 3.5.1.2)	510865	511794
	glutaminase	510865	511797	2
9659	Inner membrane transport protein YbaT	511800	513089
	predicted transporter	511800	513092	2
4549	HTH-type transcriptional regulator CueR (Copper efflux regulator) (Copper export regulator)	513217	513621
	DNA-binding transcriptional activator of copper-responsive regulon genes	513217	513624	2
	inner membrane protein that stimulates the ftsH htpX mutant suppressor activity of QmcA	513625	514083	2
4844	Inner membrane protein ybbJ	513628	514083
	multicopy suppressor of ftsH htpX double mutant; membrane-anchored predicted protease with C-terminal cytoplasmic PHB domain	514080	514997	2
4682	Protein QmcA	514083	514997
9561	Uncharacterized ABC transporter ATP-binding protein YbbL	515143	515817
	predicted transporter subunit: ATP-binding component of ABC superfamily	515143	515820	2
9584	UPF0014 inner membrane protein ybbM	515807	516583
	inner membrane protein, UPF0014 family	515807	516586	2
	DnaK co-chaperone, thioredoxin-like protein	516649	517503	2
9656	Uncharacterized protein ybbN	516652	517503
	predicted oxidoreductase with NAD(P)-binding Rossmann-fold domain	517564	518373	2
5556	Uncharacterized oxidoreductase ybbO (EC 1.-.-.-)	517567	518373
	multifunctional acyl-CoA thioesterase I and protease I and lysophospholipase L1	518363	518989	1
32921	Multifunctional acyl-CoA thioesterase I and protease I and lysophospholipase L1	518366	519019
4629	Uncharacterized ABC transporter ATP-binding protein YbbA	518957	519640
	predicted transporter subunit: ATP-binding component of ABC superfamily	518957	519643	2
9710	Uncharacterized ABC transporter permease ybbP	519640	522051
	predicted ABC transporter permease	519640	522054	2
6072	Protein rhsD	522485	526762
	rhsD element protein	522485	526765	2
7247	Uncharacterized protein ybbC	526805	527170
	predicted protein	526805	527173	2
9884	Putative uncharacterized protein ylbH	527173	527880		New protein detected
27040	Conserved predicted protein	527864	528351		New protein detected
30508	Conserved domain protein	528642	528854		New protein detected
28993	YlbG protein	528844	529276		New protein detected
	tRNA 2-selenouridine synthase, selenophosphate-dependent	529356	530450	2
38788	tRNA 2-selenouridine synthase (EC 2.9.1.-) (Selenophosphate-dependent tRNA 2-selenouridine synthase)	529359	530450
	DNA-binding transcriptional activator of the allD operon	530519	531445	2
32922	HTH-type transcriptional activator AllS	530522	531445
38789	Ureidoglycolate hydrolase (EC 3.5.3.19)	531675	532154
	ureidoglycolate hydrolase	531675	532157	2
10525	HTH-type transcriptional repressor AllR (Negative regulator of allantoin and glyoxylate utilization operons)	532235	533047
	DNA-binding transcriptional repressor for all (allantoin) and gcl (glyoxylate) operons; glyoxylate-induced	532235	533050	2
49608	Glyoxylate carboligase (EC 4.1.1.47)	533050	534918
	glyoxylate carboligase	533140	534921	1
6787	Hydroxypyruvate isomerase (EC 5.3.1.22)	534934	535707
	hydroxypyruvate isomerase	534934	535710	2
32201	2-hydroxy-3-oxopropionate reductase	535738	536685
	tartronate semialdehyde reductase, NADH-dependent	535810	536688	1
8898	Putative allantoin permease (Allantoin transport protein)	536857	538308
	predicted allantoin transporter	536857	538311	2
49826	Allantoinase (EC 3.5.2.5)	538371	539729
	allantoinase	538371	539732	2
9603	Putative purine permease ybbY	539789	541087
	predicted uracil/xanthine transporter	539789	541090	2
9633	Glycerate kinase 1 (EC 2.7.1.31)	541112	542254
	glycerate kinase II	541112	542257	2
	conserved protein	542485	543270	2
8899	Uncharacterized protein ylbA	542488	543270
	allantoate amidohydrolase	543281	544516	2
9667	Allantoate amidohydrolase (EC 3.5.3.-) (Allantoate deiminase)	543284	544516
	ureidoglycolate dehydrogenase	544538	545587	2
45732	Ureidoglycolate dehydrogenase	544541	545587
12728	Protein fdrA	545904	547568
	multicopy suppressor of dominant negative ftsH mutations; predicted acyl-CoA synthetase with NAD(P)-binding Rossmann-fold domain	545904	547571	2
9471	Uncharacterized protein ylbE	547581	548836		New protein detected
4845	Uncharacterized protein ylbF	548850	549662
	conserved protein	548850	549665	2
14998	Carbamate kinase (EC 2.7.2.2)	549662	550552
	predicted carbamate kinase	549662	550555	2
9473	Putative uncharacterized protein	550462	550746
	N5-carboxyaminoimidazole ribonucleotide synthase	550750	551817	2
4323	N5-carboxyaminoimidazole ribonucleotide synthase (N5-CAIR synthase) (EC 6.3.4.18) (5-(carboxyamino)imidazole ribonucleotide synthetase)	550753	551817
	N5-carboxyaminoimidazole ribonucleotide mutase	551814	552323	2
5622	N5-carboxyaminoimidazole ribonucleotide mutase (N5-CAIR mutase) (EC 5.4.99.18) (5-(carboxyamino)imidazole ribonucleotide mutase)	551817	552323
	UDP-2,3-diacylglucosamine pyrophosphatase	552441	553163	2
38790	UDP-2,3-diacylglucosamine hydrolase (EC 3.6.1.-)	552444	553163
9474	Putative uncharacterized protein	553154	553837
	peptidyl-prolyl cis-trans isomerase B (rotamase B)	553166	553660	1
38791	Cysteinyl-tRNA synthetase (EC 6.1.1.16) (Cysteine--tRNA ligase) (CysRS)	553834	555216
	cysteinyl-tRNA synthetase	553834	555219	2
	inner membrane protein, DUF457 family	555255	555776	2
8119	Inner membrane protein ybcI	555258	555776
11574	Putative uncharacterized protein	555862	556116
	Ribosome-associated protein; predicted RNA-binding protein	555884	556096	1
	bifunctional 5,10-methylene-tetrahydrofolate dehydrogenase/ 5,10-methylene-tetrahydrofolate cyclohydrolase	556098	556964	1
30276	Tetrahydrofolate dehydrogenase/cyclohydrolase, NAD(P)-binding domain protein (Fragment)	556101	557159
4975	Sfm fimbrial protein, A chain (Type-1A pilin)	557435	557974
	predicted fimbrial-like adhesin protein	557435	557977	2
9530	Chaperone protein sfmC	558197	558886
	pilin chaperone, periplasmic	558197	558889	2
9687	Outer membrane usher protein sfmD	558920	561520
	predicted outer membrane export usher protein	558920	561523	2
8900	Protein sfmH	561559	562539
	predicted fimbrial-like adhesin protein	561559	562542	2
7704	Fimbrial-like protein sfmF	562553	563065
	predicted fimbrial-like adhesin protein	562553	563068	2
	predicted DNA-binding transcriptional regulator	563071	563703	1
16706	Fimbrial Z protein	563074	563766
	DLP12 prophage; predicted integrase	564038	565201	2
6466	Prophage DLP12 integrase (Prophage QSR' integrase)	564041	565201
13867	Putative uncharacterized protein	565195	565752		New protein detected
10093	Transposase	566065	567224		This gene includes both transposases: A and B
	IS3 transposase A	566065	566364	1
	IS3 transposase B	566361	567227	1
6401	Multidrug transporter emrE (Efflux-multidrug resistance protein emrE) (Ethidium resistance protein) (Methyl viologen resistance protein C)	567538	567867
	DLP12 prophage; multidrug resistance protein	567538	567870	2
9814	Uncharacterized protein ybcK	568125	569648
	DLP12 prophage; predicted recombinase	568125	569651	2
9638	UPF0098 protein ybcL	570116	570664
	DLP12 prophage; secreted protein, UPF0098 family	570116	570667	2
9800	Uncharacterized HTH-type transcriptional regulator ybcM	570677	571471
	DLP12 prophage; predicted DNA-binding transcriptional regulator	570677	571474	2
	hypothetical protein, DLP12 prophage	571591	571692	0
12290	Uncharacterized protein in rusA 5'region (ORF151)	571689	572141
	DLP12 prophage; predicted protein	571689	572144	2
	DLP12 prophage; conserved protein	572144	572314	0
8743	Uncharacterized protein ybcO	572307	572594
	DLP12 prophage; predicted protein	572307	572597	2
38807	Crossover junction endodeoxyribonuclease rusA (EC 3.1.22.4) (Holliday junction nuclease rusA) (Holliday junction resolvase)	572594	572953
	DLP12 prophage; endonuclease RUS	572594	572956	2
	expressed protein, DLP12 prophage	572953	573093	0	This gene was detected by BG7 but dismissed
12744	Antitermination protein Q homolog from lambdoid prophage DLP12	573179	573559
	DLP12 prophage; predicted antitermination protein	573179	573562	2
9464	Lc protein homolog	573704	573919		New protein detected
	IS5 transposase and trans-activator	573960	574976	2
5768	Transposase insH for insertion sequence element IS5R	573963	574976
49196	Outer membrane porin; DLP12 prophage	574984	576108		New protein detected
31721	Conserved domain protein	576261	576524		New protein detected
2707	Lysis protein S homolog from lambdoid prophage	576582	576833
	DLP12 prophage; predicted phage lysis protein	576621	576836	1
6676	Lysozyme (EC 3.2.1.17) (Endolysin) (Lysis protein) (Muramidase)	576836	577330
	DLP12 prophage; predicted lysozyme	576836	577333	2
3951	Endopeptidase (EC 3.4.-.-) (Lysis protein Rz)	577330	577788
	DLP12 prophage; predicted murein endopeptidase	577330	577791	2
	DLP12 prophage; predicted lipoprotein	577550	577732	0
	DLP12 prophage; predicted lipoprotein	577823	578116	2
9607	Lipoprotein bor homolog from lambdoid prophage DLP12	577826	578116
	DLP12 prophage; predicted protein	578407	578817	2
9755	Uncharacterized protein ybcV	578410	578817
8629	Uncharacterized protein ybcW	579103	579306
	DLP12 prophage; predicted protein	579103	579309	2
	hypothetical protein b4589	579474	579668	2
37706	Uncharacterized protein ylcI	579477	579668
30020	Conserved domain protein	579687	579938		New protein detected
9465	Putative uncharacterized protein	579961	580497
	DLP12 prophage; DNA packaging protein	580057	580602	0	This gene was detected by BG7 but dismissed
9815	Putative tail fiber assembly protein homolog from lambdoid prophage DLP12	580577	581317		New protein detected
890	Uncharacterized protein ybcY	581378	582025		New protein detected
75	Caudovirales tail fiber assembly protein	582098	582355		New protein detected
4110	HTH-type transcriptional regulator AppY (M5 polypeptide)	582904	583650
	DNA-binding global transcriptional activator; DLP12 prophage	582904	583653	2
	DLP12 prophage; outer membrane protease VII (outer membrane protein 3b)	583903	584856	2
8526	Protease 7 (EC 3.4.23.49) (Omptin) (Outer membrane protein 3B) (Protease A) (Protease VII)	583906	584856
	DNA-binding transcriptional activator of porin biosynthesis	585370	586131	2
5825	Porin thermoregulatory protein envY	585373	586131
9468	Putative uncharacterized protein	586188	586397		New protein detected
	predicted protein	586314	587204	2
7454	Uncharacterized protein ybcH	586317	587204
	bacteriophage N4 receptor, outer membrane subunit	587205	590177	2
6948	Bacteriophage N4 adsorption protein A	587208	590177
	bacteriophage N4 receptor, inner membrane subunit	590164	592401	2
48649	Bacteriophage N4 receptor, inner membrane subunit	590167	592404
	sensory histidine kinase in two-component regulatory system with CusR, senses copper ions	592551	593993	2
14984	Sensor kinase CusS (EC 2.7.13.3)	592554	593993
	DNA-binding response regulator in two-component regulatory system with CusS	593983	594666	0	This gene was detected by BG7 but dismissed
10653	SilC	594553	596193		This gene is the responsible for the lost of the two surrounding genes
	copper/silver efflux system, outer membrane component	594823	596196	1	This gene was detected by BG7 but dismissed
14981	Cation efflux system protein CusF	596354	596683
	periplasmic copper- and silver-binding protein	596354	596686	2
15045	Cation efflux system protein CusB	596702	597922
	copper/silver efflux system, membrane fusion protein	596702	597925	2
21414	Heavy metal efflux pump, CzcA family	597937	601077
	copper/silver efflux system, membrane component	597937	601080	2
6448	Phenylalanine-specific permease	601182	602555
	phenylalanine transporter	601182	602558	2
	mechanosensitive channel protein, miniconductance	602639	603886	2
4849	Miniconductance mechanosensitive channel	602642	603886
	dihydropteridine reductase, NAD(P)H-dependent, oxygen-insensitive	603994	604647	2
7722	Oxygen-insensitive NAD(P)H nitroreductase (EC 1.-.-.-) (Dihydropteridine reductase) (EC 1.5.1.34) (FMN-dependent nitroreductase)	603997	604647
	conserved protein	604741	605109	2
4848	Uncharacterized protein ybdF	604744	605109
	predicted inner membrane protein	605174	605422	2
9711	Uncharacterized protein ybdJ	605177	605422
	weak gamma-glutamyl:cysteine ligase	605488	606606	2
45960	Carboxylate-amine ligase YbdK (EC 6.3.-.-)	605491	606606
48357	Putative uncharacterized protein	606917	607144
	toxic polypeptide, small	607059	607211	1
15477	Transposase	607288	608560
	IS186 transposase	607288	608400	1
	phosphopantetheinyltransferase component of enterobactin synthase multienzyme complex	608682	609311	1
28402	EntD	608685	609452
	iron-enterobactin outer membrane transporter	609477	611717	2
4128	Ferrienterobactin receptor (Enterobactin outer-membrane receptor)	609480	611717
31931	Conserved domain protein	611710	611982		New protein detected
5897	Enterochelin esterase (Ferric enterobactin esterase)	612038	613159
	enterobactin/ferric enterobactin esterase	612038	613162	2
	conserved protein	613165	613383	0	This gene was detected by BG7 but dismissed
50204	Predicted protein (Fragment)	613197	616565		This gene is the responsible for the lost of the two surrounding genes
	enterobactin synthase multienzyme complex component, ATP-dependent	613380	617261	0	This gene was detected by BG7 but dismissed
50207	Predicted protein	617348	617425		New protein detected
6582	Ferric enterobactin transport protein fepE	617477	618607
	regulator of length of O-antigen component of lipopolysaccharide chains	617477	618610	2
	iron-enterobactin transporter subunit	618607	619422	1
28403	FepC	618610	619563
	iron-enterobactin transporter subunit	619419	620411	0	This gene was detected by BG7 but dismissed
	iron-enterobactin transporter subunit	620408	621412	2
6377	Ferric enterobactin transport system permease protein fepD	620411	621412
43701	Enterobactin exporter EntS	621523	622770
	enterobactin exporter, iron-regulated	621523	622773	2
	iron-enterobactin transporter subunit	622777	623733	2
5359	Ferrienterobactin-binding periplasmic protein	622780	623733
44778	Isochorismate synthase EntC (EC 5.4.4.2)	624108	625280
	isochorismate synthase 1	624108	625283	2
1389	2,3-dihydroxybenzoate-AMP ligase (EC 2.7.7.58)	625293	627771		This gene comprises the following two NCBI genes
	2,3-dihydroxybenzoate-AMP ligase component of enterobactin synthase multienzyme complex	625293	626903	1
	isochorismatase	626917	627774	1
28406	EntA	627744	628517
	2,3-dihydro-2,3-dihydroxybenzoate dehydrogenase	627774	628520	1
4490	Esterase YbdB (EC 3.1.-.-)	628523	628933
	thioesterase required for efficient enterobactin production	628523	628936	2
5967	Carbon starvation protein A	629117	631219
	carbon starvation protein	629117	631222	2
4847	Uncharacterized protein ybdD	631405	631599
	conserved protein, DUF466 family	631405	631602	2
	predicted oxidoreductase	631612	632700	2
8120	Uncharacterized oxidoreductase YbdH (EC 1.1.-.-)	631615	632700
9942	Aminotransferase YbdL (EC 2.6.1.-)	632809	633966
	methionine aminotransferase, PLP-dependent	632809	633969	2
	conserved protein	633970	634599	2
9490	Uncharacterized protein ybdM	633973	634599
	conserved protein	634572	635792	2
9515	Uncharacterized protein ybdN	634575	635792
	predicted DNA-binding transcriptional regulator	635939	636841	2
9874	Uncharacterized HTH-type transcriptional regulator ybdO	635942	636841
	thiol:disulfide interchange protein, periplasmic	637050	637796	2
8468	Thiol:disulfide interchange protein DsbG	637053	637796
4435	Alkyl hydroperoxide reductase subunit C (EC 1.11.1.15) (Alkyl hydroperoxide reductase protein C22) (Peroxiredoxin) (Thioredoxin peroxidase)	638168	638728
	alkyl hydroperoxide reductase, C22 subunit	638168	638731	2
7290	Alkyl hydroperoxide reductase subunit F (EC 1.8.1.-) (Alkyl hydroperoxide reductase F52A protein)	638976	640538
	alkyl hydroperoxide reductase, F52a subunit, FAD/NAD(P)-binding	638976	640541	2
	universal stress protein UP12	640662	641090	2
14434	Universal stress protein G	640665	641090
9596	Uncharacterized zinc-type alcohol dehydrogenase-like protein YbdR (EC 1.-.-.-)	641311	642546
	predicted oxidoreductase, Zn-dependent and NAD(P)-binding	641311	642549	2
16705	Putative uncharacterized protein	642630	643088		New protein detected
	regulator of nucleoside diphosphate kinase	642780	643190	0
	ribonuclease I	643420	644226	2
6257	Ribonuclease I (RNase I) (EC 3.1.27.6) (Enterobacter ribonuclease)	643423	644226
	citrate:succinate antiporter	644340	645803	2
34985	Citrate carrier	644343	645803
	2-(5''-triphosphoribosyl)-3'-dephosphocoenzyme-A synthase	645854	646732	2
38793	2-(5''-triphosphoribosyl)-3'-dephosphocoenzyme-A synthase (2-(5''-triphosphoribosyl)-3'-dephospho-CoA synthase) (EC 2.7.8.25)	645857	646732
	apo-citrate lyase phosphoribosyl-dephospho-CoA transferase	646707	647258	2
38794	Apo-citrate lyase phosphoribosyl-dephospho-CoA transferase (EC 2.7.7.61) (Apo-ACP nucleodityltransferase) (Holo-ACP synthase) (Holo-citrate lyase synthase)	646710	647258
11573	Putative uncharacterized protein	647226	648617
	citrate lyase, citrate-ACP transferase (alpha) subunit	647262	648794	1
11572	Putative uncharacterized protein	648796	649839		This gene comprises the following two NCBI genes
	citrate lyase, citryl-ACP lyase (beta) subunit	648805	649713	1
	citrate lyase, acyl carrier (gamma) subunit	649710	650006	1
	[citrate [pro-3S]-lyase] ligase [Escherichia coli str. K-12 substr. MG1655]	650021	651079	2
9654	[Citrate [pro-3S]-lyase] ligase (EC 6.2.1.22) (Acetate:SH-citrate lyase ligase) (Citrate lyase synthetase)	650024	651079
9720	Sensor histidine kinase DpiB (EC 2.7.13.3) (Sensor histidine kinase CitA)	651458	653113
	sensory histidine kinase in two-component regulatory system with citB	651458	653116	2
5320	Transcriptional regulatory protein DpiA (Destabilizer of plasmid inheritance)	653085	653762
	DNA-binding response regulator in two-component regulatory system with citA	653085	653765	2
	anaerobic C4-dicarboxylate transport	653806	655191	2
35064	Anaerobic C4-dicarboxylate transporter	653809	655191
30943	Conserved domain protein	655333	655551		New protein detected
7358	Protein CrcA	655780	656337
	phospholipid:lipid A palmitoyltransferase	655780	656340	2
11571	Cold shock-like protein CspE	656431	656721
	DNA-binding transcriptional repressor	656515	656724	1
	inner membrane protein associated with chromosome condensation	656778	657161	2
38795	Protein CrcB homolog	656781	657161
8444	UPF0012 hydrolase ybeM (EC 3.5.-.-)	657254	658038		New protein detected
4484	Sec-independent protein translocase protein tatE	658170	658370
	TatABCE protein translocation system subunit	658170	658373	2
	lipoate synthase	658474	659439	2
39510	Lipoyl synthase (EC 2.8.1.8) (Lip-syn) (LS) (Lipoate synthase) (Lipoic acid synthase) (Sulfur insertion protein lipA)	658477	659439
	predicted DNA-binding transcriptional regulator	659648	660601	2
6835	Uncharacterized HTH-type transcriptional regulator ybeF	659651	660601
	lipoyl-protein ligase	660860	661501	1
40201	Octanoyltransferase (EC 2.3.1.181) (Lipoate-protein ligase B) (Lipoyl/octanoyl transferase) (Octanoyl-[acyl-carrier-protein]-protein N-octanoyltransferase)	660863	661531
	conserved protein, UPF0250 family	661602	661865	1
13194	UPF0250 protein ybeD	661605	661886
	D-alanyl-D-alanine carboxypeptidase (penicillin-binding protein 5)	661975	663186	1
39822	Serine-type D-Ala-D-Ala carboxypeptidase (EC 3.4.16.4)	661978	663258
	septal ring protein, suppressor of prc, minor lipoprotein	663325	664413	1
32930	Rare lipoprotein A	663328	664661
	cell wall shape-determining protein	664424	665536	1
	transpeptidase involved in peptidoglycan synthesis (penicillin-binding protein 2)	665539	667440	2
40978	Penicillin-binding protein 2	665542	667440
	23S rRNA m(3)Psi1915 pseudouridine methyltransferase; SAM-dependent	667471	667938	2
39508	Ribosomal RNA large subunit methyltransferase H (EC 2.1.1.-) (23S rRNA m3Psi1915 methyltransferase) (rRNA (pseudouridine-N3-)-methyltransferase rlmH)	667474	667938
	ribosome-associated protein	667942	668259	2
4850	Uncharacterized protein ybeB	667945	668259
9469	Putative uncharacterized protein	668273	668560		New protein detected
	predicted alpha-ribazole-5'-P phosphatase	668519	669130	2
8293	Alpha-ribazole phosphatase (EC 3.1.3.73) (Alpha-ribazole-5'-phosphate phosphatase)	668522	669130
	nicotinic acid mononucleotide adenylyltransferase, NAD(P)-dependent	669154	669795	1
11570	Nicotinate-nucleotide adenylyltransferase (EC 2.7.7.18)	669157	669855
	DNA polymerase III, delta subunit	669797	670828	2
6730	DNA polymerase III subunit delta (EC 2.7.7.7)	669800	670828
	LPS assembly OM complex LptDE, lipoprotein component	670828	671409	2
11985	LPS-assembly lipoprotein lptE	670831	671409
	leucyl-tRNA synthetase	671424	674006	2
46520	Leucyl-tRNA synthetase (EC 6.1.1.4) (Leucine--tRNA ligase) (LeuRS)	671427	674006
4851	Uncharacterized protein ybeL	674241	674720
	conserved protein, DUF1451 family	674241	674723	2
	conserved protein	674793	675770	2
9527	Uncharacterized protein ybeQ	674796	675770
9798	Uncharacterized protein ybeR	675934	676638
	predicted protein	675934	676641	2
9652	Uncharacterized J domain-containing protein djlB	676638	678062
	predicted co-chaperone	676638	678065	2
	conserved protein, Sel1 family	678075	678629	2
9578	Uncharacterized protein ybeT	678078	678629
9668	Uncharacterized protein ybeU	678731	679435
	conserved protein, DUF1266 family	678731	679438	2
9629	Uncharacterized J domain-containing protein djlC	679435	680883
	Hsc56 co-chaperone of HscC	679435	680886	2
	Hsp70 family chaperone Hsc62, binds to RpoD and inhibits transcription	680946	682616	2
9598	Chaperone protein hscC (Hsc62)	680949	682616
	ribonucleoside hydrolase 1	682700	683635	2
49502	Pyrimidine-specific ribonucleoside hydrolase rihA (EC 3.2.-.-) (Cytidine/uridine-specific hydrolase)	682703	683635
	glutamate and aspartate transporter subunit	683753	684478	2
4774	Glutamate/aspartate transport ATP-binding protein GltL	683756	684478
	glutamate and aspartate transporter subunit	684478	685152	2
5388	Glutamate/aspartate transport system permease protein gltK	684481	685152
	glutamate and aspartate transporter subunit	685152	685892	2
5387	Glutamate/aspartate transport system permease protein gltJ	685155	685892
	glutamate and aspartate transporter subunit	686062	686970	1
28425	Glutamate/aspartate periplasmic binding protein	686065	687045
	IS5 transposase and trans-activator	687220	688236	2
5767	Transposase insH for insertion sequence element IS5R	687223	688236
	apolipoprotein N-acyltransferase	688566	690104	2
34474	Apolipoprotein N-acyltransferase (ALP N-acyltransferase) (EC 2.3.1.-)	688569	690104
	predicteed ion transport	690129	691007	2
5282	Magnesium and cobalt efflux protein CorC	690132	691007
	metal-binding heat shock protein required for rRNA maturation	691097	691564	2
39507	Probable rRNA maturation factor	691100	691564
	predicted protein with nucleoside triphosphate hydrolase domain	691561	692601	1
16702	PhoH-like protein (Putative ATP-binding protein in pho regulon)	691564	692640
	tRNA-i(6)A37 methylthiotransferase	692754	694178	2
49505	(Dimethylallyl)adenosine tRNA methylthiotransferase miaB (EC 2.-.-.-) (tRNA-i(6)A37 methylthiotransferase)	692757	694178
8904	2-octaprenyl-3-methyl-6-methoxy-1,4-benzoquinol hydroxylase (EC 1.14.13.-)	694324	695496
	2-octaprenyl-3-methyl-6-methoxy-1,4-benzoquinol oxygenase	694324	695499	2
32931	Putative uncharacterized protein	695650	695913		New protein detected
32932	Putative uncharacterized protein	696087	696320		New protein detected
	asparagine synthetase B	696736	698400	2
6310	Asparagine synthetase B [glutamine-hydrolyzing] (EC 6.3.5.4)	696739	698400
31682	Conserved domain protein	698357	698647		New protein detected
30348	Putative uncharacterized protein	698597	698827		New protein detected
	UMP phosphatase	698797	699549	2
5438	Protein nagD	698800	699549
	DNA-binding transcriptional dual regulator, repressor of N-acetylglucosamine	699597	700817	2
41052	N-acetylglucosamine repressor	699600	700817
	N-acetylglucosamine-6-phosphate deacetylase	700826	701974	1
40450	Putative uncharacterized protein	700829	702025
	glucosamine-6-phosphate deaminase	702034	702834	2
37501	Glucosamine-6-phosphate deaminase (EC 3.5.99.6) (GlcN6P deaminase) (GNPDA) (Glucosamine-6-phosphate isomerase)	702037	702834
4340	PTS system N-acetylglucosamine-specific EIICBA component (EIICBA-Nag) (EII-Nag) [Includes: N-acetylglucosamine permease IIC component (PTS system N-acetylglucosamine-specific EIIC component); N-acetylglucosamine-specific phosphotransferase enzyme IIB component (EC 2.7.1.69) (PTS system N-acetylglucosamine-specific EIIB component); N-acetylglucosamine-specific phosphotransferase enzyme IIA compone…	703167	705110
	fused N-acetyl glucosamine specific PTS enzyme: IIC, IIB , and IIA components	703167	705113	2
39506	Glutaminyl-tRNA synthetase (EC 6.1.1.18) (Glutamine--tRNA ligase) (GlnRS)	705316	706977
	glutamyl-tRNA synthetase	705316	706980	2
8907	Uncharacterized protein ybfM	707557	708960
	chitoporin, uptake of chitosugars	707557	708963	2
	novel lipoprotein induced by chitosugars	709013	709339	0
	DNA-binding transcriptional dual regulator of siderophore biosynthesis and transport	709423	709869	2
8124	Ferric uptake regulation protein (Ferric uptake regulator)	709426	709869
	ryhB-regulated fur leader peptide	709862	709948	1
29460	Predicted protein	709914	710165
	flavodoxin 1	710158	710688	2
15387	Flavodoxin-1	710161	710688
	LexA-regulated conserved protein	710828	711121	2
4854	Uncharacterized protein ybfE	710831	711121
	acyl-CoA esterase in vitro	711261	712025	2
8909	Esterase ybfF (EC 3.1.-.-)	711264	712025
11569	Negative modulator of initiation of replication	712075	712752
	regulatory protein for replication initiation	712210	712755	1
7353	Phosphoglucomutase (PGM) (EC 5.4.2.2) (Glucose phosphomutase)	712781	714418
	phosphoglucomutase	712781	714421	2
8910	Uncharacterized lipoprotein ybfP	714635	715126
	lipoprotein	714635	715129	2
7359	Putative uncharacterized protein ybfG	715173	715820		New protein detected
7904	Putative uncharacterized protein ybfI	715947	716141		New protein detected
	putrescine/proton symporter: putrescine/ornithine antiporter	716169	717488	2
39787	Amino acid permease-associated region	716172	717491
	ornithine decarboxylase isozyme, inducible	717485	719683	2
6412	Ornithine decarboxylase, inducible (EC 4.1.1.17)	717488	719683
8221	Uncharacterized protein ybfK	719806	720060
	hypothetical protein b4590	719806	720063	2
	DNA-binding response regulator in two-component regulatory system with KdpD	720279	720956	2
6300	KDP operon transcriptional regulatory protein kdpE	720282	720956
	fused sensory histidine kinase in two-component regulatory system with KdpE: signal sensing protein	720953	723637	2
6299	Sensor protein kdpD (EC 2.7.13.3)	720956	723637
	potassium translocating ATPase, subunit C	723630	724202	2
49507	Potassium-transporting ATPase C chain (EC 3.6.3.12) (ATP phosphohydrolase [potassium-transporting] C chain) (Potassium-binding and translocating subunit C) (Potassium-translocating ATPase C chain)	723633	724202
	potassium translocating ATPase, subunit B	724211	726259	2
47213	Potassium-transporting ATPase B chain (EC 3.6.3.12) (ATP phosphohydrolase [potassium-transporting] B chain) (Potassium-binding and translocating subunit B) (Potassium-translocating ATPase B chain)	724214	726259
	potassium translocating ATPase, subunit A	726282	727955	2
49508	Potassium-transporting ATPase A chain (EC 3.6.3.12) (ATP phosphohydrolase [potassium-transporting] A chain) (Potassium-binding and translocating subunit A) (Potassium-translocating ATPase A chain)	726285	727955
	potassium ion accessory transporter subunit	727955	728044	1
49509	Potassium ion accessory transporter subunit	727958	728158
4852	Uncharacterized protein ybfA	728357	728560
	predicted protein	728357	728563	2
6064	Protein rhsC	728806	732996
	rhsC element core protein RshC	728806	732999	2
4853	Uncharacterized protein ybfB	732999	733322
	predicted membrane protein	732999	733325	2
9900	Putative uncharacterized protein ybfO	733443	734873		New protein detected
6744	Uncharacterized protein ybfC	734873	735439
	predicted protein	734873	735442	2
11625	Putative defective transposase ybfQ	735668	735919		New protein detected
6753	H repeat-associated protein ydcC (ORF-H)	736048	737181		New protein detected
6745	H repeat-associated protein ybfD (ORF-H3)	737315	738073
	conserved protein	737315	738076	2
6483	Uncharacterized protein ybgA (ORF169) (TKP)	738224	738730
	conserved protein, DUF1722 family	738224	738733	2
3982	Deoxyribodipyrimidine photo-lyase (EC 4.1.99.3) (DNA photolyase) (Photoreactivating enzyme)	738730	740145
	deoxyribodipyrimidine photolyase, FAD-binding	738730	740148	2
	dipeptide and tripeptide permease D	740298	741779	1
29049	POT family proton-dependent oligopeptide transporter (Fragment)	740301	741962
8722	UPF0135 protein ybgI	742050	742790
	conserved metal-binding protein, NIF3 family	742050	742793	2
	predicted enzyme subunit	742816	743472	0
8911	Uncharacterized protein ybgK	743466	744395
	predicted enzyme subunit	743466	744398	2
38801	UPF0271 protein ybgL	744388	745119
	conserved protein, UPF0271 family	744388	745122	2
10318	Endonuclease 8 (DNA glycosylase/AP lyase Nei) (EC 3.2.2.-) (EC 4.2.99.18) (DNA-(apurinic or apyrimidinic site) lyase Nei) (Endonuclease VIII)	745158	745946
	endonuclease VIII/ 5-formyluracil/5-hydroxymethyluracil DNA glycosylase	745158	745949	2
	regulator of aidB expression; inner membrane protein	745946	746992	2
8912	Protein AbrB (AidB regulator)	745949	746992
	predicted fimbrial-like adhesin protein	747144	748205	2
8913	Uncharacterized protein ybgO	747147	748205
	predicted periplasmic pilus chaperone	748202	748930	2
8915	Uncharacterized fimbrial chaperone ybgP	748205	748930
	predicted outer membrane protein	748945	751392	1
8918	Uncharacterized outer membrane usher protein ybgQ	748948	751401
	predicted fimbrial-like adhesin protein	751452	752018	2
7673	Uncharacterized fimbrial-like protein ybgD	751455	752018
	citrate synthase	752408	753691	2
39832	Citrate synthase I (EC 2.3.3.1)	752411	753691
29461	Putative uncharacterized protein	754131	754367		New protein detected
28913	Succinate dehydrogenase cytochrome b-556 subunit	754367	754786
	succinate dehydrogenase, membrane subunit, binds cytochrome b556	754400	754789	1
14897	Succinate dehydrogenase hydrophobic membrane anchor subunit	754783	755127
	succinate dehydrogenase, membrane subunit, binds cytochrome b556	754783	755130	2
26554	Succinate dehydrogenase or fumarate reductase, flavoprotein subunit	755130	756893
	succinate dehydrogenase, flavoprotein subunit	755130	756896	2
26955	Succinate dehydrogenase, FeS subunit	756912	757625
	succinate dehydrogenase, FeS subunit	756912	757628	2
16700	Putative uncharacterized protein	757687	757944		New protein detected
39834	2-oxoglutarate dehydrogenase, E1 subunit (EC 1.2.4.2)	757929	760745
	2-oxoglutarate decarboxylase, thiamin-requiring	757929	760730	1
39835	2-oxoglutarate dehydrogenase, E2 subunit, dihydrolipoamide succinyltransferase	760745	761959
	dihydrolipoyltranssuccinase	760745	761962	2
38802	Succinyl-CoA ligase [ADP-forming] subunit beta (EC 6.2.1.5) (Succinyl-CoA synthetase subunit beta) (SCS-beta)	762237	763400
	succinyl-CoA synthetase, beta subunit	762237	763403	2
	succinyl-CoA synthetase, NAD(P)-binding, alpha subunit	763403	764272	0
13964	Transcriptional regulator of succinyl CoA synthetase operon	764157	765098
	DNA-binding transcriptional dual regulator, fatty-acyl-binding	764376	765098	1
8398	Heat-responsive suppressor hrsA (Putative PTS system EIIABC component) [Includes: Phosphotransferase enzyme IIA component (EC 2.7.1.-) (PTS system EIIA component); Phosphotransferase enzyme IIB component (EC 2.7.1.69) (PTS system EIIB component); Permease IIC component (PTS system EIIC component)]	765207	767180
	fused 2-O-a-mannosyl-D-glycerate specific PTS enzymes: IIA component/IIB component/IIC component	765207	767183	2
8403	Alpha-mannosidase mngB (EC 3.2.1.-)	767201	769831
	alpha-mannosidase	767201	769834	2
39268	Putative uncharacterized protein	769859	770083		New protein detected
45572	Cytochrome D ubiquinol oxidase, subunit I (EC 1.10.3.-)	770681	772246
	cytochrome d terminal oxidase, subunit I	770681	772249	2
32934	Putative uncharacterized protein	772157	773434
	cytochrome d terminal oxidase, subunit II	772265	773404	1
	conserved protein	773419	773532	0
4855	Uncharacterized protein ybgE	773532	773822
	conserved protein	773532	773825	2
4492	Acyl-CoA thioester hydrolase YbgC (Acyl-CoA thioesterase) (EC 3.1.2.-)	773975	774376
	acyl-CoA thioesterase, involved in phospholipid metabolism	773975	774379	2
4971	Protein tolQ	774376	775065
	membrane spanning protein in TolA-TolQ-TolR complex	774376	775068	2
4973	Protein tolR	775072	775497
	membrane spanning protein in TolA-TolQ-TolR complex	775072	775500	2
6234	Protein tolA	775565	776827
	membrane anchored protein in TolA-TolQ-TolR complex	775565	776830	2
46944	Protein tolB	776963	778252
	periplasmic protein	776963	778255	2
11568	Putative uncharacterized protein	778227	778841
	peptidoglycan-associated outer membrane lipoprotein	778290	778811	1
8183	Uncharacterized protein YbgF	778821	779609
	periplasmic TolA-binding protein	778821	779612	2
28370	Putative uncharacterized protein	780809	781147		New protein detected
38803	Quinolinate synthase A (EC 2.5.1.72)	781308	782348
	quinolinate synthase, subunit A	781308	782351	2
5535	Nicotinamide riboside transporter pnuC	782389	783105
	nicotinamide mononucleotide transporter	782389	783108	2
	zinc efflux system	783105	784046	2
14081	Zinc transporter zitB	783108	784046
	conserved protein	784160	784540	2
4857	Uncharacterized protein ybgS	784163	784540
29462	Predicted protein	784629	784853		New protein detected
34694	Phospho-2-dehydro-3-deoxyheptonate aldolase (EC 2.5.1.54) (3-deoxy-D-arabino-heptulosonate 7-phosphate synthase) (DAHP synthase) (Phospho-2-keto-3-deoxyheptonate aldolase)	784847	785905
	3-deoxy-D-arabino-heptulosonate-7-phosphate synthase, phenylalanine repressible	784856	785908	1
	phosphoglyceromutase 1	786066	786818	2
50034	2,3-bisphosphoglycerate-dependent phosphoglycerate mutase (BPG-dependent PGAM) (PGAM) (Phosphoglyceromutase) (dPGM) (EC 5.4.2.1)	786069	786818
	galactose-1-epimerase (mutarotase)	787020	788060	2
4534	Aldose 1-epimerase (EC 5.1.3.3) (Galactose mutarotase) (Type-1 mutarotase)	787023	788060
	galactokinase	788054	789202	2
39500	Galactokinase (EC 2.7.1.6) (Galactose kinase)	788057	789202
	galactose-1-phosphate uridylyltransferase	789206	790252	2
4329	Galactose-1-phosphate uridylyltransferase (Gal-1-P uridylyltransferase) (EC 2.7.7.12) (UDP-glucose--hexose-1-phosphate uridylyltransferase)	789209	790252
	UDP-galactose-4-epimerase	790262	791278	2
6324	UDP-glucose 4-epimerase (EC 5.1.3.2) (Galactowaldenase) (UDP-galactose 4-epimerase)	790265	791278
	fused molybdate transporter subunits of ABC superfamily: ATP-binding components	791539	793011	2
6839	Putative molybdenum transport ATP-binding protein ModF (Photorepair protein PhrA)	791542	793011
	DNA-binding transcriptional repressor for the molybdenum transport operon modABC	793079	793867	2
4551	Transcriptional regulator modE	793082	793867
	predicted protein	793996	794145	0
7456	Molybdate-binding periplasmic protein	794312	795082
	molybdate transporter subunit	794312	795085	2
5431	Molybdenum transport system permease protein modB	795085	795771
	molybdate transporter subunit	795085	795774	2
11975	Molybdenum import ATP-binding protein ModC (EC 3.6.3.29)	795777	796832
	molybdate transporter subunit	795777	796835	2
	pyridoxal phosphate (PLP) phosphatase	796836	797654	2
6298	Phosphatase YbhA (EC 3.1.3.-)	796839	797654
39499	6-phosphogluconolactonase (6-P-gluconolactonase) (EC 3.1.1.31)	797809	798801
	6-phosphogluconolactonase	797809	798804	2
	predicted DNA-binding transcriptional regulator	798845	799798	2
8365	Uncharacterized HTH-type transcriptional regulator ybhD	798848	799798
4858	Uncharacterized protein ybhH	799982	801031
	conserved protein	799982	801034	2
8927	Inner membrane protein ybhI	801110	802540
	predicted transporter	801110	802543	2
8930	Uncharacterized protein YbhJ	802726	804984
	predicted hydratase	802726	804987	2
	acyl-CoA thioesterase, lipoprotein	805221	806504	2
8225	Putative acyl-CoA thioester hydrolase ybhC (EC 3.1.2.-)	805224	806504
	kinase inhibitor homolog, UPF0098 family	806656	807132	2
5885	UPF0098 protein ybhB	806659	807132
	7,8-diaminopelargonic acid synthase, PLP-dependent	807191	808480	2
5887	Adenosylmethionine-8-amino-7-oxononanoate aminotransferase (EC 2.6.1.62) (7,8-diamino-pelargonic acid aminotransferase) (DAPA AT) (DAPA aminotransferase) (Diaminopelargonic acid synthase)	807194	808480
38812	Biotin synthase (EC 2.8.1.6)	808567	809604
	biotin synthase	808567	809607	2
38813	8-amino-7-oxononanoate synthase (AONS) (EC 2.3.1.47) (7-keto-8-amino-pelargonic acid synthase) (7-KAP synthase) (KAPA synthase) (8-amino-7-ketopelargonate synthase) (L-alanine--pimeloyl-CoA ligase)	809604	810755
	8-amino-7-oxononanoate synthase	809604	810758	2
5892	Biotin synthesis protein BioC	810745	811497
	malonyl-CoA methyltransferase, SAM-dependent	810745	811500	2
14866	Dethiobiotin synthetase (EC 6.3.3.3) (DTB synthetase) (DTBS) (Dethiobiotin synthase)	811493	812167
	dethiobiotin synthetase	811493	812170	2
19391	UvrABC system protein B (Protein uvrB) (Excinuclease ABC subunit B)	812743	814767
	excinulease of nucleotide excision repair, DNA damage recognition component	812749	814770	1
	predicted transferase with NAD(P)-binding Rossmann-fold domain	814962	815870	1
11567	Putative uncharacterized protein ybhK	814965	815930
38815	Molybdenum cofactor biosynthesis protein A	816267	817253
	molybdopterin biosynthesis protein A	816267	817256	2
5430	Molybdenum cofactor biosynthesis protein B	817278	817787
	molybdopterin biosynthesis protein B	817278	817790	2
936	Molybdenum cofactor biosynthesis protein C 2	817793	818275
	molybdopterin biosynthesis, protein C	817793	818278	2
6799	Molybdopterin synthase sulfur carrier subunit (MPT synthase subunit 1) (Molybdenum cofactor biosynthesis protein D) (Molybdopterin-converting factor small subunit) (Molybdopterin-converting factor subunit 1) (Sulfur carrier protein moaD)	818271	818513
	molybdopterin synthase, small subunit	818271	818516	2
6800	Molybdopterin synthase catalytic subunit (EC 2.-.-.-) (MPT synthase subunit 2) (Molybdenum cofactor biosynthesis protein E) (Molybdopterin-converting factor large subunit) (Molybdopterin-converting factor subunit 2)	818518	818967
	molybdopterin synthase, large subunit	818518	818970	2
4721	Inner membrane protein YbhL	819107	819808
	inner membrane protein, UPF0005 family	819107	819811	2
8931	Uncharacterized protein ybhM	820016	820726
	inner membrane protein, UPF0005 family	820016	820729	2
	conserved inner membrane protein	820765	821721	2
8932	Inner membrane protein ybhN	820768	821721
	cardiolipin synthase 2	821721	822962	2
15195	Putative cardiolipin synthase YbhO (CL synthase) (EC 2.7.8.-)	821724	822962
	conserved protein, endo/exonuclease/phosphatase family PFAM PF03372	822959	823720	2
4859	Uncharacterized protein ybhP	822962	823720
4860	Inner membrane protein ybhQ	823853	824260
	inner membrane protein	823853	824263	2
	predicted transporter subunit: membrane component of ABC superfamily	824225	825331	2
38383	ABC transporter, permease protein	824228	825331
	predicted transporter subunit: membrane component of ABC superfamily	825342	826475	2
5559	Inner membrane transport permease ybhS	825345	826475
	fused predicted transporter subunits of ABC superfamily: ATP-binding components	826468	828204	2
4636	Uncharacterized ABC transporter ATP-binding protein YbhF	826471	828204
	predicted membrane fusion protein (MFP) component of efflux pump, membrane anchor	828197	829195	2
50035	UPF0194 membrane protein ybhG	828200	829195
	predicted DNA-binding transcriptional regulator	829195	829866	2
5110	Uncharacterized HTH-type transcriptional regulator ybiH	829198	829866
6564	ATP-dependent RNA helicase rhlE (EC 3.6.4.13)	830095	831456
	ATP-dependent RNA helicase	830095	831459	2
	conserved protein, DUF1768 family	831691	832173	2
11973	Swarming motility protein ybiA	831694	832173
6666	Probable ATP-dependent helicase dinG (EC 3.6.4.12) (DNA-damage-inducible protein G)	832293	834440
	ATP-dependent DNA helicase	832293	834443	2
6790	Uncharacterized protein ybiB	834471	835430
	predicted transferase/phosphorylase	834471	835433	2
8513	Uncharacterized oxidoreductase ybiC (EC 1.1.1.-)	835574	836656
	predicted dehydrogenase	835574	836659	2
	predicted protein	836888	837148	2
4861	Uncharacterized protein YbiJ	836891	837148
26811	Conserved protein	837394	837768		New protein detected
	DksA-type zinc finger protein, function unknown	837413	837679	0
	conserved protein, Fe(II)-dependent oxygenase superfamily	837753	838430	2
47312	PKHD-type hydroxylase ybiX (EC 1.14.11.-)	837756	838430
	catecholate siderophore receptor Fiu	838472	840754	2
11565	Catecholate siderophore receptor fiu (Ferric iron uptake protein) (TonB-dependent receptor fiu)	838475	840754
32109	Conserved domain protein	840716	840961		New protein detected
	colanic acid mucoidy stimulation protein	841019	841279	2
4862	Uncharacterized protein McbA	841022	841279
16698	Ribosomal RNA large subunit methyltransferase F 1 (EC 2.1.1.181) (23S rRNA mA1618 methyltransferase 1) (rRNA adenine N-6-methyltransferase 1)	841474	842478
	23S rRNA mA1618 methyltransferase, SAM-dependent	841555	842481	1
	predicted mechanosensitive channel	842478	844703	2
8933	Uncharacterized mscS family protein ybiO	842481	844703
	glutamine transporter subunit	844964	845686	2
5799	Glutamine transport ATP-binding protein GlnQ	844967	845686
	glutamine transporter subunit	845683	846342	2
5384	Glutamine transport system permease protein glnP	845686	846342
	glutamine transporter subunit	846481	847227	2
5382	Glutamine-binding periplasmic protein (GlnBP)	846484	847227
16142	Putative uncharacterized protein	847157	847345		New protein detected
937	Putative uncharacterized protein	847276	847566		New protein detected
	Fe-binding and storage protein	847631	848134	2
38817	DNA protection during starvation protein (EC 1.16.-.-)	847634	848134
	threonine and homoserine efflux system	848433	849320	2
4688	Inner membrane transporter rhtA	848436	849320
4501	Outer membrane protein X	849673	850185
	outer membrane protein X	849673	850188	2
	predicted hydrolase, inner membrane	850237	851820	2
8934	Putative phosphoethanolamine transferase ybiP (EC 2.7.-.-)	850240	851820
8936	Putative uncharacterized protein yliL	851894	852160
	predicted protein	851894	852163	2
14862	Transcriptional regulator mntR (Manganese transport regulator)	852406	852870
	DNA-binding transcriptional regulator of mntH	852406	852873	2
8937	Inner membrane protein YbiR	852870	853985
	predicted transporter	852870	853988	2
	L,D-transpeptidase linking Lpp to murein	854047	854967	2
4863	Probable L,D-transpeptidase YbiS (EC 2.-.-.-)	854050	854967
35986	ABC transporter ATP-binding protein	855165	856775
	fused predicted transporter subunits of ABC superfamily: ATP-binding components	855186	856778	1
	predicted protein	857019	858284	2
8938	Uncharacterized protein ybiU	857022	858284		New protein detected
	sugar phosphatase; preference for fructose-1-P, ribose-5-P and glucose-6-P	858436	859251	0
31837	Cof-like hydrolase (Fragment)	858439	859389
	predicted pyruvate formate lyase	859397	861829	2
8941	Putative formate acetyltransferase 3 (EC 2.3.1.54) (Pyruvate formate-lyase 3)	859400	861829
	predicted pyruvate formate lyase activating enzyme	861835	862734	2
8945	Putative pyruvate formate-lyase 3-activating enzyme (EC 1.97.1.4) (Formate-C-acetyltransferase-activating enzyme 3) (PFL-activating enzyme 3)	861838	862734
8516	Fructose-6-phosphate aldolase 1 (EC 4.1.2.-)	862865	863524
	fructose-6-phosphate aldolase 1	862865	863527	2
	molybdopterin synthase sulfurylase	863603	864352	2
5869	Sulfur carrier protein moaD adenylyltransferase (EC 2.7.7.n4) (MoaD protein adenylase) (Molybdopterin-converting factor subunit 1 adenylase)	863606	864352
	molybdopterin biosynthesis protein	864352	865587	2
5868	Molybdopterin molybdenumtransferase (MPT Mo-transferase) (EC 2.-.-.-)	864355	865587
7505	Isoaspartyl peptidase (EC 3.4.19.5) (Beta-aspartyl-peptidase) (EcAIII) (Isoaspartyl dipeptidase) [Cleaved into: Isoaspartyl peptidase subunit alpha; Isoaspartyl peptidase subunit beta]	865791	866753
	Isoaspartyl peptidase	865791	866756	2
	glutathione transporter ATP-binding protein, ABC superfamily	866743	868614	0
48514	Putative peptide transporter subunit: periplasmic-binding component of ABC superfamily	868634	870169
	glutathione periplasmic binding protein, ABC superfamily transporter	868634	870172	2
11967	Glutathione transport system permease protein gsiC	870190	871107
	glutathione transporter, permease component, ABC superfamily	870190	871110	2
11961	Glutathione transport system permease protein gsiD	871113	872021
	glutathione transporter, permease component, ABC superfamily	871113	872024	2
8947	Putative cyclic di-GMP phosphodiesterase YliE (EC 3.1.4.52)	872202	874547
	predicted cyclic-di-GMP phosphodiesterase, inner membrane protein	872202	874550	2
48529	Putative diguanylate cyclase	874558	875883
	predicted diguanylate cyclase	874558	875886	2
	ribosomal protein S12 methylthiotransferase; radical SAM superfamily	875933	877258	2
39494	Ribosomal protein S12 methylthiotransferase RimO (S12 MTTase) (S12 methylthiotransferase) (EC 2.-.-.-) (Ribosome maturation factor RimO)	875936	877258
4867	Biofilm regulator BssR	877471	877851
	repressor of biofilm formation by indole transport regulation	877471	877854	2
8948	Soluble aldose sugar dehydrogenase yliI (Asd) (EC 1.1.5.-)	877965	879077
	soluble aldose sugar dehydrogenase	877965	879080	2
	glutathione S-transferase homolog	879077	879703	2
5029	Uncharacterized GST-like protein yliJ	879080	879703
4295	D-alanyl-D-alanine carboxypeptidase dacC (DD-carboxypeptidase) (DD-peptidase) (EC 3.4.16.4) (Penicillin-binding protein 6) (PBP-6)	879950	881149
	D-alanyl-D-alanine carboxypeptidase (penicillin-binding protein 6a)	879950	881152	2
	DNA-binding transcriptional repressor	881199	881957	2
5058	Deoxyribose operon repressor	881202	881957
	undecaprenyl pyrophosphate phosphatase	882015	882611	2
8949	Putative undecaprenyl-diphosphatase ybjG (EC 3.6.1.27) (Undecaprenyl pyrophosphate phosphatase)	882018	882611
45716	Multidrug translocase MdfA	882896	884125
	multidrug efflux system protein	882896	884128	2
	predicted protein	884169	884453	2
4868	Uncharacterized protein ybjH	884172	884453
	FMN and erythrose-4-P phosphatase	884539	885354	2
8950	Phosphatase YbjI (EC 3.1.3.-)	884542	885354
	predicted transporter	885354	886562	2
8952	Inner membrane protein ybjJ	885357	886562
8953	Uncharacterized HTH-type transcriptional regulator ybjK	886646	887179
	predicted DNA-binding transcriptional regulator	886646	887182	2
	predicted transporter	887357	889042	2
42637	Putative transport protein YPTS_1454	887360	889042
8631	Inner membrane protein ybjM	889312	889686
	inner membrane protein	889312	889689	2
	glutaredoxin 1, redox coenzyme for ribonucleotide reductase (RNR1a)	889719	889976	2
8746	Glutaredoxin-1 (Grx1)	889722	889976
8220	Uncharacterized protein ybjC	890136	890420
	conserved protein, DUF1418 family	890136	890423	2
6090	Oxygen-insensitive NADPH nitroreductase (EC 1.-.-.-) (Modulator of drug activity A)	890407	891126
	nitroreductase A, NADPH-dependent, FMN-dependent	890407	891129	2
41717	Ribosomal protein S6 modification protein	891172	892089
	ribosomal protein S6 modification protein	891190	892092	1
4869	Uncharacterized protein ybjN	892180	892653
	predicted oxidoreductase	892180	892656	2
6852	Putrescine-binding periplasmic protein	893007	894116
	putrescine transporter subunit: periplasmic-binding component of ABC superfamily	893007	894119	2
6854	Putrescine transport ATP-binding protein PotG	894133	895344
	putrescine transporter subunit: ATP-binding component of ABC superfamily	894214	895347	1
6876	Putrescine transport system permease protein potH	895357	896307
	putrescine transporter subunit: membrane component of ABC superfamily	895357	896310	2
5540	Putrescine transport system permease protein potI	896307	897149
	putrescine transporter subunit: membrane component of ABC superfamily	896307	897152	2
4870	Inner membrane protein ybjO	897212	897697
	inner membrane protein, DUF2593 family	897212	897700	2
40645	23S rRNA (uracil-5-)-methyltransferase RumB (EC 2.1.1.189) (23S rRNA(M-5-U747)-methyltransferase)	897741	898865
	23S rRNA m(5)U747 methyltransferase	897741	898868	2
39269	Putative uncharacterized protein	898880	899089
	arginine binding protein, periplasmic	899067	899798	2
6815	ABC transporter arginine-binding protein 1	899070	899798
	arginine transporter subunit	900089	900757	2
5265	Arginine ABC transporter permease protein ArtM	900092	900757
	arginine transporter subunit	900757	901473	2
5266	Arginine ABC transporter permease protein ArtQ	900760	901473
	arginine transporter subunit	901480	902211	2
6811	Putative ABC transporter arginine-binding protein 2	901483	902211
	arginine transporter subunit	902229	902957	2
4745	Arginine transport ATP-binding protein ArtP (EC 3.6.3.-)	902232	902957
	lipoprotein	903175	903690	2
8954	Uncharacterized lipoprotein ybjP	903178	903690
38652	UPF0145 protein ESA_02470	903816	904136
	conserved protein, UPF0145 family	903816	904139	2
8955	N-acetylmuramoyl-L-alanine amidase AmiD (EC 3.5.1.28)	904136	904963
	1,6-anhydro-N-acetylmuramyl-L-alanine amidase, Zn-dependent; OM lipoprotein	904136	904966	2
	predicted NAD(P)H-binding oxidoreductase with NAD(P)-binding Rossmann-fold domain	904963	905976	2
8956	Uncharacterized protein ybjS	904966	905976
	conserved protein with NAD(P)-binding Rossmann-fold domain	906075	907505	2
8957	Uncharacterized protein ybjT	906078	907505
	L-allo-threonine aldolase, PLP-dependent	907516	908517	2
8467	Low specificity L-threonine aldolase (Low-specificity L-TA) (EC 4.1.2.5)	907519	908517
	pyruvate dehydrogenase (pyruvate oxidase), thiamin-dependent, FAD-binding	908554	910272	2
4185	Pyruvate dehydrogenase [ubiquinone] (EC 1.2.5.1) (Pyruvate oxidase) (POX) [Cleaved into: Alpha-peptide]	908557	910272
	HCP oxidoreductase, NADH-dependent	910405	911373	2
8958	NADH oxidoreductase hcr (EC 1.-.-.-)	910408	911373
	hybrid-cluster	911385	913037	1
32990	Hydroxylamine reductase (EC 1.7.-.-) (Hybrid-cluster protein) (HCP)	911388	913043
	predicted transporter	913181	914080	1
10348	Putative surface protein	913184	914128
26813	Putative uncharacterized protein	914231	914515		New protein detected
	aquaporin Z	914575	915270	2
8569	Aquaporin Z	914578	915270
8960	Uncharacterized protein ybjD	915696	917351
	conserved protein with nucleoside triphosphate hydrolase domain	915696	917354	2
	conserved protein	917351	918343	2
8961	Uncharacterized protein ybjX	917354	918343
48542	Macrolide transporter subunit, membrane fusion protein (MFP) component	918458	919570
	macrolide transporter subunit, membrane fusion protein (MFP) component	918458	919573	2
48543	Fused macrolide transporter subunits of ABC superfamily: ATP-binding component ; membrane component	919570	921513
	fused macrolide transporter subunits of ABC superfamily: ATP-binding component/membrane component	919570	921516	2
	inhibitor of DNA replication, cold shock protein homolog	921589	921813	0
11564	Putative uncharacterized protein	921690	921971		New protein detected
39492	ATP-dependent Clp protease adapter protein ClpS	922136	922453
	regulatory protein for ClpA substrate specificity	922136	922456	2
28819	ATP-dependent Clp protease ATP-binding subunit	922487	924760
	ATPase and specificity subunit of ClpA-ClpP ATP-dependent serine protease, chaperone activity	922487	924763	2
31951	Conserved domain protein	924845	925081		New protein detected
26424	Ybl54	925063	925303		New protein detected
	translation initiation factor IF-1	925448	925666	2
12900	Translation initiation factor IF-1	925451	925666
	leucyl/phenylalanyl-tRNA-protein transferase	925951	926655	2
38819	Leucyl/phenylalanyl-tRNA--protein transferase (EC 2.3.2.6) (L/F-transferase) (Leucyltransferase) (Phenyalanyltransferase)	925954	926655
	fused glutathione, cysteine exporter subunits of ABC superfamily: membrane component/ATP-binding component	926697	928418	2
6395	ATP-binding/permease protein CydC	926700	928418
	fused glutathione, cysteine exporter subunits of ABC superfamily: membrane component/ATP-binding component	928419	930185	2
6760	ATP-binding/permease protein CydD	928422	930185
	thioredoxin reductase, FAD/NAD(P)-binding	930308	931273	2
4589	Thioredoxin reductase (TRXR) (EC 1.8.1.9)	930311	931273
5054	Leucine-responsive regulatory protein	931818	932309
	DNA-binding transcriptional dual regulator, leucine-binding	931818	932312	2
43842	DNA translocase FtsK	932447	934657
	DNA translocase at septal ring sorting daughter chromsomes	932447	936436	1	This gene comprises the previous and the next gene
49454	DNA-binding membrane protein required for chromosome resolution and partitioning	934601	936433
46061	Outer-membrane lipoprotein carrier protein	936595	937203
	chaperone for lipoproteins	936595	937206	2
36438	Recombination protein MgsA	937217	938557
	recombination protein involved in processing recombnation intermediates at replication forks	937217	938560	2
39851	Seryl-tRNA synthetase (EC 6.1.1.11) (Serine--tRNA ligase) (SerRS) (Seryl-tRNA(Ser/Sec) synthetase)	938651	939940
	seryl-tRNA synthetase, also charges selenocysteinyl-tRNA with serine	938651	939943	2
6142	Anaerobic dimethyl sulfoxide reductase chain A (DMSO reductase) (EC 1.8.99.-)	940182	942623
	dimethyl sulfoxide reductase, anaerobic, subunit A	940182	942626	2
	dimethyl sulfoxide reductase, anaerobic, subunit B	942637	943254	0
38820	Putative uncharacterized protein	942835	943737		New protein detected
	dimethyl sulfoxide reductase, anaerobic, subunit C	943256	944119	0
	predicted hydrolase, isochorismatase family	944154	944780	1
11559	Protein YcaC	944157	944867
46062	Uncharacterized MFS-type transporter ycaD	945094	946239
	predicted MFS-type transporter	945094	946242	2
8962	Inner membrane transporter ycaM	946452	947879
	predicted transporter	946452	947882	2
	predicted DNA-binding transcriptional regulator	947883	948791	2
8963	Uncharacterized HTH-type transcriptional regulator ycaN	947886	948791
8044	Uncharacterized NAD(P)H oxidoreductase ycaK (EC 1.6.99.-)	948891	949478
	conserved protein	948891	949481	2
	pyruvate formate lyase activating enzyme 1	949563	950303	2
4583	Pyruvate formate-lyase 1-activating enzyme (EC 1.97.1.4) (Formate-C-acetyltransferase-activating enzyme 1) (PFL-activating enzyme 1)	949566	950303
	pyruvate formate lyase I	950495	952777	2
4346	Formate acetyltransferase 1 (EC 2.3.1.54) (Pyruvate formate-lyase 1)	950498	952777
	formate channel	952832	953689	1
32991	Formate transporter	952835	954028
	conserved protein	954095	955855	2
8966	UPF0142 protein ycaO	954098	955855
8967	UPF0702 transmembrane protein ycaP	955985	956674
	inner membrane protein, UPF0702 family	955985	956677	2
39490	Phosphoserine aminotransferase (EC 2.6.1.52) (Phosphohydroxythreonine aminotransferase) (PSAT)	956876	957961
	3-phosphoserine/phosphohydroxythreonine aminotransferase	956876	957964	2
38329	3-phosphoshikimate 1-carboxyvinyltransferase (EC 2.5.1.19) (5-enolpyruvylshikimate-3-phosphate synthase) (EPSP synthase) (EPSPS)	958032	959315
	5-enolpyruvylshikimate-3-phosphate synthetase	958035	959318	2
8072	Uncharacterized metalloprotease ycaL (EC 3.4.24.-)	959487	960248
	predicted peptidase with chaperone function	959487	960251	2
39488	Cytidylate kinase (CK) (EC 2.7.4.14) (Cytidine monophosphate kinase) (CMP kinase)	960424	961104
	cytidylate kinase	960424	961107	2
7691	30S ribosomal protein S1	961218	962888
	30S ribosomal subunit protein S1	961218	962891	2
39487	Integration host factor subunit beta (IHF-beta)	963051	963332
	integration host factor (IHF), DNA-binding protein, beta subunit	963051	963335	2
7490	Uncharacterized protein ycaI	963543	965804
	inner membrane protein, ComEC family of competence proteins	963543	965807	2
23402	Lipid A export ATP-binding/permease protein msbA	965844	967589
	fused lipid transporter subunits of ABC superfamily: membrane component/ATP-binding component	965844	967592	2
38822	Tetraacyldisaccharide 4'-kinase (EC 2.7.1.130) (Lipid A 4'-kinase)	967589	968572
	lipid A 4'kinase	967589	968575	2
8968	Uncharacterized protein ycaQ	968612	969841
	conserved protein	968612	969844	2
	conserved protein, UPF0434 family	969896	970078	0
39486	3-deoxy-manno-octulosonate cytidylyltransferase (EC 2.7.7.38) (CMP-2-keto-3-deoxyoctulosonic acid synthase) (CKS) (CMP-KDO synthase)	970075	970818
	3-deoxy-manno-octulosonate cytidylyltransferase	970075	970821	2
4873	Uncharacterized protein ycbJ	970975	971865
	conserved protein	970975	971868	2
	conserved protein, DUF218 superfamily	971845	972624	2
4872	Uncharacterized protein ycbC	971848	972624
7308	Protein smtA	972760	973542
	predicted S-adenosyl-L-methionine-dependent methyltransferase	972760	973545	2
39854	Chromosome partition protein mukF	973542	974861
	chromosome condensin MukBEF, kleisin-like subunit, binds calcium	973542	974864	2
	chromosome condensin MukBEF, MukE subunit	974845	975549	1
15026	Chromosome partition protein mukE	974872	975546
39484	Chromosome partition protein mukB (Structural maintenance of chromosome-related protein)	975549	980006
	chromosome condensin MukBEF, ATPase and DNA-binding subunit	975549	980009	2
6322	Probable L,D-transpeptidase YcbB (EC 2.-.-.-)	980270	982114
	murein L,D-transpeptidase	980270	982117	2
4874	Uncharacterized protein ycbK	982298	982843
	conserved protein	982298	982846	2
8969	Uncharacterized protein ycbL (EC 3.-.-.-)	982873	983517
	predicted metal-binding enzyme	982873	983520	2
	aspartate aminotransferase, PLP-dependent	983742	984932	2
3939	Aspartate aminotransferase (AspAT) (EC 2.6.1.1) (Transaminase A)	983745	984932
31600	Putative uncharacterized protein	984919	985098		New protein detected
	outer membrane porin 1a (Ia;b;F)	985117	986205	2
4019	Outer membrane protein F (Outer membrane protein 1A) (Outer membrane protein B) (Outer membrane protein IA) (Porin OmpF)	985120	986205
	asparaginyl tRNA synthetase	986808	988208	2
38823	Asparaginyl-tRNA synthetase (EC 6.1.1.22) (Asparagine--tRNA ligase) (AsnRS)	986811	988208
	nicotinate phosphoribosyltransferase	988377	989579	2
49519	Nicotinate phosphoribosyltransferase (NAPRTase) (EC 2.4.2.11)	988380	989579
4100	Aminopeptidase N (EC 3.4.11.2) (Alpha-aminoacylpeptide hydrolase)	989845	992454
	aminopeptidase N	989845	992457	2
	alkanesulfonate transporter subunit	992500	993267	2
49621	Alkanesulfonate transporter subunit ; ATP-binding component of ABC superfamily	992503	993267
	putative alkanesulfonate transporter subunit	993264	994055	2
8970	Putative aliphatic sulfonates transport permease protein ssuC	993267	994055
	alkanesulfonate monooxygenase, FMNH(2)-dependent	994066	995211	2
39482	Alkanesulfonate monooxygenase (EC 1.14.14.5) (FMNH2-dependent aliphatic sulfonate monooxygenase)	994069	995211
	putative aliphatic sulfonate binding protein	995208	996167	2
8972	Putative aliphatic sulfonates-binding protein	995211	996167
	NAD(P)H-dependent FMN reductase	996160	996735	2
9948	FMN reductase (EC 1.5.1.29) (Sulfate starvation-induced protein 4) (SSI4)	996163	996735
2344	Glutamate decarboxylase isozyme	996657	996851		New protein detected
8973	Uncharacterized fimbrial-like protein ycbQ	997091	997627
	predicted fimbrial-like adhesin protein	997091	997630	2
8974	Uncharacterized fimbrial chaperone ycbR	997713	998411
	predicted periplasmic pilin chaperone	997713	998414	2
8977	Uncharacterized outer membrane usher protein ycbS	998439	1001036
	predicted outer membrane usher protein	998439	1001039	2
8987	Uncharacterized fimbrial-like protein ycbT	1001030	1002097
	predicted fimbrial-like adhesin protein	1001030	1002100	2
8988	Uncharacterized fimbrial-like protein ycbU	1002112	1002651
	predicted fimbrial-like adhesin protein	1002112	1002654	2
8989	Uncharacterized fimbrial-like protein ycbV	1002662	1003174
	predicted fimbrial-like adhesin protein	1002662	1003177	2
7954	Uncharacterized fimbrial chaperone ycbF	1003170	1003877
	predicted periplasmic pilini chaperone	1003170	1003880	2
50046	Dihydroorotate dehydrogenase (EC 1.3.5.2) (DHOdehase) (DHOD) (DHODase) (Dihydroorotate oxidase)	1003991	1004998
	dihydro-orotate oxidase, FMN-linked	1003991	1005001	2
8990	Uncharacterized protein ycbW	1005175	1005714
	predicted protein	1005175	1005717	2
	predicted 2Fe-2S cluster-containing protein; 6-N-hydroxylaminopurine resistance protein	1005714	1006823	2
8991	Uncharacterized protein ycbX	1005717	1006823
34112	Ribosomal RNA large subunit methyltransferase L (EC 2.1.1.173) (23S rRNA m2G2445 methyltransferase) (rRNA (guanine-N(2)-)-methyltransferase rlmL)	1007067	1009181
	23S rRNA mG2445 methyltransferase, SAM-dependent	1007067	1009175	1
8068	ABC transporter ATP-binding protein uup	1009187	1011091
	fused predicted transporter subunits of ABC superfamily: ATP-binding components	1009187	1011094	2
44400	Paraquat-inducible protein A	1011224	1012474
	paraquat-inducible membrane protein A	1011224	1012477	2
8066	Paraquat-inducible protein B	1012482	1014119
	paraquat-inducible protein B	1012482	1014122	2
4875	Uncharacterized lipoprotein ymbA	1014119	1014679
	conserved protein	1014119	1014682	2
16141	Putative uncharacterized protein (Fragment)	1014654	1014866		New protein detected
26697	Ribosome modulation factor	1014922	1015116
	ribosome modulation factor	1014938	1015105	1
	beta-hydroxydecanoyl thioester dehydrase	1015175	1015693	0
	predicted peptidase	1015762	1017522	2
8992	Putative Lon protease homolog (EC 3.4.21.-) (ATP-dependent protease La homolog)	1015765	1017522
10519	UPF0268 protein ycbG	1017708	1018157
	Ter macrodomain organizer matS-binding protein	1017708	1018160	2
	outer membrane protein A (3a;II*;G;d)	1018236	1019276	2
48604	Outer membrane protein A (Outer membrane protein II)	1018239	1019276
29365	Predicted protein	1019431	1019646		New protein detected
	SOS cell division inhibitor	1019633	1020142	2
11326	Cell division inhibitor sulA	1019636	1020142
8993	Protein sxy	1020361	1020987
	required for expression of CRP-S-dependent promoters	1020361	1020990	2
	inner membrane protein	1020953	1023106	2
8994	Inner membrane protein yccS	1020956	1023106
	inner membrane protein, DUF307 family	1023125	1023571	2
4876	Inner membrane protein yccF	1023128	1023571
5962	Helicase IV (EC 3.6.4.12) (75 kDa helicase)	1023694	1025745
	DNA helicase IV	1023694	1025748	2
	methylglyoxal synthase	1025780	1026238	2
50048	Methylglyoxal synthase (MGS) (EC 4.2.3.3)	1025783	1026238
	conserved protein	1026334	1026996	2
38824	UPF0319 protein yccT	1026337	1026996
8995	Uncharacterized protein yccU	1027169	1027579
	predicted CoA-binding protein with NAD(P)-binding Rossmann-fold domain	1027169	1027582	2
11558	Putative uncharacterized protein	1027551	1027943		New protein detected
	heat shock protein involved in degradation of mutant DnaA; hemimethylated oriC DNA-binding protein	1027627	1027944	0
	23S rRNA m(5)C1962 methyltransferase, SAM-dependent	1028002	1029192	2
46086	Ribosomal RNA large subunit methyltransferase I (EC 2.1.1.191) (23S rRNA m5C1962 methyltransferase) (rRNA (cytosine-C(5)-)-methyltransferase RlmI)	1028005	1029192
	weak acylphosphatase	1029287	1029565	0
	sulfurtransferase required for 2-thiolation step of mnm(5)-s(2)U34-tRNA synthesis	1029562	1029891	2
11882	Sulfurtransferase tusE (EC 2.8.1.-) (tRNA 2-thiouridine synthesizing protein E)	1029565	1029891
	HflBKC-binding inner membrane protein, UPF0005 family	1029982	1030641	2
4722	Inner membrane protein YccA	1029985	1030641
12525	Hydrogenase-1 small chain (HYD1) (EC 1.12.99.6) (Membrane-bound hydrogenase 1 small subunit) (NiFe hydrogenase)	1031359	1032477
	hydrogenase 1, small subunit	1031362	1032480	2
5037	Hydrogenase-1 large chain (HYD1) (EC 1.12.99.6) (Membrane-bound hydrogenase 1 large subunit) (NiFe hydrogenase)	1032477	1034267
	hydrogenase 1, large subunit	1032477	1034270	2
4828	Probable Ni/Fe-hydrogenase 1 B-type cytochrome subunit	1034289	1034993
	hydrogenase 1, b-type cytochrome subunit	1034289	1034996	2
6231	Hydrogenase 1 maturation protease (EC 3.4.23.-)	1034993	1035577
	protein involved in processing of HyaA and HyaB proteins	1034993	1035580	2
43245	Hydrogenase-1 expression protein HyaE	1035577	1036826		This gene comprises the following two NCBI genes
	protein involved in processing of HyaA and HyaB proteins	1035577	1035975	1
	protein involved in nickel incorporation into hydrogenase-1 proteins	1035972	1036829	1
6609	Cytochrome bd-II oxidase subunit 1 (EC 1.10.3.-) (Cytochrome bd-II oxidase subunit I)	1036963	1038504
	cytochrome bd-II oxidase, subunit I	1036963	1038507	2
6607	Cytochrome bd-II oxidase subunit 2 (EC 1.10.3.-) (Cytochrome bd-II oxidase subunit II)	1038519	1039652
	cytochrome bd-II oxidase, subunit II	1038519	1039655	2
	hypothetical protein b4592	1039668	1039760	0
4206	Periplasmic AppA protein [Includes: Phosphoanhydride phosphohydrolase (EC 3.1.3.2) (pH 2.5 acid phosphatase) (AP); 4-phytase (EC 3.1.3.26)]	1039840	1041135
	phosphoanhydride phosphorylase	1039840	1041138	2
	cryptic autophosphorylating protein tyrosine kinase Etk	1041253	1043433	2
35210	Inner membrane tyrosine autokinase (Putative transmembrane protein)	1041256	1043436
	phosphotyrosine-protein phosphatase	1043453	1043899	2
5128	Low molecular weight protein-tyrosine-phosphatase etp (EC 3.1.3.48)	1043456	1043899
	lipoprotein required for formation of the O-antigen capsule, predicted exopolysaccharide export protein	1043887	1045026	2
4507	Putative polysaccharide export protein gfcE (Group 4 capsule protein E homolog)	1043890	1045026
	conserved protein	1045072	1047168	2
8996	Uncharacterized lipoprotein gfcD (Group 4 capsule protein D homolog)	1045075	1047168
	conserved protein	1047168	1047914	2
8998	Uncharacterized protein gfcC (Group 4 capsule protein C homolog)	1047171	1047914
	predicted outer membrane lipoprotein	1047911	1048555	2
9000	Uncharacterized lipoprotein gfcB (Group 4 capsule protein B homolog)	1047914	1048555
	predicted protein	1048662	1048967	2
9002	Threonine-rich inner membrane protein gfcA (Group 4 capsule protein A homolog)	1048665	1048967
623	Transposase InsAB'	1049056	1049750		This gene includes both transposases: A and B
	IS1 repressor TnpA	1049056	1049331	1
	IS1 transposase B	1049250	1049753	1
	stress protein, member of the CspA-family	1050186	1050398	2
4523	Cold shock-like protein CspH (CSP-H)	1050189	1050398
4522	Cold shock-like protein CspG (CPS-G)	1050684	1050893
	cold shock protein homolog, cold-inducible	1050684	1050896	2
29212	Cold shock protein	1050835	1051092
14988	Protein sfa	1051070	1051297
	cold shock gene	1051070	1051300	2
	Multicopy suppressor of secG(Cs) and fabA6(Ts); predicted regulator of phosphatidylethanolamine synthesis	1051290	1051463	0
	predicted 4Fe-4S membrane protein	1051512	1052585	2
8358	Putative electron transport protein yccM	1051515	1052585
	hybrid sensory histidine kinase in two-component regulatory system with TorR	1052657	1055401	2
8470	Sensor protein torS (EC 2.7.13.3)	1052660	1055401
8478	Periplasmic protein torT	1055484	1056509
	periplasmic sensory protein associated with the TorRS two-component regulatory system	1055484	1056512	2
	DNA-binding response regulator in two-component regulatory system with TorS	1056485	1057177	2
8475	TorCAD operon transcriptional regulatory protein torR	1056488	1057177
11554	Cytochrome c-type protein TorC	1057259	1058476
	trimethylamine N-oxide (TMAO) reductase I, cytochrome c-type subunit	1057307	1058479	1
44227	Trimethylamine-N-oxide reductase TorA (EC 1.7.2.3)	1058479	1061022
	trimethylamine N-oxide (TMAO) reductase I, catalytic subunit	1058479	1061025	2
38825	Chaperone protein torD	1061022	1061618
	chaperone involved in maturation of TorA subunit of trimethylamine N-oxide reductase system I	1061022	1061621	2
	modulator of CbpA co-chaperone	1061773	1062078	2
38826	Chaperone modulatory protein CbpM	1061776	1062078
	curved DNA-binding protein, DnaJ homologue that functions as a co-chaperone of DnaK	1062078	1062998	2
41837	Curved DNA-binding protein	1062081	1062998
7331	Uncharacterized protein yccE (ORF-D)	1063259	1064512
	predicted protein	1063259	1064515	2
6229	Glucose-1-phosphatase (G1Pase) (EC 3.1.3.10)	1064808	1066046
	glucose-1-phosphatase/inositol phosphatase	1064808	1066049	2
	predicted protein	1066087	1066314	2
4877	Uncharacterized protein yccJ	1066090	1066314
	NAD(P)H:quinone oxidoreductase	1066335	1066931	2
12461	Flavoprotein wrbA (Trp repressor-binding protein)	1066338	1066931
26965	Conserved predicted protein	1067141	1067368		New protein detected
	conserved protein	1067304	1067477	0
	pyrimidine permease	1067734	1069062	2
9003	Putative pyrimidine permease RutG	1067737	1069062
	flavin:NADH reductase	1069083	1069577	1
33009	NAD(P)H-flavin reductase RutF (EC 1.5.1.29) (FMN reductase) (NAD(P)H:flavin oxidoreductase)	1069086	1069658
	malonic semialdehyde reductase	1069588	1070178	2
38827	Probable malonic semialdehyde reductase RutE (EC 1.1.1.298)	1069591	1070178
	putative aminoacrylate hydrolase	1070188	1070988	1
49729	Putative aminoacrylate hydrolase RutD (EC 3.5.1.-) (Aminohydrolase)	1070191	1071015
	putative aminoacrylate peracid reductase	1070996	1071382	1
	ureidoacrylate amidohydrolase	1071394	1072086	1
28437	Peroxyureidoacrylate/ureidoacrylate amidohydrolase RutB (EC 3.5.1.n4) (Ureidoacrylate amidohydrolase)	1071397	1072128
	pyrimidine oxygenase, FMN-dependent	1072086	1073234	1
38828	Pyrimidine monooxygenase RutA (EC 1.14.14.n1)	1072089	1073267
16131	Transcriptional regulator YcdC	1073438	1074100
	DNA-binding transcriptional repressor for rut operon	1073465	1074103	1
	fused DNA-binding transcriptional regulator/proline dehydrogenase/pyrroline-5-carboxylate dehydrogenase	1074143	1078105	2
4352	Bifunctional protein putA [Includes: Proline dehydrogenase (EC 1.5.99.8) (Proline oxidase); Delta-1-pyrroline-5-carboxylate dehydrogenase (P5C dehydrogenase) (EC 1.5.1.12)]	1074146	1078105
29366	Predicted protein	1078160	1078366		New protein detected
4218	Sodium/proline symporter (Proline permease) (Propionate transporter)	1078528	1080033
	proline:sodium symporter	1078528	1080036	2
29944	Conserved domain protein	1080244	1080543		New protein detected
10518	Ferrous iron permease efeU (Fe(2+) ion permease efeU) (Ferrous iron uptake protein)	1080579	1081405		New protein detected
10296	UPF0409 protein ycdO	1081466	1082590
	inactive ferrous ion transporter EfeUOB	1081466	1082593	2
11239	Peroxidase ycdB (EC 1.11.1.-)	1082584	1083867
	deferrrochelatase, periplasmic	1082599	1083870	1
30883	Conserved domain protein	1083791	1084135		New protein detected
4568	Protein phoH (Phosphate starvation-inducible protein psiH)	1084215	1085276
	conserved protein with nucleoside triphosphate hydrolase domain	1084215	1085279	2
	required for biofilm adhesin polysaccharide PGA synthesis	1085329	1085742	2
8762	Biofilm PGA synthesis protein PgaD	1085332	1085742
	predicted glycosyl transferase	1085744	1087069	2
49133	Putative glycosyl transferase associated with biofilm formation	1085747	1087069
	biofilm adhesin polysaccharide PGA export lipoprotein with a polysaccharide deacetylase activity needed for export	1087062	1089080	2
49132	Putative polysaccharide deacetylase associated with biofilm formation; putative lipoprotein	1087065	1089080
	biofilm adhesin polysaccharide PGA export, predicted OM protein	1089089	1091512	2
49131	Biofilm PGA synthesis protein PgaA	1089092	1091512
9005	Probable diguanylate cyclase YcdT (DGC) (EC 2.7.7.65)	1092099	1093454
	diguanylate cyclase	1092099	1093457	2
	IS3 transposase B	1093498	1094364	1
10095	Transposase	1093501	1094660
	IS3 transposase A	1094361	1094660	1
47348	Malonyl CoA-acyl carrier protein transacylase (EC 2.3.1.39)	1094704	1095066		New protein detected
9007	Uncharacterized protein ycdU	1095066	1096049
	predicted inner membrane protein	1095066	1096052	2
31962	Conserved domain protein	1096181	1096600		New protein detected
49527	Glyoxylate/hydroxypyruvate reductase A (EC 1.1.1.79) (EC 1.1.1.81) (2-ketoacid reductase)	1097109	1098044
	glyoxylate/hydroxypyruvate reductase A	1097109	1098047	2
10293	Putative hydrolase ycdX (EC 3.1.-.-)	1098102	1098836
	predicted zinc-binding hydrolase	1098102	1098839	2
9008	Uncharacterized protein ycdY	1098863	1099414
	conserved protein, REMP family	1098863	1099417	2
9009	Inner membrane protein ycdZ	1099519	1100007
	inner membrane protein, DUF1097 family	1099519	1100010	2
	Curli production assembly/transport outer membrane lipoprotein	1100074	1100907	2
39477	Curli production assembly/transport component CsgG	1100077	1100907
[truncated: 6,517 more rows]
