# Supplementary material for: BG7: A New Approach for Bacterial Genome Annotation Designed for Next Generation Sequencing Data
Source: PLoS One. 2012 Nov 21;7(11):e49239. doi: 10.1371/journal.pone.0049239 (PMC3504008; doi:10.1371/journal.pone.0049239)
Supplement: Table S5 — BG7 annotation for the first assembly of the German E. coli outbreak obtained with Ion Torrent technology. (XLSX) [file pone.0049239.s006.xlsx]

## Sheet: BG7 annotation EHEC Ion Torrent
Contig_id	Gen_id	Gene/Rna	start_is_canonical	start_position	end_is_canonical	end_position	Strand	Hit_def	Similar_to	Protein names	Organism	Comment (FUNCTION)	EC numbers	InterPro	Gene Ontology	Pathway	Protein family	Keywords	Length	Subcellular locations	PubMed ID	Intragenic_stops	Frameshifts	Gene status	gene_dismissed_by	Evalue	Nucleotide sequence	Aminoacid sequence
husec41_c1	23878	gene	true	173	true	493	+	husec41_c1	A1AJ50	Putative uncharacterized protein	Escherichia coli O1:K1 / APEC							Complete proteome	107		17293413			selected	null	1.57118e-56	atgtcgccaactttcacatccagcggcttcacttcgccattttcaaggatacggccattgccgacagccagcacttcgccgcgggtggatttagccgctgcagagccggtcagaacgatgccgccagcagatttagtttcaacttctttacgcttgacgatcacgcgatcatgcaatggacgaatattcattgataactctcctttgagaaagtccgtatctgttatgggtgacgccggagcttacgtggtttcccggctggtgaccagagaaatggggatgaggattcgccccttcaagggggaaaaagaaaaaaaattc	MSPTFTSSGFTSPFSRIRPLPTASTSPRVDLAAAEPVRTMPPADLVSTSLRLTITRSCNGRIFIDNSPLRKSVSVMGDAGAYVVSRLVTREMGMRIRPFKGEKEKKF
husec41_c1	80983	gene	true	638	true	1892	+	husec41_c1	C8TNW2	Predicted transporter	Escherichia coli O26:H11 (strain 11368 / EHEC)			IPR004841; IPR002293;	amino acid transmembrane transporter activity; integral to membrane			Complete proteome; Membrane; Transmembrane	418		19815525		<frameshift><position>1</position><reading_frame_from>2</reading_frame_from><reading_frame_to>1</reading_frame_to></frameshift><frameshift><position>2</position><reading_frame_from>1</reading_frame_from><reading_frame_to>2</reading_frame_to></frameshift><frameshift><position>3</position><reading_frame_from>2</reading_frame_from><reading_frame_to>3</reading_frame_to></frameshift>	selected_minor_threshold	null	0	atgagtggactcaaacaagaactggggctggcccagggcattggcctgctatcgacgtcattattaggcactggcgtgtttgccgttcctgcgttagctgcgctggtagcgggcaataacagcctgtgggcgtggcccgttttgattatcttagtgttcccgattgcgattgtgtttgcgattctgggtcgccactatcccagcgcaggcggtgtcgcgcacttcgtcggtatggcgtttggttcgcgacttgagcgagtcaccggctggttgtttttatcggtcattcccgtgggtttgcctgccgcgctacaaattgccgccgggttcggccaggcaatgtttggctggcatagctggcaactgttgttggcagaactcggtacgctggcgctggtg…	null
husec41_c1	55144	gene	true	2388	true	1914	-	husec41_c1	C8TNW1	Inner membrane protein	Escherichia coli O26:H11 (strain 11368 / EHEC)			IPR007313;	membrane			Complete proteome	158		19815525		<frameshift><position>1</position><reading_frame_from>-1</reading_frame_from><reading_frame_to>-2</reading_frame_to></frameshift>	selected	null	2.0181e-82	TTGCGCTGGTTACCTTTTATTGCCATTTTCCTTTATGTCTATATTGAGATTTCAATCTTTATTCAGGTTGCCCATGTATTGGGGGGTATTGCTGACCCTCGTGCTGGTTATATTCACGTCAGTTATCGGGATGTCACTGGTACGTAACCAGGGCTTTAAGAATTTCGTGCTGATGCAGCAAAAAATGGCGGCGGGTGAAAACCCAGCGGCGGAGATGATTAAAAGTGTTTCGCTGATCATTGCCGGTTTGCTGCTTTTATTACCGGGCTTTTTCACCGACTTCCTCGGTCTTCTGCTTTTATTACCGCCGGTGCAAAAGCATCTGACAGTGAAGTTGATGCCGCATTTGCGCTTTTCTCGTATGCCAGGCGGCGGTTTTAGCGCCGGGACCGGTGGCGG…	null
husec41_c1	86739	gene	true	2725	false	3876	+	husec41_c1	C8TNW0	Aspartate ammonia-lyase	Escherichia coli O26:H11 (strain 11368 / EHEC)			IPR004708; IPR003031; IPR018951; IPR000362; IPR020557; IPR008948; IPR022761;	aspartate ammonia-lyase activity; aspartate metabolic process; tricarboxylic acid cycle			Complete proteome; Lyase	478		19815525			selected	null	0	atgtcaaacaacattcgtatcgaagaagatctgttgggtaccagggaagttccagctgatgcctactatggtgttcacactctgagagcgattgaaaacttctatatcagcaacaacaaaatcagtgatattcctgaatttgttcgcggtatggtaatggttaaaaaagccgcagctatggcaaacaaagagctgcaaaccattcctaaaagtgtagcgaatgccatcattgccgcatgtgatgaagtcctgaacaacggaaaatgcatggatcagttcccggtagacgtctaccagggcggcgcaggtacttccgtaaacatgaacaccaacgaagtgctggccaatatcggtctggaactgatgggtcaccagaaaggtgaatatcagtacctgaac…	null
husec41_c10	107713	gene	false	3	true	1473	+	husec41_c10	C8TLW3	Putative transport protein YbjL	Escherichia coli O26:H11 (strain 11368 / EHEC)			IPR006037; IPR023017; IPR006512;	cation transmembrane transporter activity; integral to membrane; plasma membrane; potassium ion transport		AAE transporter (TC 2.A.81) family, YbjL subfamily	Cell membrane; Complete proteome; Membrane; Repeat; Transmembrane; Transmembrane helix; Transport	561	Cell membrane; Multi-pass membrane protein.	19815525		<frameshift><position>1</position><reading_frame_from>3</reading_frame_from><reading_frame_to>1</reading_frame_to></frameshift><frameshift><position>2</position><reading_frame_from>1</reading_frame_from><reading_frame_to>2</reading_frame_to></frameshift><frameshift><position>3</position><reading_frame_from>2</reading_frame_from><reading_frame_to>1</reading_frame_to></frameshift>	selected	null	0	tgcgtcggggtcgaagccggaccgaactttttttccattttttttcgcgatgggaaaaattacctaatgttagcactggtgatggttggcagtgcgctggtgatcgccttagggttaggtaagctgtttggctgggatattggcctgacggccggtatgttagcaggctctatgacgtcgacaccggttctggtcggtgctggcgatacactgcgtcattccggcatggaaagcaggcagctctcactggcactggataatctggagcctcgggtatgccttaacctatttaatcggtctggtgagtttgattgttggtgcgcgttacttgccgaaattgcagcatcaggacttacagaccagcgcccagcaaatcgcccgcgaacgtggcctggacac…	null
husec41_c10	r0	rna	false	1556	false	1634	+	husec41_c10	ref|NC_010473|:941127-941205|-| [gene=rybB] [locus_tag=ECDH10B_0916]																	8.66563e-37	ACTGCTTTTCTTTGATGTCCCCATTTTGTGGAGCCCATCAACCCCGCCATTTCGGTTCAAGGTTGATGGTTTTTTTGTT
husec41_c10	110540	gene	true	2187	true	1654	-	husec41_c10	B7LD39	Putative DNA-binding transcriptional regulator	Escherichia coli (strain 55989 / EAEC)			IPR001647; IPR009057; IPR015893; IPR011075;	DNA binding; regulation of transcription, DNA-dependent; sequence-specific DNA binding transcription factor activity; specific transcriptional repressor activity			Complete proteome; DNA-binding; Transcription; Transcription regulation	178		19165319			selected	null	1.9541e-104	ATGCGTCGCGCTAACGATCCGCAACGGCGAGAAAAAATTATCCAGGCCACGCTGGAGGCGGTGAAACTTTACGGAATACATGCTGTTACGCACCGCAAAATTGCTACCCTTGCCGGGGTACCGTTGGGATCGATGACCTACTATTTTTCAGGAATTGATGAGTTGTTGCTGGAGGCGTTCAGCAGTTTTACTGAGATTATGTCCCGGCAATATCAGGCATTTTTTAGCGATGTTAGTGATGCTCAAGGCGCATGCCAGGCTATCACCGATATGATCTACAGCTCACAGGTTGCAACGCCGGATAATATGGAGCTGATGTACCAGCTCTACGCGCTGGCTAGCCAAAAACCGCTATTAAAAACGGTAATGCAAAACTGGATGCAGCGCAGTCAGCAAACG…	MRRANDPQRREKIIQATLEAVKLYGIHAVTHRKIATLAGVPLGSMTYYFSGIDELLLEAFSSFTEIMSRQYQAFFSDVSDAQGACQAITDMIYSSQVATPDNMELMYQLYALASQKPLLKTVMQNWMQRSQQTLEQWFEPGTARALDAFIEGMTLHFVTDRKPLSREEILRMVERVAG
husec41_c10	46890	gene	true	2271	false	3154	+	husec41_c10	Q8Z853	Putative membrane protein	Salmonella typhi			IPR011701; IPR020846; IPR016196;	transmembrane transport			Complete proteome	403		11677608; 12644504		<frameshift><position>1</position><reading_frame_from>3</reading_frame_from><reading_frame_to>2</reading_frame_to></frameshift>	selected	null	2.502e-141	atgaccgtaaattcttcacgtaatgcattgaaacgccgaacctgggcgctgtttatgttcttctttttgccaggcctgttaatggcgtcctgggcaacccgtacgcctgctatccgcgatattctctctgtctcgatcgctgaaatgggcggtgttctctttggtctgtcgatcggttcgatgagcggtattctctgctcggcgtggttagtgaaacgctttggcacgcgtaatgtcatcctggtcacgatgtcctgcgcattgatcgggatgatgatattaagtctggcactctggctgacatcgcccctgctctttgccgttggtctcggcgtctttgggcaagttttggttctgcggaagtggcgataaacgttgaaggtgctgccgttgagcgag…	null
husec41_c100	89189	gene	true	7	false	1511	+	husec41_c100	C8TUN5	Ribonucleoside-diphosphate reductase (EC 1.17.4.1)	Escherichia coli O26:H11 (strain 11368 / EHEC)	FUNCTION: Provides the precursors necessary for DNA synthesis. Catalyzes the biosynthesis of deoxyribonucleotides from the corresponding ribonucleotides (By similarity).	1.17.4.1	IPR005144; IPR013346; IPR013509; IPR000788; IPR008926;	ATP binding; DNA replication; oxidation-reduction process; ribonucleoside-diphosphate reductase activity; ribonucleoside-diphosphate reductase complex	Genetic information processing; DNA replication.	Ribonucleoside diphosphate reductase large chain family	Complete proteome; DNA replication; Oxidoreductase	761		19815525		<frameshift><position>1</position><reading_frame_from>1</reading_frame_from><reading_frame_to>3</reading_frame_to></frameshift>	selected	null	0	gtgaagcgtttttacgacgcggtttccacatttaaaatttcgctgccgacgccaatcatgtccggcgtgcgtaccccgactcgtcagttcagctcctgcgtactgatcgagtgcggtgacagtctggattccatcaacgctacctccagcgcgattgtgaaatacgtttcccagcgtgccgggatcggcatcaacgccgggcgtattcgtgcgctgggtagcccgattcgcggtggtgaagcgttccataccggctgtattccgttctacaaacatttccagacagcggtgaaatcctgctctcagggcggcgtgcgcggcggtgcggcaacgctgttctacccgatgtggcatctggaagtggaaagcctgctggtgttgaaaaacaaccgtggtgtg…	null
husec41_c1000	104862	gene	true	136	true	762	+	husec41_c1000	B7LDQ8	Putative uncharacterized protein	Escherichia coli (strain 55989 / EAEC)							Complete proteome	209		19165319			selected	null	1.48872e-118	ttggcagcattacccgacattcgcaaggacaccagcctgcgttatttatcgtcgcgtatagaactgctggaagaacgcgcccgctggcagcaacgccagtctcctgaggagactaagccagaaacgtccggtctcaatacggtaccaggcaaaatttcacctggtaccgaatcaggactaagccggaaaccgaggcctggcggcttagtctcaaatcaggaccgggcttctgtacgtactgtatctacagatattcgtaatagtactaccgcgcgcgcgaacagctcaccgccgaactggccgccggaaattccgttaactaatcctgaaaaacagcttgtcttgcaggccatgcagaacctgccgcccccgctgcgccaggacgtgcttgatgacgca…	LAALPDIRKDTSLRYLSSRIELLEERARWQQRQSPEETKPETSGLNTVPGKISPGTESGLSRKPRPGGLVSNQDRASVRTVSTDIRNSTTARANSSPPNWPPEIPLTNPEKQLVLQAMQNLPPPLRQDVLDDAAQRVARGGIQNPLAYLLAMLRKAQGGEFNQYRRGKATVPEFVPHVVSEPKIPAEPRKKRDISKLVAEIRAQCLEKK
husec41_c1000	54186	gene	true	1892	true	819	-	husec41_c1000	B7LDQ7	Putative Filamentation induced by cAMP protein Fic	Escherichia coli (strain 55989 / EAEC)			IPR003812;				Complete proteome	358		19165319			selected	null	0	ATGAACTGGAATGCAGAAACCCCTTACAACGATTTGCCGATACTGCCGCCTGACCTGGAGCGCATTGAAACACGCAGCGTACTTAAAGCATGCATAAGTGCGCGCGCAGCAATCGCTGAGTTGAAAACTGCTGGTGAGTTGATCCCTGACCAAGGGTTGCTGATAAACATCCTCCCGATGCTGGAAGCGAAGGACTCATCGCGCATAGAGAATATCGTAACTACCAGCGATCAACTCTTTCAGTATGCTGACCGCGCAGATGGCGCAGATCCGGCCACTAAAGAAGCGCTGCGCTATCGTACAGCGCTCTATGATGGCTATACCCATCTTGAGGACTATCCACTCTGTACAAACACAGCGGTAGCTATCTGTACCAAATTACGTGCAGTTCAAACTGAT…	MNWNAETPYNDLPILPPDLERIETRSVLKACISARAAIAELKTAGELIPDQGLLINILPMLEAKDSSRIENIVTTSDQLFQYADRADGADPATKEALRYRTALYDGYTHLEDYPLCTNTAVAICTKLRAVQTDIRKTPGTVLRDQNNNVVYTPPVGEDSIRELLANWERFIHGDDDLDPLVKMAIAHYQFECIHPFPDGNGRTGRILNILYLIQSELLSLPILYLSRFILERRDDYYTLLRRVTEEGDWESWILFMLEAVESTSRWTTDKISIVRALMAETTEYVREKLPKIYTHELVQALFAQPYCRIDNLVERGVAKRQTASTYLKQLVEIGVLEEMSVGREKLYINTRLLQELNQ
husec41_c1000	64186	gene	true	2232	true	2056	-	husec41_c1000	B7LDQ4	Putative uncharacterized protein	Escherichia coli (strain 55989 / EAEC)							Complete proteome	59		19165319			selected	null	3.69547e-31	ATGTTTACCGCATCGACACATTCCAGCCATATGTCGATAAAGCCTTATTTTTTAAACATGTTGCCGGGATATGCTTATGGCATCGACACTTTCTGGCTATGTGTCGATAGAATTCGCTTTTTTAAACATATTGTCGAGATATGCTTAAGGTATCAACATGTTCTTGCTATGTGTCGA	MFTASTHSSHMSIKPYFLNMLPGYAYGIDTFWLCVDRIRFFKHIVEICLRYQHVLAMCR
husec41_c1001	111307	gene	true	946	false	2	-	husec41_c1001	C8TU25	Predicted hydrolase	Escherichia coli O26:H11 (strain 11368 / EHEC)			IPR005502;	hydrolase activity			Complete proteome; Hydrolase	334		19815525			selected_minor_threshold	null	0	ATGAAAAAAGAACGTATTCTCGGTGCTCTTTATGGGCAGGCGTTAGGGGATGCGATGGGGATGCCCTCCGAGCTTTGGCCACGCAGCCGCGTTAAAGCACACTTTGGCTGGATTGACCGTTTTCTTCCTGGACCAAAGGAGAATAACGCGGCCTGTTATTTTAACCGCGCCGAATTCACCGACGATACCTCGATGGCGCTGTGTCTGGCGGATGCGTTACTGGAACGTGAAGGCAAGATCGATCCGAATCTGATTGGGCGTAATATTCTCGACTGGGCGCTGCGTTTCGACGCCTTTAACAAAAACGTACTTGGTCCGACCTCGAAGATTGCGCTTAACGCCATTCGCGACGGTAAACCCATTGCTGAACTGGAAAACAACGGCGTGACCAACGGCGCA…	null
husec41_c1001	76769	gene	true	2220	true	946	-	husec41_c1001	C8TU24	Predicted nucleoside transporter	Escherichia coli O26:H11 (strain 11368 / EHEC)			IPR020846; IPR016196; IPR004740;	integral to membrane; nucleoside transmembrane transporter activity			Complete proteome	425		19815525			selected_minor_threshold	null	0	ATGAAAACAACAGCAAAGCTGTCGTTCATGATGTTTGTTGAATGGTTTATCTGGGGCGCGTGGTTTGTGCCATTGTGGTTGTGGTTAAGTAAAAGCGGTTTTAGTGCCGGAGAAATTGGCTGGTCGTATGCCTGTACCGCCATTGCGGCGATCCTGTCGCCAATTCTGGTTGGCTCCATCACTGACCGCTTTTTCTCGGCGCAAAAAGTGCTGGCGGTATTGATGTTCGCAGGCGCGCTGCTGATGTATTTCGCTGCGCAACAGACCACTTTTGCCGGGTTCTTTCCGTTACTGCTGGCTTACTCTCTAACCTATATGCCGACCATTGCGCTGACTAACAGCATCGCTTTTGCCAACGTGCCGGATGTGGAGCGTGATTTCCCGCGCATTCGTGTGATG…	MKTTAKLSFMMFVEWFIWGAWFVPLWLWLSKSGFSAGEIGWSYACTAIAAILSPILVGSITDRFFSAQKVLAVLMFAGALLMYFAAQQTTFAGFFPLLLAYSLTYMPTIALTNSIAFANVPDVERDFPRIRVMGTIGWIASGLACGFLPQILGYADISPTNIPLLITAGSSALLGVFAFFLPDTPPKSTGKMDIKVMLGLDALILLRDKNFLVFFFCSFLFAMPLAFYYIFANGYLTEVGMKNATGWMTLGQFSEIFFMLALPFFTKRFGIKKVLLLGLVTAAIRYGFFIYGSADEYFTYALLFLGILLHGVSYDFYYVTAYIYVDKKAPVHMRTAAQGLITLCCQGFGSLLGYRLGGVMMEKMFAYQEPVNGLTFNWSGMWTFGAVMIAIIAVLFMIF…
husec41_c1002	85030	gene	true	164	true	490	+	husec41_c1002	C8TQI2	Conserved predicted protein	Escherichia coli O26:H11 (strain 11368 / EHEC)							Complete proteome	109		19815525			selected	null	2.12356e-60	atgaaaaaatttgctttactggcgggcctgtttgttttcgcaccaatgacctgggcgcaggactacaatattaaaaacggtttgccgtcagaaacctatattacttgcgcagaagccaacgaaatggcaaaaactgacagcgcacaggttgcagaaattgttgcggtaatgggtaatgccagcgttgccagccgtgatttaaaaattgagcaatctccggaactgagcgccaaagtggtagaaaaactgaatcaggtttgcgctaaagacccgcaaatgctgttgatcacggcaattgatgacaccatgcgtgctatcggcaaaaaa	MKKFALLAGLFVFAPMTWAQDYNIKNGLPSETYITCAEANEMAKTDSAQVAEIVAVMGNASVASRDLKIEQSPELSAKVVEKLNQVCAKDPQMLLITAIDDTMRAIGKK
husec41_c1002	95223	gene	false	915	true	553	-	husec41_c1002	B7LGS8	Putative Outer membrane autotransporter barrel, putative pectin lyase fold	Escherichia coli (strain 55989 / EAEC)			IPR005546; IPR006315; IPR012332; IPR011050; IPR004899;	lyase activity; outer membrane			Complete proteome; Lyase	769		19165319			selected	null	9.80079e-69	GTCGATCATAATGCGCACACCGAAGCCAATGGCTCACGTATTGAGAATGACGCAAATAACAACATCCAGACCCGACTTGGTTTCCGCACCTTTATTCGTACTCAGGAGAAAAACAGCGGTCCGCACGGTGACGACTTTGAACCTTTTGTTGAAATGAACTGGATCCATAACAGTAAAGATTTTGCTGTCTCAATGAACGGTGTGAAAGTCGAACAAGATGGGGCGAGTAATTTGGGGGAAATTAAACTTGGCGTAAATGGCAACCTGAATCCAGCGGCCAGCGTCTGGGGGAATGTGGGCGTGCAGCTGGGTGATAATGGCTACAATGACACCGCAGTGATGGTGGGCCTGAAATATAAGTTC	null
husec41_c1003	43540	gene	false	28	true	594	+	husec41_c1003	Q3V8D5	Yersiniabactin biosynthetic protein	Yersinia pestis			IPR001227; IPR009081; IPR014043; IPR016035; IPR000794; IPR001242; IPR018201; IPR014031; IPR014030; IPR016036; IPR013217; IPR016040; IPR013624; IPR006163; IPR020842; IPR020801; IPR013968; IPR006162; IPR001031; IPR016039; IPR016038;	acyl carrier activity; biosynthetic process; cofactor binding; hydrolase activity, acting on ester bonds; phosphopantetheine binding; transferase activity			Phosphopantetheine; Transferase	3163		15368893			selected	null	2.38724e-101	attggctatggcggcgtcgcctgtcacgtcctgtttgagtgggataaacgccacgatgagttcgatctcgccatactggagaaagcatggaaccagctcatcgcacgccacgatatgttgcgtatggtggttgatgccgacgggcagcagcgaatcctggcgacaacgccggagtatcacatcccgcgtgacgatctgcgcgcgctttccccggaagaacagcgcatcgcgctggaaaaacggcggcatgaactgagctatcgcgtttttgcctgccgaccagtgggcctcttttttgagctggtggtcagcgaaatcgacgattgccattaccgtctgcatatgaacctcgaccttttgcagtttgatgtgcagagttttaaagtcatgatggacgac…	null
husec41_c1004	111932	gene	false	3	false	1581	+	husec41_c1004	D3H358	Transposase	Escherichia coli O44:H18 (strain 042 / EAEC)			IPR002513;	DNA binding; transposase activity; transposition, DNA-mediated			Complete proteome	988		20098708		<frameshift><position>1</position><reading_frame_from>3</reading_frame_from><reading_frame_to>1</reading_frame_to></frameshift>	selected	null	0	atcacccgtgctaaccggcgcatctacgacgccttggccgaaccactggcggacgcgcatcgccgccgcctcgacgatctgctcaagcgccgggacaacggcaagacgacctggttggcttggttgcgccagtctccggccaagccaaattcgcggcatatgctggaacacatcgaacgcctcaaggcatggcaggcactcgatctgcctaccggcatcgagcggctggttcaccagaaccgcctgctcaagattgcccgcgagggcggccagatgacaccccgccgacctggccaaaatttcgagccgcaacggcgctacgccactctcgtggcgctggccaccgagggcatggccaccgtcaccgacgaaatcatcgacctgcacgaccgcatcctg…	null
husec41_c1005	47773	gene	true	899	false	23	-	husec41_c1005	Q7CFW9	Osmolarity sensor protein (EC 2.7.3.-) (Protein histidine kinase/phosphatase)	Yersinia pestis		2.7.3.-	IPR003594; IPR003660; IPR004358; IPR003661; IPR005467; IPR009082;	ATP binding; integral to membrane; peptidyl-histidine phosphorylation; two-component sensor activity			ATP-binding; Complete proteome; Kinase; Membrane; Nucleotide-binding; Phosphoprotein; Transferase; Transmembrane; Two-component regulatory system	450	Membrane; Multi-pass membrane protein.	12142430; 11586360		<frameshift><position>1</position><reading_frame_from>-2</reading_frame_from><reading_frame_to>-3</reading_frame_to></frameshift>	selected_minor_threshold	null	4.62839e-151	ATGAGGCGATTGCGCTTCTCGCCACGAAGTTCATTTGCCCGTACGTTATTGCTCATCGTCACCTTGCTGTTCGCCAGCCTGGTGACGACTTATCTGGTGGTGCTGAACTTCGCGATTTTGCCGAGCCTCCAGCAGTTTAATAAAGTCCCTCGCGTACGAAGTGCGTATGTTGATGACCGACAAACTGCAACTGGAGGACGGCACGCAGTTGGTTGTGCCTCCCGCTTTCCGTCGGGAGATCTACCGTGAGCTGGGGATCTCTCTCTACTCCAACGAGGCTGCCGAAGAGGCAGGTCTGCGTTGGGCGCAACACTATGAATTCTTAAGCCATCAGATGGCACAGCAACTGGGCGGCCCGACGGAAGTGCGCGTTGAGGTCAACAAAAGTTCGCCTGTCGT…	null
husec41_c1005	74414	gene	true	1614	true	899	-	husec41_c1005	C8TJJ5	DNA-binding response regulator OmpR in two-component regulatory system with EnvZ	Escherichia coli O26:H11 (strain 11368 / EHEC)			IPR011006; IPR001867; IPR001789; IPR011991;	DNA binding; regulation of transcription, DNA-dependent; two-component response regulator activity			Complete proteome; DNA-binding; Two-component regulatory system	239		19815525		<frameshift><position>1</position><reading_frame_from>-1</reading_frame_from><reading_frame_to>-3</reading_frame_to></frameshift>	selected_minor_threshold	null	3.47601e-132	ATGCAAGAGAACTACAAGATTCTGGTGGTCGATGACGACATGCGCCTGCGTGCGCTGCTGGAACGTTATCTCACCGAACAAGGCTTCCAGGTTCGAAGCGTCGCTAATGCAGAACAGATGGATCGCCTGCTGACTCGTGAATCTTTCCATCTTATGGTACTGGATTTAATGTTACCTGGTGAAGATGGCTTGTCGATTTGCCGACGTCTTCGTAGTCAGAGCAACCCGATGCCGATCATTATGGTGACGGCGAAAGGGGAAGAAGTGGACCGTATCGTAGGCCTGGAGATTGGCGCTGACGACTACATTCCAAAACCGTTTAACCCGCGTGAACTGCTGGCCCGTATTCGTGCGGTGCTGCGTCGTCAGGCGAACGAACTGCCAGGCGCACCGTCACAG…	null
husec41_c1006	62061	gene	false	2	true	1506	+	husec41_c1006	C8TNP4	Glucan biosynthesis MdoH: glycosyl transferase	Escherichia coli O26:H11 (strain 11368 / EHEC)			IPR023725; IPR001173;	transferase activity	Glycan metabolism; osmoregulated periplasmic glucan (OPG) biosynthesis.		Cell inner membrane; Cell membrane; Complete proteome; Glycosyltransferase; Membrane; Transferase; Transmembrane; Transmembrane helix	847	Cell inner membrane; Multi-pass membrane protein.	19815525		<frameshift><position>1</position><reading_frame_from>2</reading_frame_from><reading_frame_to>3</reading_frame_to></frameshift><frameshift><position>2</position><reading_frame_from>3</reading_frame_from><reading_frame_to>1</reading_frame_to></frameshift>	selected	null	0	gctgactcggtaatgaccggtgattgtttgtgcgggctggtgcgcctgatggaagccaacccgaacgccgggatcattcagtcgtcgccgaaagcgtccggtatggatacgctgtatgcgcgctgtcagcagttcgcgacccgcgtgtatgggccactgtttacagccggtttgcacttctggcaacttggcgagtcgcactactggggacataacgcgattatccgcgtgaaaccgtttatcgagcactgcgcactggctccgctgccgggcgaaggttcctttgccggttcaatcctgtcacatgactttgtagaagcggcgttgatgcgccgtgcaggttggggggtctggattgcttacgatctcccgggttcttatgaagaattaccgcctaac…	null
husec41_c1007	74820	gene	false	2	true	517	+	husec41_c1007	C8ULG1	Predicted fimbrial-like adhesin protein	Escherichia coli O111:H- (strain 11128 / EHEC)			IPR008966; IPR000259; IPR014779;	cell adhesion; pilus			Complete proteome; Fimbrium	180		19815525			selected	null	7.85635e-95	tttataactgtggtatgtgcaacgtccagcgttatggcagctgatgataatgctatcacggatggcaaagtaacatttaatggtaaagttattgctccagcttgtaccctggtagctgcgacgaaagattcagtagtcacattgccaaatgtcagcgccaccaagttgcaaactaatggagcagtctctggcgttaaaactgatgtaccaattgccttagaaggctgtgatgttactgtaactaaaaatgcgacgtttacctttagtggtacggctgacggcgtgcaacctacagcatttgccaaccaggctaccaccgatgcagcgacgaatgttgctctacaaatgtatctgccagatggttctacatcggtaactcccggtaccgaaacgtcgaat…	null
husec41_c1007	67379	gene	true	605	true	1264	+	husec41_c1007	C8TM55	Predicted periplasmic pilin chaperone	Escherichia coli O26:H11 (strain 11368 / EHEC)			IPR008962; IPR001829; IPR016148; IPR018046; IPR016147;	cellular cell wall organization; outer membrane-bounded periplasmic space		Periplasmic pilus chaperone family	Chaperone; Complete proteome	233	Periplasm.	19815525			selected	null	4.61579e-125	atgaaaacttgcataacaaagggaattgtgaccgtaagtttaacggcaatattactcagctgctcatccgcatgggcggcaggtaaaggcgggattggacttgcagcaacacgtcttgtttattcagaaggtgaagagcaaatttcactgggtgtacgtaacaccagtccggatgttccttatcttattcagtcatgggtgatgaccccagataataaaaawtcagcagattttattattacaccaccgctatttgtgctgaatccggctaatgagaatctgttacgcattatgtacattggtgcgccgttggcgaaagacagagaaacccttttcttcactagcgtacgggcagtcccttcaacaacgaagcgggaagagggaaataccctgaagatt…	MKTCITKGIVTVSLTAILLSCSSAWAAGKGGIGLAATRLVYSEGEEQISLGVRNTSPDVPYLIQSWVMTPDNKXSADFIITPPLFVLNPANENLLRIMYIGAPLAKDRETLFFTSVRAVPSTTKREEGNTLKIATQSVIKLFWRPKGLAYPLGEAPAKLRCTSSADMVTVSNPTPYFITLTDLKIGGKVVKNQMISPFDKYQFSLPKGAKNSSVTYRNHQ
husec41_c1008	75757	gene	true	150	true	1511	+	husec41_c1008	C8TJ17	Predicted transporter	Escherichia coli O26:H11 (strain 11368 / EHEC)			IPR011701; IPR020846; IPR016196;	transmembrane transport			Complete proteome	454		19815525			selected	null	0	atgaacgattataaaatgacgccaggtgagaggcgcgcgacctggggtttagggaccgtattctcgttgcgcatgctgggcatgtttatggttctgccggttctgaccacgtacggcatggctctgcaaggtgccagcgaagcattaatcggtattgccattggtatttatggtctgactcaggccgtttttcagattccgtttggcctgctttccgaccgcattggtcgcaaaccattaattgtcggtgggctggcggtgtttgccgccggtagcgttatcgctgcgctttccgactccatctggggaattattctgggccgggcgctacaaggctctggagcaattgccgccgccgttatggcgctgctttccgatctcacgcgcgaacaaaaccgc…	MNDYKMTPGERRATWGLGTVFSLRMLGMFMVLPVLTTYGMALQGASEALIGIAIGIYGLTQAVFQIPFGLLSDRIGRKPLIVGGLAVFAAGSVIAALSDSIWGIILGRALQGSGAIAAAVMALLSDLTREQNRTKAMAFIGVSFGITFAIAMVLGPIITHKLGLHALFWMIAILATTGIALTIWVVPNSSTHVLNRESGMVKGSFSKVLAEPRLLKLNFGIMCLHMLLMSTFVALPGQLADAGFPAAEHWKVYLATMLIAFGSVVPFIIYAEVKRKMKQVFVFCVGLIVVAEIVLWNAQTQFWQLVVGVQLFFVAFNLMEALLPSLISKESPAGYKGTAMGVYSTSQFLGVAIGGSLGGWIDGMFDGQGVFLAGAMLAAVWLAVASTMKEPPYVSSLRI…
husec41_c1008	63340	gene	false	2133	true	1645	-	husec41_c1008	C8TJ16	UPF0234 protein yajQ	Escherichia coli O26:H11 (strain 11368 / EHEC)			IPR007551;			UPF0234 family	Complete proteome	163		19815525			selected	null	2.70646e-90	TGCCCATCTTTCGATATTGTCTCTGAAGTTGATCTTCAGGAAGCACGTAACGCGGTCGATAACGCGAGCCGCGAAGTGGAGTCCCGTTTTGACTTCCGTAACGTTGAAGCCTCATTTGAGCTGAACGACGCCAGCAAAACCATCAAAGTGTTGAGCGAGTCCGATTTCCAGGTCAATCAGTTGCTGGATATTCTGCGTGCCAAGCTGCTGAAGCGCGGCATTGAAGGCAGTTCGCTGGATGTACCGGAGAATATCGTTCATAGCGGTAAAACCTGGTTTGTGGAAGCGAAACTGAAACAGGGCATTGAGAGCGCGACCCAGAAGAAAATCGTCAAGATGATCAAAGACAGCAAACTGAAAGTGCAGGCGCAAATTCAGGGCGATGAAATCCGCGTAACG…	null
husec41_c1008	99841	gene	true	2302	true	3210	+	husec41_c1008	C8TJ15	2-dehydropantoate reductase, NADPH-specific	Escherichia coli O26:H11 (strain 11368 / EHEC)			IPR008927; IPR003710; IPR013752; IPR013332; IPR013328; IPR016040;	NADP binding; cytoplasm; oxidation-reduction process; oxidoreductase activity; pantothenate biosynthetic process			Complete proteome	303		19815525			selected_minor_threshold	null	0	atgaaaattaccgtattgggatgcggtgccttagggcaattatggcttacagcactttgcaaacagggtcatgaagttcagggctggctgcgcgtaccgcaaccttattgtagcgtgaatctggttgagacagatggttcgatatttaacgaatcgctgaccgccaacgatcccgattttcttgccaccagcgatctgctcctggtgacgctgaaagcatggcaggtttacgatgccgtcaaaagcctcgcgtccacactgcctgtaaccacgccaatactgttaattcacaacggcatgggcaccatcgaagagttgcaaaacattcagcagccattactgatgggcaccaccacccatgccgcccgccgcgacggcaatgtcattattcatgtggca…	MKITVLGCGALGQLWLTALCKQGHEVQGWLRVPQPYCSVNLVETDGSIFNESLTANDPDFLATSDLLLVTLKAWQVYDAVKSLASTLPVTTPILLIHNGMGTIEELQNIQQPLLMGTTTHAARRDGNVIIHVANGITHIGPARQQDGDYSYLADILQTVLPDVAWHNNIRAELWRKLAVNCVINPLTAIWNCPNGELRHHPQEIMQICEEVAAVIEREGHHTSAEDLRDYVMQVIDATAENISSMLQDIRALRHTEIDYINGFLLRRARAHGIAVPENTRLFEMVKRKESEYERIGTGLPRPW
husec41_c1008	73535	gene	true	3176	true	3763	+	husec41_c1008	C8TJ14	Conserved predicted protein	Escherichia coli O26:H11 (strain 11368 / EHEC)			IPR006287; IPR002818;				Complete proteome	196		19815525			selected_minor_threshold	null	1.98441e-112	atgagcgcatcggcactggtttgcctcgcccctggtagtgaagagactgaagccgtcaccactatcgatctgctggttcgcggcggtatcaaagtcaccactgccagcgtcgccagcgatggcaacctggccattacctgctcgcgcggcgtgaagctgctggcggatgcgccgctggtcgaggtggctgatggcgaatatgacgtgatcgtactgcctggtggcattaaaggcgcagagtgttttcgcgatagtaccctgctggttgaaaccgttaaacagttccaccgttccgggcgtatcgtcgcggctatttgcgccgcgccagccaccgtgctggtgccgcacgatatcttcccgattggtaatatgaccggcttcccgacgctgaaagacaaa…	MSASALVCLAPGSEETEAVTTIDLLVRGGIKVTTASVASDGNLAITCSRGVKLLADAPLVEVADGEYDVIVLPGGIKGAECFRDSTLLVETVKQFHRSGRIVAAICAAPATVLVPHDIFPIGNMTGFPTLKDKIPAEQWQDKRVVWDARVKLLTSQGPGTAIDFGLKIIDLLVGREKAHEVASQLVMAAGIYNYYE
husec41_c1008	94264	gene	false	5141	true	3725	-	husec41_c1008	C8TJ13	tRNA sulfurtransferase (EC 2.8.1.4) (Sulfur carrier protein ThiS sulfurtransferase) (Thiamine biosynthesis protein thiI) (tRNA 4-thiouridine synthase)	Escherichia coli O26:H11 (strain 11368 / EHEC)	FUNCTION: Catalyzes the ATP-dependent transfer of a sulfur to tRNA to produce 4-thiouridine in position 8 of tRNAs, which functions as a near-UV photosensor. Also catalyzes the transfer of sulfur to the sulfur carrier protein ThiS, forming ThiS-thiocarboxylate. This is a step in the synthesis of thiazole, in the thiamine biosynthesis pathway. The sulfur is donated as persulfide by iscS (By simila…	2.8.1.4	IPR001763; IPR014729; IPR003720; IPR020536; IPR004114;	ATP binding; cytoplasm; sulfurtransferase activity; tRNA binding; tRNA thio-modification; thiamine biosynthetic process	Cofactor biosynthesis; thiamine diphosphate biosynthesis.	ThiI family	ATP-binding; Complete proteome; Cytoplasm; Disulfide bond; Nucleotide-binding; RNA-binding; Redox-active center; Thiamine biosynthesis; Transferase; tRNA-binding	482	Cytoplasm.	19815525		<frameshift><position>1</position><reading_frame_from>-2</reading_frame_from><reading_frame_to>-3</reading_frame_to></frameshift>	selected_minor_threshold	null	0	GTCCGCCACTGGGATAACATCGAAGTTCGCGCAAAAGATGAAAACCAGCGTCTGGCTATTCGCGACGCCCTGACCCGTATTCCGGGTATCCACCATATTCTCGAAGTCGAAGACGTGCCGTTTACCGACATGCACGATATTTTTGAGAAAGCGTTGGTTCAGTATCGCGATCAGCTGGAAGGCAAAACCTTCTGCGTACGCGTGAAGCGCCGTGGCAAACATGATTTTAGCTCGATTGATGTGGAACGTTACGTCGGCGGCGGTTTAAATCAGCATATTGAGTCCGCGCGCGTGAAGCTGACCAATCCGGAAGTGACTGTCCATCTGGAAGTGGAAGACGATCGTCTCCTGCTGATTAAAGGCCGCTACGAAGGTATTGGCGGTTTCCCGATCGGCACC…	null
husec41_c1009	9688	gene	true	457	true	846	+	husec41_c1009	E9Y7H3	Shufflon protein A (Fragment)	Escherichia coli H489								130					selected_minor_threshold	null	5.67293e-68	ttgcttttacgccaagtaccggattggcactggcctacgtgccaatccggtacgtggaagacttctggttcgctcaatggttcttacacaaacttaggttcacatagaggttcattctcagggcggaattcagggggcagtacattgtttatttatgcatctggaggtaatggaggatctgccggaggtgcatgtgcaaatacatcccgactgcagggatatgttggtgggacgctaattagcgtgaatgccagtaataaccctgcatatggaaaaacagcctttatcagctttgctgtacctgcaggtacttcctatcagataacatcctatccaacagaaaatacatcatgtggtgccggggtattttcagtatttggatatcaaact	LLLRQVPDWHWPTCQSGTWKTSGSLNGSYTNLGSHRGSFSGRNSGGSTLFIYASGGNGGSAGGACANTSRLQGYVGGTLISVNASNNPAYGKTAFISFAVPAGTSYQITSYPTENTSCGAGVFSVFGYQT
husec41_c1009	5215	gene	true	533	true	189	-	husec41_c1009	P09751	Shufflon protein D'	Escherichia coli			IPR007001;				Plasmid	456		3029698			selected_minor_threshold	null	2.88559e-56	TTGAGCGAACCAGAAGTCTTCCACGTACCGGATTGGCACGTAGGCCAGTGCCAATCCGGTACTTGGCGTAAAAGCAATTCTGGTAGTACGGTGATAACTGGTCGTATAGCAAATGGTCAGCAAATACCGCTGCCAACAGGGTTTTCTGCCAGTCAGTGCTCATGGAGTGTGAGCAATGCAGAAAACCCTCAAGGTTGGAAGCCGAATTACTTTGCAGGATCAGTTGCAACTTATGATGCAAATCGAATTGTTAAATGTGGTTTTTATGATGAATACAATTTCCATAAAGGGACATTTAGAGCTGATTTAACCGGAAAATGTAGTTATGTCGTCGCGTGTCAGAAC	LSEPEVFHVPDWHVGQCQSGTWRKSNSGSTVITGRIANGQQIPLPTGFSASQCSWSVSNAENPQGWKPNYFAGSVATYDANRIVKCGFYDEYNFHKGTFRADLTGKCSYVVACQN
husec41_c1009	5204	gene	true	1027	true	1335	+	husec41_c1009	P09747	Shufflon protein B	Escherichia coli			IPR007001;				Plasmid	442		3029698			selected	null	1.31311e-47	ttgagttttccacctattgtcccccacgtaccggattggcattctctgcaagcgtgccaatccgggacgtggaaatcatcatcagcgtcgatatggacgaatataaaaacatttacgttatatcccaaaaacacacaggtcttagggaggtttaaactgtgtattaacacctatcgtattgacgggcgtgaaatggcagaaacagaagtcgttcctattgacatgcctgactctaacggcgagatgacttggcaagccaaaaactacacacagtattcgtcctactttatgaagattacttgcttgaaa	LSFPPIVPHVPDWHSLQACQSGTWKSSSASIWTNIKTFTLYPKNTQVLGRFKLCINTYRIDGREMAETEVVPIDMPDSNGEMTWQAKNYTQYSSYFMKITCLK
husec41_c1009	12547	gene	false	1648	true	1343	-	husec41_c1009	D8EU43	Putative uncharacterized protein	Escherichia coli MS 107-1								104					selected	null	6.89026e-49	ATTTTATTACCCCCTGACCACCGACCGGATTGGCACTGGCCTACGTGCCAATCCGGTACCTGGAGAAAGGTAGGATCTGGTGAGCTTCAAATTGCTACAGCACAGGCCACAGGTTGGCGCTTTCCTGGAGCAACAGCTACCTGTCCAACTGGAAAACGTGTTACAGGTGGCGGCGGAATATGCACCTCACGAACTGGTTACATATGGCTTACCAGGTCATTCCCATCAGCCAATAACTCATGGTCGGCTGCGTGCGATACAACCGAAGATCAGAATGGTTCAATAACTGTATATGCCATTTGCCAA	null
husec41_c101	53306	gene	false	1	false	2252	+	husec41_c101	C8TPC9	Adhesin AIDA-I	Escherichia coli O26:H11 (strain 11368 / EHEC)			IPR005546; IPR012332; IPR011050;				Complete proteome	1039		19815525		<frameshift><position>1</position><reading_frame_from>1</reading_frame_from><reading_frame_to>3</reading_frame_to></frameshift>	selected	null	0	ggtgtggcggttgcactgtctcttgccgcagtcacgtcactcccggtgctggctgctgacatcgttgtgcacccgggtgaaacagtgaatggcggaacactggtaaaccatgacaaccagtttgtatccggaacagctgatggcgtgactgtcagtaccgggcttgagctggggccggactctgatgacaacaccggcggtcagcagatagcccggggtggcactgccagaaacaccacggtcaccgcaaacggtctgcaggatgtcatggcaggtggcagtgccacggatacggttatcagtgccggtggaggacagaatctgcgcgggcaggcttacggtactgtccttaacggtggtgaacaatggatacatgcaggcggcagtgcatccggaacg…	null
husec41_c1010	73487	gene	false	1	true	306	+	husec41_c1010	C8TKE7	Protein CrcB homolog	Escherichia coli O26:H11 (strain 11368 / EHEC)			IPR003691;	integral to membrane; plasma membrane		CrcB family; CrcB family	Cell inner membrane; Cell membrane; Complete proteome; Membrane; Transmembrane; Transmembrane helix	127	Cell inner membrane; Multi-pass membrane protein.	19815525			selected	null	1.27551e-53	tttaacccgctgcatcaggcgattccgttggggacgctggcagcaaacctgattggggcattcatcataggaatgggattcgcctggttcagcaggatgacgaacattgatccagtgtggaaagtattaatcaccaccggattttgtggcggtctaacaaccttctcaacattttcggcagaagtggtgtttttgttacaagagggccgctttggctgggcgttactgaacgttttcgtcaaccttctggggtcttttgccatgacagcactggctttctggctgttttcggcctcaaccgcacac	null
husec41_c1010	34712	gene	true	601	true	365	-	husec41_c1010	Q8D127	Cold shock protein (Putative cold shock protein)	Yersinia pestis			IPR019844; IPR012156; IPR011129; IPR002059; IPR012340; IPR016027;	DNA binding; cytoplasm; regulation of transcription, DNA-dependent			Cytoplasm	84	Cytoplasm.	12142430; 15368893			selected	null	1.04999e-35	GTGTCTATTTTTCATGTAAAGGTAATTTTGATGTCTAAGATTAAAGGTAACGTTAAGTGGTTTAATGAGTCCAAAGGATTCGGTTTCATTACTCCGGAAGACGGCAGCAAAGACGTGTTCGTACACTTCTCTGCAATCCAGACTAATGGTTTTAAAACTCTTGCTGAAGGTCAGCGCGTAGAGTTCGAAATCACTAACGGTGCCAAAGGCCCTTCTGCTGCAAACGTAATCGCTCTG	VSIFHVKVILMSKIKGNVKWFNESKGFGFITPEDGSKDVFVHFSAIQTNGFKTLAEGQRVEFEITNGAKGPSAANVIAL
husec41_c1010	108090	gene	true	1308	true	732	-	husec41_c1010	B5YPX0	Antimicrobial peptide resistance and lipid A acylation protein PagP	Escherichia coli O157:H7 (strain EC4115 / EHEC)			IPR011250; IPR009746;	cell outer membrane; integral to membrane			Complete proteome	186				<frameshift><position>1</position><reading_frame_from>-2</reading_frame_from><reading_frame_to>-3</reading_frame_to></frameshift>	selected	null	4.8952e-59	ATGAACGTGAGTAAATATGTCGCTATCTTTTCCTTTGTTTTTATTCAGTTAATCAGCGTTGGTAAAGTTTTTGCTAACGCAGATGAGTGGATGACAACGTTTAGAGAAAATATTGCACAAACCTGGCAACAGCCTGAACATTATGATTTATATATTCCTGCCATCACCTGGCATGCACGTTTCGCTTACGACAAAGAAAAAACCGATCGCTATAACGAGCGACCGTGGGGGTGGCGGTTTTGGCCTGTCGCGTTGGGATGAAAAAGGAAACTGGCATGGCCTGTATGCCATGGCATTTAAGGACTCGTGGAACAAATGGGAACCGATTGCCGGATACGGATGGGAAAGTACCTGGCGACCGCTGGCGGATGAAAATTTTCATTTAGGTCTGGGATTCAC…	null
husec41_c1011	101419	gene	true	289	false	2	-	husec41_c1011	C8TIE1	p-hydroxybenzoic acid efflux pump subunit AaeB (pHBA efflux pump protein B)	Escherichia coli O26:H11 (strain 11368 / EHEC)	FUNCTION: Efflux pump whose substrates are p-hydroxybenzoic acid (pHBA), 6-hydroxy-2-naphthoic and 2-hydroxycinnamate. Could function as a metabolic relief valve, allowing to eliminate certain compounds when they accumulate to high levels in the cell (By similarity).		IPR006726; IPR023706;	integral to membrane; plasma membrane		Aromatic acid exporter ArAE (TC 2.A.85) family	Cell inner membrane; Cell membrane; Complete proteome; Membrane; Transmembrane; Transmembrane helix; Transport	655	Cell inner membrane; Multi-pass membrane protein.	19815525			selected	null	4.30459e-49	ATGGGTATTTTCTCCATTGCTAACCAACATATTCGCTTTGCGGTAAAACTGGCGACCGCCATTGTACTGGCGCTGTTTGTTGGCTTTCACTTCCAGCTGGAAACGCCACGCTGGGCGGTACTGACAGCGGCGATTGTTGCCGCCGGTCCGGCCTTTGCTGCGGGAGGTGAACCGTATTCTGGCGCTATTCGCTATCGTGGCTTTTTGCGCATCATCGGCACATTTATTGGCTGTATTGCCGGACTGGTGATCATCATTGCGATGATCCGCGCACCATTATTGATGATT	null
husec41_c1011	84329	gene	false	914	true	298	-	husec41_c1011	C6UUQ5	p-hydroxybenzoic acid efflux pump subunit AaeA (pHBA efflux pump protein A)	Escherichia coli O157:H7 (strain TW14359 / EHEC)			IPR022871; IPR006143;	integral to membrane; plasma membrane; protein secretion; protein transporter activity		Membrane fusion protein (MFP) (TC 8.A.1) family	Cell inner membrane; Cell membrane; Complete proteome; Membrane; Transmembrane; Transmembrane helix; Transport	309	Cell inner membrane; Single-pass membrane protein.	19564389		<frameshift><position>1</position><reading_frame_from>-1</reading_frame_from><reading_frame_to>-3</reading_frame_to></frameshift>	selected	null	4.89193e-71	CGCCAGGAGGCCGGACGTCGTAACCGTCTCGGTGTGCAGGCGATGTCTCGCGAAGAGATCGACCAGGCTAACAACGTACTACAAACGGTTCTGCATCAGTTAGCGAAAGCGCAGGCGACCCGCGATCTGGCAAAACTGGATCTTGAACGCACGGTGATCCGCGCGCCAGCAGATGGCTGGGTGACCAACCTCAACGTCTATACCGGTGAGTTTATTACTCGAGGATCAACGGCGGTTGCGCTGGTGAAACAGAACTCCTTCTATGTACTGGCCTATATGGAAGAAACTAAGCTGGAAGGGGTGCGTCCGGGGTATCGTGCAGAGATCACGCCGCTTGGCAGTAACAAAGTGCTGAAAGGGACTGTTGATAGTGTTGCCGCTGGGTCACCAACGCCAGCA…	null
husec41_c1012	88424	gene	true	2210	false	3	-	husec41_c1012	C8TSZ5	Conserved predicted protein	Escherichia coli O26:H11 (strain 11368 / EHEC)			IPR003399;				Complete proteome	877		19815525		<frameshift><position>1</position><reading_frame_from>-1</reading_frame_from><reading_frame_to>-2</reading_frame_to></frameshift><frameshift><position>2</position><reading_frame_from>-2</reading_frame_from><reading_frame_to>-1</reading_frame_to></frameshift>	selected	null	0	GTGTGCCTTGGCAGTCTCAGCGACGATCTTCGTAAGATTGAAGTCAAGGTCAGCATCAAGTCCGATATGAAAGATGCGCTGCGCGAAGAGACTCAGTTCTGGCTGGTGACGCCAAAAGCATCGTTGGCAGGTGTCTCCGGGCTGGACGCCCTCGTCGGTGGTAACTATATCGGCATGATGCCAGGTAAAGGTAAAGAGCAGGATCACTTTGTCGCACTCGATACCCAACCGAAATATCGACTGGACAATGGCGATCTGATGATCCACCTGCAAGCCCCCGATCTCGGTTCGCTGAACAGCGGTTCATTGGTCTATTTCCGCAAGATCCCGGTGGGAAAAGTCTACGACTATGCCATCAATCCCAACAAACAAGGCGTGGTGATTGATGTCCTGATCGAG…	null
husec41_c1013	97834	gene	true	875	false	3	-	husec41_c1013	B7L6A4	DNA-binding transcriptional dual regulator	Escherichia coli (strain 55989 / EAEC)			IPR009057; IPR012287; IPR018060; IPR020449;	intracellular; regulation of transcription, DNA-dependent; sequence-specific DNA binding; sequence-specific DNA binding transcription factor activity			Complete proteome; DNA-binding; Transcription; Transcription regulation	301		19165319			selected	null	2.17366e-175	ATGAACCCCGCAGTGGATAATGAGTTTCAGCAATGGCTTTCCCAAATCAATCAGGTATGCGGAAATTTTACCGGACGCCTGCTGACTGAGCGTTACACGGGTGTACTGGAAACGCATTTTGCCAAAGGACTAAAGCTGAGCACCGTGACAACCAACGGAGTGAATTTATACCGCACCTGGCAGGAAATAAAAGGCAGCGACGATGCCTGGTTTTACACCGTTTTTCAGCTTAGTGGTCAGGCAATAATGGAGCAGGATGAGCGTCAGGTGCAGATTGGCGCTGGCGATATTACGTTACTCGATGCCTCACGCCCCTGTTCGCTTTACTGGCAGGAGTCTTCTAAACAGATTTCATTACTTTTACCACGCACTCTGCTGGAACAATATTTTCCCCATCAA…	null
husec41_c1013	108489	gene	true	1111	true	2607	+	husec41_c1013	C8TRB7	Phenylacetaldehyde dehydrogenase	Escherichia coli O26:H11 (strain 11368 / EHEC)			IPR016161; IPR016163; IPR016160; IPR016162; IPR015590;	oxidation-reduction process; oxidoreductase activity		Aldehyde dehydrogenase family	Complete proteome; Oxidoreductase	499		19815525			selected	null	0	atgacagagccgcatgtagcagtattaagccaggtccaacagtttctcgatcgtcaacacggtctttatattgatggtcgtccaggccccgcacaaagtgaaaaacggttggcgatctttgatccggccaccgggcaagaaattgcgtctactgctgatgccaacgaagcggatgtagataacgcagtcatgtctgcctggcgggcctttgtctcgcgtcgctgggccgggcgattacccgcagagcgtgaacgtattctgctacgttttgccgatctggtggaacagcacagtgaggagctggcgcaactggaaaccctggagcaaggcaagtcaattgccatttcccgtgcttttgaagtgggctgtacgctgaactggatgcgttataccgccggg…	MTEPHVAVLSQVQQFLDRQHGLYIDGRPGPAQSEKRLAIFDPATGQEIASTADANEADVDNAVMSAWRAFVSRRWAGRLPAERERILLRFADLVEQHSEELAQLETLEQGKSIAISRAFEVGCTLNWMRYTAGLTTKIAGKTLDLSIPLPQGARYQAWTRKEPVGVVAGIVPWNFPLMIGMWKVMPALAAGCSIVIKPSETTPLTMLRVAELASEAGIPDGVFNVVTGSGAVCGAALTSHPHVAKISFTGSTATGKGIARTAADHLTRVTLELGGKNPAIVLKDADPQWVIEGLMTGSFLNQGQVCAASSRIYIEAPLFDTLVSGFEQAVKSLQVGPGMSPVAQINPVVSRAHCDKVCSFLDDAQAQQAELIRGSNGPAGEGYYVAPTLVVNPDAKLRL…
husec41_c1013	78541	gene	true	4938	true	2670	-	husec41_c1013	C8TRB8	Primary amine oxidase	Escherichia coli O26:H11 (strain 11368 / EHEC)			IPR000269; IPR012854; IPR015798; IPR016182; IPR015800; IPR015801; IPR015802;	amine metabolic process; copper ion binding; oxidation-reduction process; primary amine oxidase activity; quinone binding		Copper/topaquinone oxidase family	Complete proteome; Copper; Metal-binding; Oxidoreductase; TPQ	757		19815525		<frameshift><position>1</position><reading_frame_from>-3</reading_frame_from><reading_frame_to>-2</reading_frame_to></frameshift><frameshift><position>2</position><reading_frame_from>-2</reading_frame_from><reading_frame_to>-1</reading_frame_to></frameshift>	selected	null	0	ATGGGAAGCCCCTCTCTGTATTCTGCCCGTAAAACAACCCTGGCGTTGGCAGTCGCCTTAAGTTTCGCCTGGCAAGCGCCGGTATTTGCCCACGGTGGTGAAGCGCATATGGTGCCAATGGATGAAACGCTTAAAGAATTTGGTGCCGATGTGCAGTGGGACGACTACGCCCAGATCTTTACCCTGATTAAAGATGGCGCGTACGTGAAAGTGAAGCCTGGTGCGCAAACAGCAATTGTTAATGGTCAGCCTCTGGCACTGCAAGTACCGGTAGTGATGAAAGACAATAAGGCCTGGGTTTCTGACACCTTTATTAACGATGTTTTCCAGTCCGGGCTGGATCAAACCTTTCAGGTAGAAAAGCGCCCTCACCCACTTAATGCGCTAACTGCGGACGAA…	null
husec41_c1013	102235	gene	false	6034	true	5189	-	husec41_c1013	C8U870	Fused aldehyde dehydrogenase/enoyl-CoA hydratase	Escherichia coli O103:H2 (strain 12009 / EHEC)			IPR016161; IPR016163; IPR016162; IPR015590; IPR002539; IPR011966;	oxidation-reduction process; oxidoreductase activity			Complete proteome	681		19815525			selected	null	1.51544e-167	GTCGCAACGCTAATGCCAGCACAAAACCAGCAACATGCTCTGCAACTGGCTTGTGCAGGCGGCGGTAGCCTTGCGGGAACGCTGGTGACGGCTGATCCGCAAATTGCGCGTCAGTTTATTGCCGACGCGGCACGTACGCATGGGCGAATTCAGATCCTCAATGAAGAGTCGGCAAAAGAATCCACCGGGCATGGCTCCCCACTGCCACAACTGGTACATGGTGGGCCTGGTCGCGCAGGAGGCGGTGAAGAATTAGGTGGTTTACGAGCGGTGAAACATTACATGCAGCGAACCGCTGTTCAGGGTAGTCCGACGATGCTTGCAGCTATCAGCAAACAGTGGGTGCGCGGTGCGAAAGTCGAAGAAGATCGTATTCATCCGTTCCGCAAATATTTTGAG…	null
husec41_c1014	62092	gene	true	567	false	1	-	husec41_c1014	C8TSY3	23S rRNA m1G745 methyltransferase	Escherichia coli O26:H11 (strain 11368 / EHEC)			IPR013216; IPR016718;	methyltransferase activity			Complete proteome; Methyltransferase; Transferase	269		19815525			selected	null	3.57991e-111	ATGTCGTTTTCCTGTCCACTTTGCCATCAGCCTCTTTCGCGTGAAAAAAACAGCTATATCTGTCCCCAGCGACATCAGTTTGATATGGCGAAAGAAGGGTATGTCAATCTGCTGCCCGTTCAGCATAAACGGTCTCGTGATCCGGGCGACAGCGCGGAAATGATACAAGCACGCCGCGCATTCTTAGATGCCGGACATTATCAGCCGCTGCGTGATGCAATTGTCGCCCAACTGCGGGAACGGCTTGATGAAAAGGCCACGGCGGTGCTGGATATTGGCTGTGGTGAAGGGTATTACACACACGCATTTGCCGATGTGTTGCCCGAAATCACCACGTTTGGCCTGGATGTCTCGAAGGTAGCGATAAAAGCGGCGGCGAAACGCTATCCGCAGGTCACT…	null
husec41_c1014	22730	gene	true	1060	true	1306	+	husec41_c1014	A1ABZ1	Putative uncharacterized protein	Escherichia coli O1:K1 / APEC							Complete proteome	87		17293413		<frameshift><position>1</position><reading_frame_from>1</reading_frame_from><reading_frame_to>2</reading_frame_to></frameshift>	selected	null	1.2899e-39	gtgtttactcaggacttctttactgaaaatgccacacataaacagaactgtacctcgtttaacccgaaatctgttatcacatacaacgttaattatggcaagccatttttaaacatgtctcgatcagacgcacaaatctcgatacgtcttccactttttttgcacacttatgcaacggaatacgcgccgatatatcattgtgcttaaccttgccagttcaggcagatacttaaactggcgtattttc	null
husec41_c1014	25473	gene	true	2019	true	1716	-	husec41_c1014	Q1RAW4	Putative uncharacterized protein	Escherichia coli (strain UTI89 / UPEC)							Complete proteome	102		16585510		<frameshift><position>1</position><reading_frame_from>-3</reading_frame_from><reading_frame_to>-1</reading_frame_to></frameshift>	selected	null	5.54888e-45	TTGCGTCTTTGGTTGTATCGGTGGTGGTTCTTCTTATCGGGCTCATCTTGTGGTTTTTTATCAATCGTGCCAGTTCTCGGACTAACGAACAGATTGAACTGCTTGAGGCGTTGCTGGATCAGCAAAAACGTCAAAATGCACTGTTACGTCGTTTGTGCGAAGCAAACGAACCTGAGAAAGCAGATAAAAGACCGTTGAGAGTCAAAATCGGTTGAAGACGAAGATATTATTCGTCTGGTCGCCGAACGATAATCCTTCCTCAATCTTGAGTAACCCCGTCGTTGAAGGGTTACTCAATTCATCC	null
husec41_c1014	107759	gene	true	2430	true	2666	+	husec41_c1014	D3GWF8	Putative exported protein	Escherichia coli O44:H18 (strain 042 / EAEC)							Complete proteome	79		20098708			selected	null	6.8567e-41	atgcgattcatcattcgcacagttatgctgatagcactggtatggataggattattactcagcggatatggcgttttgattggaagcaaagagaatgccgcaggattaggtttgcaatgtacctatctgactgccagaggcaccagcacggtacaatacttgcacactaaaagtggtttcttggggataacagattgcccactgttacgtaaaagcaatatcgtggtcgataatggt	MRFIIRTVMLIALVWIGLLLSGYGVLIGSKENAAGLGLQCTYLTARGTSTVQYLHTKSGFLGITDCPLLRKSNIVVDNG
husec41_c1014	83381	gene	true	3603	true	2815	-	husec41_c1014	C8TSY8	Predicted DNA-binding transcriptional regulator	Escherichia coli O26:H11 (strain 11368 / EHEC)			IPR014757; IPR005471; IPR011991;	DNA binding; regulation of transcription, DNA-dependent; transcription, DNA-dependent			Complete proteome; DNA-binding; Transcription; Transcription regulation	263		19815525			selected	null	3.97453e-154	ATGGCTAACGCAGATCTGGATAAACAGCCTGATTCTGTATCTTCCGTGCTAAAAGTTTTTGGCATTTTGCAGGCGCTGGGTGAAGAGCGCGAAATAGGGATAACCGAGCTGTCGCAGCGCGTCATGATGTCAAAAAGCACCGTTTATCGCTTTTTACAGACCATGAAAACCTTAGGTTATGTGGCGCAGGAAGGGGAGTCGGAGAAATATTCCCTGACCCTGAAATTGTTTGAACTGGGCGCTCGCGCGTTACAAAACGTCGATTTAATTCGTAGCGCAGATATCCAGATGCGTGAGATCTCCCGCCTGACCAAAGAAACTATCCACCTCGGCGCACTGGACGAAGACAGTATTGTTTACATTCACAAAATTGACTCTATGTACAATTTGCGCATGTAT…	MANADLDKQPDSVSSVLKVFGILQALGEEREIGITELSQRVMMSKSTVYRFLQTMKTLGYVAQEGESEKYSLTLKLFELGARALQNVDLIRSADIQMREISRLTKETIHLGALDEDSIVYIHKIDSMYNLRMYSRIGRRNPLYSTAIGKVLLAWRDLDEVKQILEGVEYKRSTERTITSTEALLPVLDQVREQGYGEDNEEQEEGLRCIAVPVFDRFGVVIAGLSISFPTLRFSEERLQEYVAMLHTAARKISAQMGYHDYPF
husec41_c1014	109696	gene	true	3780	true	5152	+	husec41_c1014	C8TSY9	Predicted transporter	Escherichia coli O26:H11 (strain 11368 / EHEC)			IPR011701; IPR020846; IPR016196; IPR001411;	integral to membrane; response to antibiotic; tetracycline:hydrogen antiporter activity			Complete proteome; Membrane; Transmembrane; Transmembrane helix	457		19815525		<frameshift><position>1</position><reading_frame_from>3</reading_frame_from><reading_frame_to>1</reading_frame_to></frameshift><frameshift><position>2</position><reading_frame_from>1</reading_frame_from><reading_frame_to>2</reading_frame_to></frameshift>	selected	null	0	atgccaaaagttcaggccgacggcctgccattgccccagcgatacggtgcgatattaaccattgtgattggtatttcgatggctgtccttgacggcgcaatcgccaacgtcgccctgccaacaatcgccacggaccttcatgccacgccagccagttccatctgggtagtgaacgcctatcaaatcgccattgtcatctccctgctctcgttttcgtttctgggcgatatgtttggctatcgacgtatttataaatgcggtctggtcgtttttctgttgtcttcactgttctgcgccctttctgattcgctgcaaatgctcacccttgcgcgtgtcatacaaggtttcggcggtgcagcgttgatgagcgttaataccgcacttatccgcctgatctat…	null
husec41_c1014	93222	gene	false	6068	true	5204	-	husec41_c1014	C8TSZ0	Protease HtpX (EC 3.4.24.-) (Heat shock protein HtpX)	Escherichia coli O26:H11 (strain 11368 / EHEC)		3.4.24.-	IPR022919; IPR001915;	integral to membrane; metalloendopeptidase activity; plasma membrane; proteolysis; response to stress; zinc ion binding		Peptidase M48B family	Cell inner membrane; Cell membrane; Complete proteome; Hydrolase; Membrane; Metal-binding; Metalloprotease; Protease; Stress response; Transmembrane; Transmembrane helix; Zinc	293	Cell inner membrane; Multi-pass membrane protein.	19815525		<frameshift><position>1</position><reading_frame_from>-1</reading_frame_from><reading_frame_to>-2</reading_frame_to></frameshift>	selected	null	1.36889e-163	CTCTTCCTGCTAACGAACCTGGCCGTAATGGTCGTTTTCGGGCTGGTACTGAGCCTGACAGGGAGTACAGTCGAGCAGCGTTCAGGGGCTGATGATCATGGCCTTGCTGTTCGGTTTTGGTGGTTCCTTCGTTTCGCTTCTGATGTCCAAATGGATGGCATTACGATCTGTTGGCGGGGAAGTGATCGAGCAACCGCGTAACGAAAGGGAACGTTGGCTGGTTAATACTGTAGCAACCCAGGCTCGTCAGGCAGGGATCGCTATGCCGCAAGTGGCTATCTACCATGCGCCGGACATCAACGCTTTTGCAACCGGTGCGCGCCGTGATGCCTCTCTGGTTGCTGTCAGCACCGGTTTGCTGCAGAACATGAGCCCGGATGAAGCCGAGGCGGTAATTGC…	null
husec41_c1015	83182	gene	true	194	true	517	+	husec41_c1015	C8TY39	Thiosulfate sulfurtransferase glpE (EC 2.8.1.1)	Escherichia coli O103:H2 (strain 12009 / EHEC)	FUNCTION: Catalyzes, although with low efficiency, the sulfur transfer reaction from thiosulfate to cyanide (By similarity).	2.8.1.1	IPR001763; IPR023695;	transferase activity		GlpE family	Complete proteome; Cytoplasm; Glycerol metabolism; Transferase	108	Cytoplasm.	19815525			selected	null	1.14999e-61	atggatcagttcgaatgtattaacgttgccgacgcgcaccagaagttgcaggaaaaagaggcggtgctggtcgatattcgcgatccacagagtttcgctatggggcatgcggtgcaggctttccatttaaccaacgacacgctgggcgcgtttatgcgtgataacgactttgacactccggtgatggtgatgtgttatcacggcaatagcagcaaaggcgcggcgcagtatctgctgcaacagggctacgatgtggtctatagcattgacggcggctttgaagcctggcaacgtcagtttcccgcagaggtggcgtacggcgcg	MDQFECINVADAHQKLQEKEAVLVDIRDPQSFAMGHAVQAFHLTNDTLGAFMRDNDFDTPVMVMCYHGNSSKGAAQYLLQQGYDVVYSIDGGFEAWQRQFPAEVAYGA
husec41_c1016	64246	gene	true	2	false	475	+	husec41_c1016	C8TSR3	Arginine N-succinyltransferase (AST) (EC 2.3.1.109) (AOST)	Escherichia coli O26:H11 (strain 11368 / EHEC)	FUNCTION: Catalyzes the transfer of succinyl-CoA to arginine to produce N(2)-succinylarginine (By similarity).	2.3.1.109	IPR016181; IPR007041; IPR017650;	arginine N-succinyltransferase activity; arginine catabolic process	Amino-acid degradation; L-arginine degradation via AST pathway; L-glutamate and succinate from L-arginine: step 1/5.	Arginine N-succinyltransferase family	Acyltransferase; Arginine metabolism; Complete proteome; Transferase	344		19815525			selected	null	8.34751e-94	gtgttcgtgctggaagatagcgagacaggcactgtggcggggatttgcgccattgaggtggcggttgggctgaacgatccctggtacaactatcgcgtcggcacgttggttcacgcctcaaaagagctgaatgtctataacgcattgccgacgctgtttcttagtaacgatcacaccggcagcagcgagctgtgcacgctgtttctcgacccggactggcgcaaagagggcaacggctatttgctgtcgaaatcgcgctttatgtttatggcggcttttcgcgacaagtttaatgacaaagtggttgctgaaatgcgcggggtgattgacgaacacggctattcaccgttctggcaaagcctcggtaaacgcttcttttcgatggattttagccgcgcc…	null
husec41_c1017	75853	gene	false	3	true	197	+	husec41_c1017	C6V2Y6	Undecaprenyl-phosphate 4-deoxy-4-formamido-L-arabinose transferase (EC 2.7.8.30) (Undecaprenyl-phosphate Ara4FN transferase)	Escherichia coli O157:H7 (strain TW14359 / EHEC)	FUNCTION: Catalyzes the transfer of 4-deoxy-4-formamido-L-arabinose from UDP to undecaprenyl phosphate. The modified arabinose is attached to lipid A and is required for resistance to polymyxin and cationic antimicrobial peptides (By similarity).	2.7.8.30	IPR022857; IPR001173;	integral to membrane; lipid A biosynthetic process; phosphotransferase activity, for other substituted phosphate groups; plasma membrane; response to antibiotic; transferase activity, transferring glycosyl groups	Bacterial outer membrane biogenesis; lipopolysaccharide biosynthesis. Glycolipid biosynthesis; 4-amino-4-deoxy-alpha-L-arabinose undecaprenyl phosphate biosynthesis; 4-amino-4-deoxy-alpha-L-arabinose undecaprenyl phosphate from UDP-4-deoxy-4-formamido-beta-L-arabinose and undecaprenyl phosphate: step 1/2.	Glycosyltransferase 2 family	Antibiotic resistance; Cell inner membrane; Cell membrane; Complete proteome; Glycosyltransferase; Lipid A biosynthesis; Lipid synthesis; Lipopolysaccharide biosynthesis; Membrane; Transferase; Transmembrane; Transmembrane helix	322	Cell inner membrane; Multi-pass membrane protein.	19564389			selected	null	1.10913e-33	cgcctgaccttcggaccacaatgggcggcagaaggcgtctttatgctatttgccgtgctgtttacttttattggcgctcagtttatcggcatgggattactcggtgaatatatcggcaggatctacaccgatgtccgcgcccgcccccgctattttgttcagcaagttatccgtccatccagcaaggaaaatgaa	null
husec41_c1017	67341	gene	true	200	false	1048	+	husec41_c1017	C8TUQ2	Bifunctional polymyxin resistance protein ArnA	Escherichia coli O26:H11 (strain 11368 / EHEC)	FUNCTION: Bifunctional enzyme that catalyzes the oxidative decarboxylation of UDP-glucuronic acid (UDP-GlcUA) to UDP-4-keto-arabinose (UDP-Ara4O) and the addition of a formyl group to UDP-4-amino-4-deoxy-L-arabinose (UDP-L-Ara4N) to form UDP-L-4-formamido-arabinose (UDP-L-Ara4FN). The modified arabinose is attached to lipid A and is required for resistance to polymyxin and cationic antimicrobial …		IPR021168; IPR001509; IPR005793; IPR002376; IPR011034; IPR016040;	coenzyme binding; hydroxymethyl-, formyl- and related transferase activity; lipid A biosynthetic process; methyltransferase activity; oxidation-reduction process; oxidoreductase activity, acting on the CH-OH group of donors, NAD or NADP as acceptor; response to antibiotic	Bacterial outer membrane biogenesis; lipopolysaccharide biosynthesis. Nucleotide-sugar biosynthesis; UDP-4-deoxy-4-formamido-beta-L-arabinose biosynthesis; UDP-4-deoxy-4-formamido-beta-L-arabinose from UDP-alpha-D-glucuronate: step 1/3. Nucleotide-sugar biosynthesis; UDP-4-deoxy-4-formamido-beta-L-arabinose biosynthesis; UDP-4-deoxy-4-formamido-beta-L-arabinose from UDP-alpha-D-glucuronate: step …	Sugar epimerase family, UDP-glucuronic acid decarboxylase subfamily; Fmt family, UDP-L-Ara4N formyltransferase subfamily	Antibiotic resistance; Complete proteome; Lipid A biosynthesis; Lipid synthesis; Lipopolysaccharide biosynthesis; Methyltransferase; Multifunctional enzyme; NAD; Oxidoreductase; Transferase	660		19815525			selected	null	2.504e-164	atgaaaaccgtcgtttttgcctaccacgatatgggatgcctcggtattgaagctctgctggctgccggttacgaaattagcgccatttttacccataccgataatcccggtgaaaaagccttttatggttcggtggctcgtctggcagcggaaagaggcattccggtttatgcgccggatgacgttaatcatccgctgtgggtggaacgcattgcccaactgtcgccagatgtgattttctctttttattatcgccatcttatttgcgacgaaattttgcagctcgctcccgcaggtgcatttaatctgcatggttcgctgttaccaaaatatcgtggtcgcgcgccgctgaactgggtgctggtcaacggtgaaacggaaactggcgttacattgcac…	null
husec41_c1018	100820	gene	false	2	false	502	+	husec41_c1018	C8TUS8	NADH-quinone oxidoreductase (EC 1.6.99.5)	Escherichia coli O26:H11 (strain 11368 / EHEC)		1.6.99.5	IPR009010; IPR012675; IPR001041; IPR006657; IPR006656; IPR006963; IPR000283; IPR010228; IPR019574;	4 iron, 4 sulfur cluster binding; ATP synthesis coupled electron transport; NADH dehydrogenase (ubiquinone) activity; electron carrier activity; membrane; molybdenum ion binding		Complex I 75 kDa subunit family	4Fe-4S; Complete proteome; Iron; Iron-sulfur; Metal-binding; NAD; Oxidoreductase; Ubiquinone	908		19815525			selected	null	2.33361e-100	tgcatcgcctgctaccgctgtgtgcgttactacaaagattacgctgacggtacagatctgggcgtttacggtgcgcacgacaacgtctacttcggtcgcccggaagacggcacgctggaaagcgaattttccggtaacctggtcgaaatttgcccgaccggcgtatttaccgacaaaacgcactccgagcgttacaaccgtaaatgggatatgcagtttgcgccgagcatctgccagcaatgttccatcggctgtaacatcagccccggtgaacgttacggcgaactgcgtcgtatcgaaaaccgttacaacggtacggtaaaccactacttcctctgcgaccgtggtcgtttcggttacggttacgtcaacctgaaagatcgtccgcgtcaaccagta…	null
husec41_c1019	70534	gene	false	1	true	330	+	husec41_c1019	D3H5D0	Putative uncharacterized protein	Escherichia coli O44:H18 (strain 042 / EAEC)			IPR009276;				Complete proteome; Plasmid	273		20098708	<extra_stop_codons><codon><type>stop</type><position>310</position></codon></extra_stop_codons>		selected	null	3.39027e-60	gaaaatatggagacaatgaaagagatacatcttaacagtgacgaacaacatttatttggcagagctgcattgatggccaggtacgaagatgaaaataaaacgccagtgacgccagaacaaataattactccccgccgttgggaggataaacagaacgatttctggacaacctggcagcgggttcaggagaatatgataaaaggtggattatcggggcgaagtgcctccggtaaaaataccagaacaagagccattacaggcattgacggtgatatccgaatcaacaaagcattatggatgattgccgaatagttcagggagtggaagtca	null
husec41_c1019	14384	gene	true	641	true	492	-	husec41_c1019	D6IDD7	X polypeptide	Escherichia coli B185			IPR023346; IPR008258;					188					selected_minor_threshold	null	2.24625e-77	GTGTGCAGAACAATTAATATTGTATACATTGTCAAATACCGGTTATGCCGCGACAGCGGCATGGAAGGCCACACACAAAAATATCATATGAGTGATAATGCTGACTGGCCGAAGCCCCGCAAAGCGGGACCCCATCTTATATATATCCGG	VCRTINIVYIVKYRLCRDSGMEGHTQKYHMSDNADWPKPRKAGPHLIYIR
husec41_c1019	69149	gene	true	1227	true	628	-	husec41_c1019	B7LWZ9	Putative uncharacterized protein	Escherichia coli (strain 55989 / EAEC)			IPR023346; IPR008258;				Complete proteome; Plasmid	199		19165319			selected_minor_threshold	null	2.05488e-110	GTGGTGCTTTTGGTGGTGAGAACCACCAACCTGTTGAGCCTTTTTGTGGAGTGGGTTAAATTATTTACGGATAAAGTCACCAGAGGTGGAAAAATGAAAAAATGGATGTTAGCAATCTGCCTGATGTTTATAAATGGGATCTGCGAAGCCGCCGATTGCTTTGATCTTGCAGGTCGGGATTACAAAATAGACCCGGATTTACTGAGAGCGATATCATGGAAAGAATCCCGTTACCGGGTTAATGCCATCGGTATTAATCCGGTAACGGGATATGGCAGCGGACTTATGCAGGTAGATTCCCAGCATTTTAACGAACTGGCCCGCTATGGAATTAAGCCGGAACATCTGACAACAGATCCCTGCATGAACATTTATACCGGTGCTTATTATCTGGCAATA…	VVLLVVRTTNLLSLFVEWVKLFTDKVTRGGKMKKWMLAICLMFINGICEAADCFDLAGRDYKIDPDLLRAISWKESRYRVNAIGINPVTGYGSGLMQVDSQHFNELARYGIKPEHLTTDPCMNIYTGAYYLAIAFKKWGVSWEAVGAYNAGFRKTERQNQRRLAYASEVYRIYTWIKSSKGIRVPTTKKSLSQINSVQNN
husec41_c1019	65053	gene	true	1560	true	1940	+	husec41_c1019	D3H5C8	Conjugative transfer protein	Escherichia coli O44:H18 (strain 042 / EAEC)			IPR010992; IPR007925;	DNA binding; conjugation			Complete proteome; Plasmid	127		20098708			selected	null	8.71926e-71	atggcgaaagtgcaggcttatgtcagtgacgaaattgtctataaaataaataaaatagtggaaagaagacgtgcagaaggagctaaaagtacagatgtaagtttctcaagcatatccactatgcttctcgaattagggcttcgtgtatatgaggctcagatggagcgtaaagagtcagcgttcaatcaggctgagtttaataaggtgcttcttgaatgtgcggtaaaaacacagtcaacagttgctaagattttaggtattgagtcactaagccctcatgtttccgggaatccaaagtttgaatacgcgaatatggtcgaagatatcagggataaggtgtcatctgagatggagaggttctttccagaaaatgatgaggaa	MAKVQAYVSDEIVYKINKIVERRRAEGAKSTDVSFSSISTMLLELGLRVYEAQMERKESAFNQAEFNKVLLECAVKTQSTVAKILGIESLSPHVSGNPKFEYANMVEDIRDKVSSEMERFFPENDEE
husec41_c1019	74457	gene	true	2077	true	2611	+	husec41_c1019	B7LWZ7	Protein traJ	Escherichia coli (strain 55989 / EAEC)			IPR000014; IPR013767;	regulation of transcription, DNA-dependent; signal transducer activity			Complete proteome; Plasmid	250		19165319		<frameshift><position>1</position><reading_frame_from>1</reading_frame_from><reading_frame_to>2</reading_frame_to></frameshift>	selected	null	3.28288e-87	atgcagggagctcttacctccctgcatcgactgtccatagaatccttaacggaggttcctatgtgtgcactggatcctagagaaaggccacttaacagtcaatctgtaaataaatacattcttaacgttcaaaatatctacaggaattctcctgttcctgtttgtgtccgtaacaaaaacaggaaaatcctttatgccaatggggcctttattgaactcttttccaaagaagataaacccttctctggtgaaagttatgtacgtctgcaggttgaaatttttctttcatcacttgagcttgaatgccagtctcttgggcatggttccgcattttgtcgtcgttttaattttcatggagaaatctatcaaataaggatggaaaatgtttcattttatgga…	null
husec41_c102	18212	gene	false	2	true	202	+	husec41_c102	E5ZXI9	ABC transporter, permease protein (Fragment)	Escherichia coli MS 110-3	FUNCTION: Part of a binding-protein-dependent transport system. Probably responsible for the translocation of the substrate across the membrane (By similarity).		IPR000515;	integral to membrane; plasma membrane; transporter activity		Binding-protein-dependent transport system permease family	Cell membrane; Membrane; Transmembrane; Transmembrane helix; Transport	180	Membrane; Multi-pass membrane protein.				selected_minor_threshold	null	5.87425e-33	gacaccttcccggtgatcgacgccgccacgtccggcgggccggttcaggccaccacgacgctgatttataagatctaccgcgaaggttttaccggactggatctggcttcgtctgccgcacagtcggtggtgttgatgttcctcgtcatcgtgctgacggtggtgcagttccgctatgttgaaagcaaggtgcgttaccaa	null
husec41_c102	103128	gene	true	202	true	1045	+	husec41_c102	C8TY67	sn-glycerol 3-phosphate transport system, integral membrane protein	Escherichia coli O103:H2 (strain 12009 / EHEC)	FUNCTION: Part of a binding-protein-dependent transport system. Probably responsible for the translocation of the substrate across the membrane (By similarity).		IPR000515;	integral to membrane; plasma membrane; transporter activity		Binding-protein-dependent transport system permease family	Cell membrane; Complete proteome; Membrane; Transmembrane; Transmembrane helix; Transport	281	Membrane; Multi-pass membrane protein.	19815525		<frameshift><position>1</position><reading_frame_from>1</reading_frame_from><reading_frame_to>2</reading_frame_to></frameshift>	selected_minor_threshold	null	1.53202e-155	atgattgagaaccgtccgtggctgacgatattcagccataccatgctgatcctcgggatcgcggtgatcctcttcccgctgtacgtggcgtttgtcgcggcgacgctggataaacaggccgtctatgccgcgccgatgacgctcatccccggcacacatctgctggaaaacatccacaacatctgggtgaacggggtaggcacgaatagcgcgccgttctggcggatgttgcttaacagctttgtgatggcgttcagcatttacgctcggcaaaattaccgtctcgatgctctcggcatttgccattgtctggtttcgttttccgctacgtaacctcttcttctggatgatttttatcaccctgatgctgccggttgaagtacgtatcttcccgacggt…	null
husec41_c102	109174	gene	true	1050	true	2117	+	husec41_c102	C8TJN9	ATP-binding component of sn-glycerol 3-phosphatetransport system	Escherichia coli O26:H11 (strain 11368 / EHEC)			IPR017922; IPR003439; IPR017871; IPR003593; IPR008995; IPR013611;	ATP binding; ATP-binding cassette (ABC) transporter complex; glycerol-3-phosphate-transporting ATPase activity; plasma membrane		ABC transporter superfamily	ATP-binding; Cell inner membrane; Cell membrane; Complete proteome; Hydrolase; Membrane; Nucleotide-binding; Sugar transport; Transport	356	Cell inner membrane; Peripheral membrane protein.	19815525			selected_minor_threshold	null	0	atggcaggactgaaattacaggcagtaaccaaaagctgggatggcaaaacccaggtgattaaaccactgacccttgatgtggcggatggcgaatttatcgtgatggtcgggccgtctggctgcggaaaatcgacgctgctgcgcatggttgccgggctggagcgggtgacggaaggcgatatctggatcaacgaccagcgcgtgaccgaaatggagccgaaagatcgcgggattgcgatggtgttccagaactacgcgctttatccgcatatgagcgtcgaagaaaacatggcgtgggggctgaaaattcgcggcatgggcaagcagcaaatagccgagcgcgttaaagaagcggcgcgcattctggagctggatggcctgcttaagcgccgcccgcgc…	MAGLKLQAVTKSWDGKTQVIKPLTLDVADGEFIVMVGPSGCGKSTLLRMVAGLERVTEGDIWINDQRVTEMEPKDRGIAMVFQNYALYPHMSVEENMAWGLKIRGMGKQQIAERVKEAARILELDGLLKRRPRELSGGQRQRVAMGRAIVRDPAVFLFDEPLSNLDAKLRVQMRLELQQLHRRLKTTSLYVTHDQVEAMTLAQRVMVMNGGVAEQIGTPVEVYEKPASLFVASFIGSPAMNLLTGRVNNEGTHFELDGGIELPLNGGYRQYAGRKMTLGIRPEHIALSSQAEGGVPLVMDTLEILGADNLAHGRWGEQKLVVRLAHQERPTAGSTLWLHLAENQLHLFDGETGQRV
husec41_c102	104138	gene	true	2117	true	2858	+	husec41_c102	B7L5Q2	Glycerophosphodiester phosphodiesterase, cytosolic (EC 3.1.4.46)	Escherichia coli (strain 55989 / EAEC)		3.1.4.46	IPR004129; IPR017946;	glycerol metabolic process; glycerophosphodiester phosphodiesterase activity; lipid metabolic process			Complete proteome; Hydrolase	247		19165319		<frameshift><position>1</position><reading_frame_from>2</reading_frame_from><reading_frame_to>3</reading_frame_to></frameshift>	selected_minor_threshold	null	2.17246e-139	atgagtaactggccttatccccgcatcgtcgctcatcgtggcggcggtaagctggccccggaaaacaccctggcggcaatcgacgtcggggcaaaatacggtcataagatgatcgaatttgacgcgaagttatcgaaagatggcgagatcttcctgctccatgacgacaatctcgaacgcaccagcaacggctggggcgtcgcgggtgaactgaactggcaggatttactgcgcgtggatgcgggcagttggtacagcaaagcgtttaaaggtgagtcgctgccgttgctttcgcaggtggcggaacgctgtcgcgaacacggggatgatggcgaatatcgaaatcaaacccaccactggcactggaccattaacgggcaaaatggtggcgctggcggc…	null
husec41_c102	84986	gene	false	3100	true	2851	-	husec41_c102	C8TJN7	Conserved predicted protein	Escherichia coli O26:H11 (strain 11368 / EHEC)			IPR020158;				Complete proteome	146		19815525		<frameshift><position>1</position><reading_frame_from>-2</reading_frame_from><reading_frame_to>-3</reading_frame_to></frameshift>	selected_minor_threshold	null	3.43344e-33	CAACAGCAGCATTTAGAAAACCAGATAAACAATAACTATCCCTGTGGTGCCTTGGCAGTCWCAGCCGGGGGAGCGAAATCCCGCCCGGCAGCAAATGCTGCCCAACACCAACGGCGGGATGTTAAACAGCAACCGTAATCCGGATAGTTCGTTGAATCAGCAGCATATGCTGCCGGAGAGGAGAAACGGCGACATGCTGAATCAGCCCAGCACGCCGCAGCCTGACATTCCGTTGAAAACTATTGGGCCG	null
husec41_c1020	110439	gene	false	30	true	863	+	husec41_c1020	B7LGB8	Glycolate oxidase FAD binding subunit	Escherichia coli (strain 55989 / EAEC)			IPR016166; IPR016164; IPR016168; IPR006094; IPR016171;	flavin adenine dinucleotide binding; oxidoreductase activity			Complete proteome	350		19165319			selected	null	3.51619e-163	gcgattgaagcggcgctggagagcgccgggcaaatgctcccctgcgagccgccgcattatggtgaagaagccacctggggcgggatggtcgcctgcgggctggcggggccgcgtcgcccgtggagcggttcggtccgcgattttgtcctcggcacgcgcatcattaccggcgctggaaaacatctgcgttttggtggcgaagtgatgaaaaacgttgccggatacgatctctcacggttaatggccggaagctacggttgtcttggcgtgctcactgaaatctcgatgaaagtgttaccgcgaccgcgcgcctccctgagcctgcgtcgggaaatcagcctgcaagaagccatgaacgaaatcgcccagtggcaactccagccgctacccattagtggc…	null
husec41_c1020	111045	gene	true	877	false	1747	+	husec41_c1020	C8TGZ9	Glycolate oxidase iron-sulfur subunit	Escherichia coli O26:H11 (strain 11368 / EHEC)			IPR017896; IPR017900; IPR004017; IPR012285; IPR012257;	electron carrier activity; iron-sulfur cluster binding; oxidoreductase activity			Complete proteome	407		19815525		<frameshift><position>1</position><reading_frame_from>1</reading_frame_from><reading_frame_to>2</reading_frame_to></frameshift>	selected	null	6.32144e-167	atgcaaacccaattaactgaagagatgcggcagaacgcgcgcgcgctggaagccgacagcatcctgcgcgcctgtgttcactgcggattttgtaccgcaacctgcccaacctatcagcttctgggcgatgaactggacgggccgcgcgggcgcatctatctgattaaacaggtgctggaaggcaacgaagtcacgcttaaaacacaggagcatctcgatcgctgcctcacttgccgcaattgtgaaaccacctgtccttctggtgtgcgctatcacaatttgctggatatcgggcgtgatattgtcgagcagaaagtgaaacgcccactgccggagcgaatgctgcgcgaaggattgcgccaggtagtgccgcgtccggcggtcttccgtgcgctgacg…	null
husec41_c1021	80437	gene	true	684	false	1	-	husec41_c1021	C6UQV5	Serine hydroxymethyltransferase (EC 2.1.2.1)	Escherichia coli O157:H7 (strain TW14359 / EHEC)	FUNCTION: Interconversion of serine and glycine (By similarity).	2.1.2.1	IPR015424; IPR015421; IPR015422; IPR001085; IPR019798;	L-serine metabolic process; glycine hydroxymethyltransferase activity; glycine metabolic process; methyltransferase activity; pyridoxal phosphate binding	One-carbon metabolism; tetrahydrofolate pathway.	SHMT family	Complete proteome; Methyltransferase; One-carbon metabolism; Pyridoxal phosphate; Transferase	417		19564389			selected	null	1.23567e-135	ATGTTAAAGCGTGAAATGAACATTGCCGATTATGATGCCGAACTGTGGCAGGCTATGGAGCAGGAAAAAGTACGTCAGGAAGAGCACATCGAACTGATCGCCTCCGAAAACTACACCAGCCCGCGCGTAATGCAGGCGCAGGGTTCTCAGCTGACCAACAAATATGCTGAAGGTTATCCGGGCAAACGCTACTACGGCGGTTGCGAGTATGTTGATATCGTTGAACAACTGGCGATCGATCGTGCGAAAGAACTGTTCGGCGCTGACTACGCTAACGTCCAGCCGCACTCCGGCTCCCAGGCTAACTTTGCGGTCTACACCGCGCTGCTGGAACCAGGTGATACCGTTCTGGGTATGAACCTGGCGCATGGCGGTCACCTGACTCACGGTTCTCCGGTT…	null
husec41_c1021	64467	gene	true	1013	true	2201	+	husec41_c1021	C8TVP7	Fused nitric oxide dioxygenase/dihydropteridine reductase 2	Escherichia coli O26:H11 (strain 11368 / EHEC)			IPR017927; IPR012292; IPR009050; IPR000971; IPR023950; IPR008333; IPR001433; IPR001221; IPR017938;	heme binding; oxidation-reduction process; oxidoreductase activity, acting on single donors with incorporation of molecular oxygen, incorporation of two atoms of oxygen; oxygen binding; oxygen transporter activity		Globin family	Complete proteome; Dioxygenase; Heme; Iron; Metal-binding; Oxidoreductase; Oxygen transport; Transport	396		19815525		<frameshift><position>1</position><reading_frame_from>2</reading_frame_from><reading_frame_to>3</reading_frame_to></frameshift>	selected	null	0	atgcttgacgctcaaaccatcgctacagtaaaagccaccatccctttactggtggaaacggggccaaagttaaccgcccatttctacgaccgtatgtttactcataacccagaactcaaagaaatttttaacatgagtaaccagcgtaatggcgatcaacgtgaagccctgtttaacgctattgccgcctacgccagtaatattgaaaacctgcctgcgctgctgccagcggtagaaaaaatcgcgcagaagcacaccagcttccagatcaaaccggaacagtacaacatcgtcggtgaacacctgttggcaacgctggacgaaatgttcagcccggggcaggaagtgctggacgcgtggggtaaagcctatggtgtactggctaatgtatttatcaat…	null
husec41_c1021	90385	gene	true	2587	true	2252	-	husec41_c1021	C8TVP8	Regulatory protein P-II for glutamine synthetase	Escherichia coli O26:H11 (strain 11368 / EHEC)			IPR002187; IPR011322; IPR015867; IPR017918; IPR002332;	enzyme regulator activity; regulation of nitrogen utilization; regulation of transcription, DNA-dependent; transcription, DNA-dependent		P(II) protein family	Complete proteome; Transcription; Transcription regulation	112		19815525			selected	null	8.91122e-59	ATGAAAAAGATTGATGCGATTATAAAACCCTTCAAGCTGGACGATGTCCGCGAAGCACTGGCCGAAGTCGGTATTACCGGCATGACGGTGACCGAAGTGAAAGGCTTTGGTCGCCAGAAAGGCCATACCGAGCTGTACCGCGGCGCGGAGTATATGGTGGATTTTCTGCCGAAAGTGAAAATTGAGATTGTCGTACCGGACGACATTGTCGATACCTGTGTCGATACCATTATTCGCACGGCGCAAACCGGCAAAATCGGTGACGGTAAAATCTTCGTCTTTGACGTGGCACGGGTCATTCGCATCCGTACCGGTGAAGAGGACGACGCGGCAATT	MKKIDAIIKPFKLDDVREALAEVGITGMTVTEVKGFGRQKGHTELYRGAEYMVDFLPKVKIEIVVPDDIVDTCVDTIIRTAQTGKIGDGKIFVFDVARVIRIRTGEEDDAAI
husec41_c1021	108948	gene	false	3466	true	2651	-	husec41_c1021	C8TVP9	Predicted DNA-binding response regulator in two-component system	Escherichia coli O26:H11 (strain 11368 / EHEC)			IPR003593; IPR011006; IPR009057; IPR002078; IPR001789;	ATP binding; DNA binding; intracellular; nucleoside-triphosphatase activity; regulation of transcription, DNA-dependent; transcription factor binding; transcription, DNA-dependent; two-component response regulator activity			ATP-binding; Complete proteome; DNA-binding; Nucleotide-binding; Transcription; Transcription regulation	444		19815525			selected	null	1.08159e-160	TTCGCCCAGGCTATCCACAACGCCAGCCCGCGCAATAGCAAACCATTTATTGCTATTAACTGTGGCGCATTGCCCGAGCAATTGCTGGAGTCGGAGCTGTTTGGTCATGCGCGTGGCGCGTTTACTGGCGCTGTCAGCAATCGCGAAGGTTTATTCCAGGCGGCGGAAGGCGGAACGCTATTTCTCGATGAAATTGGCGATATGCCTGCGCCGTTACAGGTCAAACTGCTGCGCGTGTTGCAGGAGCGTAAAGTGCGCCCGCTGGGCAGCAACCGCGATATTGATATCGACGTGCGGATTATTTCTGCCACTCACCGTGATCTGCCAAAAGCGATGGCGCGCGGGGAATTCCGCGAAGATCTCTATTACCGCCTCAACGTTGTCAGCCTGAAAATTCCG…	null
husec41_c1022	102123	gene	false	17	false	1518	+	husec41_c1022	C8TJZ1	Fused aspartokinase II/homoserine dehydrogenase II MetL	Escherichia coli O26:H11 (strain 11368 / EHEC)			IPR001048; IPR005106; IPR001341; IPR018042; IPR011147; IPR001342; IPR019811; IPR016040;	NADP binding; aspartate family amino acid biosynthetic process; aspartate kinase activity; homoserine dehydrogenase activity; oxidation-reduction process			Complete proteome; Kinase; Transferase	810		19815525		<frameshift><position>1</position><reading_frame_from>2</reading_frame_from><reading_frame_to>1</reading_frame_to></frameshift>	selected	null	0	acatcggaccttgagcgcctggcggcgctgctcgacagcggtattaacgacgcagtgtatgcggaagtggtggggcacggtgaagtgtggtcggcacgcctgatgtctgcggtacttaatcaacaagggctgccagcggcctggcttgatgcccgcgagtttttacgcgctgaacgcgccgcacaaccgcaggttgatgaagggctttcttacccgttgctgcaacagctgctggtgcaacatccgggcaaacgtctggtggtgaccggatttatcagccgcaacaacgccggtgaaacggtgctgctggggcgtaacggttccgactattccgcgacacaaatcggtgcgctggcgggtgtttctcgcgtaaccatctggagcgacgtcgccggggta…	null
husec41_c1023	91404	gene	true	1038	true	137	-	husec41_c1023	B7LDV3	Iron-dicitrate transporter subunit ; periplasmic-binding component of ABC superfamily; KpLE2 phage-like element	Escherichia coli (strain 55989 / EAEC)			IPR002491;	high-affinity iron ion transport; iron ion transmembrane transporter activity			Complete proteome	300		19165319		<frameshift><position>1</position><reading_frame_from>-2</reading_frame_from><reading_frame_to>-3</reading_frame_to></frameshift><frameshift><position>2</position><reading_frame_from>-3</reading_frame_from><reading_frame_to>-1</reading_frame_to></frameshift>	selected	null	1.9799e-164	ATGTTGGCATTTATCCGTTTTCTTTTTGCAGGCCTGCTGCTGGTGATCAGCCACGCCTTTGCCGCCATGGTTCAGGACGAACACGGCACGTTTACACTCGAAAAAACGCCACAACGGATTGTGGTGCTGGAACTCTCGTTCGCCGATGCGCTGGCCGCCGTGGACGTCAGCCCGATCGGTATTGCCGACGATAACGATGCAAAACGCATCCTGCCCGAAGTGCGTGCGCACCTGAAACCGTGGCAGTCCGTCGGAACGCGCGCGCAGCCGAGCCTGGAAGCCATTGCCGCTCTGAAACCAGACCTGATCATTGCCGACAGCAGTCGCCATGCGGGGGTTTACATCGCCTTGCAGCAAATCGCGCCGGTACTGCTGCTTAAGTCCCGCAACGAAACCTAC…	null
husec41_c1023	73895	gene	false	2822	true	1086	-	husec41_c1023	C8TPA7	Putative ferric citrate outer membrane transporter fecA	Escherichia coli O26:H11 (strain 11368 / EHEC)			IPR012910; IPR011662; IPR000531; IPR010916; IPR010917; IPR010105;	cell outer membrane; integral to membrane; iron ion binding; plasma membrane; receptor activity; siderophore transmembrane transporter activity		TonB-dependent receptor family	Cell membrane; Cell outer membrane; Complete proteome; Membrane; TonB box; Transmembrane; Transmembrane beta strand	774	Cell outer membrane.	19815525		<frameshift><position>1</position><reading_frame_from>-3</reading_frame_from><reading_frame_to>-1</reading_frame_to></frameshift><frameshift><position>2</position><reading_frame_from>-1</reading_frame_from><reading_frame_to>-3</reading_frame_to></frameshift>	selected	null	0	ATCCCCGTCCCCTTCGCCCCTTACGGTCAGCCGCAGCTTTCACTGGCTCCCATTTCGCTCGGCAACATGGATGCCATTGACGTGGTACGCGGTGGTGGTGCGGTGCGTTACGGACCGCAGAGCGTGGGCGGCGTGGTGAACTTTGTTACCCGTGCCATTCCGCAGGACTTTGGTATCGAGGCGGGCGTGGAAGGTCAGCTCAGCCCAACCTCTTCACAAAACAACCCGAAAGAGACGCACAACCTGATGGTGGGCGGCACAGCGGACAACGGTTTTGGCACCGCGCTGCTCTACTCCGGCACGCGCGGCAGTGACTGGCGCGAGCACAGCGCCACCCGCATCGACGACCTGATGCTGAAAAGCAAATATGCGCCGGATGAGGTGCACACCTTCAACAGC…	null
husec41_c1024	60748	gene	false	326	true	836	+	husec41_c1024	C8TLT0	Outer membrane protein X	Escherichia coli O26:H11 (strain 11368 / EHEC)			IPR000758; IPR017690; IPR011250;	cell outer membrane; integral to membrane			Complete proteome	171		19815525		<frameshift><position>1</position><reading_frame_from>2</reading_frame_from><reading_frame_to>3</reading_frame_to></frameshift>	selected	null	6.61462e-93	aaaaaaattgcatgtctttcagcactggccgcagttctggctttcaccgcaggtacttccgtagctgcgacttctaccgtaactggcggttacgcacagagcgacgctcagggccaaatgaacaaaatgggcggtttcaacctgaaataccgctatgaaagaagacaacagcccgctgggtgtgatcggttctttcacttacaccgagaaaagccgtactgcaagctctggtgactacaacaaaaaccagtactacggcatcactgctggtccggcttaccgcattaacgactgggcaagcatctacggtgtagtgggtgtgggttatggtaaattccagaccactgaatacccgacctacaaacacgacaccagcgactacggtttctcctacggtgc…	null
husec41_c1024	71011	gene	false	2043	true	891	-	husec41_c1024	C8TLT1	Predicted hydrolase, inner membrane	Escherichia coli O26:H11 (strain 11368 / EHEC)			IPR017849; IPR017850; IPR000917;	sulfuric ester hydrolase activity			Complete proteome; Hydrolase	527		19815525		<frameshift><position>1</position><reading_frame_from>-1</reading_frame_from><reading_frame_to>-2</reading_frame_to></frameshift>	selected	null	0	TGTGTCTGGTATTCAGTGTGGCGACATTTTTTTGTTGCTCCCGTGCAAAACCTGGCCTGGGGCGGCGTATTTAAACTGAAAGATACTGGCTATCCGGTATTTCGTTTTGCTAAGGATGTCATCGTCAATAATAACGAGGTGATTGAAGAGCAAGAACGGATGGCAAAACTTTCCGGAATGAAAGATACCTGGACGGTCACTGCCGTTAAGCCGAAGTATCAGACCTATGTGGTGGTGATCGGTGAAAGCGCGCGTCGCGATGCCCTCGGTGCCTTTGGCGGTCACTGGGACAATACCCCGTTTGCCAGCAGCGTTAACGGTTTGATATTTGCTGACTACATTGCCGCCAGTGGCTCCACGCAGAAATCGCTTGGCTTAACGCTCAATCGCGTAGTCGAT…	null
husec41_c1025	12956	gene	true	398	true	658	+	husec41_c1025	Q2VNV1	Putative uncharacterized protein	Escherichia coli			IPR018880;					87		16159784			selected_minor_threshold	null	4.28314e-47	ttgccataccataaagacaggaacttgtatttcttgtcgtcatctatggtagctcaggcggggcaggcattagcctggccggtttccgatgacgccggtattcctacccccgtctgggctatcaccaatgagcgtaggaactcggtgatagcgtttttagttgtcatcggagacctttgctatgtcacctcaaatgatacagaaactcccggccatcactctgttggaaggcatgtttcccgagctatcaacaaaccagct	LPYHKDRNLYFLSSSMVAQAGQALAWPVSDDAGIPTPVWAITNERRNSVIAFLVVIGDLCYVTSNDTETPGHHSVGRHVSRAINKPA
husec41_c1025	8480	gene	true	579	true	863	+	husec41_c1025	E2E9F3	IncI1 conjugal transfer protein TraA (TraA)	Escherichia coli			IPR013249; IPR016032; IPR011991;	DNA binding; intracellular; regulation of transcription, DNA-dependent; sequence-specific DNA binding transcription factor activity; sigma factor activity; transcription initiation, DNA-dependent; two-component response regulator activity			Plasmid	95		20888875;			selected_minor_threshold	null	4.28445e-52	atgtcacctcaaatgatacagaaactcccggccatcactctgttggaaggcatgtttcccgagctatcaacaaaccagcttaaagtctgcgttttttacgcaatgggtgttccttacgacgccattgctcagaactgtcggctttctcccgaaacggtacgaacctacctgaagcgaagcctgaagaacttaaatctggaaggatatgatgcacttcgctctgctgtgctgatgcgaacgttcgttttcatgattagcaatacagctaaagaaaacgaaaaaatg	MSPQMIQKLPAITLLEGMFPELSTNQLKVCVFYAMGVPYDAIAQNCRLSPETVRTYLKRSLKNLNLEGYDALRSAVLMRTFVFMISNTAKENEKM
husec41_c1026	97167	gene	false	1	true	671	+	husec41_c1026	C8U1M0	Ferrichrome outer membrane transporter FhuA	Escherichia coli O103:H2 (strain 12009 / EHEC)			IPR012910; IPR000531; IPR010916; IPR010917; IPR010105;	cell outer membrane; integral to membrane; iron ion binding; plasma membrane; receptor activity; siderophore transmembrane transporter activity		TonB-dependent receptor family	Cell membrane; Cell outer membrane; Complete proteome; Membrane; TonB box; Transmembrane; Transmembrane beta strand	747	Cell outer membrane.	19815525		<frameshift><position>1</position><reading_frame_from>1</reading_frame_from><reading_frame_to>2</reading_frame_to></frameshift><frameshift><position>2</position><reading_frame_from>2</reading_frame_from><reading_frame_to>3</reading_frame_to></frameshift>	selected	null	3.03338e-119	ccttacttcagctatagcgaatcgtttgaaccttcttcgcaagttgggaaggatggtaatattttcgcaccgtctaaaggtaagcagtatgaagtcggcgtgaaatatgtaccggaagatcgtccgattgtagttactggtgccgtgtataatctcactaaaaccaacaacctgatggcggaccctgagggttccttcttctcggttgaaggtggcgagatccgcgcacgtggcgtagaaatcgaagcgaaaagcggcgctgtcggcgagtgttaacgtagtcggttcttatacttacaccgatgcgggaatacaccaccgatactacctataaaggcaatacgcctgcacaggtgccaaaacacatggcttcgctgtgggctgactataccttctttg…	null
husec41_c1026	71519	gene	true	725	true	1519	+	husec41_c1026	B7LGL3	Iron-hydroxamate transporter subunit ; ATP-binding component of ABC superfamily	Escherichia coli (strain 55989 / EAEC)			IPR003439; IPR017871; IPR003593;	ATP binding; ATPase activity		ABC transporter superfamily	ATP-binding; Complete proteome; Nucleotide-binding	265		19165319			selected	null	4.59321e-154	atgcaggaatacacgaatcattccgataccacttttgcactgcgtaatatctcctttcgtgtgcccgggcgcacgcttttgcatccgctgtcgttaacctttcctgccgggaaagtgaccggtctgattggtcacaacggttctggtaaatccactctgctcaacatgcttggccgtcatcagcctccgtcagaaggggagattcttcttgatgcccagccgctggaaagctggagcagcaaagcgtttgcccgcaaagtggcttatttgccgcagcagcttcctccggcagaagggatgaccgtgcgtgaactggtggcgattggtcgttacccgtggcatggcgcgctggggcgctttggtgcggcagatcgcgaaaaggtcgaggaagctatctcg…	MQEYTNHSDTTFALRNISFRVPGRTLLHPLSLTFPAGKVTGLIGHNGSGKSTLLNMLGRHQPPSEGEILLDAQPLESWSSKAFARKVAYLPQQLPPAEGMTVRELVAIGRYPWHGALGRFGAADREKVEEAISLVGLKPLAHRLVDSLSGGERQRAWIAMLVAQDSRCLLLDEPTSALDIAHQVDVLSLVHRLSQERGLTVIAVLHDINMAARYCDYLVALRGGEMIAQGTPAEIMRGETLEMIYGIPMGILPHPAGAAPVSFVY
husec41_c1026	71264	gene	true	1522	true	2409	+	husec41_c1026	C8U1M2	Iron-hydroxamate transporter subunit FhuD	Escherichia coli O103:H2 (strain 12009 / EHEC)			IPR002491; IPR008091;	high-affinity iron ion transport; iron ion transmembrane transporter activity			Complete proteome	296		19815525			selected_minor_threshold	null	5.40688e-174	atgagcggcttacctcttatttcgcgccgtcgactgttaacggcgatggcgctttctccgttgttatggcagatgaataccgcccacgcggcggctattgatcccaatcgtattgtggcgctggagtggttgccggtggaattactgctggcgctcggcatcgtgccttacggcgtggcggataccatcaactatcgcctgtgggtcagcgaaccaccattgccggactcagtgatcgacgtcggtttgcgcacagaacctaaccttgaactgctgaccgaaatgaaaccatcgtttatggtctggtcggcaggatatggcccttcaccagaaatgctggctcgtattgcgccggggcgtggatttaacttcagcgacggcaaacagccgctggcgatg…	MSGLPLISRRRLLTAMALSPLLWQMNTAHAAAIDPNRIVALEWLPVELLLALGIVPYGVADTINYRLWVSEPPLPDSVIDVGLRTEPNLELLTEMKPSFMVWSAGYGPSPEMLARIAPGRGFNFSDGKQPLAMARKSLTEMADLLNLQSAAETHLAHYEDFIRSMKPRFVKRGERPLLLTTLIDPRHMLVFGPNSLFQEILDEYGIPNAWQGETNFWGSTAVSIDRLAAYKDVDVLCFDHDNSKDMDALMATPLWQAMPFVRAGRFQRVPAVWFYGATLSAMHFVRVLDNAIGGKA
husec41_c1026	96123	gene	true	2409	false	3750	+	husec41_c1026	C8THI0	Fused iron-hydroxamate transporter subunits of ABC superfamily: membrane components	Escherichia coli O26:H11 (strain 11368 / EHEC)			IPR000522;	integral to membrane; plasma membrane; transporter activity			Cell membrane; Complete proteome; Membrane; Transmembrane; Transmembrane helix; Transport	660		19815525		<frameshift><position>1</position><reading_frame_from>3</reading_frame_from><reading_frame_to>1</reading_frame_to></frameshift>	selected_minor_threshold	null	0	gtgagtaaacgaattgcgctttttccggcgttattgctggcgctgctggtgattgtcgctacggcgctgacctggatgaacttttcgcaggcgctgccgcgtagccagtgggcgcaggccgcctggtcgccggatattaacgtcatcgagcagatgatttttcactacagcttgttaccacgtctggcgatttctctactggtgggcgcgggcctggggctggtgggcgtgctgtttcagcaagtgctgcgtaacccgctggcggaaccgacgacgttgggcgttgctacaggcgcgcaactggggattaccgtcaccacgctctgggcgatcccaggtgctatggcgagccagtttgctgcgctggcaggggcttgcgttgttggcttaattgtcttt…	null
husec41_c1028	76459	gene	false	1	true	735	+	husec41_c1028	B7L7I2	D-ala-D-ala transporter subunit ; ATP-binding component of ABC superfamily	Escherichia coli (strain 55989 / EAEC)			IPR003439; IPR017871; IPR003593; IPR010066; IPR013563;	ATP binding; ATPase activity; peptide transporter activity		ABC transporter superfamily	ATP-binding; Complete proteome; Nucleotide-binding; Transport	308		19165319			selected	null	1.19414e-142	ggtatgctgcaaccgagccacgggcagtacatccgttcaggatcacaacgcattatgcagatggtgtttcaggacccgctctcttcgctcaatccgcgcttaccggtgtggcgcatcatcacagaaccgctctggatagctaagcgtagtagtgaacaacagcggcgagcgttagcagaggagttggctgtgcaggtgggtattcgtccggagtatctcgaccgcctgcctcatgcgttctccggcgggcagcggcaacgcatcgccattgccagagcactctcttcgcagcctgacgtgattgtgcttgatgagccaacctctgcactggatatctccgtgcaggcgcagatcctcaatttactggtaacgctacaggtaaatcgcgggctgacctat…	null
husec41_c1028	81002	gene	true	1225	true	797	-	husec41_c1028	C8TRK3	Osmotically inducible, stress-inducible membrane protein OsmC	Escherichia coli O26:H11 (strain 11368 / EHEC)			IPR015946; IPR003718; IPR019904;	response to stress			Complete proteome	143		19815525			selected	null	2.92914e-81	ATGACAATCCATAAGAAAGGTCAGGCACACTGGGAAGGCGATATCAAACGCGGGAAGGGAACAGTATCCACCGAGAGTGGTGTGCTGAACCAACAGCCGTATGGATTTAACACGCGTTTTGAAGGCGAAAAAGGAACTAACCCTGAAGAACTGATTGGCGCAGCGCATGCCGCATGTTTCTCAATGGCGCTTTCATTAATGCTGGGGGAAGCGGGATTTACGCCAACATCGATTGATACCACCGCCGATGTGTCGCTGGATAAAGTGGATGCCGGTTTTGCGATTACGAAAATCGCACTGAAGAGTGAAGTTGCGGTGCCGGGTATTGATGCCTCTACCTTTGACGGCATCATCCAGAAAGCAAAAGCAGGATGCCCGGTTTCTCAGGTACTGAAAGCG…	MTIHKKGQAHWEGDIKRGKGTVSTESGVLNQQPYGFNTRFEGEKGTNPEELIGAAHAACFSMALSLMLGEAGFTPTSIDTTADVSLDKVDAGFAITKIALKSEVAVPGIDASTFDGIIQKAKAGCPVSQVLKAEITLDYQLKS
husec41_c1028	66976	gene	true	1571	true	1783	+	husec41_c1028	C8TRK2	Biofilm-dependent modulation protein Bdm	Escherichia coli O26:H11 (strain 11368 / EHEC)			IPR019625;				Complete proteome	71		19815525			selected	null	1.40342e-37	atgtttacttattatcaggcagaaaattcaacagcagaacccgctctggttaatgccattgagcaaggccttcgggcagagcacggtgttgtcactgaagatgacattctcatggagctgaccaaatgggtggaagcttctgataacgacatcctcagtgatatctaccagcaaacgatcaattatgtggtcagtggccagcaccctacgctt	MFTYYQAENSTAEPALVNAIEQGLRAEHGVVTEDDILMELTKWVEASDNDILSDIYQQTINYVVSGQHPTL
husec41_c1028	94342	gene	true	2182	false	2715	+	husec41_c1028	C8U8F2	NAD-dependent malic enzyme (NAD-ME) (EC 1.1.1.38)	Escherichia coli O103:H2 (strain 12009 / EHEC)		1.1.1.38	IPR015884; IPR012301; IPR012302; IPR001891; IPR016040; IPR023667;	NAD binding; malate metabolic process; malic enzyme activity; metal ion binding; oxidation-reduction process; oxidoreductase activity, acting on the CH-OH group of donors, NAD or NADP as acceptor		Malic enzymes family	Complete proteome; Metal-binding; NAD; Oxidoreductase	565		19815525			selected	null	7.8364e-100	atggaaccaaaaacaaaaaaacagcgttcgctttatatcccttacgctggccctgtactgctggaatttccgttgttgaataaaggcagtgccttcagcatggaagaacgccgtaacttcaacctgctggggttactgccggaagtggtcgaaaccatcgaagaacaagcggaacgagcatggatccagtatcagggattcaaaaccgaaatcgacaaacacatctacctgcgtaacatccaggacactaacgaaaccctcttctaccgtctggtaaacaatcatcttgatgagatgatgcctgttatttataccccaaccgtcggcgcagcctgtgagcgtttttctgagatctaccgccgttcacgcggcgtgtttatctcttaccagaaccggcac…	null
husec41_c1029	92300	gene	true	5	true	860	+	husec41_c1029	C8TLK7	Conserved predicted protein	Escherichia coli O26:H11 (strain 11368 / EHEC)			IPR011735;				Complete proteome	285		19815525		<frameshift><position>1</position><reading_frame_from>2</reading_frame_from><reading_frame_to>3</reading_frame_to></frameshift>	selected	null	3.38361e-165	atgaaatcatccaccacaattatcactgcatattttgacattggtagaggggattggactgctaataaagggttccgtgaaaaactagctcgttcagttgatgtttattttagttactttgagcgtctggccgcacttgaaaatgagatgattattttcacttctcccgatttgaaaccaagggttgaagcgattcgcaacggaaaaccaacaacggttatcgttatcgatataaaaaagaaatttagatatatcagaagtcgtatcgaaaaaattcaaaaagatgagtcgtttacaaatagacttgagcctcgacaattaaaaaacccagagtactggtcaccagagtatgttttggtatgtaaccttaaggcctattttgtaaataaagctatcaac…	null
husec41_c1029	101267	gene	true	1138	true	2331	+	husec41_c1029	C8TLK8	Glycine C-acetyltransferase	Escherichia coli O26:H11 (strain 11368 / EHEC)			IPR011282; IPR001917; IPR004839; IPR015424; IPR015421; IPR015422;	biosynthetic process; glycine C-acetyltransferase activity; pyridoxal phosphate binding; transferase activity, transferring nitrogenous groups		Class-II pyridoxal-phosphate-dependent aminotransferase family	Complete proteome; Pyridoxal phosphate; Transferase	398		19815525			selected	null	0	atgcgtggagaattttatcagcagttaaccaacgatctggaaaccgcacgggcggaagggttgtttaaagaagagcgcattattacgtctgcgcagcaagcagatatcactgtggctgatggaagccacgtcattaacttttgtgccaataactatctcgggctggcgaatcatccgtatctgattgcggcggcaaaggcgggaatggattctcacggtttcggcatggcttcggtgcgttttatttgcggcactcaggacagccataaagagcttgaacaaaaactggcggcattcctggggatggaagatgcgattctctactcttcctgctttgatgctaacggtggcctgtttgaaacgctgctgggcgcggaagacgccattatctccgacgca…	MRGEFYQQLTNDLETARAEGLFKEERIITSAQQADITVADGSHVINFCANNYLGLANHPYLIAAAKAGMDSHGFGMASVRFICGTQDSHKELEQKLAAFLGMEDAILYSSCFDANGGLFETLLGAEDAIISDALNHASIIDGVRLCKAKRYRYANNDMQELEARLKEAREAGARHVLIATDGVFSMDGVIANLKGVCDLADKYDALVMVDDSHAVGFVGENGRGSHEYCDVMGRVDIITGTLGKALGGASGGYTAARKEVVEWLRQRSRPYLFSNSLAPAIVAASIKVLEMVEAGSELRDRLWANARQFREQMSAAGFTLAGADHAIIPVMLGDAVVAQKFARELQKEGIYVTGFFYPVVPKGQARIRTQMSAAHTPEQITRAVEAFTRIGKQLGVIA
husec41_c1029	109824	gene	true	2344	true	3366	+	husec41_c1029	C8TLK9	L-threonine 3-dehydrogenase (EC 1.1.1.103)	Escherichia coli O26:H11 (strain 11368 / EHEC)		1.1.1.103	IPR013149; IPR013154; IPR002085; IPR002328; IPR011032; IPR004627; IPR016040;	L-threonine 3-dehydrogenase activity; cytoplasm; oxidation-reduction process; threonine catabolic process; zinc ion binding	Amino-acid degradation; L-threonine degradation via oxydo-reductase pathway; glycine from L-threonine: step 1/2.	Zinc-containing alcohol dehydrogenase family	Complete proteome; Cytoplasm; Metal-binding; NAD; Oxidoreductase; Zinc	341	Cytoplasm.	19815525		<frameshift><position>1</position><reading_frame_from>1</reading_frame_from><reading_frame_to>3</reading_frame_to></frameshift><frameshift><position>2</position><reading_frame_from>3</reading_frame_from><reading_frame_to>1</reading_frame_to></frameshift>	selected	null	0	atgaaagcgttatccaaactgaaagcggaagagggcatctggatgaccgacgttcctgtaccggaactcgggcataacgatctgctgattaaaatccgtaaaacagccatctgcgggactgacgttcacatctataactgggatgagtggtcgcaaaaaaccatcccggtgccgatggtcgtaggccatgaatatgtcggtgaagtggtaggtattggtcaggaagtgaaaggcttcaaaatcggcgatcgcgtttctggcgaaggcatatcacctgcggtcactgtcgcaactgtcgtggcggtcgtacccatctgtgccgcaacacgatcggcgtcggcgttaaccgtccgggctgcttcgccgaatatctggtgatcccggcgttcaacgccttca…	null
husec41_c1029	81981	gene	true	3608	false	4276	+	husec41_c1029	B7L741	Putative glycosyl transferase	Escherichia coli (strain 55989 / EAEC)			IPR001173;	transferase activity			Complete proteome; Transferase	344		19165319			selected	null	6.86952e-133	atgatgaacagcaccaataaacttagtgttattattccgttatataatgcgggcgatgatttccgcacttgtatggaatctttaattacgcaaacctggactgctctggaaatcattattattaacgatggttcaacggataattctgttgaaatagcaaagcattacgcagaaaactatccgcacgttcgtttgttgcatcaggcgaatgctggcgcatcggtggcgcgtaatcgtgggattgaagtggcaacgggcaaatatgtcgcttttgtcgatgctgacgatgaagtctatcccaccatgtacgaaacgctgatgaccatagcgttagaggacgacctcgacgtggcgcagtgcaacgctgactggtcttttcgtgaaacgggagaaacctgg…	null
husec41_c103	16288	gene	true	247	false	2	-	husec41_c103	E1J3M9	Putative uncharacterized protein	Escherichia coli MS 124-1								100					selected	null	4.32936e-41	ATGTCTGCTTCGTCATTATCATTGCCGCAGGGCAAGAGCGTCTCGCTCAAACAATTTGTCAGTCGCCATATTAATGAGATCGGTTTGCTGGTGGTAATCGCCATTCTTTATCTGGTCTTCTCCCTGAACGCGCCTGGCTTTATCTCATTGAATAACCAGATGAACGTGCTGCGCGATGCCGCCACCATTGGGATTGCCGCCTGGGCGATGACGCTGATTATTATCTCCGGTGAAATTGATGTCAGC	null
husec41_c103	85152	gene	true	1787	true	275	-	husec41_c103	C8TVP2	Fused predicted sugar transporter subunits of ABC superfamily: ATP-binding components	Escherichia coli O26:H11 (strain 11368 / EHEC)			IPR003439; IPR017871; IPR003593;	ATP binding; ATPase activity; carbohydrate transport		ABC transporter superfamily	ATP-binding; Complete proteome; Nucleotide-binding; Sugar transport; Transport	503		19815525		<frameshift><position>1</position><reading_frame_from>-3</reading_frame_from><reading_frame_to>-1</reading_frame_to></frameshift><frameshift><position>2</position><reading_frame_from>-1</reading_frame_from><reading_frame_to>-3</reading_frame_to></frameshift><frameshift><position>3</position><reading_frame_from>-3</reading_frame_from><reading_frame_to>-1</reading_frame_to></frameshift>	selected	null	0	ATGTTCACGGCAACAGAGGCAGTCCCGGTAGCAAAAGTGGTGGCAGGAAATAAGCGTTACCCCGGCGTCGTTGCGCTGGATAACGTTAACTTCACGCTCAATAAAGGCGAAGTTCGTGCGCTGTTAGGTAAAAACGGCGCGGGCAAATCGACTCTCATTCGAATGCTTACCGGCAGCGAACGCCCGGATAGCGGTGATATCTGGATTGGCGAGACGCGACTGGAAGGTGACGAAGCTACGTTTGACTCGCCGTGCCGCTGAACTGGGGGTTCGTGCGGTTTATCAGGAATTAAGTCTGGTGGAAGGGCTGACGGTGGCAGAAAACCTCTGCCTTGGTCAATGGCCTCGCCGCAACGGCATGATTGATTACCTGCAAATGGCGCAGGATGCCCAACGTTG…	null
husec41_c103	78296	gene	true	2794	true	1813	-	husec41_c103	C8TVP3	Predicted sugar transporter subunit	Escherichia coli O26:H11 (strain 11368 / EHEC)			IPR001761;	carbohydrate transport			Complete proteome; Sugar transport; Transport	327		19815525		<frameshift><position>1</position><reading_frame_from>-1</reading_frame_from><reading_frame_to>-2</reading_frame_to></frameshift>	selected	null	0	ATGCCTAAAAAAATGAGAACAACCCGTAATCTATTATTAATGGCTACGCTATTAGGTAGCGCTTTATTTGCCAGGGCTGCGGAAAAAGAAATGACCATTGGCGCAATATACCTTGATACTCAGGGATATTACGCTGGAGTGCGTCAAGGCGTTCAGGATGCGGCAAAAGATTCTTCAGTACAGGTACAGTTAATTGAAACTAACGCCCAGGGTGATATTTCGAAAGAAAGTACCTTTGTTGATACCCTCGTGGCGCGTAATGTCGATGCCATTATTTTATCGGCAGTGTCTGAAAATGGCAGTAGCCGTACCGTTCGTCGCGCCAGTGAAGCGGGTATTCCGGTGATTTGCTACAACACCTGTATTAATCAAAAGGGTGTCGATAAATATGTCTCGGCG…	null
husec41_c103	96294	gene	true	6172	true	2894	-	husec41_c103	C8TVP4	Conserved predicted protein	Escherichia coli O26:H11 (strain 11368 / EHEC)			IPR013026; IPR011990; IPR019734;	binding			Complete proteome	1093		19815525			selected	null	0	ATGACTCCAGTAAAAGTGTGGCAAGAGCGCGTTGAGATCCCGACCTATGAAACCGGGCCGCAGGATATACATCCCATGTTCCTGGAAAATCGCGTTTATCAGGGATCGTCCGGCGCGGTTTATCCCTACGGCGTGACCGATACGCTGAGCGAGCAGAAAACCCTGAAATCCTGGCAGGCGGTGTGGCTGGAAAACGACTACATCAAAGTGATGATCCTGCCGGAACTGGGCGGTCGTGTGCATCGCGCATGGGATAAAGTGAAACAACGCGATTTTGTCTATCACAATGAAGTCATTAAACCTGCGCTGGTGGGGCTGCTGGGACCGTGGATCTCTGGCGGGATTGAGTTTAACTGGCCGCAACACCATCGCCCGACCACCTTTATGCCCGTTGATTTC…	MTPVKVWQERVEIPTYETGPQDIHPMFLENRVYQGSSGAVYPYGVTDTLSEQKTLKSWQAVWLENDYIKVMILPELGGRVHRAWDKVKQRDFVYHNEVIKPALVGLLGPWISGGIEFNWPQHHRPTTFMPVDFTLEAHEDGAQTVWVGETEPMHGLQVMTGFTLRPERAALEIASRVYNGNATPRHFLWWANPAVKGGEGHQSVFPPDVTAVFDHGKRAVSAFPIATGTYYKVDYSAGVDISRYKNVPVPTSYMAEKSQYDFVGAWCHDEDGGLLHVANHHIAPGKKQWSWGHSEFGQAWDKSLTDNNGPYIELMTGIFADNQPDFTWLDAYEEKRFEQYFLPYHSLGMVQNASRDAVIKLQRSERGIEWGLYAISPLNGYRLAIREIGKCNALLDDAV…
husec41_c103	69093	gene	true	6290	false	7142	+	husec41_c103	B7LDE2	Putative DNA-binding transcriptional regulator	Escherichia coli (strain 55989 / EAEC)			IPR000600; IPR011991;	DNA binding			Complete proteome; DNA-binding	397		19165319		<frameshift><position>1</position><reading_frame_from>2</reading_frame_from><reading_frame_to>3</reading_frame_to></frameshift>	selected	null	1.27214e-162	atgagagcctgcattaacaatcaacagattcgccaccataacaaatgcgtgattctggaactgctgtaccggcaaaagcgcgccaataaatcaacgctggcccggctggcgcaaatttcgattccggcagtcagtaatattttgcaggaactggaaagcgaaaaacgggtggtgaatatcgacgatgaaagccagacgcgcgggcatagtagcggtacatggctgattgcgccggaaggtgactggacgctgtgcctgaacgtgacgcccaccagtattgagtgtcaggttgctaatgcttgtttaagtccgaaaggcgaatttgagtatttacagattgatgtaccgacgccgcaggcgctgctgtccgaaatcgaaaaatgctggcatcgccaccgt…	null
husec41_c1030	59436	gene	true	507	false	1	-	husec41_c1030	B7LH89	Putative permease	Escherichia coli (strain 55989 / EAEC)			IPR005524;				Complete proteome	346		19165319			selected	null	1.70881e-95	ATGACTGGTCAGTCTTCATCTCAGGCGGCAACGCCCATTCAGTGGTGGAAACCCGCGCTTTTCTTTCTCGTTGTCATTGCCGGTCTCTGGTATGTGAAATGGGAACCTTACTACGGCAAAGCGTTTACTGCTGCCGAAACCCACAGTATCGGTAAATCTATCCTTGCGCAGGCGGATGCTAACCCATGGCAGGCGGCGTTGGATTACGCGATGATCTATTTCCTCGCGGTATGGAAAGCGGCGGTGCTGGGGGTGATCCTCGGTTCGTTGATTCAGGTGCTGATCCCGCGTGACTGGTTGTTGCGTACGCTTGGGCAATCGCGCTTTCGCAGCACGCTGCTGGGAACGCTGTTTTCGCTGCCGGGCATGATGTGTACCTGCTGTGCGGCTCCGGTCGCG…	null
husec41_c1030	90119	gene	true	1260	true	583	-	husec41_c1030	D3GXP1	Putative uncharacterized protein	Escherichia coli O44:H18 (strain 042 / EAEC)			IPR016040; IPR000534;	NAD binding; cellular amino acid metabolic process; cytoplasm; oxidoreductase activity, acting on the aldehyde or oxo group of donors, NAD or NADP as acceptor			Complete proteome	226		20098708			selected	null	1.24573e-131	ATGAGCCGTGGAGCGCAAGGCAGACAATTCTGTAAAGGAGCGAAGATGAGTCAGGTACTGATTACAGGCGCAACGGGGCTGGTGGGCGGTCACCTGCTGCGGATGTTGATTAACGAACCGAAAGTTAACGCCATAGCCGCGCCGACGCGACGTCCGTTGGGCGATATGCCCGGGGTGTTTAATCCCCATGATCCGCAACTGACTGACGCGCTGGCGCAGGTCACCGATCCCATCGACATTGTGTTTTGTTGTCTCGGCACCACGCGGCGAGAAGCGGGGAGCAAAGAGGCGTTTATTCATGCCGATTACACGCTGGTAGTGGATACCGCATTAACCGGGCGGCGACTGGGCGCGCAGCATATGCTGGTGGTCAGTGCTATGGGTGCCAATGCCCACTCG…	MSRGAQGRQFCKGAKMSQVLITGATGLVGGHLLRMLINEPKVNAIAAPTRRPLGDMPGVFNPHDPQLTDALAQVTDPIDIVFCCLGTTRREAGSKEAFIHADYTLVVDTALTGRRLGAQHMLVVSAMGANAHSPFFYNRVKGEMEEALIAQNWPKLTIARPSMLLGDRSKQRMNETLFAPLFRLLPGNWKSIDARDVARVMLAEAMRPGHEGVTILSSSELRKRAE
husec41_c1030	92954	gene	true	1343	true	1858	+	husec41_c1030	C8TI62	Predicted intracellular protease	Escherichia coli O26:H11 (strain 11368 / EHEC)			IPR006286; IPR002818;	hydrolase activity, acting on glycosyl bonds; peptidase activity			Complete proteome; Hydrolase; Protease	172		19815525			selected_minor_threshold	null	3.4501e-97	atgagtaagaaaattgccgttttaatcactgatgaatttgaagattcagaatttacttcacccgcagacgagttccgtaaagccggacacgaagtgattaccattgaaaaacaagcgggtaaaacggtgaaaggcaaaaaaggagaagccagcgtgaccatcgataaatccatcgatgaagtgacgccagcggagtttgatgccctgctgctaccgggcggccattcaccggattatctgcgtggggacaaccgttttgtcacctttacccgtgattttgtgaatagtggcaaaccggtgtttgccatctgtcacggcccgcagttgctgatcagcgccgatgtgattcgggggcgcaaactgaccgcagttaaaccgatcattattgatgttaaaaat…	MSKKIAVLITDEFEDSEFTSPADEFRKAGHEVITIEKQAGKTVKGKKGEASVTIDKSIDEVTPAEFDALLLPGGHSPDYLRGDNRFVTFTRDFVNSGKPVFAICHGPQLLISADVIRGRKLTAVKPIIIDVKNAGAEFYDQEVVVDKDQLVTSRTPDDLPAFNREALRLLGA
husec41_c1030	33286	gene	true	2284	true	1844	-	husec41_c1030	B7LH88	UPF0306 protein yhbP	Escherichia coli (strain 55989 / EAEC)			IPR009002; IPR011194;			UPF0306 family	Complete proteome	147		19165319			selected_minor_threshold	null	6.20775e-85	ATGGAAACACTCATCGCCATCAGCCGTTGGCTGGCAAAACAACATGTTGTCACCTGGTGTGTGCAGCAGGAAGGGGAACTCTGGTGCGCTAATGCCTTTTATCTTTTTGATGCGCAGAAAGTCGCCTTCTACATTTTGACGGAAGAAAAAACGCGCCACGCGCAGATGAGCGGGCCGCAGGCGGCAGTTGCCGGAACGGTAAACGGTCAGCCGAAAACGGTAGCGTTAATTCGCGGTGTGCAGTTTAAAGGTGAGATCCGCAGGCTGGAAGGTGAGGAAAGCGACCTCGCGCGCAAGGCGTACAATCGTCGCTTTCCGGTTGCCAGAATGCTGTCGGCCCCGGTGTGGGAAATCCGGCTCGATGAAATCAAATTCACCGACAACACGCTGGGCTTTGGT…	METLIAISRWLAKQHVVTWCVQQEGELWCANAFYLFDAQKVAFYILTEEKTRHAQMSGPQAAVAGTVNGQPKTVALIRGVQFKGEIRRLEGEESDLARKAYNRRFPVARMLSAPVWEIRLDEIKFTDNTLGFGKKMIWLRDSGTEQA
husec41_c1030	55129	gene	true	2335	true	2634	+	husec41_c1030	C8TI64	UPF0213 protein yhbQ	Escherichia coli O26:H11 (strain 11368 / EHEC)			IPR022992; IPR000305;	DNA repair; endonuclease activity; intracellular		UPF0213 family	Complete proteome; Endonuclease; Hydrolase; Nuclease	100		19815525			selected_minor_threshold	null	1.63897e-53	atgacaccctggtttctttacttgatccgtaccgccgacaataagctttataccgggatcaccacggatgtcgaacgccgctatcagcagcaccaaagcggcaaaagggcgaaagcactgcgcgggaaaggagaactgacgctggcgttttctgctccagtgggcgatcgttcgctggcgttacgggcggaatatcgcgttaagcaactgaccaaacggcaaaaagagcgtctggtagcggaaggcgcagggtttgcagagctgttaagcagtctgcaaaccccggagattaaaagcgat	MTPWFLYLIRTADNKLYTGITTDVERRYQQHQSGKRAKALRGKGELTLAFSAPVGDRSLALRAEYRVKQLTKRQKERLVAEGAGFAELLSSLQTPEIKSD
husec41_c1030	55785	gene	false	2830	true	2627	-	husec41_c1030	C8TI65	Predicted acyltransferase	Escherichia coli O26:H11 (strain 11368 / EHEC)			IPR000182; IPR016181;	N-acetyltransferase activity			Acyltransferase; Complete proteome; Transferase	167		19815525			selected_minor_threshold	null	3.95676e-36	CTTAATGAGTTCGGCTATGCCGCAGTGGTGACGCTGGGCGATCCGGCGCTGTACAGTCGTTTCGGCTTTGAACTGGCGGCGCATCACGATCTGCGTTGCCGCTGGCCGGGCACTGAAAGCGCCTTCCAGGTACATCGTTTAGCGGATGACGCGCTGAATGGCGTTACCGGCCTGGTTGAGTATCACGAGCATTTCAATCGCTTT	null
husec41_c1031	81737	gene	true	420	false	1	-	husec41_c1031	C8TK74	Thiol:disulfide interchange protein DsbA	Escherichia coli O26:H11 (strain 11368 / EHEC)			IPR001853; IPR023205; IPR017936; IPR012336; IPR017937; IPR012335;	cell redox homeostasis; isomerase activity; outer membrane-bounded periplasmic space; protein disulfide oxidoreductase activity		Thioredoxin family, DsbA subfamily	Complete proteome; Disulfide bond; Isomerase; Periplasm	208	Periplasm.	19815525			selected	null	1.67829e-80	ATGAAAAAGATTTGGCTGGCGCTGGCTGGTTTAGTTTTAGCGTTTAGCGCATCGGCGGCGCAGTATGAAGATGGTAAACAGTACACTACCCTGGAAAAACCGGTAGCTGGCGCGCCGCAAGTGCTGGAGTTTTTCTCTTTCTTCTGCCCGCACTGCTATCAGTTTGAAGAAGTTCTGCATATTTCTGATAATGTGAAGAAAAAACTGCCGGAAGGCGTGAAGATGACTAAATACCACGTCAACTTCATGGGTGGTGACCTGGGCAAAGATCTGACTCAGGCATGGGCTGTGGCGATGGCGCTGGGCGTGGAAGACAAAGTGACTGTTCCGCTGTTTGAAGGCGTACAGAAAACCCAGACCATTCGTTCAGCATCTGATATCCGCGATGTATTTATCAAC…	null
husec41_c1031	66642	gene	true	1423	true	440	-	husec41_c1031	C8TK75	Predicted kinase	Escherichia coli O26:H11 (strain 11368 / EHEC)			IPR002575; IPR011009;	kinase activity			Complete proteome; Kinase; Transferase	328		19815525			selected	null	0	ATGAACAACAGCGCTTTTACTTTCCAGACACTACACCCGGATACCATCATGGATGCTCTATTTGAGCAAGGGATCCGGGTGGATTCCGGTCTTACCCCGCTTAACAGCTATGAAAACCGTGTCTATCAATTTCAGGACGAAGATCGTCGACGTTTTGTCGTCAAATTTTATCGCCCTGAACGTTGGACAGCCGATCAAATCCTCGAAGAACATCAATTTGCGTTGCAGTTGGTAAATGATGAAGTTCCGGTCGCAGCACCTGTGGCCTTTAACGGTCAGACTTTATTGAATCATCAGGGATTTTATTTCGCTGTTTTTCCAAGCGTCGGTGGTCGCCAGTTCGAAGCTGATAATATCGATCAGATGGAAGCGGTTGGGCGTTATTTAGGGCGTATGCAC…	MNNSAFTFQTLHPDTIMDALFEQGIRVDSGLTPLNSYENRVYQFQDEDRRRFVVKFYRPERWTADQILEEHQFALQLVNDEVPVAAPVAFNGQTLLNHQGFYFAVFPSVGGRQFEADNIDQMEAVGRYLGRMHQTGRKQLFIHRPTIGLNEYLIEPRKLFEDATLMPSGLKAAFLKATDELIAAVTAHWREDFTVLRLHGDCHAGNILWRDGPMFVDLDDARNGPAIQDLWMLLNGDKAEQRMQLETIIEAYEEFSEFDTAEIGLIEPLRAMRLVYYLAWLMRRWADPAFPKNFPWLTGEDYWLRQTATFIEQAKVLQEPPLQLTPMY
husec41_c1031	100356	gene	true	1769	true	1503	-	husec41_c1031	C8TK76	Conserved predicted protein	Escherichia coli O26:H11 (strain 11368 / EHEC)			IPR009383;				Complete proteome	89		19815525			selected	null	4.126e-48	ATGAAATGTAAACGTCTGAATGAAGTTATTGAACTCCTCCAGCCAGCCTGGCAAAAAGAGCCAGACCTTAACCTGTTGCAATTTTTGCAGAAACTGGCGAAAGAGTCAGGTTTTGACGGCGAACTGGCGGATTTGACGGATGACATTCTGATCTATCACCTGAAAATGCGTGATTCCGCGAAAGATGCGGTGATCCCGGGTTTGCAGAAAGATTATGAAGAAGACTTCAAAACGGCGCTGTTACGCGCTCGCGGCGTAATTAAAGAG	MKCKRLNEVIELLQPAWQKEPDLNLLQFLQKLAKESGFDGELADLTDDILIYHLKMRDSAKDAVIPGLQKDYEEDFKTALLRARGVIKE
husec41_c1031	91911	gene	true	1840	true	2423	+	husec41_c1031	C8TK77	Molybdopterin-guanine dinucleotide biosynthesis protein A	Escherichia coli O26:H11 (strain 11368 / EHEC)	FUNCTION: Links a guanosine 5'-phosphate to molydopterin (MPT) forming molybdopterin guanine dinucleotide (MGD) (By similarity).		IPR013482;	GTP binding; Mo-molybdopterin cofactor biosynthetic process; catalytic activity; cytoplasm	Cofactor biosynthesis; molybdopterin biosynthesis.	MobA family	Complete proteome; Cytoplasm; GTP-binding; Magnesium; Molybdenum cofactor biosynthesis; Nucleotide-binding	194	Cytoplasm.	19815525		<frameshift><position>1</position><reading_frame_from>1</reading_frame_from><reading_frame_to>3</reading_frame_to></frameshift>	selected_minor_threshold	null	7.0481e-106	gtgaatctgatgacgacgataacaggcgttgtgctggcaggcggtaaagccagacgaatgggcggcgtagataaaggattgcttgaattaaacggcaaaccattatggcaacatgtcgctgacgcgcttatgacgcagctctctcacgtcgtggttaatgccaatcgccatcaggaaatctatcaggcaagcggtctgaaagtgattgaagattcactggcggattacccaggccctctggcaggaatgctttcagtaatgcagcaggaagcaggcgagtggttttttgttttgtccgttgcgatactccttatattcccgaggatttagcagcccggcttaatcatcagcgcaaagatgcgcctgtcgtgtgggtccacgacggtgaacgcgatcacc…	null
husec41_c1031	53562	gene	true	2408	true	2932	+	husec41_c1031	C8TK78	Molybdopterin-guanine dinucleotide biosynthesis protein B	Escherichia coli O26:H11 (strain 11368 / EHEC)			IPR004435;	GTP binding; Mo-molybdopterin cofactor biosynthetic process			Complete proteome	175		19815525			selected_minor_threshold	null	3.69571e-100	atggcaggaaaaacgatgataccgttactcgcctttgccgcgtggagtggtaccggaaaaactacgcttttgaaacaactgatcccggcattatgcgccagagggatccgtccagggctgattaagcatacgcaccatgatatggatgttgataagccaggcaaagatagctatgagctgcgcaaggctggcgcggcacaaaccatcgttgccagccagcaacgatgggccttgatgacggaaacaccagacgaagaagagctggatctacagtttctcgcaagtcgaatggatacctcaaagctggatttgattctggtcgaagggtttaagcatgaagagatcgcaaagattgtgctgtttcgcgatggagccggacatcgacctgaagaattagtg…	MAGKTMIPLLAFAAWSGTGKTTLLKQLIPALCARGIRPGLIKHTHHDMDVDKPGKDSYELRKAGAAQTIVASQQRWALMTETPDEEELDLQFLASRMDTSKLDLILVEGFKHEEIAKIVLFRDGAGHRPEELVIDRHVIAVASDVPLNLDVALLDINDVEGLADFVVEWMQKQNG
husec41_c1031	r136	rna	false	3124	false	3039	-	husec41_c1031	ref|NC_010473|:4310759-4310878|5S ribosomal RNA| [gene=rrfE] [locus_tag=ECDH10B_4199]																	1.39882e-42	CCCCATGCCGAACTCAGAAGTGAAACGCCGTAGCGCCGATGGTAGTGTGGGGTCTCCCCATGCGAGAGTAGGGAACTGCCAGGCAT
husec41_c1032	1329	gene	false	3	true	588	+	husec41_c1032	B2U3S3	DNA polymerase IV (Pol IV) (EC 2.7.7.7)	Shigella boydii serotype 18 (strain CDC 3083-94 / BS512)	FUNCTION: Poorly processive, error-prone DNA polymerase involved in untargeted mutagenesis. Copies undamaged DNA at stalled replication forks, which arise in vivo from mismatched or misaligned primer ends. These misaligned primers can be extended by polIV. Exhibits no 3'-5' exonuclease (proofreading) activity. May be involved in translesional synthesis, in conjunction with the beta clamp from pol…	2.7.7.7	IPR017962; IPR017961; IPR001126; IPR017963; IPR022880;	DNA repair; DNA replication; DNA-directed DNA polymerase activity; cytoplasm; damaged DNA binding; metal ion binding		DNA polymerase type-Y family	Complete proteome; Cytoplasm; DNA damage; DNA repair; DNA replication; DNA-binding; DNA-directed DNA polymerase; Magnesium; Metal-binding; Mutator protein; Nucleotidyltransferase; Transferase	354	Cytoplasm.			<frameshift><position>1</position><reading_frame_from>3</reading_frame_from><reading_frame_to>1</reading_frame_to></frameshift>	selected_minor_threshold	null	8.42721e-108	aaacccaacggtcagtttgtgattacgccggcagaagttccggcatttttacaaaccttaccactggcaaaaatccccggcgtcggcaaagtctcggcggcaaaactggaagcgatggggctacgaacctgcggtgatgtacaaaagtgtgatctggtgatgctgcttaaacgctttggcaaatttggccgcattttgtgggagcgtagtcaggggattgacgagcgcgacgttaacagcgaacggttgcgaaaatccgtcggcgtggaacgcacgatggcggaagatatccaccactggtctgaatgtgaagcgattatcgagcggctgtatccggaacttgaacgccgtctggcaaaggtgaaacctgatttactgattgctcgccagggggtgaaa…	null
husec41_c1032	88694	gene	true	588	true	1037	+	husec41_c1032	C8THV2	Predicted acyltransferase	Escherichia coli O26:H11 (strain 11368 / EHEC)			IPR000182; IPR016181;	N-acetyltransferase activity			Acyltransferase; Complete proteome; Transferase	150		19815525			selected_minor_threshold	null	7.58975e-88	atgaataacatacaaataagagactatcagcctggcgattttcagcaactatgcgctattttcattagagcggttacgatgactgccagtcagcattattcaccacaacaaattgccgcctgggcgcagattgacgaatctcgctggaaggagaaactcgcgaaatcacaagtgcgggttgcagtcattaatgcaaaactggtcggctttattacctgcgttgaacactatatcgatatgttatttgttgaccctgaatacacccgccgtggggttgccagcgctttgttaaaacctttgattaagtctgaatccgaacttacggtggacgcaagcataaccgcaaaacccttttttgaacgttatggttttcagacagttaagcagcaacgcgttgaa…	MNNIQIRDYQPGDFQQLCAIFIRAVTMTASQHYSPQQIAAWAQIDESRWKEKLAKSQVRVAVINAKLVGFITCVEHYIDMLFVDPEYTRRGVASALLKPLIKSESELTVDASITAKPFFERYGFQTVKQQRVECRGEWFINFYMRYKQQH
husec41_c1032	97705	gene	true	1259	false	2268	+	husec41_c1032	B7L3Y7	Putative uncharacterized protein	Escherichia coli (strain 55989 / EAEC)			IPR017510; IPR001233;				Complete proteome	388		19165319		<frameshift><position>1</position><reading_frame_from>2</reading_frame_from><reading_frame_to>1</reading_frame_to></frameshift>	selected	null	1.05495e-166	atgacgagtctatttacggaatggtatatgggcaattatattcgtcccttatccgatgcggtatttaccatcgcatctgatgacctgtggatcgagagtttagcgatccaacaattacacaccacggcaaatttacccaacatgcagcgcgtagtggggatgcccagatttacatcccggacgcggctatccgattggcgcagcgttcttctctgttggtcgttttatccggcactggtcggcaatgatatcggctgcggtatggcgctatggcaaacagatattctcactcgcaaatacaacgccgataagtttgaaaagcgattatcagatctggatgacgttgctgaagaaagctggctggaggaaaacctgccgtcagcatttgcacagcatccg…	null
husec41_c1033	96990	gene	false	797	true	210	-	husec41_c1033	C8UF29	Protease III	Escherichia coli O111:H- (strain 11128 / EHEC)			IPR011249; IPR011237; IPR011765; IPR001431; IPR007863;	metalloendopeptidase activity; proteolysis; zinc ion binding		Peptidase M16 family	Complete proteome; Hydrolase; Protease	962		19815525			selected	null	3.13104e-114	TATGAGCTGTACACCAGCTCAGCCTATAGCTCTCTGTTGGGGCAGATCGTACAGCCGTGGTTCTACAATCAGTTGCGTACCGAAGAACAGTTGGGCTATGCCGTGTTTGCATTCCCAATGAGCGTGGGGCGTCAGTGGGGCATGGGCTTCCTTTTGCAAAGCAATGATAAACAGCCTTCATTCTTGTGGGAGCGTTACAAGGCGTTTTTCCCAACCGCAGAGGCAAAATTGCGGGCGATGAAGCCAGAAGAGTTTGCGCAAATCCAGCAGGCGGTAATTACCCAGATGCTGCAGGCACCGCAAACGCTCGGCGAAGAAGCATCGAAGTTAAGTAAAGATTTCGATCGCGGCAATATGCGCTTCGATTCGCGTGATAAAATCGTGGCCCAGATAAAACTG…	null
husec41_c1034	110104	gene	false	2	true	691	+	husec41_c1034	B5YY62	Putative uncharacterized protein	Escherichia coli O157:H7 (strain EC4115 / EHEC)			IPR018711;				Complete proteome	254					selected	null	2.17328e-129	cctcttaaaaaaaaaarbctatccctgtgtgccttggcagtctcagatccgacgctgaccgtacaggcgtataccgttaatcctcaaacagagcgggtgaaaatgtactggcaaaaagccaatggcgaagcgtggggaactttacatgctctgctggcggatatgaatagtcagggtcaggtgcagatggcgatgaacggcggcatctatgatgaaagctatgcgccgctcggtttgtacatcgaaaacggtcagcagaaggtggcgttaaatctcgcttcaggtgaagggaatttctttatccgtcctggcggcgtgttttatgtcgcgggagataaagtcggcatcgttcgtctggatgccttcaaaaccagtaaagagattcagtttgcggtgcag…	null
husec41_c1034	105794	gene	true	1469	true	844	-	husec41_c1034	C8TYP3	DNA-dependent ATPase I and helicase II UvrD	Escherichia coli O103:H2 (strain 12009 / EHEC)			IPR005753; IPR013986; IPR014017; IPR000212; IPR014016;	ATP binding; ATP-dependent DNA helicase activity; DNA binding; DNA repair; DNA unwinding involved in replication; cytoplasm			ATP-binding; Complete proteome; DNA-binding; Helicase; Hydrolase; Nucleotide-binding	720		19815525		<frameshift><position>1</position><reading_frame_from>-1</reading_frame_from><reading_frame_to>-3</reading_frame_to></frameshift>	selected	null	5.52798e-116	CTGGTGACGGCAACGCGCCAGTTCAGCTACAACGAAGAAGATGAAGATTTAATGCCGCTGCAGGCATTCCTCTCCCATGCGGCGCTGGAAGCGGGCGAGGGGCAGGCGGATACCTGGCAGGATGCAGTGCAGTTGATGACGCTGCACTCGGCGAAAGGCCTGGAGTTCCCGCAGGTGTTTATTGTCGGTATGGAAGAGGGTATGTTCCCAAGCCAGATGTCGCTGGATGAAGGCGGGCGTCTGGAAGAAGAACGCCGTCTGGCCTACGTTGGTGTAACCCGCGCGATGCAGAAACTGACGCTGACCTACGCGGAAACCCGCCGTCTGTATGGTAAAGAGGTTTACCATCGCCCGTCGCGCTTTATCGGCGAGCTGCCGGAAGAGTGTGTGGAAGAGGTG…	null
husec41_c1035	92175	gene	true	348	true	2676	+	husec41_c1035	C8TMI3	Biotin sulfoxide reductase BisC	Escherichia coli O26:H11 (strain 11368 / EHEC)			IPR009010; IPR006658; IPR006657; IPR006656; IPR006655;	electron carrier activity; molybdenum ion binding; oxidation-reduction process; oxidoreductase activity			Complete proteome; Molybdenum; Oxidoreductase	777		19815525		<frameshift><position>1</position><reading_frame_from>3</reading_frame_from><reading_frame_to>1</reading_frame_to></frameshift>	selected_minor_threshold	null	0	ttggccaactcatcctcacgatattccgttctgactgccgcccattgggggcccatgctggttgaaaccgacggcgaaaccgtgtttagctcgcatggcgcgttagccacaggaatggaaaactccttgcagagcgcggttcgcgaccaggttcacagcaatacacgggtacgatttccaatggtgcgcaaaggctttcttgcgtcaccggaaaatccgcaaggcattcgtgggcaggatgaatttgttcgcgtgagttgggatgaggcgctggatcttattcaccaacaacataaacgcattcgtgaggcttatggtccggcatcgatttttgctggttcctacggctggcgttcaaacggcgtgctgcataaggcctcgacattattacaacgctat…	null
husec41_c1035	107151	gene	true	3087	true	2651	-	husec41_c1035	C8TMI4	Predicted acyltransferase	Escherichia coli O26:H11 (strain 11368 / EHEC)			IPR000182; IPR016181;	N-acetyltransferase activity			Acyltransferase; Complete proteome; Transferase	146		19815525		<frameshift><position>1</position><reading_frame_from>-1</reading_frame_from><reading_frame_to>-3</reading_frame_to></frameshift>	selected_minor_threshold	null	9.81997e-80	ATGATTCGGGAAGCGCAACGTTCAGAACTCCCCGCGATCCTCGAACTGTGGCTGGAAAGTACAACCTGGGGGCATCCCTTTATAAAAGCGAATTACTGGCGTGACTGCATTCCGCTGGTGCGGGATGCCTATCTTGCCAACGCGCAAAACTGGGTCTGGGAAGAGGACGGTAAGCTTCTCGGTTTTGTCAGCATTATGGAAGGCCGATTTCTGGCAGCAATGTTTGTCGCACCGAAGGCCGTCAGACGCGGTATTGGTAAGGCGCTGATGCAGTATGTGCAGCAGCGCTATCCCCATCTGATGCTGGAGGTTTATCAAAAAATCAACCGGCGATAGATTTTTACCGTGCGCAGGGTTTTCACATTGTCGATTGCGCATGGCAGGATGAAACCCAACTAC…	null
husec41_c1035	102885	gene	false	3613	true	3087	-	husec41_c1035	C8TMI5	3-methyl-adenine DNA glycosylase I, constitutive	Escherichia coli O26:H11 (strain 11368 / EHEC)			IPR005019; IPR011257; IPR004597;	DNA-3-methyladenine glycosylase I activity; base-excision repair			Complete proteome	187		19815525		<frameshift><position>1</position><reading_frame_from>-3</reading_frame_from><reading_frame_to>-2</reading_frame_to></frameshift>	selected_minor_threshold	null	7.95124e-59	CTTTATATTGCCTACCATGATAATGAGTGGGGCGTGCCTGAAACTGACAGTAAAAAACTGTTCGAAATGATCTGCCTTGAAGGGCAGCAGGCTGGGTTATCGTGGATCACCGTCCTCAAAAAACGCGAAAACTATCGCGCCTGCTTTCATCAGTTCGATCCGGTGAAGGTTGCCGCAATGCAGGAAGAGGATGTCGAAAGACTGGTACAGGACGCCGGATTATCCGCCATCGAGGGAAAATTCAGGCAATTATTGGTAATGCGCGGGCGTACCTGCAAATGGAACAGAACGGCGAACCGTTTGCCGACTTTGTCTGGTCGTTTGTAAATCATCAGCCACAGGTGACACAAGCCACAACGTTGAGCGAAATTCCCACATCTACGTCCGCCTCCGACGCCC…	null
husec41_c1036	100731	gene	true	1000	false	2	-	husec41_c1036	C8TRL8	Conserved predicted protein	Escherichia coli O26:H11 (strain 11368 / EHEC)			IPR017849; IPR017850; IPR000917;	sulfuric ester hydrolase activity			Complete proteome	560		19815525			selected	null	0	ATGAAGTCTGCATTAAAGAAAAGTGTCGTAAGTACCTCGATATCTTTGATACTGGCATCTGGTATGGCTGCATTTGCTGCTCATGCGGCAGATGATGTAAAGCTGAAAGCAACCAAAACAAACGTTGCTTTCTCAGACTTTACGCCGACTGAATACAGTACCAAAGGAAAGCCAAATATTATCGTACTAACCATGGATGATCTTGGTTATGGACAACTTCCTTTTGATAAGGGATCTTTTGACCCAAAAACAATGGAAAATCGTGAAGTTGTCGATACCTACAAAATAGGGATAGATAAAGCCATTGAAGCTGCACAAAAATCAACGCCGACGCTCCTTTCATTAATGGATGAAGGCGTACGGTTTACTAACGGCTATGTGGCACACGGTGTTTCCGGC…	null
husec41_c1037	r144	rna	false	166	false	470	+	husec41_c1037	ref|NC_010473|:2743642-2743945|-| [gene=ryfA] [locus_tag=ECDH10B_2688]																	2.17099e-130	GCGGCCCTTTCCGCCGTCTCGCAAGCGGGCGCTGGCTTAAGGAAAGGATGTTCCGCGACCGTTAGAGCAAGCGCGTCTCAGCGCTTGCTATCGCGGCAATATCGCCAGTGGTGCTGTCGTGATGCGGTCTTCGCATGGACCGCACAATGAAGATACGGTGCTTCTGTATCGTACTTATTGTTTCTGGTGCGCTGTTTTCCCAAGTAAATAATAACCGGAGTCTCTCCGGCGACAATTTACTGGTGGTTAACAACCTTCAGAGCAGCAAGTAAGCCCGAATCGCCGCCCTTTAGGGCGGCATATTT
husec41_c1037	26846	gene	true	1302	true	472	-	husec41_c1037	Q8X449	Enhanced serine sensitivity	Escherichia coli O157:H7			IPR009839;				Complete proteome	269		11206551	<extra_stop_codons><codon><type>stop</type><position>1104</position></codon><codon><type>stop</type><position>1098</position></codon><codon><type>stop</type><position>1089</position></codon></extra_stop_codons>		selected	null	4.73081e-128	CTGATAAGCGTAGCGCATCAGGCATTTGCGCCCCGAACGTTGAATGAATTGTGGTTCATATGTCCGAAACAAAAAACGAACTTGAAGACCTGCTGGAAAAAGCAGCAACCGAACCGGCGCACCGCCCGGCCTTTTTCCGTACTCTACTGGAATCCACCGTCTGGTGCCTGGTACGGCGGCGCAGGGCGAGGCTGTGGTTGAAGATAGTGCGCTTGATTTACAGCACTGGGAAAAAGAAGACGGCACCAGCGTCATTCCTTTTTTCACCTCGTTAGAAGCGCTTCAACAGCGGTTGAAGACGAACAGGCATTTGTCGTAATGCCCGTTCGCACATTGTTTGAGATGACCCTTGGCGAAACGCTCTTCCTTAATGCCAAACTGCCGACCGGTAAAGAATTT…	null
husec41_c1037	111767	gene	true	2669	true	1388	-	husec41_c1037	C8TVL8	Peptidase B (EC 3.4.11.23) (Aminopeptidase B)	Escherichia coli O26:H11 (strain 11368 / EHEC)	FUNCTION: Probably plays an important role in intracellular peptide degradation (By similarity).	3.4.11.23	IPR008330; IPR011356; IPR000819;	aminopeptidase activity; cytoplasm; manganese ion binding; metalloexopeptidase activity; proteolysis		Peptidase M17 family	Aminopeptidase; Complete proteome; Cytoplasm; Hydrolase; Manganese; Metal-binding; Protease	427	Cytoplasm.	19815525		<frameshift><position>1</position><reading_frame_from>-3</reading_frame_from><reading_frame_to>-1</reading_frame_to></frameshift>	selected	null	0	ATGACAGAAGCGATGAAGATTACCCTCTCTACCCAACCTGCCGACGCGCGCTGGGGAGAAAAAGCAACTTACAGCATTAATAATGACGGCATTACCCTGCATTTGAACCGGGGCAGACGATCTGGGGCTGATCCAGCGTGCGGCGCGCAAGATTGACGGTCTGGGCATCAAGCATGTTCAGTTAAGCGGTGAAGGCTGGGATGCGGATCGCTGCTGGGCATTCTGGCAAGGTTACAAAGCCCCGAAAGGCACGCGTAAAGTGGAGTGGCCGGATCTGGACGATGCCCAGCGCCAGGAACTGGATAACCGCCTGATGATCATCGACTGGGTGCGTGACACCATCAACGCACCGGCAGAAGAATTGGGACCATCGCAACTGGCACAGCGTGCTGTTGATCT…	null
husec41_c1037	77651	gene	true	3045	true	2848	-	husec41_c1037	C8TVL9	Conserved predicted protein	Escherichia coli O26:H11 (strain 11368 / EHEC)			IPR007479;	iron-sulfur cluster assembly			Complete proteome	66		19815525			selected	null	6.15493e-34	ATGGGACTTAAATGGACCGATAGCCGCGAAATTGGCGAAGCACTGTACGATGCGTATCCCGATCTTGATCCGAAAACGGTTCGATTCACCGATATGCATCAGTGGATTTGCGATCTGGAAGATTTCGACGACGACCCGCAGGCATCCAACGAGAAAATCCTCGAAGCGATTTTGTTAGTCTGGCTGGACGAGGCCGAA	MGLKWTDSREIGEALYDAYPDLDPKTVRFTDMHQWICDLEDFDDDPQASNEKILEAILLVWLDEAE
husec41_c1037	57331	gene	true	3392	true	3060	-	husec41_c1037	C8TVM0	[2Fe-2S] ferredoxin	Escherichia coli O26:H11 (strain 11368 / EHEC)			IPR001055; IPR018298; IPR012675; IPR011536; IPR001041;	2 iron, 2 sulfur cluster binding; electron carrier activity; metal ion binding			Complete proteome; Iron; Iron-sulfur; Metal-binding	111		19815525			selected	null	1.14172e-61	ATGCCAAAGATTGTTATTTTGCCTCATCAGGATCTCTGCCCTGATGGCGCTGTTCTGGAAGCTAATAGCGGTGAAACCATTCTCGACGCAGCTCTGCGTAACGGTATCGAGATTGAACACGCCTGTGAAAAATCCTGTGCTTGCACCACCTGCCACTGCATCGTTCGTGAAGGTTTTGACTCGCTGCCGGAAAGCTCAGAGCAGGAAGACGACATGCTGGACAAAGCCTGGGGACTGGAGCCGGAAAGCCGTTTAAGCTGCCAGGCGCGCGTCACCGACGAAGATTTAGTGGTCGAAATCCCGCGTTACACTATCAACCATGCGCGTGAGCAT	MPKIVILPHQDLCPDGAVLEANSGETILDAALRNGIEIEHACEKSCACTTCHCIVREGFDSLPESSEQEDDMLDKAWGLEPESRLSCQARVTDEDLVVEIPRYTINHAREH
husec41_c1037	85681	gene	false	4574	true	3397	-	husec41_c1037	C8TVM1	Chaperone protein hscA (Hsc66)	Escherichia coli O26:H11 (strain 11368 / EHEC)	FUNCTION: Chaperone involved in the maturation of iron-sulfur cluster-containing proteins. Has a low intrinsic ATPase activity which is markedly stimulated by hscB. Involved in the maturation of iscU (By similarity).		IPR018181; IPR001023; IPR013126; IPR010236;	ATP binding; ATPase activity; iron-sulfur cluster assembly; protein folding; unfolded protein binding		Heat shock protein 70 family	ATP-binding; Chaperone; Complete proteome; Nucleotide-binding	616		19815525		<frameshift><position>1</position><reading_frame_from>-3</reading_frame_from><reading_frame_to>-2</reading_frame_to></frameshift>	selected	null	0	TTTGAAGTGCTGGCAACCGGCGGTGATTCCGCGCTCGGCGGCGATGATTTCGACCATCTGCTGGCGGATTACATTCGCGAGCAGGCGGGCATTCCTGATCGTAGCGATAACCGCGTTCAGCGTGAACTGCTGGATGCCGCCATTGCAGCCAAAATCGCGCTGAGCGATGCGGACTCCGTGACCGTTAACGTTGCGGGCTGGCAGGGCGAAATCAGCCGTGAACAATTCAATGAACTGATCGCGCCACTGGTAAAACGAACCTTACTGGCTTGTCGTCGCGCGCTGAAAGACGCGGGTGTAGAAGCTGATGAAGTGCTGGAAGTGGTGATGGTGGGCGGTTCTACTCGCGTGCCGCTGGTGCGTGAACGGGTAGGCGAATTTTTCGGTCGTCCACCGCTG…	null
husec41_c1038	r145	rna	false	464	false	632	+	husec41_c1038	ref|NC_010473|:1201257-1201425|-| [gene=sraB] [locus_tag=ECDH10B_1159]																	1.14062e-88	TAGGCATATTTTTTTCCATCAGATATAGCGTATTGATGATAGCCATTTTAAACTATGCGCTTCGTTTTGCAGGTTGATGTTCGTTATCAGCACTGAACGAAAATAAAGCAGTAACCCGCAATGTGTGCGAATTATTGGCAAAAGGCAACCACAGGCTGCCTTTTTCTTT
husec41_c1038	57254	gene	true	509	false	1	-	husec41_c1038	B5YVV6	Maf-like protein yceF 1	Escherichia coli O157:H7 (strain EC4115 / EHEC)			IPR003697;	cytoplasm		Maf family	Complete proteome; Cytoplasm	207	Cytoplasm.			<frameshift><position>1</position><reading_frame_from>-3</reading_frame_from><reading_frame_to>-2</reading_frame_to></frameshift>	selected	null	2.68956e-92	ATGGCTATCATCAATACGCTATATCTGATGGAAAAAAATATGCCTAAACTTATTTTAGCCTCCACCTCGCCATGGCGTCGCGCTCTTCTGGAAAAACTGCAAATCTCTTTTGAATGTGCAGCACCAGAGGTCGACGAAACCCACGCAGCGACGAATCACCGCGACAGTTGGTGCTTCGACTGGCACAAGAAAAAGCGCAATCTCTGGCGTCACGTTATCCGGATCATTTAATTATTGGTTCAGACCAGGTATGTGTTCTTGATGGCGAAATCACCGGTAAACCGTTAACGGAAGAAAATGCCCGTCTGCAATTACGCAAAGCCAGCGGCAATATCGTCACCTTCTATACTGGACTGGCGTTGTTTAATTCGGCGAATGGGCATCTACAAACAGAAGTGG…	null
husec41_c1038	111112	gene	true	669	true	1187	+	husec41_c1038	C8TPF8	Conserved predicted protein	Escherichia coli O26:H11 (strain 11368 / EHEC)			IPR003772;				Complete proteome	173		19815525			selected	null	2.98634e-99	atgcaaaaggtaaaattacccctgactctcgatccggttcgtacggctcaaaaacgccttgattaccagggtatctatacccctgatcaggttgagcgcgtcgccgaatccgtagtcagtgtggacagtgatgtggaatgctccatgtcgttcgctatcgataaccaacgtctcgcagtgttaaacggcgatgcgaaggtgacggtaacgctcgagtgtcagcgttgcgggaagccgtttactcatcaggtctacacaacgtattgttttagtcctgtgcgttcagacgaacaggctgaagcactgccggaagcgtatgaaccgattgaggttaacgaattcggtgaaatcgatctgcttgcaatggttgaagatgaaatcatcctcgccttgccggta…	MQKVKLPLTLDPVRTAQKRLDYQGIYTPDQVERVAESVVSVDSDVECSMSFAIDNQRLAVLNGDAKVTVTLECQRCGKPFTHQVYTTYCFSPVRSDEQAEALPEAYEPIEVNEFGEIDLLAMVEDEIILALPVVPVHDSEHCEVSEADMVFGELPEEAQKPNPFAVLASLKRK
husec41_c1038	75803	gene	true	1525	true	2563	+	husec41_c1038	C8TPG0	Phosphate acyltransferase (EC 2.3.1.n2) (Acyl-ACP phosphotransacylase) (Acyl-[acyl-carrier-protein]--phosphate acyltransferase) (Phosphate-acyl-ACP acyltransferase)	Escherichia coli O26:H11 (strain 11368 / EHEC)	FUNCTION: Catalyzes the reversible formation of acyl-phosphate (acyl-PO(4)) from acyl-[acyl-carrier-protein] (acyl-ACP). This enzyme utilizes acyl-ACP as fatty acyl donor, but not acyl-CoA (By similarity).	2.3.1.n2	IPR003664; IPR012281;	cytoplasm; fatty acid biosynthetic process; phospholipid biosynthetic process; transferase activity, transferring acyl groups other than amino-acyl groups	Lipid metabolism; phospholipid metabolism.	PlsX family	Complete proteome; Cytoplasm; Phospholipid biosynthesis; Transferase	346	Cytoplasm.	19815525		<frameshift><position>1</position><reading_frame_from>1</reading_frame_from><reading_frame_to>2</reading_frame_to></frameshift>	selected	null	0	atgggaggggattttggcccttccgtgacagtgcctgcagcattgcaggcactgaattctaattcgcaactcactcttcttttagtcggcaatcccgacgccatcacgccattacttgctaaagctgactttgaacaacgttcgcgtctgcagattattcctgcgcagtcagttatcgccagtgatgtccggccttcgcaagctatccgcgccagtcgtgggagttcaatgcgcgtggccctggagttggtgaaagaaggtcgagcgcaagcctgtgtcagtgccggtaataccggggcactgatggggctggcaaaattattactcaagcccctggaggggattgagcgtccggcgctggtgacggtattgccgcatcagcaaaagggcaaaacggtg…	null
husec41_c1038	90267	gene	true	2634	true	3584	+	husec41_c1038	C8TPG1	3-oxoacyl-[acyl-carrier-protein] synthase 3 (EC 2.3.1.180) (3-oxoacyl-[acyl-carrier-protein] synthase III) (Beta-ketoacyl-ACP synthase III)	Escherichia coli O26:H11 (strain 11368 / EHEC)	FUNCTION: Catalyzes the condensation reaction of fatty acid synthesis by the addition to an acyl acceptor of two carbons from malonyl-ACP. Catalyzes the first condensation reaction which initiates fatty acid synthesis and may therefore play a role in governing the total rate of fatty acid production. Possesses both acetoacetyl-ACP synthase and acetyl transacylase activities. Its substrate specifi…	2.3.1.180	IPR013751; IPR013747; IPR004655; IPR016039; IPR016038;	3-oxoacyl-[acyl-carrier-protein] synthase activity; beta-ketoacyl-acyl-carrier-protein synthase III activity; cytoplasm; fatty acid biosynthetic process	Lipid metabolism; fatty acid biosynthesis.	FabH family	Acyltransferase; Complete proteome; Cytoplasm; Fatty acid biosynthesis; Lipid synthesis; Multifunctional enzyme; Transferase	317	Cytoplasm.	19815525			selected	null	0	atgtatacgaagattattggtactggcagctatctgcccgaacaagtgcggacaaacgccgatttggaaaaaatggtggacacctctgacgagtggattgtcactcgtaccggtatccgcgaacgccacattgccgcgccaaacgaaaccgtttcaaccatgggctttgaagcggcggcacgcgcaattgagatggcgggcattgagaaagaccagattggcctgatcgttgtggcaacgacttctgctacgcacgctttcccgagcgcagcttgtcagattcaaagcatgctgggcattaaaggttgcccggcatttgacgttgcagcagcctgcgcaggtttcacctatgcattaagcgtagccgatcaatacgtgaaatctggggcggtgaagtat…	MYTKIIGTGSYLPEQVRTNADLEKMVDTSDEWIVTRTGIRERHIAAPNETVSTMGFEAAARAIEMAGIEKDQIGLIVVATTSATHAFPSAACQIQSMLGIKGCPAFDVAAACAGFTYALSVADQYVKSGAVKYALVVGSDVLARTCDPTDRGTIIIFGDGAGAAVLAASEEPGIISTHLHADGSYGELLTLPNADRVNPENSIHLTMAGNEVFKVAVTELAHIVDETLAANNLDRSQLDWLVPHQANLRIISATAKKLGMSMDNVVVTLDRHGNTSAASVPCALDEAVRDGRIKPGQLVLLEAFGGGFTWGSALVRF
husec41_c1038	61758	gene	true	3603	true	4529	+	husec41_c1038	B7LG25	Malonyl-CoA-[acyl-carrier-protein] transacylase (EC 2.3.1.39)	Escherichia coli (strain 55989 / EAEC)		2.3.1.39	IPR001227; IPR014043; IPR016035; IPR004410; IPR016036;	[acyl-carrier-protein] S-malonyltransferase activity; binding; fatty acid biosynthetic process			Acyltransferase; Complete proteome; Transferase	309		19165319			selected	null	0	atgacgcaatttgcatttgtgttccctggacagggttctcaaaccgttggaatgctggctgatatggcggcgagctatccaattgtcgaagaaacgtttgctgaagcttctgcggcgctgggctacgacctgtgggcgctgacccagcaggggccagctgaagaactgaataaaacctggcaaacccagccagcgctgttgactgcatctgttgcgctgtatcgcgtatggcagcagcagggcggtaaagcaccggcaatgatggccggtcacagcctgggggaatactccgcgctggtttgcgctggcgtgattgatttcgctgatgcggtgcgtctggttgagatgcgcggcaagttcatgcaagaagccgtaccagaaggcacgggcgctatggcg…	MTQFAFVFPGQGSQTVGMLADMAASYPIVEETFAEASAALGYDLWALTQQGPAEELNKTWQTQPALLTASVALYRVWQQQGGKAPAMMAGHSLGEYSALVCAGVIDFADAVRLVEMRGKFMQEAVPEGTGAMAAIIGLDDASIAKACEEAAEGQVVSPVNFNSPGQVVIAGHKEAVERAGAACKAAGAKRALPLPVSVPSHCALMKPAADKLAVELAKITFNAPTVPVVNNVDVKCETNGDAIRDALVRQLYNPVQWTKSVEYMAAQGVEHLYEVGPGKVLTGLTKRIVDTLTASALNEPSAMAAAFEL
husec41_c1038	95307	gene	true	4545	false	5105	+	husec41_c1038	C6UR41	3-oxoacyl-[acyl-carrier-protein] reductase	Escherichia coli O157:H7 (strain TW14359 / EHEC)			IPR011284; IPR002198; IPR002347; IPR016040; IPR020904;	3-oxoacyl-[acyl-carrier-protein] reductase (NADPH) activity; NAD binding; fatty acid biosynthetic process; oxidation-reduction process		Short-chain dehydrogenases/reductases (SDR) family	Complete proteome; Oxidoreductase	244		19564389			selected	null	4.2914e-104	atgaattttgaaggaaaaatcgcactggtaaccggtgcaagccgcggaattggccgcgcaattgctgaaacgctcgcagcccgtggcgcgaaagttattggcactgcgaccagtgaaaatggcgctcaggcgatcagtgattatttaggtgctaacggcaaaggtctgatgttgaatgtgaccgacccggcatctatcgaatctgttctggaaaaaattcgcgcagaatttggtgaagtggatatcctggtcaataatgccggtatcactcgtgataacctgttaatgcgaatgaaagatgaagagtggaacgatattatcgaaaccaacctttcatctgttttccgtctgtcaaaagcggtaatgcgcgctatgatgaaaaagcgtcatggtcgtatt…	null
husec41_c1039	109318	gene	true	1393	false	2	-	husec41_c1039	D3GVM6	Glycolate permease	Escherichia coli O44:H18 (strain 042 / EAEC)			IPR003804;	lactate transmembrane transporter activity			Complete proteome	560		20098708	<extra_stop_codons><codon><type>stop</type><position>667</position></codon><codon><type>stop</type><position>595</position></codon></extra_stop_codons>		selected	null	0	ATGGTTACCTGGACCCAAATGTATATGCCGATGGGAGGACTGGGGCTATCCGCTCTGGTCGCCCTGATCCCGATAATATTCTTCTTCGTTGCACTCGCGGTATTACGTCTGAAAGGACATGTCGCTGGAGCAATAACCCTTATCTTATCTATCCTGATTGCGATATTCGCCTTTAAAATGCCGATTGATATGGCATTTGCTGCTGCAGGCTATGGCTTTATTTATGGATTATGGCCAATTGCGTGGATTATTGTCGCGGCGGTGTTCCTCTATAAATTAACCGTTGCCAGCGGTCAGTTCGATATTATCCGCAGCTCGGTTATCTCCATCACCGACGATCAGCGTTTGCAGGTGTTACTGATTGGTTTCTCCTTTGGTGCGTTGCTGGAAGGAGCGGCT…	null
husec41_c104	63144	gene	true	1056	false	1	-	husec41_c104	C8TTY0	Colanic acid exporter WzxC	Escherichia coli O26:H11 (strain 11368 / EHEC)			IPR002797;	membrane; polysaccharide biosynthetic process			Complete proteome	492		19815525			selected	null	0	ATGAGCTTACGTGAAAAAACCATCAGCGGCGCGAAGTGGTCGGCGATTGCCACGGTGATCATCATCGGCCTCGGGCTGGTACAGATGACCGTGCTGGCGCGGATTATCGACAACCACCAGTTCGGTTTGCTTACCGTGTCGCTGGTGATCATCGCGCTGGCAGATACGCTTTCTGACTTCGGTATCGCTAACTCGATTATTCAGCGAAAAGAAATCAGCCACCTTGAACTCACCACGCTGTACTGGCTGAACGTCGGGCTGGGGCTTGTGGTGTGCGTGGCGGTGTTTTTGTTGAGTGATGCCATTGGCGACGTGCTGAATAACCCGGACCTGGCACCGTTGATTAAAACATTGTCGCTGGCGTTTGTGGTGATCCCCCACGGGCAACAGTTCCGCGCG…	null
husec41_c104	65839	gene	false	2245	true	1061	-	husec41_c104	C8TTY1	Predicted UDP-glucose lipid carrier transferase WcaJ	Escherichia coli O26:H11 (strain 11368 / EHEC)			IPR003362; IPR017475; IPR017473;	transferase activity			Complete proteome; Transferase	464		19815525			selected	null	0	CGCTCATGGCGCGGTGTTCGGGCAGCGACAGAATTTGCCCTGTTGCTACAAAACTGGACCTTAAGCGTGATTTTCAGCGCCGGACTGGTGGCGTTCAATAATGATTTCGACACGCAACTGAAAATCTGGCTGGCGTGGTATGGGCTGACCAGCATCGGACTGGTGGTTTGCCGTTCATGTATTCGTATTGGTGCGGGCTGGCTGCGTAATCATGGCTATAACAAGCGGATGGTCGCGGTGGCGGGGGATTTAGCCGCCGGACAAATGCTGATGGAGAGCTTCCGTAATCAGCCGTGGTTAGGGTTTGAAGTGGTGGGGGTTTACCACGACCCGAAACCGGGCGGCGTTTCTAACGACTGGGCGGGTAATCTGCAACAGCTGGTCGAGGATGCGAAAGCG…	null
husec41_c1040	93676	gene	false	642	true	198	-	husec41_c1040	C8TNN7	Curlin major subunit CsgA	Escherichia coli O26:H11 (strain 11368 / EHEC)			IPR009742;	cell adhesion; pilus			Complete proteome	151		19815525		<frameshift><position>1</position><reading_frame_from>-1</reading_frame_from><reading_frame_to>-2</reading_frame_to></frameshift>	selected	null	1.00788e-72	TTTAAAGTAGCAGCAATTGCAGCAATCGTATTCTCCGGTAGCGCTTCTGGCAGGTGTTGTTCCTCAGTACGGCGGCGGCGGTAACCACGGTGGTGGCGGTAATAATAGCGGCCCAAATTCAGAGCTGAACATTTACCAGTACGGTGGCGGTAACTCTGCACTTGCTCTGCAAACTGATGCCCGTAACTCTGACTTGACTATTACCCAGCATGGCGGTGGTAATGGTGCAGATGTAGGTCAGGGCTCAGATGACAGCTCAATCGATCTGACCCAACGTGGCTTCGGTAACAGCGCCACTCTTGATCAGTGGAACGGCAAAAATTCTGAAATGACTGTTAAACAGTTCGGTGGTGGCAACGGTGCTGCAGTTGACCAGACTGCATCTAACTCCTCCGTCAA…	null
husec41_c1040	13552	gene	true	1172	true	649	-	husec41_c1040	E9WD94	Curlin associated protein	Escherichia coli E1520								175				<frameshift><position>1</position><reading_frame_from>-2</reading_frame_from><reading_frame_to>-1</reading_frame_to></frameshift>	selected	null	6.27294e-92	ATGTACGACCAGGTCCAGGGTGACAACATGAAAAACAAATTGTTATTTATGATGTTAACAATACTGGGTGCGCCTGGGATTGCAGCCGCAGCAGGTTATGATTTAGCTAATTCAGAATATAACTTCGCGGTAAATGAATTGAGTAAGTCTTCATTTAATCAGGCAGCCATAATTGGTCAAGCTGGGACGAATAATAGTGCTCAGTTACGGCAGGGAGGCTCAAAACTTTTGGCGGTTGTTGCGCAAGAAGGTAGTAGCAACCGGGCAAAGATTGACCAGACAGGAGATTATAACCTTGCATATATTGATCAGGCGGGCAGTGCCAACGATGCCAGTATTTCGCAAGGTGCTTATGGTAATACTGCGATGATTATCCAGAAAGGTTCTGGTAATAAAGCA…	null
husec41_c1040	112630	gene	true	1239	true	1484	+	husec41_c1040	C6UQK8	Putative uncharacterized protein	Escherichia coli O157:H7 (strain TW14359 / EHEC)							Complete proteome	82		19564389			selected	null	8.19067e-42	atggaaagtatgtctgcggaaatatttttaataactcacccgcgcgttgtatttttctttttttgttcataccaaagtattaaaacccacgtaaatacgctgttatctacgcaaaaaatattttgttttcttttaaatctccgttttccgctatcaaaaatcaccagacagtcatttttcttgcccgtcgctgattgctgcgatatgtcttgcgcacaagccgtgacaaacctcgtctttttgcag	MESMSAEIFLITHPRVVFFFFCSYQSIKTHVNTLLSTQKIFCFLLNLRFPLSKITRQSFFLPVADCCDMSCAQAVTNLVFLQ
husec41_c1041	80810	gene	false	3	true	296	+	husec41_c1041	C8TGF6	Peptidyl-prolyl cis-trans isomerase (EC 5.2.1.8)	Escherichia coli O26:H11 (strain 11368 / EHEC)		5.2.1.8	IPR023566; IPR001179;	peptidyl-prolyl cis-trans isomerase activity; protein folding		FKBP-type PPIase family	Complete proteome; Isomerase; Rotamase	149		19815525	<extra_stop_codons><codon><type>stop</type><position>12</position></codon></extra_stop_codons>		selected	null	8.08799e-50	tgttggggctgaaagtgggacgataaaaccaccttctcgttggagccagatgcggcgtttggcgtgccgtcaccggacctgattcagtacttctcccgccgtgaatttatggatgcaggcgagccagaaattggcgcaatcatgctttttaccgcaatggatggcagtgagatgcctggcgtgatccgcgaaattaacggcgactccattaccgttgatttcaaccatccgctggccgggcagaccgttcattttgatattgaagtgctggaaatcgatccggcactggaggcg	null
husec41_c1042	106206	gene	true	873	false	18	-	husec41_c1042	C8TLB2	DNA replication and repair protein recF	Escherichia coli O26:H11 (strain 11368 / EHEC)	FUNCTION: The recF protein is involved in DNA metabolism; it is required for DNA replication and normal SOS inducibility. RecF binds preferentially to single-stranded, linear DNA. It also seems to bind ATP (By similarity).		IPR001238; IPR018078; IPR003395;	ATP binding; DNA repair; DNA replication; SOS response; chromosome; cytoplasm; single-stranded DNA binding		RecF family	ATP-binding; Complete proteome; Cytoplasm; DNA damage; DNA repair; DNA replication; DNA-binding; Nucleotide-binding; SOS response	357	Cytoplasm.	19815525		<frameshift><position>1</position><reading_frame_from>-1</reading_frame_from><reading_frame_to>-2</reading_frame_to></frameshift>	selected	null	2.35031e-164	ATGTCCCTCACCCGCTTGTTGATCCGCGATTTCCGCAACATTGAAACCGCGGATCTCGCTTTATCTCCCGGCTTTAACTTTCTGGTAGGTGCCAACGGCAGTGGCAAAACCAGCGTGCTGGAAGCCATCTATACGCTCGGCCATGGTCGGGCGTTTCGCAGTTTGCAGATTGGTCGCGTCATTCGCCATGAGCAGGAGGCATTTGTTCTCCATGGGCGATTACAGGGCGAAGAGCGCGAGACGGCGATTGGCTTAACCAAGGACAAACAGGGCGACAGCAAAGTCCGCATCGACGGTACTGACGGGCATAAAGTCGCGGAACTGGCGCACCTGATGCCAATGCAGCTGATAACGCCAGAAGGGTTTACTTTACTCAACGGCGGCCCCAAATACAGAAGA…	null
husec41_c1042	90736	gene	true	1973	true	876	-	husec41_c1042	C8TLB1	DNA polymerase III, beta subunit	Escherichia coli O26:H11 (strain 11368 / EHEC)	FUNCTION: DNA polymerase III is a complex, multichain enzyme responsible for most of the replicative synthesis in bacteria. This DNA polymerase also exhibits 3' to 5' exonuclease activity. The beta chain is required for initiation of replication once it is clamped onto DNA, it slides freely (bidirectional and ATP-independent) along duplex DNA (By similarity).		IPR001001; IPR022635; IPR022637; IPR022634;	3'-5' exonuclease activity; DNA binding; DNA polymerase III complex; DNA replication; DNA-directed DNA polymerase activity; cytoplasm			Complete proteome; Cytoplasm; DNA replication; DNA-directed DNA polymerase; Nucleotidyltransferase; Transferase	366		19815525			selected	null	0	ATGAAATTTACCGTAGAACGTGAGCATTTATTAAAACCGCTACAACAGGTGAGCGGTCCGTTAGGTGGTCGTCCTACGCTACCGATTCTCGGTAATCTGCTGTTACAGGTTGCTGACGGTACGTTGTCGCTGACCGGTACTGATCTCGAGATGGAAATGGTGGCACGCGTTGCGCTGGTTCAGCCACACGAGCCAGGAGCGACGACCGTTCCGGCGCGCAAATTCTTTGATATCTGCCGTGGTCTGCCTGAAGGCGCGGAAATTGCCGTGCAGCTGGAAGGTGAGCGGATGCTGGTGCGCTCCGGGCGTAGCCGTTTTTCGCTGTCTACCCTGCCAGCGGCGGATTTCCCGAACCTCGATGACTGGCAGAGTGAAGTCGAATTTACCCTGCCGCAGGCA…	MKFTVEREHLLKPLQQVSGPLGGRPTLPILGNLLLQVADGTLSLTGTDLEMEMVARVALVQPHEPGATTVPARKFFDICRGLPEGAEIAVQLEGERMLVRSGRSRFSLSTLPAADFPNLDDWQSEVEFTLPQATMKRLIEATQFSMAHQDVRYYLNGMLFETEGEELRTVATDGHRLAVCSMPIGQSLPSHSVIVPRKGVIELMRMLDGGDNPLRVQIGSNNIRAHVGDFIFTSKLVDGRFPDYRRVLPKNPDKHLEAGCDLLKQAFARAAILSNEKFRGVRLYVSENQLKITANNPEQEEAEEILDVTYSGAEMEIGFNVSYVLDVLNALKCENVRMMLTDSVSSVQIEDAASQSAAYVVMPMRL
husec41_c1043	95754	gene	true	189	true	1100	+	husec41_c1043	C8TZP7	N-acetyl-gamma-glutamyl-phosphate reductase (AGPR) (EC 1.2.1.38) (N-acetyl-glutamate semialdehyde dehydrogenase)	Escherichia coli O103:H2 (strain 12009 / EHEC)		1.2.1.38	IPR023013; IPR000706; IPR016040; IPR000534; IPR012280;	N-acetyl-gamma-glutamyl-phosphate reductase activity; NAD binding; arginine biosynthetic process; cytoplasm; oxidation-reduction process; protein dimerization activity	Amino-acid biosynthesis; L-arginine biosynthesis; N(2)-acetyl-L-ornithine from L-glutamate. Amino-acid biosynthesis; L-arginine biosynthesis; N(2)-acetyl-L-ornithine from L-glutamate: step 3/4.	NAGSA dehydrogenase family, Type 1 subfamily	Amino-acid biosynthesis; Arginine biosynthesis; Complete proteome; Cytoplasm; NADP; Oxidoreductase	334	Cytoplasm.	19815525	<extra_stop_codons><codon><type>stop</type><position>342</position></codon><codon><type>stop</type><position>348</position></codon></extra_stop_codons>		selected	null	3.83308e-158	ttgactgtttcagcgcaaagcaatgatgcgggaaagttaatctccgatttgcatccgcagctaaaaggcatcgttgatctgccgttgcagccgatgtcggatatcagcgagtttagcccagggggtggacgtagtgtttctcgccaccgcccatgaagttagccacgatttagcgcccgcagttttcttgaagcgggctgcgtggtgttcgacctttccggcgcgtttcgtgttaacgacgccaccttctatgaaaaatattacggctttacccatcaatacccggaactgttggaacaggcagcctacggtctggcggagtggtgcggtaataaattaaaagaagcgaatttgattgcggtgccgggctgttatccgacggcggcacagctggcgctg…	null
husec41_c1043	90654	gene	true	1111	false	1873	+	husec41_c1043	C6V122	Acetylglutamate kinase (EC 2.7.2.8) (N-acetyl-L-glutamate 5-phosphotransferase) (NAG kinase)	Escherichia coli O157:H7 (strain TW14359 / EHEC)		2.7.2.8	IPR004662; IPR001048;	ATP binding; acetylglutamate kinase activity; arginine biosynthetic process; cytoplasm	Amino-acid biosynthesis; L-arginine biosynthesis; N(2)-acetyl-L-ornithine from L-glutamate: step 2/4.	Acetylglutamate kinase family	ATP-binding; Amino-acid biosynthesis; Arginine biosynthesis; Complete proteome; Cytoplasm; Kinase; Nucleotide-binding; Transferase	258	Cytoplasm.	19564389		<frameshift><position>1</position><reading_frame_from>1</reading_frame_from><reading_frame_to>2</reading_frame_to></frameshift>	selected	null	3.05815e-139	atgatgaatccattaattatcaaactgggcggcgtactgctggatagtgaagaggcgctggaacgtctgtttagcgcactggtgaattatcgtgagtcacatcagcgtccgctggtgattgtgcacggcggcggttgcgtggtggatgagctgatgaaagggctgaatctgccggtgaaaaagaaaaacggcctgcgggtgacgcctgctgatcagatagacattatcaccggagcactggcgggaacggcaaataaaaccctgttggcatgggcgaagaaacatcagattgcggccgtaggtttgtttctcggtgacggcgacagcgtcaaagtgacccagcttgatgaagagttaggtcatgttggactggcgcagccacggttcgcctaagcttat…	null
husec41_c1044	94497	gene	true	20	false	1637	+	husec41_c1044	C8TPI4	Transcription-repair coupling factor Mfd	Escherichia coli O26:H11 (strain 11368 / EHEC)			IPR003711; IPR014001; IPR011545; IPR001650; IPR004576; IPR005118;	ATP binding; ATP-dependent helicase activity; DNA repair; damaged DNA binding; regulation of transcription, DNA-dependent; sequence-specific DNA binding transcription factor activity			ATP-binding; Complete proteome; Helicase; Hydrolase; Nucleotide-binding	1148		19815525		<frameshift><position>1</position><reading_frame_from>2</reading_frame_from><reading_frame_to>3</reading_frame_to></frameshift>	selected	null	0	ctggtacattcgattcggattcagatggtgatgaatctggcggactgggaaactcttccctacgacagtttttcgcctcatcaggacattatctcctcgcgcctttccaccctttaccagctaccgacgatgcagcgtggcgtactgattgttccggtgaatacgcttatgcagcgcgtttgcccacacagttttctccacggtcatgcgctggtgatgaaaaaaggtcagcgcctgtcacgagatgcattacgaacccaactggacagcgccggttatcgccatgttgaccaggtgatggagcacggcgaatacgccacgcgcggcgcgttgctggatctcttcccgatggggagtgagctgccttatcgtcttgatttctttgatgatgaaatcgac…	null
husec41_c1045	76542	gene	true	705	false	21	-	husec41_c1045	B7L9K1	Glutamate and aspartate transporter subunit ; periplasmic-binding component of ABC superfamily	Escherichia coli (strain 55989 / EAEC)			IPR001638;	outer membrane-bounded periplasmic space; transporter activity			Complete proteome	302		19165319		<frameshift><position>1</position><reading_frame_from>-3</reading_frame_from><reading_frame_to>-1</reading_frame_to></frameshift>	selected	null	3.31383e-125	ATGCAATTACGTAAACCTGCCACAGCAATCCTCGCCCTGGCGCTTTCCGCAGGACTGGCACAGGCAGATGACGCCGCCCCGGTAGCGGGCAGTACGCTGGACAAAATCGCCAAAAACGGTGTGATTGTCGTCGGTCATCGTGAATCTTCAGTACCTTTCTCTTATTACGACAATCAGCAAAAAGTGGTGGGTTACTCGCAGGATTACTCCAACGCCATTGTTGAAGCAGTGAAAAAGAAACTCAACAAACCGGACTTGCAGGTAAAACTGATTCCGATTACCTCACAAAAACCGTATTCCGCTGCTGCAAAACGGCACTTTTGATTTTGAATGTGGTTCTACCACCAACAACGTCGAACGCCAAAAACAGGCGGCTTTCTCTGACACTATTTTCGTGGT…	null
husec41_c1045	62599	gene	true	1160	false	1935	+	husec41_c1045	C8TKH7	Rhomboid family protein	Escherichia coli O26:H11 (strain 11368 / EHEC)			IPR011048; IPR019405; IPR002610; IPR022764; IPR015943;	integral to membrane; serine-type endopeptidase activity			Complete proteome	625		19815525		<frameshift><position>1</position><reading_frame_from>2</reading_frame_from><reading_frame_to>1</reading_frame_to></frameshift>	selected	null	1.18287e-127	atgtctgcatcttcggttaagccgttaaatgttcaattacccgcaataacccttatcctttttgcactctgtattgggatattttgttatctcgcacaatggatgagttatgaagaggtcgatcaatccgcacttatccatctcggtgcaaacgttgcgcctcttactttgtcgggtgaaccctggcgcttattgagcagtatctttctgcacagtagtgtttctcaactgctgatgaatatgtttgcattcctggtcgtgggaggcgtggcggaacagattctggggaaatggcgactcctgattacctggttattctccggcgtctttggtgggctcatcagcgcctgttatgcgttacgcgaaagtgagcagatagtcatcagcgttggggcatcc…	null
husec41_c1046	109334	gene	false	22	true	1372	+	husec41_c1046	C8TMD6	Fused mannitol-specific PTS enzymes: IIA component /IIB component/IIC component	Escherichia coli O26:H11 (strain 11368 / EHEC)			IPR016152; IPR002178; IPR013011; IPR003501; IPR003352; IPR013014; IPR004718;	integral to membrane; phosphoenolpyruvate-dependent sugar phosphotransferase system; plasma membrane; protein-N(PI)-phosphohistidine-sugar phosphotransferase activity; sugar:hydrogen symporter activity			Cell membrane; Complete proteome; Membrane; Phosphotransferase system; Sugar transport; Transferase; Transmembrane; Transmembrane helix; Transport	637		19815525		<frameshift><position>1</position><reading_frame_from>1</reading_frame_from><reading_frame_to>2</reading_frame_to></frameshift>	selected	null	0	ttcctcaacaacgccattaaccacggtatcttctcgccgctgggtattcagcagtcccatgaactgggtaaatccatcttcttcctgattgaagctaacccaggtccaggtatgggcgtgctgctggcgtacatgttctttggtcgtggtagtgctaaacagtctgcgggcggtgcggcaatcatccacttcctgggtggtatccacgaaatctacttcccgtatgtgctgatgaatccgcgtctgatcctggccgttatcctcggcggtatgactggcgtgttcacgctgactatcctgggcggtggtkctggtttctccagcatctccggggtctatccttgcggtactggcgatgacgccaaaaggtgcttacttcgctaacatcgcgggtgtgtg…	null
husec41_c1046	92548	gene	true	1606	true	3061	+	husec41_c1046	C8TMD5	Mannitol-1-phosphate 5-dehydrogenase (EC 1.1.1.17)	Escherichia coli O26:H11 (strain 11368 / EHEC)		1.1.1.17	IPR008927; IPR013328; IPR023028; IPR000669; IPR013118; IPR023027; IPR013131; IPR016040;	coenzyme binding; mannitol-1-phosphate 5-dehydrogenase activity; oxidation-reduction process		Mannitol dehydrogenase family	Acetylation; Complete proteome; NAD; Oxidoreductase	382		19815525		<frameshift><position>1</position><reading_frame_from>1</reading_frame_from><reading_frame_to>2</reading_frame_to></frameshift>	selected	null	0	atgaaagcattacattttggcgcaggtaatatcggtcgtggctttatcggtaaactgctggcagacgcgggtatccaactgacgtttgccgatgtcaatcaggtggtacttgatgccctgaatgcccgtcatagctatcaggttcatgtggttggtgaaaccgagcaggtagataccgtttccggcgtcaatgctgtcagcagcattggtgatgatgtcgttgatctgattgctcaggtcgatttagtcactaccgccgttggcccggttgtgctggaacgtattgctccggctatcgccaaagggctggtgaaacgcaaagaacaaggtaatgaatccccgttgaacatcatcgcctgtgaaaacatggtacgcggtaccacgcagctgaaaggccat…	null
husec41_c1047	18456	gene	false	39	true	780	+	husec41_c1047	E6B2Q6	Uncharacterized yeeJ domain protein	Escherichia coli 3431								268				<frameshift><position>1</position><reading_frame_from>3</reading_frame_from><reading_frame_to>1</reading_frame_to></frameshift>	selected	null	1.40764e-139	aaaaaatatcagccattgcttataactcattatatgtcaacatgggtcactataacggaagcagttgagatcactaccaaagccataaaacaaaaaattactcctagcgatatttatcgtcatgccttgagtggcaacatcctactattggtctatttccagtctcctgtgatacttaagaagatacaaacttttaatggaaaaataaaattcaggcagtttgtgggagacctacttgataaactatgcatgcttgacagggacggttttatttatggtcaaaatttaagactctgtacagaagccagatatatttgtcctgtgcaacaaattatagataccccccctgttacgcaaactcaaccagtttcgtacgtttgttcgtaatgtccgcccggg…	null
husec41_c1047	103919	gene	true	916	false	1893	+	husec41_c1047	D3GYK0	Putative invasin	Escherichia coli O44:H18 (strain 042 / EAEC)			IPR003344; IPR008964;				Complete proteome	652		20098708			selected	null	0	gtgaaggcgaacttcacgctgagcgatggcgacaaagcggttactgatgccgatggcaaagcgaaagtcacgctgaaaggtacaaaagcaggcgctcataccgtgacagcatcgatggttggcggtaagagtgagcagttagtggtgaactttactgcggatacgctcactgcgcaggttaatcttaacgttaccgaggacaatttcatcgccaataacattggaatgaccaggctacaagcaatagtgactgatggaaacggcaacccagtagaaggtataaaagttaatttccgtggaacctccgtcacgctaagcagcaccagcgttgaaacggatgatcaggtttttgctgaaattcttgtgacaagcaccgaggtcggactaaaaacagtttca…	null
husec41_c1048	17896	gene	true	226	true	447	+	husec41_c1048	D7ZRJ7	Conserved domain protein	Escherichia coli MS 187-1								74					selected	null	6.58534e-39	ttggtcgttgttaatgagcacgacaatcatgaccgccaacgactggattcttccttggtttatactggtgcgcataatgtatattatgttaaatcatgtctgagtgatgcgaagtgcttttctggtagtcgttattcgttcagggttcaagaacttaagcctctcctctttcataattggcctgtgcatggagaaatagcctggttattccctgccccatgc	LVVVNEHDNHDRQRLDSSLVYTGAHNVYYVKSCLSDAKCFSGSRYSFRVQELKPLLFHNWPVHGEIAWLFPAPC
husec41_c1048	16243	gene	true	594	true	812	+	husec41_c1048	D8EA13	Putative uncharacterized protein	Escherichia coli MS 119-7								73					selected	null	1.91951e-38	atgaacattacgatgtcaccacagcagcctatgctgtcggttatgaaagctatcccatttcagtcgggaatattcgcggatgtttggagagtcacccaagagagatattaccaggttaagaaagtctgtcggtcagctttaataaaccctgcacttatctgtttagagcaattcggtgttagtttcagcaagcaaacattaaccatagctaatgattta	MNITMSPQQPMLSVMKAIPFQSGIFADVWRVTQERYYQVKKVCRSALINPALICLEQFGVSFSKQTLTIANDL
husec41_c1048	80194	gene	true	1120	false	1570	+	husec41_c1048	B7L7K6	Putative major fimbrial subunit FmlA	Escherichia coli (strain 55989 / EAEC)			IPR008966; IPR000259; IPR014779;	cell adhesion; pilus			Complete proteome; Fimbrium	203		19165319		<frameshift><position>1</position><reading_frame_from>1</reading_frame_from><reading_frame_to>2</reading_frame_to></frameshift>	selected	null	3.61257e-77	ttgttaaccctctttattcagctacttaaatataaattttggagaattatgaaactcaaacatgttggtatgattgtcgtttctgtgttggcgatgtcgtctgctgcggtaagcgcagccgagggtgatgaatcagtaacgaccactgttaatggcggtgttattcattttaaaaggtgaagtggtaaatgccgcttgtgcaattgattcagaatcaatgaaccaaacggttgagctgggtcaggttcgttcttctcgcctggctaaagcgggtgacctcagctccgccgttggcttcaatatcaagctgaatgattgtgataccaatgtttccagtaatgcagctgttgcattcctgggtactactgtcaccagtaatgacgatacgttagcgctgca…	null
husec41_c1049	87154	gene	true	1779	true	112	-	husec41_c1049	C8TIU6	3-(3-hydroxy-phenyl)propionate/3-hydroxycinnamic acid hydroxylase (3-HCI hydroxylase) (3-HPP hydroxylase) (EC 1.14.13.n3)	Escherichia coli O26:H11 (strain 11368 / EHEC)	FUNCTION: Catalyzes the insertion of one atom of molecular oxygen into position 2 of the phenyl ring of 3-(3-hydroxyphenyl)propionate (3-HPP) and hydroxycinnamic acid (3HCI) (By similarity).	1.14.13.n3	IPR023786; IPR002938; IPR003042;	monooxygenase activity; oxidation-reduction process	Aromatic compound metabolism; 3-phenylpropanoate degradation.	PheA/tfdB FAD monooxygenase family	Aromatic hydrocarbons catabolism; Complete proteome; FAD; Flavoprotein; NAD; Oxidoreductase	554		19815525	<extra_stop_codons><codon><type>stop</type><position>1323</position></codon><codon><type>stop</type><position>1311</position></codon><codon><type>stop</type><position>1284</position></codon><codon><type>stop</type><position>1263</position></codon><codon><type>stop</type><position>1224</position></codon><codon><type>stop</type><position>486</position></codon><codon><type>stop</type><position>468</…		selected	null	0	CTGAAATGGCAATACAACACCCCTGACATCCAGCCTGCTGTTAACCATAGCGTTCAGGTGGCGATCGCTGGTGCCGGCCCGGTTGGGCTGATGATGGCGAACTATCTCGGCCAGATGGGCATTGACGTGCTGGTGGTGGAGAAACTCGATAAGTTGATCGACTACCCGCGTGCGATTGGTATTGATGACGAGGCGCTGCGCACCATGCAGTCGGTCGGCCTGGTCGATGATGTTCTGCCGCACACTACGCCGTGGCACGCGATGCGTTTTCTCACCCCGAAAGGCCGCTGTTTTGCTGATATTCAGCCAATGACCGATGAATTTGGCTGGCCGCGCCGTAACGCCTTTATTCAGCCGCAGGTCGATGCGGTGATGCTGGAAGGGGTGTCGCGTTTCCGA…	null
husec41_c1049	61200	gene	true	1851	true	2796	+	husec41_c1049	B7L502	DNA-binding transcriptional activator, 3HPP-binding	Escherichia coli (strain 55989 / EAEC)			IPR014757; IPR005471; IPR011991;	DNA binding; regulation of transcription, DNA-dependent; transcription, DNA-dependent			Complete proteome; DNA-binding; Transcription; Transcription regulation	315		19165319		<frameshift><position>1</position><reading_frame_from>3</reading_frame_from><reading_frame_to>1</reading_frame_to></frameshift>	selected	null	2.18582e-178	atgattttttattgtgcgctcagtataggaagggtgttttcggctacaatcaaaacatgcccgaatgtgcaccaggtgcaccacgttgttttaactatagaaatgtcaattaatatgcagaacactgagcagacggaatacaaaaccgtgcgcggcttaaacccgcggtctaatgttattaaatatgttaaataaacttgatggcggtgccagcgtcgggctgctggcggaactcagcggcctgcatcgcaccactgtgcggcgactgctggagacgctgcaggaagagggatatgtccgccgtagcccctccgatgatagttttcgactgaccatcaaagtgcggcaattaagcgaaggatttcgtgacgaacagtggatttctgcactggcggcccc…	null
husec41_c1049	20787	gene	true	2868	false	3284	+	husec41_c1049	D8EVB9	Transcriptional regulator, LacI family (Fragment)	Escherichia coli MS 107-1			IPR010982; IPR001761; IPR000843;	DNA binding; intracellular; regulation of transcription, DNA-dependent; sequence-specific DNA binding transcription factor activity			DNA-binding; Transcription; Transcription regulation	185					selected	null	8.80295e-74	gtggtgaatgtgaaaccagtaacgctatacgatgtcgcagagtatgccggtgtctcttatcagaccgtttcccgcgtggtgaaccaggccagccacgtttctgcgaaaacgcgggaaaaagtggaagcggcgatggcggagctgaattacattcccaaccgcgtggcacaacaactggcgggcaaacagtcgttgctgattggcgttgccacctccagtctggccctgcacgcgccgtcgcaaattgtcgcggcgattaaatctcgcgctgatcaactgggtgccagcgtggtggtgtcgatggtagaacgaagcggcgtcgaagcctgtaaagcggcggtgcacaatcttctcgcgcaacgcgtcagtgggctgctcattaactatccgctggatgac…	null
husec41_c105	108883	gene	false	1	true	905	+	husec41_c105	C8TKX6	3-octaprenyl-4-hydroxybenzoate carboxy-lyase (EC 4.1.1.-) (Polyprenyl p-hydroxybenzoate decarboxylase)	Escherichia coli O26:H11 (strain 11368 / EHEC)	FUNCTION: Catalyzes the decarboxylation of 3-octaprenyl-4-hydroxy benzoate to 2-octaprenylphenol (By similarity).	4.1.1.-	IPR002830; IPR023677; IPR009002;	carboxy-lyase activity; plasma membrane; ubiquinone biosynthetic process	Cofactor biosynthesis; ubiquinone biosynthesis.	UbiD family	Cell membrane; Complete proteome; Decarboxylase; Lyase; Manganese; Membrane; Ubiquinone biosynthesis	497	Cell membrane; Peripheral membrane protein.	19815525		<frameshift><position>1</position><reading_frame_from>1</reading_frame_from><reading_frame_to>3</reading_frame_to></frameshift>	selected	null	2.53651e-176	catcgcggcggcgcgctggattatcaggagtggtgtgcggcgcatccgggcgaacgtttcccggtttctgtggcgctgggtgccgatcccgccacgattctcggtgcagtcacccccgttccggatacactttcagagtatgcgtttgccggattgctgcgcggtaccaagaccgaagtggtgaagtgtatctccaatgaccttgaagtgcccgccagtgcggagattgtgctggaagggtatatcgaacaaggtgaaacggcgccggaagggccgtatggcgaccacaccggttactataacgaagtcgatagtttcccggtatttaccgtgacgcatattacccagcgtgaagatgcgatttaccattccacctataccgggcgtccgccagatgag…	null
husec41_c105	107308	gene	true	954	true	1654	+	husec41_c105	C8TKX5	Flavin reductase Fre	Escherichia coli O26:H11 (strain 11368 / EHEC)			IPR017927; IPR008333; IPR001433; IPR001221; IPR017938;	oxidation-reduction process; oxidoreductase activity			Complete proteome; Oxidoreductase	233		19815525		<frameshift><position>1</position><reading_frame_from>3</reading_frame_from><reading_frame_to>1</reading_frame_to></frameshift><frameshift><position>2</position><reading_frame_from>1</reading_frame_from><reading_frame_to>2</reading_frame_to></frameshift>	selected_minor_threshold	null	5.72046e-127	atgacaaccttaagctgtaaagtgacctcggtagaagctatcacggataccgtatatcgtgtccgcatcgtgccagacgcggcccttttcttttcgtgctggtcagtatttgatggtagtgatggatgagcgcgacaaacgtccgttctcaatggcctcgacgccggatgaaaaagggtttatcgagctgcatattggcgcttctgaaatcaacctttacgcgaaagcagtcatggaccgcatcctcaaagatcatcaaatcgtggtcgatattccccacggagaagcgtggctgcgcgatgatgaagagcgtccgatgattttgattgcgggcggcaccgggttctcttatgcccgctcgattttgctgacagcgttggcgcgtaacccaaaccgtga…	null
husec41_c105	98009	gene	true	3014	true	1852	-	husec41_c105	B7L9A6	3-ketoacyl-CoA thiolase (EC 2.3.1.16) (Acetyl-CoA acyltransferase) (Beta-ketothiolase) (Fatty acid oxidation complex subunit beta)	Escherichia coli (strain 55989 / EAEC)	FUNCTION: Catalyzes the final step of fatty acid oxidation in which acetyl-CoA is released and the CoA ester of a fatty acid two carbons shorter is formed (By similarity).	2.3.1.16	IPR012805; IPR002155; IPR016039; IPR016038; IPR020615; IPR020610; IPR020617; IPR020613; IPR020616;	acetyl-CoA C-acyltransferase activity; cytoplasm; fatty acid metabolic process; lipid catabolic process	Lipid metabolism; fatty acid beta-oxidation.	Thiolase family	Acyltransferase; Complete proteome; Cytoplasm; Fatty acid metabolism; Lipid degradation; Lipid metabolism; Transferase	387	Cytoplasm.	19165319		<frameshift><position>1</position><reading_frame_from>-3</reading_frame_from><reading_frame_to>-1</reading_frame_to></frameshift><frameshift><position>2</position><reading_frame_from>-1</reading_frame_from><reading_frame_to>-2</reading_frame_to></frameshift>	selected	null	1.3038e-170	ATGGAACAGGTTGTCATTGTCGATGCAATTCGCACCCCGATGGGCCGTTCGAAGGGGCGGTGCTTTTCGTAACGTGCGTGCAGAAGATCTCTCCGCTCCTTTAATGCGTAGCCTGCTGGCGCGTAACCCGGCGCTGGAAGCGGCGGCCCTCGACGATATTTACTGGGGTTGTGTGCAGCAGACGCTGGAGCAGGGTTTTAATATCGCCCGTAACGCGGCGCTGCTGGCAGAAGTACCACACTCTGTCCCGGCGGTTACCGTTAATCGCTTGTGTGGTTCATCCATGCAGGCACTGCATGACGCAGCACGAATGATCATGACTGGCGATGCGCAGGCATGTCTGGTTGGCGGCGTGGAGCATATGGGCCATGTGCCGATGAGTCACGGCGTCGATTTTCA…	null
husec41_c105	89794	gene	false	4420	true	3027	-	husec41_c105	C8TKX3	Fatty acid oxidation complex subunit alpha	Escherichia coli O26:H11 (strain 11368 / EHEC)	FUNCTION: Catalyzes the formation of an hydroxyacyl-CoA by addition of water on enoyl-CoA. Also exhibits 3-hydroxyacyl-CoA epimerase and 3-hydroxyacyl-CoA dehydrogenase activities (By similarity).		IPR006180; IPR006176; IPR006108; IPR008927; IPR001753; IPR013328; IPR018376; IPR012799; IPR016040;	3-hydroxyacyl-CoA dehydrogenase activity; 3-hydroxybutyryl-CoA epimerase activity; coenzyme binding; dodecenoyl-CoA delta-isomerase activity; enoyl-CoA hydratase activity; fatty acid beta-oxidation multienzyme complex; fatty acid catabolic process; oxidation-reduction process	Lipid metabolism; fatty acid beta-oxidation.	3-hydroxyacyl-CoA dehydrogenase family; Enoyl-CoA hydratase/isomerase family	Complete proteome; Fatty acid metabolism; Isomerase; Lipid degradation; Lipid metabolism; Lyase; Multifunctional enzyme; NAD; Oxidoreductase	729		19815525		<frameshift><position>1</position><reading_frame_from>-1</reading_frame_from><reading_frame_to>-3</reading_frame_to></frameshift><frameshift><position>2</position><reading_frame_from>-3</reading_frame_from><reading_frame_to>-2</reading_frame_to></frameshift><frameshift><position>3</position><reading_frame_from>-2</reading_frame_from><reading_frame_to>-3</reading_frame_to></frameshift>	selected	null	0	CGTGAAGAAGCCTTAAACCTGGAAAACAAAAGTTTTGATCCCGCTGGCGCATACCAACGAAGCCCGCGCACTGGTCGGCATTTTCCTTAACGATCAATATGTAAAAGGCAAAGCGAAGAAACTCACCAAAGACGTTGAAACCCCGAAACAGGCCCGCGGTGCTGGGTGCAGGCATTATGGGCGGCGGCATCGCTTACCAGTCTGCGTGGAAAGGCGTGCCGGTTGTCATGAAAGATATCAACGACAAGTCGTTAACCCTCGGCATGACCGAAGCCGCGAAACTGCTGAACAAGCAGCTTGAGCGCGGCAAGATCGATGGTCTGAAACTGGCTGGCGTGATCTCCACAATCCACCCAACGCTCGACTACGCCGGGTTTGACCGCGTGGATGTTGTGGTAG…	null
husec41_c1050	106098	gene	true	493	true	17	-	husec41_c1050	C8THG9	2-amino-4-hydroxy-6-hydroxymethyldihyropteridine pyrophosphokinase	Escherichia coli O26:H11 (strain 11368 / EHEC)			IPR000550;	2-amino-4-hydroxy-6-hydroxymethyldihydropteridine diphosphokinase activity; folic acid-containing compound biosynthetic process; kinase activity			Complete proteome; Kinase; Transferase	159		19815525			selected_minor_threshold	null	3.93262e-91	ATGACAGTGGCGTATATTGCCATAGGCAGCAATCTGGCCTCTCCGCTGGAGCAGGTCAATGCTGCCCTGAAAGCATTAGGCGATATCCCTGAAAGCCACATTCTTGCCGTTTCTTCGTTTTACCGCACCCCACCGCTGGGGCCGCAAGATCAACCCGATTACCTCAACGCCGCCGTGGCGCTTGAAACTTCGCTCGCCCCGGAAGAGTTACTCAACCATACACAGCGCATAGAACTGCAACAGGGTCGTGTTCGTAAAGCTGAACGCTGGGGACCACGCACGCTGGATCTCGATATCATGCTGTTTGGTAATGAAGTGATAAATACCGAACGCCTGACCGTTCCGCACTACGATATGAAGAATCGTGGATTTATGCTGTGGCCGCTGTTTGAGATTGCA…	MTVAYIAIGSNLASPLEQVNAALKALGDIPESHILAVSSFYRTPPLGPQDQPDYLNAAVALETSLAPEELLNHTQRIELQQGRVRKAERWGPRTLDLDIMLFGNEVINTERLTVPHYDMKNRGFMLWPLFEIAPELAFPDGETLREVLHTRAFDKLSKW
husec41_c1050	79573	gene	true	1854	true	493	-	husec41_c1050	C8THH0	Poly(A) polymerase I	Escherichia coli O26:H11 (strain 11368 / EHEC)			IPR002646; IPR010206;	ATP binding; RNA binding; mRNA polyadenylation; polynucleotide adenylyltransferase activity		TRNA nucleotidyltransferase/poly(A) polymerase family	ATP-binding; Complete proteome; Nucleotide-binding; RNA-binding; Transferase	454		19815525			selected_minor_threshold	null	0	GTGCTAAGCCGCGAGGAAAGCGAGGCTGAACAGGCAGTCGCCCGTCCACAGGTGACGGTGATCCCGCGTGAGCAGCATGCTATTTCCCGCAAAGATATCAGTGAAAATGCCCTGAAGGTAATGTACAGGCTCAACAAAGCGGGATACGAAGCCTGGCTGGTTGGCGGCGGCGTGCGCGACCTGTTACTTGGCAAAAAGCCGAAAGATTTTGACGTAACCACTAACGCCACGCCTGAGCAGGTGCGCAAACTGTTCCGTAACTGCCGCCTGGTGGGTCGCCGTTTCCGTCTGGCTCATGTAATGTTTGGCCCGGAGATTATCGAAGTTGCGACCTTCCGTGGACACCACGAAGGTAACGTCAGCGACCGCACGACCTCCCAACGCGGGCAAAACGGCATG…	VLSREESEAEQAVARPQVTVIPREQHAISRKDISENALKVMYRLNKAGYEAWLVGGGVRDLLLGKKPKDFDVTTNATPEQVRKLFRNCRLVGRRFRLAHVMFGPEIIEVATFRGHHEGNVSDRTTSQRGQNGMLLRDNIFGSIEEDAQRRDFTINSLYYSVADFTVRDYVGGMKDLKDGVIRLIGNPETRYREDPVRMLRAVRFAAKLGMRISPETAEPIPRLATLLNDIPPARLFEESLKLLQAGYGYDTYKLLCEYHLFQPLFPTITRYFTENGDSPMERIIEQVLKNTDTRIHNDMRVNPAFLFAAMFWYPLLETAQKIAQESGLTYHDAFALAMNDVLDEACRSLAIPKRLTTLTRDIWQLQLRMSRRQGKRAWKLLEHPKFRAAYDLLALRAEV…
husec41_c1051	11287	gene	false	6	true	593	+	husec41_c1051	C7SA81	PilK	Escherichia coli							Plasmid	197					selected	null	3.92039e-96	aaaaataataacgcaccattatatctctggttgctttggtgtacgctttgtctgtacatcactaccccatggcaatacttacgttatccatacactgacaacttatcattgccttatatgttatatttctgtgtggtggttgtgatttgcattttcccactacttttcagatgtgtacttcttattgtaaggtctgcatctaaatacgacttcacattctttgtgaagaagaaaaagggaagcaagaaatcaactatacatcttagcccctatgctgacacacgttgcccgaagtcaatgaggaaacactgggatgtattgctttctctgatatcaaaagcaattaataatgatgaaatcattgtcatgcattcacatctctttactccagcaagaata…	null
husec41_c1052	17036	gene	false	39	true	365	+	husec41_c1052	D8E601	Conserved domain protein	Escherichia coli MS 119-7								131			<extra_stop_codons><codon><type>stop</type><position>111</position></codon><codon><type>stop</type><position>120</position></codon><codon><type>stop</type><position>132</position></codon><codon><type>stop</type><position>210</position></codon></extra_stop_codons>		selected	null	4.00881e-35	agaagccatgcccagctctgcgagcgtcatatagccgcctgtgttgtaatgacaacgtttcgcggctattcttgagtggtctaggttcaagattagcccccgttatgttgtcaggtatatacctgcaacgtgcgggggttttctctctccagcaaccaatgccaccagggataaagcccccgcaacattgcgcctcaccggaacccttccggcttgccgctgattttacgattgctttttactgtcagcacccagcaatcttcctcattgcgtgaggccttccagcttaatttcttaatttgcaatagttgcagttcatatccgggc	null
husec41_c1052	100064	gene	true	481	false	1416	+	husec41_c1052	D3H0Z8	Putative membrane protein	Escherichia coli O44:H18 (strain 042 / EAEC)			IPR018227;	integral to membrane; plasma membrane; transport			Complete proteome	444		20098708			selected	null	0	ttgcgcaagagaatctgggtttattcatttttgcgaggccgacttctttctggacaggactttatgcagcacaacacactaccgaaacacgatcagaaattgccgtttacacgctacgacttcggctgggttttattatgcataggcatggcgattggtgccggaaccgtgctgatgccagtacaaattggcttgaagggaatttgggtatttattaccgcagcgatcattgcttatcctgccacttgggtagtgcaggacatttatttaaaaaccctttctgaaagcgattcctgtaatgactacaccgatattatcagtcattacctggggaagaactggggaattttcctcggggttatctactttttgatgattatccacgggatttttatctac…	null
husec41_c1053	23982	gene	false	262	true	555	+	husec41_c1053	Q1RGI0	Putative uncharacterized protein	Escherichia coli (strain UTI89 / UPEC)							Complete proteome	110		16585510			selected	null	5.35696e-45	aaaacccgcttgcgcgggctttttcacaaagcttcagcaaattggcgattaagccagtttgttgatctgtgcagtcaggttagccttatgacgtgcagctttgtttttgtggatcagacctttagcagcctgacggtccacgatcggttgcatttcgttaaatgctttctgtgcagcagctttgtcgccagcttcgatagctgcgtatactttcttgatgaaagtacgcatcatagagcgacggcttgcgttgtgcttacgagccttttcagactgaatggcgcgcttcttagc	null
husec41_c1053	66956	gene	true	676	true	891	+	husec41_c1053	C8TGF2	Conserved predicted protein	Escherichia coli O26:H11 (strain 11368 / EHEC)			IPR020105;				Complete proteome	72		19815525			selected	null	3.65698e-37	atgtgccggcactcgttacgtagtgatggcgcaggattctaccagcttgcggggtgtgaatacagcttttccgcgataaaaattgcagcaggcggtcactttcttcccgtgatttgcgccatggcaatgaaaagccacttctttctgatttcggtactcaatcgccggttaaccttgaccgctgtacaaggtatactcggacgattttcactgttt	MCRHSLRSDGAGFYQLAGCEYSFSAIKIAAGGHFLPVICAMAMKSHFFLISVLNRRLTLTAVQGILGRFSLF
husec41_c1053	95832	gene	true	902	false	1207	+	husec41_c1053	C8TGF3	Bifunctional riboflavin kinase and FAD synthetase	Escherichia coli O26:H11 (strain 11368 / EHEC)			IPR015864; IPR023468; IPR002606; IPR015865; IPR023465; IPR014729;	FMN adenylyltransferase activity; riboflavin biosynthetic process; riboflavin kinase activity			Complete proteome; Kinase; Transferase	313		19815525			selected	null	6.64245e-56	atgaagctgatacgcggcatacataatctcagccaggccccgcaagaagggtgtgtgctgactattggtaatttcgacggcgtgcatcgcggtcatcgcgcgctgttacagggcttgcaggaagaagggcgcaagcgcaacttaccggtgatggtgatgctttttgaacctcaaccactggaactgtttgctaccgataaagccccggcacggctgacccggctgcgggaaaaactgcgttaccttgcagagtgtggcgttgattacgtgctgtgcgtgcgtttcgacaggcgtttcgcggcgtta	null
husec41_c1054	75866	gene	true	13	true	837	+	husec41_c1054	C8THK3	Outer membrane protein assembly factor yaeT	Escherichia coli O26:H11 (strain 11368 / EHEC)	FUNCTION: Involved in the assembly of outer membrane proteins. Does not play a direct role in the export of outer membrane lipids (By similarity).		IPR000184; IPR023707; IPR016474; IPR010827;	outer membrane		Surface antigen D15 family	Cell membrane; Cell outer membrane; Complete proteome; Membrane; Signal; Transmembrane; Transmembrane beta strand	810	Cell outer membrane.	19815525			selected	null	2.02108e-164	atgtgccttggcagtcctcaggttgcgatgtggcgttatctgtactctatgggtgaacatccgagcacctctgatcaggataatagcttcaaaacggacgacttcacgttcaactatggttggacctataacaagcttgaccgtggttacttcccgacagatggttcacgtgtcaaccttaccggtaaagtgaccattcctggatcggataacgaatactacaaagtgacgttagacacggcgacttatgtgccgatcgatgacgatcacaaatgggttgttctggggcgtacccgctggggttatggtgatggtttaggcggcaaagagatgccgttctacgagaacttctatgccggtggttccagcaccgtgcgtggcttccagtccaatacaatt…	MCLGSPQVAMWRYLYSMGEHPSTSDQDNSFKTDDFTFNYGWTYNKLDRGYFPTDGSRVNLTGKVTIPGSDNEYYKVTLDTATYVPIDDDHKWVVLGRTRWGYGDGLGGKEMPFYENFYAGGSSTVRGFQSNTIGPKAVYFPHQASNYDPDYDYECATQDGAKDLCKSDDAVGGNAMAVASLEFITPTPFISDKYANSVRTSFFWDMGTVWDTNWDSSQYSGYPDYSDPSNIRMSAGIALQWMSPLGPLVFSYAQPFKKYDGDKAEQFQFNIGKTW
husec41_c1054	77302	gene	true	962	true	1444	+	husec41_c1054	C8THK4	Periplasmic chaperone	Escherichia coli O26:H11 (strain 11368 / EHEC)			IPR005632;	unfolded protein binding			Complete proteome	161		19815525			selected	null	9.47278e-88	gtgaaaaagtggttattagctgcaggtctcggtttagcactggcaacttctgctcaggcggctgacaaaattgcaatcgtcaacatgggcagcctgttccagcaggtagcgcagaaaaccggtgtttctaacacgctggaaaatgagttcaaaggccgtgccagcgaactgcagcgtatggaaaccgatctgcaggctaaaatgaaaaagctgcagtccatgaaagcgggcagcgatcgcactaagctggaaaaagacgtgatggctcagcgccagacttttgctcagaaagcgcaggcttttgagcaggatcgcgcacgtcgttccaacgaagaacgcggcaaactggttactcgtatccagactgctgtgaaatccgttgccaacagccaggatatc…	VKKWLLAAGLGLALATSAQAADKIAIVNMGSLFQQVAQKTGVSNTLENEFKGRASELQRMETDLQAKMKKLQSMKAGSDRTKLEKDVMAQRQTFAQKAQAFEQDRARRSNEERGKLVTRIQTAVKSVANSQDIDLVVDANAVAYNSSDVKDITADVLKQVK
husec41_c1054	84531	gene	true	1451	true	2026	+	husec41_c1054	C8UH46	UDP-3-O-[3-hydroxymyristoyl] glucosamine N-acyltransferase (EC 2.3.1.-)	Escherichia coli O111:H- (strain 11128 / EHEC)		2.3.1.-	IPR001451; IPR018357; IPR011004; IPR007691; IPR020573;	acyltransferase activity; lipid A biosynthetic process	Glycolipid biosynthesis; lipid IV(A) biosynthesis; lipid IV(A) from (3R)-3-hydroxytetradecanoyl-[acyl-carrier-protein] and UDP-N-acetyl-alpha-D-glucosamine: step 3/6.	Transferase hexapeptide repeat family, LpxD subfamily	Acyltransferase; Complete proteome; Lipid A biosynthesis; Lipid synthesis; Repeat; Transferase	341		19815525			selected	null	5.14485e-111	atgccttcaattcgactggctgatttagcgcagcagttggatgcagaactacacggtgatggcgatatcgtcatcaccggcgttgcgtccatgcaatctgcacaaacaggtcacattacgttcatggttaacccaaaataccgtgagcatttaggcttgtgccaggcgtccgcggttgtcatgacccaggacgatcttcctttcgcgaaaagtgccgcgctggtagtgaagaatccctacctgacttacgcgcgcatggcgcaaattttagataccacgccgcagcccgcgcagaacattgcacccagtgcggtgatcgacgcgacggcgaagctgggtaacaacgtatcgattggcgctaacgcggtgattgagtccggcgttgaactgggcgataac…	MPSIRLADLAQQLDAELHGDGDIVITGVASMQSAQTGHITFMVNPKYREHLGLCQASAVVMTQDDLPFAKSAALVVKNPYLTYARMAQILDTTPQPAQNIAPSAVIDATAKLGNNVSIGANAVIESGVELGDNVIIGAGCFVGKNSKIGAGSRLWANVTIYHEIQIGQNCLIQSGTVVGADGFGYANDRGNW
husec41_c1055	106298	gene	true	5	true	1247	+	husec41_c1055	C8TGM2	UDP-N-acetylmuramate--L-alanine ligase (EC 6.3.2.8) (UDP-N-acetylmuramoyl-L-alanine synthetase)	Escherichia coli O26:H11 (strain 11368 / EHEC)	FUNCTION: Cell wall formation (By similarity).	6.3.2.8	IPR004101; IPR013221; IPR000713; IPR016040; IPR005758;	ATP binding; UDP-N-acetylmuramate-L-alanine ligase activity; cell cycle; cell division; cellular cell wall organization; cytoplasm; peptidoglycan biosynthetic process; regulation of cell shape	Cell wall biogenesis; peptidoglycan biosynthesis.	MurCDEF family; MurCDEF family	ATP-binding; Cell cycle; Cell division; Cell shape; Cell wall biogenesis/degradation; Complete proteome; Cytoplasm; Ligase; Nucleotide-binding; Peptidoglycan synthesis	491	Cytoplasm.	19815525		<frameshift><position>1</position><reading_frame_from>2</reading_frame_from><reading_frame_to>3</reading_frame_to></frameshift>	selected_minor_threshold	null	0	atgccagcggtggtcgttgtttccagcgccatttctgccgataacccggaaattgtcgcagctcatgaagcgcgtattccggtgatccgtcgtgccgaaatgctggctgagttaatgcgtttttcgtcatggcatcgccattgcaggaacgcacggcaaaacgacaaccaccgcgatggtttccagcatctacgcagaagcggggctcgacccaaccttcgttaacggcgggctggtaaaagcggcgggggttcatgcgcgtttggggcatggtcggtacctgattgccgaagcagatgagagtgatgcatcgttcctgcatctgcaaccgatggtggcgattgtcaccaatatcgaagccgaccacatggatacctaccagggcgactttgagaattt…	null
husec41_c1055	59697	gene	true	1243	false	1996	+	husec41_c1055	B7LFW2	D-alanine--D-alanine ligase 1 (EC 6.3.2.4) (D-Ala-D-Ala ligase 1) (D-alanylalanine synthetase 1)	Escherichia coli (strain 55989 / EAEC)	FUNCTION: Cell wall formation (By similarity).	6.3.2.4	IPR011761; IPR013815; IPR013816; IPR000291; IPR005905; IPR011095; IPR011127; IPR013817; IPR016185;	ATP binding; D-alanine-D-alanine ligase activity; cell wall; cellular cell wall organization; cytoplasm; metal ion binding; peptidoglycan biosynthetic process; regulation of cell shape	Cell wall biogenesis; peptidoglycan biosynthesis.	D-alanine--D-alanine ligase family	ATP-binding; Cell shape; Cell wall biogenesis/degradation; Complete proteome; Cytoplasm; Ligase; Magnesium; Manganese; Metal-binding; Nucleotide-binding; Peptidoglycan synthesis	306	Cytoplasm.	19165319		<frameshift><position>1</position><reading_frame_from>1</reading_frame_from><reading_frame_to>2</reading_frame_to></frameshift>	selected_minor_threshold	null	2.41795e-139	atgactgataaaatcgcggtcctgttgggcgggacttccgctgagcgggaagtttctctgaattctggcgcagcggtgttagccgggctgcgtgaaggcggtattgatgcgtatcctgtcgacccgaaagaagtcgacgtgacgcaactgaagtcgatgggttttcagaaagtgtttatcgcgctacacggtcgcggcggtgaagatggtacgctgcagggcatgctcgagctgatgggcttgccttataccggcagcggagtgatggcatctgcgctttcaatggataaactacgcagcaaactgctgtggcaaggtgccggtttaccggtcgctcccgtgggttgcgttaacccgcgcagagtttgaaaaaggcctgagtgataagcagttagcaga…	null
husec41_c1056	12472	gene	false	31	true	647	+	husec41_c1056	Q47481	ORF269	Escherichia coli								269		2155230		<frameshift><position>1</position><reading_frame_from>1</reading_frame_from><reading_frame_to>3</reading_frame_to></frameshift>	selected	null	3.64171e-100	taccgskagcttcgccagcgtggtgcggtaggcgcgcagcaggaaaattgcttcgacgttatcgccgctggcctgtttcagcgccagcgccgccagttcgcggtcggcaatgccgccttcggtcatcacgcgatccaccgcaagattaagctgctgttcaatctgggcgacgctcagttcaggcaaatcggtatcgccccggcgtcggctctcttgcagggcgtgagcggcgtcgatcgcctcctcgccccctttcacggcaacgtacatcagcacacctccacatgagtggttcgcggaatagccagcaggcgctcgccgcaggtcaggatcaggtcgatgccgaggcgggaacgggtgcggggcgctcggtgagttcgtgcagaatgcactccggca…	null
husec41_c1056	72973	gene	true	1334	true	885	-	husec41_c1056	B7LB44	Carbon-phosphorus lyase complex subunit	Escherichia coli (strain 55989 / EAEC)			IPR009609;	lyase activity; phosphonate metabolic process; phosphonate transport			Complete proteome; Lyase	150		19165319			selected_minor_threshold	null	7.34701e-85	ATGCACGCAGATACCGCGACCCGCCAGCACTGGATGTCCGTACTGGCGCACAGCCAACCGGCTGAACTGGCAGCCCGCCTGAACGCGCTGAACATCACCGCCGACTATGAGGTTATCCGCGCCGCCGAAACCGGCCTGGTGCAGATTCAGGCGCGGATGGGCGGCACCGGCGAACGCTTTTTTGCCGGCGACGCCACGCTCACCCGCGCCGCCGTACGCCTGACTGACGGCACGCTCGGCTACAGCTGGGTGCTGGGGCGCGACAAACAGCACGCCGAACGCTGCGCGCTGATTGACGCGCTGATGCAGCAATCTCGCTATTTTCAAAACTTATCAGAAACCCTTATTGCCCCGCTGGACGCTGACCGTATGGCACGCATTGCCGCACGCCAGGCCGAA…	MHADTATRQHWMSVLAHSQPAELAARLNALNITADYEVIRAAETGLVQIQARMGGTGERFFAGDATLTRAAVRLTDGTLGYSWVLGRDKQHAERCALIDALMQQSRYFQNLSETLIAPLDADRMARIAARQAEVNASRVDFFTMVRGDNA
husec41_c1056	106394	gene	true	2062	true	1338	-	husec41_c1056	C8TMY7	Predicted DNA-binding transcriptional regulator of phosphonate uptake and biodegradation PhnF	Escherichia coli O26:H11 (strain 11368 / EHEC)			IPR012702; IPR000524; IPR011663; IPR011991;	DNA binding; intracellular; regulation of transcription, DNA-dependent; sequence-specific DNA binding transcription factor activity; transcription regulator activity			Complete proteome; DNA-binding; Transcription; Transcription regulation	241		19815525		<frameshift><position>1</position><reading_frame_from>-1</reading_frame_from><reading_frame_to>-3</reading_frame_to></frameshift>	selected	null	9.51731e-134	ATGCACTTGTCTACACATCCGACCAGCTACCCAACACGCTATCAGGAGATAGCCGCAAAACTTGAGCAGGAGCTTCGTCAACACTACCGCTGCGGCGACTATCTTCCCGCCGAGCAGCAACTGGCGGCGCGCTTTGAGGTGAACCGCCACACCCTGCGCCGCGCCATCGACCAACTGGTGGAAAAAGGCTGGGTACAGCGCCGTCAGGGCGTCGGCGTGCTGGTGCTGATGCGCCCGTTCGATTACCCGCTCAACGCCCAGGCGCGTTTTAGCCAGAACCTGCTGGACCAGGGGTAGCCATCCCACCAGCGAAAAAACTGCTGTCGGTATTGCGCCCCGCGTCCGGTCACGTCGCTGACGCGCTGGGGATTACCGAGGGCGAGAACGTTATCCATTTGC…	null
husec41_c1057	8121	gene	false	179	true	908	+	husec41_c1057	P76612	Uncharacterized protein ypjB	Escherichia coli (strain K12)			IPR020228;				Complete proteome	263		9278503; 16738553		<frameshift><position>1</position><reading_frame_from>2</reading_frame_from><reading_frame_to>3</reading_frame_to></frameshift>	selected	null	6.29768e-131	aaaggaacaccccatagatattcaagaaaaaaagatgcgtttgtgaatgagttcaagggggtattatttgataaaaatacaaggtcttcagagcttctgtttaatttttatgagtgttgctataagtttttaccaagagctcagcctcaagataaaatcgatagctataattcagcactgcaagctttttccattttttgttcatctacgttgacacataataatataggctttgatttcaaattatttcctgaagtcaagctgtctggagaacatcttgaaacggtattcaaatacaaaaatggcgatgatgtccgggagatagccaaaattaacattactctccaaaaagaagagggtggtttatataatttacgtggattggattttaaggggtgc…	null
husec41_c1057	27324	gene	true	1511	true	1003	-	husec41_c1057	B7M996	Putative uncharacterized protein	Escherichia coli O8 (strain IAI1)							Complete proteome	157		19165319		<frameshift><position>1</position><reading_frame_from>-2</reading_frame_from><reading_frame_to>-1</reading_frame_to></frameshift>	selected	null	4.33759e-71	ATGAATATCTTCTGCTCACATAAAAATCACACAATAACTTTGAGATCGCAGATTGTTTTACTTTTACAGCATTCGTCCCCCCATTGTTGGGCAAATATAGATTGGGCCAGAGCACGAAAGTTAATACCACGTTTGCACAGCTCCTCCAACAGCACGACAAGATGCCACATACTGCGCCCCAGTCGGTTCGGTTTACAGACTACCCGTGCGTCCACCGCCGATAATGTCCTGACCAGTTTTTTCAGTCCGGACCTCCTGCCACGGTTTTACGTTGAAGTGGTAACCCTGAGCACGCAGTTCTTCAGTCAGGCGTGGTGCACCGTAACGCTGTTATTGCTGGGTAAGATCAAAAAACTTTCAGGCAGCTAAGGAAAGTTGAACCAGACATTAGATGAAATA…	null
husec41_c1057	57679	gene	true	1696	false	2004	+	husec41_c1057	B5Z269	Putative uncharacterized protein	Escherichia coli O157:H7 (strain EC4115 / EHEC)			IPR005546; IPR006315; IPR012332; IPR011050; IPR004899; IPR003991;	cell adhesion; outer membrane			Complete proteome	1571					selected	null	2.40641e-59	gtgaacacaatacacttgcgctgtctcttcaggatgaatcccctggtctggtgcctgtgggctgatgttgcagcaaagctaaggtcgcttaaacgctactcagtattcacttttcagaggatgaaatttatgaacaggaccagtccctattattgtcgccgctcagtactttccttattgatatctgccttgatatatgccccgcctgggatgacggccttcactcctgatgttattggtgtggtaaacgatgagactgtagatggcagccaaagagtagatgaacgaggtacaacaaataacactcat	null
husec41_c1058	75515	gene	true	53	true	1480	+	husec41_c1058	B5YU69	Diguanylate cyclase (GGDEF) domain protein	Escherichia coli O157:H7 (strain EC4115 / EHEC)			IPR001054; IPR000160;	cyclic nucleotide biosynthetic process; intracellular signal transduction; phosphorus-oxygen lyase activity			Complete proteome	476					selected	null	0	ttgacaacagtacagttcttatatctattaataatagaaagggatctacaacctacagattggtgtagctttatggaaaaagactatttgagaattagtagtactgtattagtgagcttattgtttgggcttgctttggttttggtgaatagttggtttaatcagccaggcgttgaggaagttgttccacgatcaacctatctgatggtaatgattgctttattttttatcgatgctgttgcatttatttttatgcagttgtatttcatttatgaccgtaggcaattttcaaactgtatacttagtttggcttttctgagttgtttgatttactttgttaaaaccgtcattatcattcagcaaattattgaggggcgtttgacaagcagtgttgtccaa…	LTTVQFLYLLIIERDLQPTDWCSFMEKDYLRISSTVLVSLLFGLALVLVNSWFNQPGVEEVVPRSTYLMVMIALFFIDAVAFIFMQLYFIYDRRQFSNCILSLAFLSCLIYFVKTVIIIQQIIEGRLTSSVVQNDIAIYYLFRQMSLCILIFLALVNKVSENTKQRNLFSKKMTLCISLFFVFGGPIVAHILSSHYESYNLHIAELTNENGQVVWKASYVTIMIFMWLTLLSVNLYFNGLRYDIWNGVTVIAFCAVLYNISLLFMSRYSVSTWYISRTIEVVSKLTVMVIFMCHIFSALRVTKNIAHRDPLTNIFNRNYFFNELTVQSASAKKTPYCVMIMDIDHFKKVNDTWGHPVGDQVIKTVVNIIGKSIRPDDLLARVGGEEFGVLLTDIDTERA…
husec41_c1059	84398	gene	true	46	true	1069	+	husec41_c1059	C8TL38	Guanosine-5'-triphosphate,3'-diphosphate pyrophosphatase (EC 3.6.1.40) (Guanosine pentaphosphate phosphohydrolase) (pppGpp-5'-phosphohydrolase)	Escherichia coli O26:H11 (strain 11368 / EHEC)	FUNCTION: Conversion of pppGpp to ppGpp. Guanosine pentaphosphate (pppGpp) is a cytoplasmic signaling molecule which together with ppGpp controls the "stringent response", an adaptive process that allows bacteria to respond to amino acid starvation, resulting in the coordinated regulation of numerous cellular activities (By similarity).	3.6.1.40	IPR023709; IPR003695;		Purine metabolism; ppGpp biosynthesis; ppGpp from GTP: step 1/2.	GppA/ppx family, GppA subfamily	Complete proteome; Hydrolase	494		19815525		<frameshift><position>1</position><reading_frame_from>1</reading_frame_from><reading_frame_to>2</reading_frame_to></frameshift>	selected	null	0	atgtacctactctgkytkgaaaaaaaaaaaccccccccccgggggggggggtattttgccgatcgtaatctggggcaggaaaattttgatgctgcagaaaaagcggcacgcgaagtgttacgtccggttgccgatgaattacggtatcacggctggaaagtgtgcgttggtgcttccggcaccgtgcaggcgttacaggaaatcatgatggcacaggggatggatgaacgcattaccctggaaaagttgcagcaattgaaacagcgagccattcattgcggtcggctggaggaactggagattgacgggctgacgctggaacgtgcgttagtgttcccgagtggtctggcgatcctgatcgccatttttaccgaactgaatattcagtgtatgaccctg…	null
husec41_c1059	77308	gene	true	3143	true	1122	-	husec41_c1059	C8TL39	DNA helicase Rep and single-stranded DNA-dependent ATPase	Escherichia coli O26:H11 (strain 11368 / EHEC)			IPR005752; IPR013986; IPR014017; IPR000212; IPR014016;	ATP binding; ATP-dependent DNA helicase activity; DNA binding; DNA repair; DNA unwinding involved in replication; cytoplasm			ATP-binding; Complete proteome; DNA-binding; Helicase; Hydrolase; Nucleotide-binding	673		19815525		<frameshift><position>1</position><reading_frame_from>-3</reading_frame_from><reading_frame_to>-2</reading_frame_to></frameshift><frameshift><position>2</position><reading_frame_from>-2</reading_frame_from><reading_frame_to>-3</reading_frame_to></frameshift>	selected	null	0	ATGCGTCTAAACCCCGGCCAACAACAAGCTGTCGAATTCGTTACCGGCCCCTGCCTGGTGCTGGCGGGCGCGGGTTCCGGTAAAACTCGTGTGATCACCAATAAAATCGCCCATCTGATCCGCGGTTGCGGTTATCAGGCGCGACATATCGCGGCGGTGACCTTTACCAATAAGGCGGCGCGCGAGATGAAAGAGCGTGTCGGACAGACGCTGGGTCGCAAAGAGGCGCGTGGGCTGATGATCTCAACCTTCCACACGCTGGGGCTAGATATCATCAAGCGTGAGTATGCGGCGCTGGGGATGAAGGCGAACTTTTCGCTGTTTGACGATACCGATCAGCTGGCGTTGCTCAAAGAGTTGACCGAAGGGCTGATTGAAGATGACAAAGTTCTCCTGCAA…	null
husec41_c1059	105133	gene	true	3318	true	3806	+	husec41_c1059	B7L8B8	Putative uncharacterized protein	Escherichia coli (strain 55989 / EAEC)			IPR003477;	DNA binding			Complete proteome	163		19165319			selected	null	1.14529e-92	gtgttattactttttcagagtttactaaggagaggtgtactcgtggcgattaatttcagtcctaaggttggtgaaatactggaatgcaactttggtaactatcctgttagccagaatggacagttcagcaccaagtattacgatggccgcattcctcctgaaatgataaaaaacaggttagttgtcgtgctcaacggaaaaattaatggcaacgcatgtatcgtcgttccattatcaaccactcgcgatcatgacaagttaaatcgtggaatgcatgttgaaatagccagtaatgttatcaatggcctgcaattctttgatcagcagattcgttgggccaaagccgacctggtacaacaagtcagtcgaaaccgattaaatagagcaaggacttacaga…	VLLLFQSLLRRGVLVAINFSPKVGEILECNFGNYPVSQNGQFSTKYYDGRIPPEMIKNRLVVVLNGKINGNACIVVPLSTTRDHDKLNRGMHVEIASNVINGLQFFDQQIRWAKADLVQQVSRNRLNRARTYRGYLNQCLPHELVADIQRAVIKSINAISLIN
husec41_c1059	17978	gene	true	3937	true	4288	+	husec41_c1059	E9UCW8	PPIC-type PPIASE domain protein	Escherichia coli MS 57-2								117				<frameshift><position>1</position><reading_frame_from>1</reading_frame_from><reading_frame_to>2</reading_frame_to></frameshift>	selected	null	4.29723e-49	ctgacaattacgttagcatctgcggatcatgctaaaatcgccgcctgacaattattcactcaaggcacgatcatggcaaaaacagcagcagcactgcatatccttgtaaaagaagagaaactggctctggatcttctcgagcagattaagaacggtgccgatttcggcaagctggcgaagaaacactctatttgcccgtcaggcaaacgcggcggtgatttaggtgaattccgcccagggtcagatggttccggcgttcgataaagtggttttctcttgtccggtactggagccgaccggcccgctgcacacccagttcggatatcacatcattaaggtgctgtaccgcaac	null
husec41_c106	64756	gene	true	347	false	3	-	husec41_c106	C8TPF1	Muramidase FlgJ	Escherichia coli O26:H11 (strain 11368 / EHEC)			IPR013377; IPR000423; IPR019301; IPR013338; IPR002901;	amidase activity; bacterial-type flagellum; cellular cell wall macromolecule metabolic process; ciliary or flagellar motility; flagellum assembly; hydrolase activity, acting on glycosyl bonds; peptidoglycan catabolic process			Complete proteome	313		19815525			selected	null	7.26619e-63	ATGATCAGCGACAGCAAACTACTGGCAAGTGCGGCCTGGGATGCGCAATCACTCAACGAACTAAAGGCGAAAGCGGGCGAAGATCCGGCGGCAAATATCCGTCCGGTGGCCCGCCAGGTGGAAGGGATGTTCGTGCAGATGATGTTGAAAAGCATGCGCGACGCTTTACCAAAAGATGGCCTGTTCAGCAGCGAGCACACTCGTCTGTATACCAGTATGTATGACCAGCAAATTGCCCAACAGATGACGGCGGGCAAAGGTCTGGGGCTTGCAGAGATGATGGTTAAACAGATGACGCCAGAACAACCATTGCCAGAGGAGTCCACGCCAGCAGCACCGAWGAAA	null
husec41_c106	69548	gene	true	1443	true	350	-	husec41_c106	C8TPF0	Flagellar P-ring protein 2 (Basal body P-ring protein 2)	Escherichia coli O26:H11 (strain 11368 / EHEC)	FUNCTION: Assembles around the rod to form the L-ring and probably protects the motor/basal body from shearing forces during rotation (By similarity).		IPR001782;	bacterial-type flagellum basal body, distal rod, P ring; ciliary or flagellar motility; outer membrane-bounded periplasmic space; structural molecule activity		FlgI family	Bacterial flagellum; Cell projection; Cilium; Complete proteome; Flagellum; Periplasm; Signal	365	Periplasm. Bacterial flagellum basal body.	19815525		<frameshift><position>1</position><reading_frame_from>-3</reading_frame_from><reading_frame_to>-2</reading_frame_to></frameshift>	selected	null	0	GTGATTAAATTTCTCTCTGCATTAATTCTTCTACTGGTTACGACGGCGGCTCAGGCTGAGCGTATTCGCGATCTCACCAGTGTTCAGGGGGTAAGGCAAAACTCACTGATTGGCTATGGCCTGGTGGTGGGCTGGATGGAACCGGTGACCAGACGACCCAGACGCCGTTTACCACACAAACGCTTAATAACATGCTCTCACAGCTGGGAATTACCGTTCCGACGGGCACCAATATGCAGCTAAAAAACGTCGCTGCGGTAATGGTGACAGCGTCACTTCCTCCGTTTGGACGTCAGGGGCAAACCATCGATGTGGTGGTTTCCTCCATGGGTAATGCCAAAAGCTTGCGTGGAGGTACGTTGTTGATGACACCGCTTAAGGGCGTTGACAGTCAGGTGT…	null
husec41_c106	66532	gene	true	2153	true	1458	-	husec41_c106	C8TPE9	Flagellar L-ring protein 2 (Basal body L-ring protein 2)	Escherichia coli O26:H11 (strain 11368 / EHEC)	FUNCTION: Assembles around the rod to form the L-ring and probably protects the motor/basal body from shearing forces during rotation (By similarity).		IPR000527;	bacterial-type flagellum basal body, distal rod, L ring; cell outer membrane; ciliary or flagellar motility; motor activity; plasma membrane		FlgH family	Bacterial flagellum; Cell membrane; Cell outer membrane; Cell projection; Cilium; Complete proteome; Flagellum; Lipoprotein; Membrane; Palmitate; Signal	232	Cell outer membrane; Lipid-anchor. Bacterial flagellum basal body.	19815525			selected	null	1.81119e-134	ATGCAAAAAAACGCTGCGCATACTTATGCCATTTCCAGCTTGTTGGTGCTTTCACTAACCGGCTGCGCCTGGATACCCTCCACGCCGCTGGTACAGGGAGCGACCAGTGCACAACCGGTTCCCGGTCCGACTCCCGTCGCCAACGGTTCTATTTTCCAGTCTGCTCAGCCGATTAACTATGGCTATCAACCGCTGTTTGAAGATCGTCGACCACGCAATATTGGCGATACGCTGACCATCGTGTTGCAGGAGAACGTCAGCGCCAGCAAAAGCTCCTCTGCGAATGCCAGCCGTGACGGTAAAACTAATTTTGGCTTTGATACTGTGCCGCGCTATTTGCAGGGGCTGTTTGGTAACGCTCGTGCCGATGTCGAAGCCTCCGGTGGTAACACGTTCAAC…	MQKNAAHTYAISSLLVLSLTGCAWIPSTPLVQGATSAQPVPGPTPVANGSIFQSAQPINYGYQPLFEDRRPRNIGDTLTIVLQENVSASKSSSANASRDGKTNFGFDTVPRYLQGLFGNARADVEASGGNTFNGKGGANASNTFSGTLTVTVDQVLVNGNLHVVGEKQIAINQGTEFIRFSGVVNPRTISGSNTVPSTQVADARIEYVGNGYINEAQNMGWLQRFFLNLSPM
husec41_c106	64941	gene	true	2988	true	2208	-	husec41_c106	C8TPE8	Flagellar component FlgG of cell-distal portion of basal-body rod	Escherichia coli O26:H11 (strain 11368 / EHEC)			IPR010930; IPR001444; IPR019776; IPR020013; IPR012834;	bacterial-type flagellum basal body, distal rod; ciliary or flagellar motility; flagellum organization; motor activity; structural molecule activity			Cell projection; Cilium; Complete proteome; Flagellum	260		19815525		<frameshift><position>1</position><reading_frame_from>-3</reading_frame_from><reading_frame_to>-1</reading_frame_to></frameshift>	selected	null	1.70357e-144	ATGATCAGTTCATTATGGATCGCCAAAAACGGGCCTTGACGCCCAGCAAACCAATATGGACGTCATTGCCAACAACCTGGCAAACGTCAGTACTAACGGTTTTAAGCGTCAGCGCGCGGTGTTTGAAGATCTGCTTTATCAAACCATTCGTCAGCCGGGGGCACAGTCTTCCGAACAAACCACCTTACCCTCCGGATTACAAATCGGCACGGGGGTACGCCCGGTCGCCACTGAACGCTTACACAGCCAGGGCAACCTGTCGCAGACCAACAACAGCAAAGATGTCGCGATTAAAGGGCAGGGCTTTTTCCAAGTGATGTTGCCAGATGGCTCATCAGCCTATACCCGTGACGGCTCTTTCCAGGTGGATCAGAACGGGCAGTTGGTGACGGCTGGTGG…	null
husec41_c106	69184	gene	true	3917	true	3163	-	husec41_c106	B7LG11	Flagellar component of cell-proximal portion of basal-body rod	Escherichia coli (strain 55989 / EAEC)			IPR010930; IPR001444; IPR019776; IPR020013;	bacterial-type flagellum; ciliary or flagellar motility; motor activity; structural molecule activity			Cell projection; Cilium; Complete proteome; Flagellum	251		19165319		<frameshift><position>1</position><reading_frame_from>-1</reading_frame_from><reading_frame_to>-3</reading_frame_to></frameshift>	selected	null	3.05369e-137	ATGGATCACGCAATTTATACCGCGATGGGAGCAGCCAGCCAGACGCTGAATCAACAGGCGGTAACCGCCAGTAATCTGGCCAATGCCTCTACGCCCGGTTTTCGTGCGCAGTTAAACGCCTTGCGCGCAGTGCCGGTGGAAGGGCTTTCACTGCCTACGCGCACGCTGGTAACGGCGTCAACACCGGGTGCAGACATGACGCCCGGCAAGATGGATTACACCTCGCGCCCGCTGGACGTTGCGTTGCAGCAGGATGGTTGGCTGGCCGTGCAGACCGCTGACGGCAGCGAAGGGTATACGCGTAATGGCAGCATTCAGGGTTTGATCCCACCGGGCAACTGACAATTCAGGGGCATCCGGTGATAGGCGAGGCGGGGCCAATTGCTGTGCCGGAAGGGG…	null
husec41_c106	111682	gene	true	5144	true	3940	-	husec41_c106	C8TPE6	Flagellar hook protein FlgE	Escherichia coli O26:H11 (strain 11368 / EHEC)			IPR010930; IPR011491; IPR001444; IPR019776; IPR020013;	bacterial-type flagellum basal body, rod; ciliary or flagellar motility; motor activity; structural molecule activity			Cell projection; Cilium; Complete proteome; Flagellum	401		19815525		<frameshift><position>1</position><reading_frame_from>-1</reading_frame_from><reading_frame_to>-2</reading_frame_to></frameshift><frameshift><position>2</position><reading_frame_from>-2</reading_frame_from><reading_frame_to>-3</reading_frame_to></frameshift>	selected	null	0	ATGGCCTTTTCTCAAGCGGTTAGCGGATTAAACGCTGCCGCCACCAACCTCGATGTTATTGGCAACAATATCGCCAACTCCGCCACCTACGGCTTTAAATCAGGCACGGCCTCTTTTGCCGATATGTTTGCCGGTTCGAAAGTGGGACTGGGGGTAAAAGTTGCCGGTATCACTCAGGACTTTACCGATGGCACGACCACCAACACCGGGCGAGGTCTGGACGTTGCTATCAGCCAGAACGGTTTTTTCCGTCTGGTAGACAGCAACGGTTCGGTGTTCTACAGCCGTAACGGACAATTTAAGCTGGATGAAAACCGTAACCTGGTGAATATGCAAGGTTTACAGCTGACGGGTTACCCGGCAACCGGTACGCCGCCGACTATTCAGCAAGGGGCGAAT…	null
husec41_c106	89749	gene	true	5865	true	5172	-	husec41_c106	C8TPE5	Flagellar hook assembly protein FlgD	Escherichia coli O26:H11 (strain 11368 / EHEC)			IPR005648;	flagellum			Cell projection; Cilium; Complete proteome; Flagellum	231		19815525		<frameshift><position>1</position><reading_frame_from>-3</reading_frame_from><reading_frame_to>-1</reading_frame_to></frameshift>	selected	null	1.74784e-121	ATGTCCATTGCGGTAACCACCACCGATCCGACAAATACCGGCGTCAGTACCACCAGCAGTAGTTCGCTCACGGGCAGCAACGCCGCAGATTTACAAAGCAGTTTTCTGACTTTGCTGGTGGCGCAGCTGAAAAACCAGGACCCGACCAATCCAATGGAAAACAACGAGCTGACGTCGCAATTGGCACAAATCAGCACGGTCAGCGGGATTGAAAAACTCAATACCACGCTCGGATCTATTTCCGGACAGATTGATAACAGCCAGTCGTTACAGGCCAGTAACCTGATCGGTCACGGCGTGATGATCCCCGGCACAACTGTTCTTGCGGGAACCGGCAGTGAAGAAGGGGCTGTGACCACGACCACGCCGTTTGGTGTTGAGCTGCAACAGGCGGCAGAC…	null
husec41_c106	80984	gene	true	6281	true	5880	-	husec41_c106	C8TPE4	Flagellar component FlgC of cell-proximal portion of basal-body rod	Escherichia coli O26:H11 (strain 11368 / EHEC)			IPR010930; IPR001444; IPR019776; IPR006299;	bacterial-type flagellum; ciliary or flagellar motility; motor activity; structural molecule activity			Cell projection; Cilium; Complete proteome; Flagellum	134		19815525			selected	null	1.75733e-73	ATGGCACTGCTGAATATTTTTGATATCGCCGGGTCGGCGTTAACTGCCCAGTCCCAGCGCCTGAACGTGGCGGCCAGTAATCTGGCAAATGCTGATAGCGTGACCGGTCCTGATGGACAGCCATATCGGGCAAAACAGGTGGTATTCCAGGTTAACGCTGCACCAGGTGCTGCGACAGGCGGCGTAAAGGTTGCCGATGTTATAGAAAGTCAGGCCCCGGACAAACTGGTTTATGAACCGGGTAATCCGCTGGCAGATGCAAAGGGCTACGTAAAAATGCCGAACGTTGATGTCGTCGGGGAGATGGTTAACACCATGTCGGCGTCACGCAGCTATCAGGCCAACGTTGAAGTGCTCAACACGGTGAAAAGTATGATGCTGAAAACCCTTACGCTCGGT…	MALLNIFDIAGSALTAQSQRLNVAASNLANADSVTGPDGQPYRAKQVVFQVNAAPGAATGGVKVADVIESQAPDKLVYEPGNPLADAKGYVKMPNVDVVGEMVNTMSASRSYQANVEVLNTVKSMMLKTLTLGQ
husec41_c106	100036	gene	true	6703	true	6288	-	husec41_c106	C8TPE3	Flagellar component FlgB of cell-proximal portion of basal-body rod	Escherichia coli O26:H11 (strain 11368 / EHEC)			IPR001444; IPR019776; IPR006300;	bacterial-type flagellum; ciliary or flagellar motility; motor activity; structural molecule activity			Cell projection; Cilium; Complete proteome; Flagellum	138		19815525		<frameshift><position>1</position><reading_frame_from>-2</reading_frame_from><reading_frame_to>-3</reading_frame_to></frameshift><frameshift><position>2</position><reading_frame_from>-3</reading_frame_from><reading_frame_to>-1</reading_frame_to></frameshift>	selected	null	4.19539e-68	ATGCTCGATAAGCTCGACGCCGCCTTACGTTTTCAACAAGAGGCGCTCAATCTGCGCGCCCAGCGTCAGGAAGTGCTGGCAGCAAACATCGCCAATGCCGATACCCCTGGTTATCAGGCGCGCGATATCGATTTTGCCAGTGAACTTAAAAAAAGTCATGCAACGTGGACGGGATGCAAACCAGTGTGGTTGCACTGACGATGACCTCAACGCAACACATCCCGGCGCAGGCGCTGACGCCTCCTACCGCAGAACTGCAATACCGTATTCCGGACCAGCCTTCGCTTGACGGTAATACCGTCGATATGGATCGCGAACGCACCCAGTTTGCCGATAACAGCCTGCAATACCAGATGAGCCTTAGCGCGTTGAGCGGGCAAATCAAAGGCATGATGAACG…	null
husec41_c106	86915	gene	false	6871	true	7515	+	husec41_c106	C8TPE2	Assembly protein FlgA for flagellar basal-body periplasmic P ring	Escherichia coli O26:H11 (strain 11368 / EHEC)			IPR017585; IPR013974;	bacterial-type flagellum basal body, distal rod, P ring; ciliary or flagellar motility			Cell projection; Cilium; Complete proteome; Flagellum	219		19815525			selected	null	1.0667e-121	aaacgtagcgtggcgatcatcgcgatactgttcagtccgttaagtacggcgagcaatctcacatcgcaattgcacaacttttttagcgcccaactcgcgggggtaagtgatgaggttcgtgtttctattcgtacagcgcccaatctactaccgccatgcgagcagccattgctttcgatgagcaataattcccgcctgtggggcaatgtgaatgtgttggcacgctgcggtaacgacaaacgatatttacaggttaatgtgcaggccacaggaaattatgtggttgccgcgatgcccattgtgcggggaggaaagctggaagctggcaatgtcaaactaaaacgcggacggctggataccctgccaccgcgtacggtgctggatatcaatcaacttgtt…	null
husec41_c106	86064	gene	true	7594	true	7884	+	husec41_c106	C8TPE1	Anti-sigma factor FlgM	Escherichia coli O26:H11 (strain 11368 / EHEC)			IPR007412;	flagellum; transcription repressor activity			Complete proteome	97		19815525			selected	null	5.81379e-51	atgagtattgatcgcacttcgcctctgaagcctgtaagcaccgttcaaccgcgcgaaaccactgacgcgccggtaacgaacagccgggcggcaaaaacaaccgcctccaccagcaccagtgtgacgttaagcgacgcgcaagcaaaactgatgcaacccggcagcagtgatatcaatcttgaacgtgtcgaagcgttaaaactggcgattcgtaacggtgaactaaaaatggacaccggcaaaattgccgatgcgctgatcaacgaagcgcagcaagacttgcagagtaac	MSIDRTSPLKPVSTVQPRETTDAPVTNSRAAKTTASTSTSVTLSDAQAKLMQPGSSDINLERVEALKLAIRNGELKMDTGKIADALINEAQQDLQSN
husec41_c106	76560	gene	true	7892	true	8305	+	husec41_c106	B7LG04	Export chaperone for FlgK and FlgL	Escherichia coli (strain 55989 / EAEC)			IPR007809;	flagellum; flagellum assembly			Complete proteome	138		19165319			selected	null	7.30625e-77	atgacacgtcttgcagagatcctcgaccagatgtccgctgtgcttaacgatctcaaaacggtaatggatcaagagcagcaacatctctctatggggcagatcaacggcagccagttgcaatggattacagaacaaaaaagctcactgctggcgacgctggattacctcgaacagttacgcaagaaagaacccaatacagcaaatagcgttgatattagtcaacgctggcaggaaattactgtgaaaacgcagcaactacgccaaatgaatcaacataacggctggttactggaaggacagattgagcacaatcaacaggcgctggaaatgttgaaaccgcatcaggaaccgacgctatatggggcgaacggtcagacctcaacaacccatcgcggcggt…	MTRLAEILDQMSAVLNDLKTVMDQEQQHLSMGQINGSQLQWITEQKSSLLATLDYLEQLRKKEPNTANSVDISQRWQEITVKTQQLRQMNQHNGWLLEGQIEHNQQALEMLKPHQEPTLYGANGQTSTTHRGGKKISI
husec41_c106	76558	gene	false	9277	true	8350	-	husec41_c106	B7LG03	Putative uncharacterized protein mviN	Escherichia coli (strain 55989 / EAEC)			IPR004268;				Complete proteome	511		19165319		<frameshift><position>1</position><reading_frame_from>-2</reading_frame_from><reading_frame_to>-3</reading_frame_to></frameshift>	selected	null	2.3013e-172	TATCAGCTACCGCACCTGAAGAAGATCGGCATGCTGGTCCTGCCGCGCATTAACTTCCACGATGCCGGAGCAATGCGCGTGGTGAAACAGATGGGACCGGCGATCCTTGGCGTCTCTGTGAGCCAGATCTCCTTAATCATCAACACCATTTTTGCCTCGTTTCTTGCTTCCGGTTCGGTGTCTTGGATGTATTACGCCGACCGCTTAATGGAGTTTCCGTCTGGTGTGCTGGGCGTGGCGCTTGGCACCATTTTGCTGCCGTCGCTGTCGAAGAGTTTTGCCAGTGGCAATCATGATGAATACAACCGTTTGATGGACTGGGGGCTGCGTCTTTGTTTCCTGTTGGCGCTGCCGAGTGCGGTTGCGTTGGGCATTCTTTCAGGTCCGTTGACCGTTTCG…	null
husec41_c1060	107377	gene	true	378	false	1	-	husec41_c1060	C6UNY7	Putative uncharacterized protein	Escherichia coli O157:H7 (strain TW14359 / EHEC)							Complete proteome	567		19564389			selected	null	8.92189e-70	GTGATACCGATCGCGATTTTAGCGAATTCCATCATAAATCCCCTGATTTTTAAGCCTGAAGCAGTCAAAGGAATTTCTATGCCCTATATCGATATCACCACGATGCGTGGGATGATGCCGCGCGTTGTGACATCCATGCTGTCCGAGCATTCCGCTGTACTGGCGGAGGACTGCCATTTCCGGTTTGGTGTTATTACACCAGAACGTCAGATATCCGGGGTTGAGAAAACATTCACAATTAAGCCAAAAACAATTTTTCATTACCGTGACGATTTCTGGTTTGCATGGCCGGATGTGGTGGATGTGATCCGCAGTCCGATCGCTCAGGACCCCCACGGGCGTATTTACTACACTGACGGGCGTTTTCCTAAAGTGACG	null
husec41_c1060	13086	gene	true	2326	true	1517	-	husec41_c1060	E7URK2	Phage tail fiber protein	Escherichia coli EC4100B			IPR008969; IPR014766; IPR008160; IPR013609;	carboxypeptidase activity				519					selected	null	2.42302e-98	GTGGCAAATGAAGCGAAAACAAAGGCAGAAGAGGCTGCAGCAGGAGGTGGTGTTCCCGGTCCGAAAGGAGATAAAGGGGACTCGGGGCCAGCAGGTCCGGCTGGGCCGAGGGGCGTTCAGGGACCGAAAGGTGATCCCGGCCCCCAGGGACCAAAGGGGGATACTGGCGCTGCTGGGGCAAAGGGTGAGAAAGGAGCCACCGGCGCAACCGGGCCACAGGGACCTAAAGGGGATACGGGAGCCGCAGGCCCGGCAGGACCGCAGGGACCTAAAGGGGATACGGGAGCTGCAGGCCCGGCAGGCGCACAGGGACCAAAAGGTGACAAAGGCGATCCGGGGGTGGCTGGACCAGCAGGTCCGGCAGGGCCACAGGGACCGAAGGGAGACACTGGAGCCCCC…	VANEAKTKAEEAAAGGGVPGPKGDKGDSGPAGPAGPRGVQGPKGDPGPQGPKGDTGAAGAKGEKGATGATGPQGPKGDTGAAGPAGPQGPKGDTGAAGPAGAQGPKGDKGDPGVAGPAGPAGPQGPKGDTGAPGQGTELLTTANTWTQAQTFNGGINGNLTVTGNGSFNDVQIRSDKRNKRNAIRIDNCLEKLDLLTGYLYEIQNADGSWQQSVGLFAQDALKAQPELVTSDTDIISGEERFRLNYNGVIALLVEGIKNLRKEISDLKEK
husec41_c1061	92555	gene	true	77	true	1169	+	husec41_c1061	C8TR37	Predicted peptidase, aminobenzoyl-glutamate utilization protein AbgB	Escherichia coli O26:H11 (strain 11368 / EHEC)			IPR017439; IPR017145; IPR002933; IPR011650;	hydrolase activity			Complete proteome	481		19815525		<frameshift><position>1</position><reading_frame_from>2</reading_frame_from><reading_frame_to>3</reading_frame_to></frameshift>	selected	null	0	atgggcaaggcggcacagtgcgcttttatggttgtcctggcgaagaaggcggctcgggtaaaaacgttcatggtccgcgagggggtatttgatgatgtggatgcggcactcacctggcacccggaagcctttgccggcatgttcaatacccgcacgctggcaaacattcaggcatcatggtgctttaaagggatcgcagcacatgccgcgaattcccctcatttgggacgcagcgcccttgatgccgtaacgttgatgaccactggcaccaacttcctcaacgaacatattattgaaaaagcgcgcgtacactatgccatcacaaatagcggcgggatctcgcccaacgtggtccaggcgcaggcagaagtgctttatcttatccgcgcccccgaaatg…	null
husec41_c1061	90127	gene	true	1175	false	2136	+	husec41_c1061	B7L5A1	Para-aminobenzoyl-glutamate transporter	Escherichia coli (strain 55989 / EAEC)			IPR004697; IPR011540;				Complete proteome	508		19165319		<frameshift><position>1</position><reading_frame_from>2</reading_frame_from><reading_frame_to>1</reading_frame_to></frameshift>	selected	null	2.10551e-170	atgtcatccataccgtcgtcctcccaatccgggaagctctatggctgggtcgaaagaattggtaacaaggttccccatcctttttgctctttatctatttgataatcgtactcatggtgacgacggcaattttgtcagcctttggcgtcagtgcgaaaaacccgaccgatggtacgccggtggtggtgaaaaacctgctcagtgtggaaggattacactggtttttacccaatgtgattaaaaactttagcggttttgctccacttggagcgatcctggcgctggttttaggtgccggcctagcggagcgcgtcggcttactgccagcgctaatggttaaaatggcatcgcatgttaatgcccgctacaccagttatatggtgctgtttattgcttttt…	null
husec41_c1062	107524	gene	true	449	false	12	-	husec41_c1062	C8TQB7	Primosomal protein 1 (Primosomal protein I)	Escherichia coli O26:H11 (strain 11368 / EHEC)	FUNCTION: This protein is required for primosome-dependent normal DNA replication; it is also involved in inducing stable DNA replication during SOS response. It forms, in concert with dnaB protein and other prepriming proteins dnaC, N, N', N'' a prepriming protein complex on the specific site of the template DNA recognized by protein N' (By similarity).		IPR020917	DNA replication, synthesis of RNA primer; alpha DNA polymerase:primase complex		DnaT family	Complete proteome; DNA replication; Primosome	179		19815525			selected	null	2.30952e-81	ATGTCTTCCAGAGTTTTGACCCCGGACGTCGTTGGTATTGACGCCCTGGTACACGATCACCAAACCGTTCTGGCAAAAGCTGAAGGCGGTGTGGTTGCCGTATTTGCTAACAATGCCCCGGCGTTTTATGCCGTCACGCCTGCACGCCTGGCTGAACTGCTGGCGCTGGAAGAAAAGCTGGCGCGTCCGGGAAGCGATGTCGCTCTGGACGATCAACTCTATCAGGAACCGCAAGCCGCTCCCGTTGCTGTACCCATGGGGAAATTCGCCATGTATCCGGACTGGCAACCCGATGCCGACTTTATCCGCCTGGCGGCGCTATGGGGCGTGGCACTAAGAGAGCCGGTGACCACCGAAGAACTGGCCTCATTCATTGCCTACTGGCAGGCGGAAGGTAAA…	null
husec41_c1062	106956	gene	true	1043	true	559	-	husec41_c1062	B7LEL0	UPF0442 protein yjjB	Escherichia coli (strain 55989 / EAEC)			IPR010619; IPR020914;	integral to membrane; plasma membrane		UPF0442 family	Cell membrane; Complete proteome; Membrane; Transmembrane; Transmembrane helix	162	Cell membrane; Multi-pass membrane protein.	19165319		<frameshift><position>1</position><reading_frame_from>-3</reading_frame_from><reading_frame_to>-2</reading_frame_to></frameshift>	selected_minor_threshold	null	2.46194e-83	TTGGGGGCTACGCGGATGGGTGTGATCGAGTTTCTGTTTGCATTGGCGCAGGATATGATCCTCGCCGCCATTCCAGCGGTCGGCTTTGCGATGGTGTTCAACGTTCCCGTGCGGGCGTTACGCTGGTGTGCGCTGCTTGGCGCGATTGGCCATGGTTCACGAATGATCTTAATGACCAGCGGGCTGAATATTGAGTGGTCAACTTTTATGGCTTCTATGCTGGTCGGCACATTGGTATTCAATGGTCGCGCTGGTATCTGGCGCATCCGAAAGTGTTTACCGTGGCGGCCGTTATCCCTATGTTCCCGGGCATATCGGCTTATACCGCAATGATTTCGGCGGTAAAAATCAGCCAGTTAGGTTATAGCGAACCGTTGATGATTACCCTGTTAACCAACT…	null
husec41_c1062	81762	gene	true	1852	true	1022	-	husec41_c1062	D3GY05	Putative membrane protein	Escherichia coli O44:H18 (strain 042 / EAEC)			IPR010619;				Complete proteome	277		20098708			selected_minor_threshold	null	6.7177e-163	ATGATACAAATGGATTCTCATTATCTGAACAATACGCAGCACGTCTATGACAAAGGGCGAGTTATGCAAACTGAGCAACAGCGAGCCGTAACGCGGCTTTGTATCCAGTGTGGATTATTTCTTTTGCAACATGGTGCGGAAAGCGCGTTGGTTGATGAGCTTTCCTCACGACTGGGTCGGGCGTTGGGAATGGACAGCGTCGAAAGTTCTATCTCTTCGAACGCCATAGTGCTGACAACTATTAAAGATGGGCAATGCCTGACATCGACACGAAAAAATCACGATCGCGGCATTAATATGCATGTGGTGACTGAAGTCCAGCACATTGTGATTCTTGCGGAGCATCATCTGCTGGATTACAAAGGCGTAGAGAAACGATTTAGCCAAATTCAGCCATTA…	MIQMDSHYLNNTQHVYDKGRVMQTEQQRAVTRLCIQCGLFLLQHGAESALVDELSSRLGRALGMDSVESSISSNAIVLTTIKDGQCLTSTRKNHDRGINMHVVTEVQHIVILAEHHLLDYKGVEKRFSQIQPLRYPRWLVALMVGLSCACFCKLNNGGWDGAVITFFASTTAMYIRQLLAQRHLHPQINFCLTAFAATTISGLLLQLPTFSDTPTIAMAASVLLLVPGFPLINAVADMFKGHINTGLARWAIASLLTLATCVGVVMALTIWGLRGWV
husec41_c1063	48772	gene	true	361	false	12	-	husec41_c1063	Q8XF90	Putative uncharacterized protein STY3934 (Putative uncharacterized protein yieE)	Salmonella typhi							Complete proteome	251		12644504; 11677608		<frameshift><position>1</position><reading_frame_from>-1</reading_frame_from><reading_frame_to>-2</reading_frame_to></frameshift><frameshift><position>2</position><reading_frame_from>-2</reading_frame_from><reading_frame_to>-3</reading_frame_to></frameshift>	selected	null	5.92299e-41	ATGGCGACTCACTTTGCCCGAGGGATTTTAACGGAAGGACATCTGATTTCTGTTCGTCTCCCCTCCCAGTGTCATCAAGAAGCCCGAAACATTCCCCCCTCATCGTCAAAGCCGTTTTCTGGCGTCCAGAGGTTTACTCGCAGAACTGATGTTCATGCTGTATGGCATTGGCGAATTGCCGGAAATCGTCACCCTGCCGAAAGGTAAACCGGTTTTCAGTGATAAAAATTTGCCTTCGTTTTCTATTTCCTATGCCGGGAATATGGTTGGCGTGGCGTTAACAACCGARGTGAATGTGGCTCGATATGGAACTACAGCGTGCGACGCGCGGTTTCATAGCCCCACACGCG	null
husec41_c1063	92268	gene	true	1478	true	594	-	husec41_c1063	C8TLA1	HTH-type transcriptional regulator yidZ	Escherichia coli O26:H11 (strain 11368 / EHEC)	FUNCTION: Involved in anaerobic NO protection (By similarity).		IPR005119; IPR000847; IPR023746; IPR011991;	DNA binding; regulation of transcription, DNA-dependent; sequence-specific DNA binding transcription factor activity			Complete proteome; DNA-binding; Transcription; Transcription regulation	319		19815525	<extra_stop_codons><codon><type>stop</type><position>644</position></codon></extra_stop_codons>		selected_minor_threshold	null	2.90238e-153	ATGAAGAAATCCATCACCACGCTTGATCTCAATCTGCTGCTCTGTCTGCAACTGCTGATGCAGGAGCGCAGCGTGACCAAAGCGGCGAAGCGGATGAACGTGACCCCTTCAGCGGTGAGTAAGTCGCTGGCAAAGTTAAGAGCGTGGTTTGACGACCCGCTCTTTGTGAACTCACCGCTGGGGCTGTCGCCCACACCACTAATGGTCAGCATGGAGCAAAATCTGGCGGAATGGATGCAAATGAGCAATCTGCTGCTGGATAAACCGCACCACCAGACACCGCGCGGCCTGAAGTTTGAGTTGGCGGCGGAATCGCCGCTGATGATGATCATGCTTAATGCGCTGTCGAAACGGATCTACCAACGTTACCCGCAGGCGACCATCAAACTACGTAACTGG…	null
husec41_c1063	30470	gene	true	2629	true	1456	-	husec41_c1063	B7L855	Multidrug resistance protein mdtL	Escherichia coli (strain 55989 / EAEC)	FUNCTION: Confers resistance to chloramphenicol (By similarity).		IPR011701; IPR020846; IPR016196; IPR023697;	integral to membrane; plasma membrane; response to antibiotic; transmembrane transport		Major facilitator superfamily, DHA1 family, MdtL (TC 2.A.1.2.22) subfamily	Antibiotic resistance; Cell inner membrane; Cell membrane; Complete proteome; Membrane; Transmembrane; Transmembrane helix; Transport	391	Cell inner membrane; Multi-pass membrane protein.	19165319		<frameshift><position>1</position><reading_frame_from>-1</reading_frame_from><reading_frame_to>-2</reading_frame_to></frameshift>	selected_minor_threshold	null	1.34347e-166	ATGTCCCGCTTTTTGATTTGTAGTTTTGCCCTGGTTTTACTTTATCCCGCCGGGATTGATATGTACCTCGTTGGTTTACCGCGCATCGCCGCCGATCTCAATGCCAGCGAAGCGCAGTTGCATATTGCGTTCTCTGTTTATCTGGCTGGGATGGCAGCTGCGATGTTATTTGCCGGTAAAGTGGCCGATCGTTCAGGGAGAAAGCCGGTCGCCATCCCCGGCGCGGCGCTATTTATTATCGCCTCGGTGTTCTGTTCACTGGCTGAAACCAGCACGTTATTTCTTGCAGGGCGCTTTCTACAGGGGGTTGGGCGCGGGCTGTTGTTACGTGGTGGCGTTCGCCATTTTGCGCGACACGCTGGATGATCGACGTCGGGCAAAAGTGCTGTCATTACTCAA…	null
husec41_c1064	61121	gene	false	1	true	501	+	husec41_c1064	B5Z3U6	ATP-dependent protease La (EC 3.4.21.53)	Escherichia coli O157:H7 (strain EC4115 / EHEC)		3.4.21.53	IPR003593; IPR003959; IPR008269; IPR004815; IPR003111; IPR008268; IPR015947; IPR020568;	ATP binding; ATP-dependent peptidase activity; cytoplasm; proteolysis; response to stress; serine-type endopeptidase activity			Complete proteome; Cytoplasm; Hydrolase; Protease; Stress response	799					selected	null	6.52901e-95	gttccgggtaaaggcaaactgacctataccggttcgctcggcgaagtgatgcaggagtctattcaggcggcgttaacggtggttcgtgcgcgtgcggaaaaactggggatcaaccctgatttttacgaaaaacgtgacatccacgtccacgttccggaaggtgcgacgccgaaagatggtccgagtgccggtattgctatgtgcaccgcgctggtttcttgcctgaccggtaacccggttcgtgccgatgtggcaatgaccggtgagatcactctgcgtggtcaggtactgccgatcggtggtttgaaagaaaaactcctggcagcgcatcgcggcgggattaaaacagtgctaattccgttcgaaaataaacgcgatctggaagagattcctgacaac…	null
husec41_c1064	109533	gene	true	712	true	981	+	husec41_c1064	C8TJ33	HU, DNA-binding transcriptional regulator, beta subunit	Escherichia coli O26:H11 (strain 11368 / EHEC)			IPR023630; IPR000119; IPR020816; IPR010992;	DNA binding		Bacterial histone-like protein family	Complete proteome; DNA-binding	90		19815525			selected	null	6.36105e-45	gtgaataaatctcaattgatcgacaagattgctgcaggggctgatatctctaaagctgcggctggccgtgcgttagatgctattattgcttccgtaactgaatctctgaaagaaggggatgatgtagcactggtaggttttggtacttttgccgttaaagagcgtgctgcccgtactggccgcaacccgcagaccggtaaagagatcaccatcgctgctgctaaagtaccgagcttccgtgcaggtaaagcactgaaagacgcggtaaac	VNKSQLIDKIAAGADISKAAAGRALDAIIASVTESLKEGDDVALVGFGTFAVKERAARTGRNPQTGKEITIAAAKVPSFRAGKALKDAVN
husec41_c1064	107505	gene	true	1175	true	3043	+	husec41_c1064	C8TJ34	Peptidyl-prolyl cis-trans isomerase	Escherichia coli O26:H11 (strain 11368 / EHEC)			IPR000297; IPR023058; IPR015391; IPR008880;	peptidyl-prolyl cis-trans isomerase activity; protein folding; protein transport			Complete proteome; Isomerase; Rotamase	623		19815525			selected	null	0	atgatggacagcttacgcacggctgcaaacagtctcgtgctcaagattattttcggtatcattatcgtgtcgttcatattgaccggcgtgagtggttacctgattggcggaggcaataactacgccgcaaaagtgaatgaccaggaaatcagccgtgggcagttcgagaacgcctttaacagcgagcgtaatcgcatgcagcaacagctgggcgatcaatactccgagctggcagcgaatgaaggctatatgaaaaccctgcgtcaacaggtgctgaatcgtctgatcgacgaggcgctgttggatcagtacgctcgtgagctgaaactgggtatcagtgatgagcaggttaaacaggcgattttcgcgaccccagccttccaggttgacggcaaattt…	MMDSLRTAANSLVLKIIFGIIIVSFILTGVSGYLIGGGNNYAAKVNDQEISRGQFENAFNSERNRMQQQLGDQYSELAANEGYMKTLRQQVLNRLIDEALLDQYARELKLGISDEQVKQAIFATPAFQVDGKFDNSRYNGILNQMGMTADQYAQALRNQLTTQQLINGVAGTDFMLKGETDELAALVAQQRVVREATIDVNALAAKQPVTEQEIASYYEQNKNNFMTPEQFRVSYIKLDAATMQQPVSDADIQSYYDQHQDQFTQPQRTRYSIIQTKTEDEAKAVLDELNKGGDFAALAKEKSADIISARNGGDMGWLEDATIPDELKNAGLKEKGQLSGVIKSSVGFLIVRLDDIQPAKVKSLDEVRDDIAAKVKHEKALDAYYALQQKVSDAASNDT…
husec41_c1064	105548	gene	true	3197	true	3565	+	husec41_c1064	C8U2C9	Conserved predicted protein	Escherichia coli O103:H2 (strain 12009 / EHEC)			IPR004509; IPR003583;	DNA binding; DNA repair			Complete proteome	123		19815525			selected	null	8.11212e-67	atgaaacacggaattaaagcactgctcattaccctgtccctggcctgtgccggaatgtctcatagcgcgctggcggcagcttctgtggcgaaaccgacaacggtagaaaccaaagcggaagctcctgcagcacaaagtaaagcagcagtaccggcgaaagccagtgacgaagaaggcacccgggtcagcattaataatgccagcgcggaagagctagcccgcgcgatgaatggcgttggcctgaagaaagcgcaggcgattgtcagttatcgcgaagagtacggtccgtttaaaacggtggaggatctaaagcaggtgccggggatgggcaattcgctggtggaacgtaatctggcggtattaaccctg	MKHGIKALLITLSLACAGMSHSALAAASVAKPTTVETKAEAPAAQSKAAVPAKASDEEGTRVSINNASAEELARAMNGVGLKKAQAIVSYREEYGPFKTVEDLKQVPGMGNSLVERNLAVLTL
husec41_c1064	87151	gene	true	3662	true	4058	+	husec41_c1064	C8TJ36	Conserved predicted protein	Escherichia coli O26:H11 (strain 11368 / EHEC)			IPR006684; IPR006683;	hydrolase activity			Complete proteome	132		19815525		<frameshift><position>1</position><reading_frame_from>2</reading_frame_from><reading_frame_to>3</reading_frame_to></frameshift>	selected	null	2.02025e-69	atgcaaacacaaatcaaagttcgtggatatcatctcgacgttttaccagcacgtcaacaacgcccgctaccttgaatttctcgaagaagcccgctgggatgggttggaaaatagcgacagttttcagtggatgacggcccataacatcgccttcgtcgtggtcaatatcaatattaactatcgtcgcccagcggtattaagtgacctgttaactattaccagtcagttgcagcaattaaacggtaaaagcggcatcttaagccaggtcattacactggagccggaagggcaggtggtagcggatgcgcttattacgtttgtttgtattgatcttaaaacgcagaaagcattagctctggaaggggaattgcgcgaaaagctggagcagatggttaag	null
husec41_c1064	31450	gene	false	4338	true	4116	-	husec41_c1064	B7L681	7-cyano-7-deazaguanine synthase (EC 6.3.-.-) (7-cyano-7-carbaguanine synthase) (PreQ(0) synthase) (Queuosine biosynthesis protein queC)	Escherichia coli (strain 55989 / EAEC)	FUNCTION: Catalyzes the ATP-dependent conversion of 7-carboxy-7-deazaguanine (CDG) to 7-cyano-7-deazaguanine (preQ(0)) (By similarity).	6.3.-.-	IPR001518; IPR018317; IPR014729;	ATP binding; arginine biosynthetic process; argininosuccinate synthase activity; metal ion binding; queuosine biosynthetic process	Purine metabolism; 7-cyano-7-deazaguanine biosynthesis.	QueC family	ATP-binding; Complete proteome; Ligase; Metal-binding; Nucleotide-binding; Queuosine biosynthesis; Zinc	231		19165319		<frameshift><position>1</position><reading_frame_from>-3</reading_frame_from><reading_frame_to>-1</reading_frame_to></frameshift>	selected	null	4.13608e-36	ACGCCGCTGATGTGGATTGATAAAAGCGGAAACCTGGGCGCTGGCAGATTATTACGGCAAACTGGATTTAGTCCGTAACGAAACGTTGACCTGCTATAACGGCATTAAAGGCGACGGTTGCGGTCATTGTGCGGCATGTAATTTACGCGCCAACGGTTTGAATCATTATCTGGCCGATAAACCGACGGTGATGGCAGCGATGAAGCAGAAAACCGGGTTGAGG	null
husec41_c1065	60650	gene	false	2517	false	1	-	husec41_c1065	C8TH94	Cryptic beta-D-galactosidase, alpha subunit	Escherichia coli O26:H11 (strain 11368 / EHEC)			IPR008979; IPR011013; IPR014718; IPR006101; IPR013812; IPR023232; IPR023230; IPR004199; IPR006102; IPR006104; IPR006103; IPR013781; IPR017853;	beta-galactosidase activity; beta-galactosidase complex; carbohydrate binding; carbohydrate metabolic process; cation binding			Complete proteome; Glycosidase; Hydrolase	1030		19815525	<extra_stop_codons><codon><type>stop</type><position>2421</position></codon><codon><type>stop</type><position>2394</position></codon><codon><type>stop</type><position>2358</position></codon><codon><type>stop</type><position>2346</position></codon></extra_stop_codons>		selected	null	0	CTTGCGCCGCGTGCGACTTTTTTTCATATGTCTTGTGTCGCAGAGGGGGGGGGGGGCGTACCTTTGCCCGCGAAACCAGCAGCCTGTTTCTGCCCTTAAGCGGTCAGTTGGAMTTCCACTTTTTGACCATCCGCTGCAAGTACCAGAAGCCTTCACCTCTGAGTTAATGGCTGACTGGGGGCATATTACCGTCCCCGCCATGTGGCAAATGGAAGGTCACGGCAAACTGCAATATACCGACGAGGTTTTCCGTTCCCCATCGATGTGCCGTTTGTCCCCAGCGATAACCCAACCGGTGCCTATCAACGTATTTTCACCCTCAGCGACGGCTGGCAGGGTAAACAGACGCTGATTAAATTTGACGGCGTCGAAACCTATTTTGAAGTCTATGTTAACGGT…	null
husec41_c1066	111513	gene	true	288	false	1	-	husec41_c1066	D3H2L9	DNA-binding protein (Histone-like protein Hlp-II)	Escherichia coli O44:H18 (strain 042 / EAEC)			IPR001801;	DNA binding; intracellular; regulation of transcription, DNA-dependent			Complete proteome; DNA-binding	137		20098708			selected	null	2.87463e-49	ATGAGCGAAGCACTTAAAATTCTGAACAACATCCGTACTCTTCGTGCGCAGGCAAGAGAATGTACACTTGAAACGCTGGAAGAAATGCTGGAAAAATTAGAAGTTGTTGTTAACGAACGTCGCGAAGAAGAAAGCGCGGCTGCTGCTGAAGTTGAAGAGCGCACTCGTAAGCTGCAGCAATATCGCGAAATGCTGATCGCTGACGGTATTGACCCGAACGAACTGCTGAATAGCCTTGCTGCCGTTAAATCTGGCACCAAAGCTAAACGTGCTCAGCGTCCGGCAAAA	null
husec41_c1066	80653	gene	true	895	true	1509	+	husec41_c1066	C8TQP9	Thymidine kinase (EC 2.7.1.21)	Escherichia coli O26:H11 (strain 11368 / EHEC)		2.7.1.21	IPR001267; IPR020633; IPR020634;	ATP binding; DNA replication; cytoplasm; metal ion binding; thymidine kinase activity		Thymidine kinase family	ATP-binding; Complete proteome; Cytoplasm; DNA synthesis; Kinase; Metal-binding; Nucleotide-binding; Transferase; Zinc	205	Cytoplasm.	19815525			selected	null	1.44062e-120	atggcacagctatatttctactattccgcaatgaatgcgggtaagtctacagcattgttgcaatcttcatacaattaccaggaacgcggcatgcgcactgtcgtatatacggcagaaattgatgatcgctttggtgccgggaaagtcagttcgcgtataggtttgtcatcgcctgcaaaattatttaaccaaaattcatcattatttgatgagattcgtgcggaacatgaacagcaggcaattcattgcgtactggttgatgaatgccagtttttaaccagacaacaagtatatgaattatcggaggttgtcgatcaactcgatatacccgtactttgttatggtttacgtaccgattttcgaggtgaattatttattggcagccaatacttactggca…	MAQLYFYYSAMNAGKSTALLQSSYNYQERGMRTVVYTAEIDDRFGAGKVSSRIGLSSPAKLFNQNSSLFDEIRAEHEQQAIHCVLVDECQFLTRQQVYELSEVVDQLDIPVLCYGLRTDFRGELFIGSQYLLAWSDKLVELKTICFCGRKASMVLRLDQAGRPYNEGEQVVIGGNERYVSVCRKHYKEALQVGSLTAIQERHRHD
husec41_c1066	6571	gene	true	2695	true	1796	-	husec41_c1066	P30192	Putative uncharacterized protein ychG	Escherichia coli (strain K12)			IPR002559;	DNA binding; acetaldehyde dehydrogenase (acetylating) activity; transposase activity; transposition, DNA-mediated			Complete proteome	299		7773397; 8905232; 9097039; 9278503; 16738553	<extra_stop_codons><codon><type>stop</type><position>2512</position></codon><codon><type>stop</type><position>2335</position></codon><codon><type>stop</type><position>2305</position></codon><codon><type>stop</type><position>2281</position></codon></extra_stop_codons>		selected	null	2.14264e-106	ATGCCACTTCTCAATGATCTGCTCGATTTCAGTGACCATCCGCTTATGCCTCCGCCCTCTGCACAACTATTTGCAGAACACCTTCCCACCGAGTGGATACAACACTGCCTGACGCTTTCTGCTCATGCGACCGTTCGCCGCCGTCGTTTACCGGGGGACATGGTTATCTGGATGGTGGTGCAATGAGCCAATTACCGATGTTGTTCGCCGTCTGAACCTGAGCGCGGATGGCGAAGCGGGGATGAACCTGCTGGCCCGCAGCGCTGTCACCCAGGCGCGTCAGCGCGTGGGGGCCGCCCCAGTGGAATGGCTCTTCCGCCAGACCGCACAGACAGGGGCGCGGAACGTTTACCTGAAGGATGACTGGCACGGCCTGCAACTTTTTGCCATTGATGGCGC…	null
husec41_c1066	97005	gene	false	4296	true	2822	-	husec41_c1066	C8TQQ0	Fused acetaldehyde-CoA dehydrogenase/iron-dependent alcohol dehydrogenase/pyruvate-formate lyase deactivase	Escherichia coli O26:H11 (strain 11368 / EHEC)			IPR001670; IPR018211; IPR016161; IPR016163; IPR016162; IPR015590; IPR012079;	acetaldehyde dehydrogenase (acetylating) activity; alcohol dehydrogenase (NAD) activity; alcohol metabolic process; carbon utilization; lyase activity; metal ion binding; oxidation-reduction process			Complete proteome; Lyase; Pyruvate	891		19815525		<frameshift><position>1</position><reading_frame_from>-3</reading_frame_from><reading_frame_to>-1</reading_frame_to></frameshift><frameshift><position>2</position><reading_frame_from>-1</reading_frame_from><reading_frame_to>-2</reading_frame_to></frameshift>	selected	null	0	TCTCAGGGTGGTATCGGTGACCTGTATAACTTCAAACTCGCACCTTCCCTGACTCTGGGTTGTGGTTCTTGGGGTGGTAACTCCATCTCTGAAAACGTTGGTCCGAAACACCTGATCAACAAGAAAACCGTTGCTAAGCGAGCTGAAAACATGTTGTGGCACAAACTTCCGAAATCTATCTACTTCCGCCGTGGCTCCCTGCCAATCGCGCTGGATGAAGTGATTACTGATGGCCACAAACGTGCGCTCATCGTGACTGACCGCTTCCTGTTCAACAATGGTTATGCTGATCAGATCACTTCCGTACTGAAAGCAGCAGGCGTTGAAACTGAAGTCTTCTTCGAAGTAGAAGCGGACCCGACCCTGAGCATCGTTCGTAAAGGTGCAGAACTGGCAAAC…	null
husec41_c1067	91322	gene	true	674	true	110	-	husec41_c1067	B7LHB0	D,D-heptose 1,7-bisphosphate phosphatase	Escherichia coli (strain 55989 / EAEC)			IPR005834; IPR023214; IPR006549; IPR004446; IPR006543;	carbohydrate metabolic process; cytoplasm; phosphatase activity			Complete proteome; Cytoplasm; Hydrolase	190		19165319		<frameshift><position>1</position><reading_frame_from>-1</reading_frame_from><reading_frame_to>-2</reading_frame_to></frameshift>	selected	null	1.46011e-102	GTGGCAAAGAGCGTACCCGCAATTTTTCTTGATCGTGATGGCACCATTAATGTCGATCACGGCTATGTCCATGAGATCGACAACTTTGAATTTATCGACGGTGTTATTGACGCCATGCGCGAGCTAAAAAATGGGCTTTGCGCTGGTGGTAGTAACCAACCAGTCTGGCATTGCTCGCGTAATTACCGAAGCACAGTTTGAAACGCTGACCGAGTGGATGGACTGGTCGCTGGCGGACCGAGATGTCGATCTGGATGGTATCTATTATTGCCCGCATCATCCGCAGGGTAGTGTTGAAGAGTTTCGCCAGGTCTGCGACTGCCGTAAACCACATCCGGGGATGCTTTTGTCAGCACGCGATTATTTGCATATTGATATGGCCGCTTCTTATATGGTGGG…	null
husec41_c1067	55861	gene	true	864	true	1893	+	husec41_c1067	C8THM6	DL-methionine transporter subunit MetN	Escherichia coli O26:H11 (strain 11368 / EHEC)			IPR003439; IPR017871; IPR012692; IPR017908; IPR003593; IPR018449;	ATP binding; D-methionine transmembrane transporter activity; Gram-negative-bacterium-type cell wall; amino acid-transporting ATPase activity; plasma membrane		ABC transporter superfamily	ATP-binding; Amino-acid transport; Cell membrane; Complete proteome; Hydrolase; Membrane; Nucleotide-binding; Transport	343		19815525		<frameshift><position>1</position><reading_frame_from>3</reading_frame_from><reading_frame_to>1</reading_frame_to></frameshift>	selected_minor_threshold	null	0	atgataaaactttcgaatatcaccaaagtgttccaccagggcacccgcaccatccaggcgttgaacaacgtcagcctgcatgtgccagctggacaaatttatggcgttatcggtgcctcaggcgcgggtaagagtacgcttatacgttgtgtaaacctgctggagcgcccaaccgagggtagcgtgctggtcgatggccaggaactgaccacgctgtcagaatccgagttgaccaaagctcgccgccagattggtatgattttccagcattttaacctgctctcttcgcgtactgtttttggcaacgtggctctgccgctggagctggacaacacaccgaaagacgagatcaaacgtcgcgtgacggaattgctgtcattggttggtcttggcgataag…	null
husec41_c1067	93743	gene	true	1889	false	2232	+	husec41_c1067	C6UWV1	D-and L-methionine transport protein (ABC superfamily, membrane)	Escherichia coli O157:H7 (strain TW14359 / EHEC)	FUNCTION: Part of a binding-protein-dependent transport system. Probably responsible for the translocation of the substrate across the membrane (By similarity).		IPR000515;	integral to membrane; plasma membrane; transporter activity		Binding-protein-dependent transport system permease family	Cell membrane; Complete proteome; Membrane; Transmembrane; Transmembrane helix; Transport	217	Membrane; Multi-pass membrane protein.	19564389		<frameshift><position>1</position><reading_frame_from>2</reading_frame_from><reading_frame_to>1</reading_frame_to></frameshift>	selected_minor_threshold	null	7.62969e-55	atgtctgagccgatgatgtggctgctggttcgtggcgtatgggaaacgctggcaatgaccttcgtatccggttttttggctttgtgattggtctgccggttggcgttctgctttatgtcacgcgtccggggcaaattattgctaacgcgaagctgtatcgtaccgtttctgcgattgtgaacattttccgttctatcccgttcattatcttgctggtatggatgattccgtttacccgcgttattgttggtacatcgattggtttgcaggcagcgattgttccgttaaccgttggtgcagcaccgtttattgcccgtatggtcgagaacgctctgctggagatc	null
husec41_c1068	111382	gene	true	3943	true	66	-	husec41_c1068	C8TKA9	Enterobactin synthase multienzyme complex component EntF, ATP-dependent	Escherichia coli O26:H11 (strain 11368 / EHEC)			IPR010071; IPR009081; IPR020845; IPR000873; IPR001242; IPR006163; IPR006162; IPR001031;	acyl carrier activity; biosynthetic process; cofactor binding; hydrolase activity, acting on ester bonds; ligase activity; phosphopantetheine binding			Complete proteome; Phosphopantetheine	1293		19815525		<frameshift><position>1</position><reading_frame_from>-2</reading_frame_from><reading_frame_to>-1</reading_frame_to></frameshift><frameshift><position>2</position><reading_frame_from>-1</reading_frame_from><reading_frame_to>-3</reading_frame_to></frameshift><frameshift><position>3</position><reading_frame_from>-3</reading_frame_from><reading_frame_to>-1</reading_frame_to></frameshift>	selected_minor_threshold	null	0	ATGAGCCAGCATTTACCTTTGGTCGCCGCACAGCCCGGCATCTGGATGGCAGAAAAACTGTCGGATTTACCCTCCGCCTGGAGCGTGGCGCATTACGTTGAGTTAACTGGAGATGTTGATGCGCCATTACTGGCCCGCGCGGTGGTTGTCGGACTAGCGCAAGCAGATACGTTGCGGATGCGTTTTACGGAAGATAACGGCGAAGTCTGGCAGTGGGTCGATGATGCGCTGATATTCGAACTGCCAGAAATTATCGACCTGCGAACCAATATTGATCCGCACGGTACTGCGCAGGCATTAATGCTGGCGGATTTGCAACAAGATTTGCGCGTCGATAGCGGTAAACCACTGGTCTTTCATCAGCTGATACATGTTGCGGATAACCGCTGGTACTGGTAT…	null
husec41_c1068	73714	gene	true	4158	true	3943	-	husec41_c1068	C8TKA8	Conserved predicted protein	Escherichia coli O26:H11 (strain 11368 / EHEC)			IPR015166; IPR005153;				Complete proteome	72		19815525			selected_minor_threshold	null	1.21563e-37	ATGGCATTCAGTAATCCCTTCGATGATCCACAGGGAGCGTTTTACATTTTGCGCAATGCGCAGGGGCAATTCAGTCTGTGGCCGCAACAATGCGCCTTACCGGCAGGCTGGGACATTGTGTGTCAGCCGCAGTCACAGGCGTCCTGCCAGCAGTGGCTGGAAGTCCACTGGCGTACTCTGACACCGGCCAATTTCACCCAGTTGCAGGAGGCACAA	MAFSNPFDDPQGAFYILRNAQGQFSLWPQQCALPAGWDIVCQPQSQASCQQWLEVHWRTLTPANFTQLQEAQ
husec41_c107	17547	gene	true	490	false	28	-	husec41_c107	D7Y145	TldD domain protein (Fragment)	Escherichia coli MS 115-1			IPR002510;					210				<frameshift><position>1</position><reading_frame_from>-2</reading_frame_from><reading_frame_to>-3</reading_frame_to></frameshift>	selected	null	1.19336e-80	ATGAGTCTTAACCTGGTAAGTGAACAATTGCTAGCGGCGAACGGCCTGAAACATCAGGACTTGTTTCGCGATCCTCGGTCAACTGGCCGAACGTCGCCTTGATTATGGCGATCTCTATTTTCAGTCGAGCTATCACGAATCCTGGGTTTTAGAAGACCGCATTATTAAAGATGGTTCTTACAACATCGATCAGGGCGTTGGTGTGCGTGCAATCAGTGGTGAAAAAACCGGATTTGCTTACGCTGACCAAATCAGCCTGCTGGCGCTGGAACAGAGTGCGCAAGCGGCGCGCACCATCGTCCGTGATAGTGGTGATGGCAAAGTACAGACGCTGGGCGCGGTAGAGCATAGCCCGTTGTATACCTCGGTAGATCCGCTGCAAAGCATGAGCCGTGAAGA…	null
husec41_c107	80948	gene	true	4451	true	649	-	husec41_c107	C8TIE6	Conserved predicted membrane protein	Escherichia coli O26:H11 (strain 11368 / EHEC)			IPR011836;				Complete proteome	1266		19815525		<frameshift><position>1</position><reading_frame_from>-1</reading_frame_from><reading_frame_to>-2</reading_frame_to></frameshift><frameshift><position>2</position><reading_frame_from>-2</reading_frame_from><reading_frame_to>-3</reading_frame_to></frameshift><frameshift><position>3</position><reading_frame_from>-3</reading_frame_from><reading_frame_to>-1</reading_frame_to></frameshift><frameshift>…	selected	null	0	GTGAGGCGATTGCCGGGGATTTTACTGCTTACTGGAGCCGCGCTCGTTGTGATCGCAGCCCTGCTGGTTAGCGGCCTGCGTATTGCTTTACCGCATCTTGACGCCTGGCGTCCGGAAATCCTCAACAAAATAGAATCCGCGACTGGCATGCCGGTAGAAGCCAGTCAGCTCTCAGCCAGCTGGCAGAATTTTGGCCCGACGCTTGAAGCACACGACATCCGTGCAGAACTAAAAGATGGCGGCGAATTTTCGGTTAAACGCGTTACTCTGGCGCTGGATGTCTGGCAGAGCTTGTTACATATGCGCTGGCAGTTTCGCGACCTCACTTTCTGGCAGCTGCGCTTTCGCACCAACACTCCTATCACCAGCGGTGGTGGTAATGATAGCCTGGAAGCCAGT…	null
husec41_c107	74926	gene	true	5989	true	4522	-	husec41_c107	C8TIE7	Ribonuclease G	Escherichia coli O26:H11 (strain 11368 / EHEC)			IPR012340; IPR016027; IPR003029; IPR019307; IPR022967; IPR004659;	RNA binding; RNA processing; cytoplasm; ribonuclease activity			Complete proteome	489		19815525		<frameshift><position>1</position><reading_frame_from>-2</reading_frame_from><reading_frame_to>-3</reading_frame_to></frameshift>	selected	null	0	ATGACGGCTGAATTGTTAGTAAACGTAACGCCTTCGGAAACGCGAGTGGCGTATATTGATGGCGGTATTCTGCAGGAAATTCATATTGAACGTGAGGCGCGACGCGGAATAGTAGGCAATATCTACAAGGGTCGTGTAAGTCGTGTACTTCCGGGTATGCAGGCGGCTTTTGTAGATATTGGGCTGGATAAAGCCGCGTTTCTTCATGCATCCGATATCATGCCGCACACCGAATGTGTGGCGGGTGAAGAACAAAAGCAATTCACGGTGCGCGACATCTCGGAACTGGTTCGTCAGGGGCAAGATCTGATGGTGCAGGTGGTGAAAGATCCGCTTGGCACTAAGGGGGCGCGCCTGACCACCGATATCACGCTGCCTTCTCGCTATCTGGTCTTTATG…	null
husec41_c107	88680	gene	true	6573	true	5995	-	husec41_c107	C8TIE8	Maf-like protein yceF 2	Escherichia coli O26:H11 (strain 11368 / EHEC)			IPR003697;	cytoplasm		Maf family	Complete proteome; Cytoplasm	197	Cytoplasm.	19815525			selected	null	7.67507e-110	ATGACTTCTCTGTATTTAGCTTCCGGTTCTCCGCGTCGTCAGGAGTTACTTGCGCAACTTGGCGTGACCTTTGAACGTATTGTTACGGGCATTGAGGAGCAGCGTCAGCCGCAGGAGAGCGCGCAGCAGTATGTTGTGCGTCTGGCGCGCGAGAAAGCACAGGCGGGTGTCGCGCAAACGGCGCAGGATCTCCCGGTGCTGGGTGCGGATACTATCGTTATCCTGAATGGAGAAGTGCTGGAGAAACCGCGCGACGCAGAGCATGCGGCGCAGATGTTGCGCAAATTATCGGGTCAGACCCATCAGGTGATGACGGCAGTGGCGTTGGCCGACAGCCAGCACATTCTCGATTGCCTGGTGGTCACCGATGTGACTTTCAGAACGTTAACAGACGAAGAC…	MTSLYLASGSPRRQELLAQLGVTFERIVTGIEEQRQPQESAQQYVVRLAREKAQAGVAQTAQDLPVLGADTIVILNGEVLEKPRDAEHAAQMLRKLSGQTHQVMTAVALADSQHILDCLVVTDVTFRTLTDEDIAGYVASGEPLDKAGAYGIQGLGGCFVRKINGSYHAVVGLPLVETYELLSNFNALREKRG
husec41_c107	100014	gene	true	7071	true	6585	-	husec41_c107	C8TIE9	Cell wall structural complex MreBCD transmembrane component MreD	Escherichia coli O26:H11 (strain 11368 / EHEC)			IPR007227;	integral to membrane; regulation of cell shape			Complete proteome; Membrane; Transmembrane	162		19815525		<frameshift><position>1</position><reading_frame_from>-3</reading_frame_from><reading_frame_to>-1</reading_frame_to></frameshift>	selected	null	1.20598e-80	GTGGCGAGCTATCGTAGCCAGGGACGTTGGGTAATCTGGCTCTCTTTCCTCATTGCGCTGTTGCTGCAAATCATGCCCTGGCCGGATAACCTGATTGTTTTCCGGCCAAACTGGGTGTTACTCATCTTGTTGTATTGGATCCTGGCCTTGCCTCATCGCGTAAATGTGGGCACAGGTTTTGTGATGGGTGCCATACTGGATCTGATCAGCGGCTCGACGCTTGGCGTACGCGTATTGGCGATGAGCATCATTGCTTACCTGGTGGCGCTGAAATACCAGCTTTTCCGCAACCTCGCATTATGGCAGCAGGCGCTGGTCGTCATGTTGCTTTTCGCTGGTGGTGGATATTATTGTTTTCTGGGCAGAGTTTTTAGTGATTAACGTCTCTTTCAGACCGGA…	null
husec41_c107	62868	gene	true	8173	true	7074	-	husec41_c107	C8TIF0	Cell wall structural complex MreBCD transmembrane component MreC	Escherichia coli O26:H11 (strain 11368 / EHEC)			IPR007221; IPR005223;	integral to membrane; regulation of cell shape			Complete proteome; Membrane; Transmembrane	367		19815525		<frameshift><position>1</position><reading_frame_from>-2</reading_frame_from><reading_frame_to>-1</reading_frame_to></frameshift>	selected	null	0	ATGAAGCCAATTTTTAGCCGTGGCCCGTCGCTACAGATTCGCCTTATTCTGGCGGTGCTGGTGGCGCTCGGCATTATTATTGCCGACAGCCGCCTGGGGACGTTCAGTCAAATCCGTACTTATATGGATACCGCCGTCAGTCCTTTCTACTTTGTTTCCAATGCTCCTCGTGAATTGCTGGATGGCGTATCGCAGACGCTGGCCTCGCGTGACCAACTAGAACTTGAAAACCGGGCGTTACGTCAGGAACTGTTGCTGAAAAACAGTGAACTGCTGATGCTTGGACAATACAAACAGGAGAACGCGCGTCTGCGCGAGCTGCTGGGTTCCCCGCTGCGTCAGGATGAGCAGAAAATGGTGACTCAGGTTATCTCCACGGTTAACGATCCTTATAGCGAT…	null
husec41_c107	97694	gene	false	9225	true	8242	-	husec41_c107	C8TIF1	Cell wall structural complex MreBCD actin-like component MreB	Escherichia coli O26:H11 (strain 11368 / EHEC)			IPR001023; IPR004753;	ATP binding; cell morphogenesis			Complete proteome	347		19815525			selected	null	0	GCGAATACCCTCATTTATGTAAAAGGACAAGGCATCGTATTGAATGAGCCTTCCGTGGTGGCCATTCGTCAGGATCGTGCCGGTTCACCGAAAAGCGTAGCTGCAGTAGGTCATGACGCGAAGCAGATGCTGGGCCGTACGCCGGGCAATATTGCTGCCATTCGCCCAATGAAAGACGGCGTTATCGCCGACTTCTTCGTGACTGAAAAAATGCTCCAGCACTTCATCAAACAAGTGCACAGCAACAGCTTTATGCGTCCAAGCCCGCGCGTTCTGGTTTGTGTACCGGTTGGCGCGACCCAGGTTGAACGCCGCGCAATTCGTGAATCCGCGCAGGGCGCTGGTGCCCGTGAAGTCTTCCTGATTGAAGAACCGATGGCTGCCGCAATTGGTGCTGGC…	null
husec41_c1070	99669	gene	true	1336	true	137	-	husec41_c1070	C8TGR8	Predicted oxidoreductase	Escherichia coli O26:H11 (strain 11368 / EHEC)			IPR002938; IPR003042; IPR018168; IPR010971;	flavin adenine dinucleotide binding; oxidation-reduction process; oxidoreductase activity, acting on paired donors, with incorporation or reduction of molecular oxygen, NADH or NADPH as one donor, and incorporation of one atom of oxygen; ubiquinone biosynthetic process			Complete proteome	400		19815525		<frameshift><position>1</position><reading_frame_from>-1</reading_frame_from><reading_frame_to>-2</reading_frame_to></frameshift><frameshift><position>2</position><reading_frame_from>-2</reading_frame_from><reading_frame_to>-1</reading_frame_to></frameshift>	selected	null	0	ATGCAAAGTGTTGATGTAGCCATTGTTGGTGGCGGCATGGTGGGGCTGGCGGTTGCCTGCGGCTTACAGGGGAGCGGCTTACGCGTTGCCGTACTGGAGCAGCGCGTACCGGAACCTCTGGCGGCGGATGCACCACCACAACTGCGCGTTTCGGCTATCAATGCCGCCAGCGAAAAATTACTCACCCGTCTTGGCGTCTGGCAAGACATTCTCTCTCGTAGGGCCAGTTGTTATCACGGTATGGAAGTGTGGGACAAAGACAGTTTTGGTCACATTTCGTTTGACGATCAAAGCATGGGCTATAGCCATCTTGGGCATATCGTTGAAAACTCAGTGATTCACTACGCGCTGTGGAACAAAGCGCAGCAGTCGTCAGATATCACTCTGTTGGCCCCCGCA…	null
husec41_c1070	84389	gene	true	2538	true	1362	-	husec41_c1070	C8TGR9	2-octaprenyl-6-methoxyphenol hydroxylase, FAD/NAD(P)-binding	Escherichia coli O26:H11 (strain 11368 / EHEC)			IPR002938; IPR003042; IPR010971; IPR011295;	flavin adenine dinucleotide binding; oxidation-reduction process; oxidoreductase activity, acting on paired donors, with incorporation or reduction of molecular oxygen, NADH or NADPH as one donor, and incorporation of one atom of oxygen; ubiquinone biosynthetic process			Complete proteome	392		19815525		<frameshift><position>1</position><reading_frame_from>-2</reading_frame_from><reading_frame_to>-3</reading_frame_to></frameshift>	selected_minor_threshold	null	0	ATGAGCGTAATCATCGTCGGTGGCGGCATGGCGGGCGCGACGCTGGCGCTGGCTATTTCCCGGTTAAGTCACGGGGCGCTGCCGGTACATTTGATTGAAGCGACCGCGCCAGAGTCACATGCTCATCCGGGCTTTGATGGACGAGCTATTGCGCTGGCTGCGGGGACCTGTCAGCAACTGGCGCGCATCGGCGTCTGGCAATCTCTGGCGGATTACGCAACCGCCATCACTACCGTGCATGTCAGCGATCGTGGTCACGCTGGATTTGTCACCCTCGCCGCAGAAGATTACCAACTGGCGGCGCTGGGACAGGTTGTCGAATTGCACAATGTCGGGCAACGGCTGTTTGCATTGCTGCGTAAAGCACCTGGCGTAACGCTGCATTGCCCTGATCGCGTG…	null
husec41_c1070	89248	gene	true	3861	true	2538	-	husec41_c1070	C8TGS0	Proline aminopeptidase P II	Escherichia coli O26:H11 (strain 11368 / EHEC)			IPR001714; IPR000994; IPR007865; IPR001131;	aminopeptidase activity; cellular process; manganese ion binding; metalloexopeptidase activity; proteolysis			Aminopeptidase; Complete proteome; Hydrolase; Metal-binding; Protease	441		19815525		<frameshift><position>1</position><reading_frame_from>-2</reading_frame_from><reading_frame_to>-3</reading_frame_to></frameshift>	selected_minor_threshold	null	0	ATGAGTGAGATATCCCGGCAAGAGTTTCAGCGTCGCCGTCAGGCCCTGGTGGAGCAAATGCAACCCGGCAGCGCCGCGCTGATTTTTGCTGCACCAGAAGTAACACGTAGCGCCGACAGCGAATACCCCTATCGTCAGAACAGTGACTTCTGGTACTTCACCGGCTTTAACGAACCGGAAGCGGTGCTGGTGCTGATTAAAAGCGATGACACTCATAACCACAGCGTTCTGTTTAACCGCGTTCGCGACCTGACGGCGGAGATCTGGTTTGGCCGTCGCTTAGGCCAGGATGCCGCGCCAGAGAAACTGGGCGTTGACCGCGCACTGGCATTCAGCGAAATCAATCAGCAACTTTATCAACTACTTAACGGCCTGGATGTGGTTTACCATGCCCAGGGC…	null
husec41_c1070	70451	gene	false	4162	true	3890	-	husec41_c1070	D3GTS3	UPF0149 protein ygfB	Escherichia coli O44:H18 (strain 042 / EAEC)			IPR011978;			UPF0149 family	Complete proteome	194		20098708			selected	null	3.14178e-49	GCTGATGCATTGGCAGGTTGGGTCAATCACTTCCTGCTTGGTCTTGGCGTTACGCAACCGAAGCTGGATAAAGTGACCGGCGAAACCGGTGAAGCTATCGACGATCTGCGTAACATTGCGCAACTGGGTTACGACGAAGACGAAGATCAGGAAGAGCTTGAAATGTCGCTTGAAGAGATCATCGAATACGTTCGTGTTGCCGCGCTGTTATGCCACGACACCTTTACTCATCCGCAACCGACCGCGCCAGAAGTACAAAAACCGACTCTACAC	null
husec41_c1071	57318	gene	true	81	true	1160	+	husec41_c1071	C8TJE6	Putative outer membrane porin protein	Escherichia coli O26:H11 (strain 11368 / EHEC)			IPR023614; IPR001897; IPR001702; IPR013793;	cell outer membrane; ion transport; plasma membrane; pore complex; porin activity		Gram-negative porin family	Cell membrane; Cell outer membrane; Complete proteome; Ion transport; Membrane; Porin; Transmembrane; Transport	360	Cell outer membrane; Multi-pass membrane protein.	19815525			selected	null	0	atgaaaaaattaacagtggcaatttctgctgtagctgcatcagtactgatggcgatgtctgctcaggcagctgaaatttataataaagacagtaacaagctggatctgtacgggaaagttaatgctaagcactacttctcctctaatgatgcagatgatggtgatactacttatgcccgtcttggcttcaaaggtgaaacccaaatcaacgatcaactgactggtttcggtcagtgggaatatgaattcaaaggcaaccgcgctgaatctcaaggttcctccaaagacaaaacccgtcttgcatttgcaggcctgaaattcggtgactacggctcaatcgattacggccgtaactacggtgtagcatacgacatcggtgcgtggactgacgttctgcca…	MKKLTVAISAVAASVLMAMSAQAAEIYNKDSNKLDLYGKVNAKHYFSSNDADDGDTTYARLGFKGETQINDQLTGFGQWEYEFKGNRAESQGSSKDKTRLAFAGLKFGDYGSIDYGRNYGVAYDIGAWTDVLPEFGGDTWTQTDVFMTGRTTGVATYRNNDFFGLVDGLNFAAQYQGKNDRNEVTEANGDGFGFSTTYEYEGFGVGATYAKSDRTNNQVIYGNNGLNASGQNAEVWAAGLKYDANNIYLATTYSETQNMTVFGNNHIANKAQNFEAVAQYQFDFGLRPSVAYLHSKGKDLGVWGDQDLVEYVDVGATYYFNKNMSTFVDYKINLIDKSDFTKASGVATDDIVAVGMVYQF
husec41_c1071	86137	gene	true	1735	true	1355	-	husec41_c1071	C8TJE5	Putative antitermination protein Q	Escherichia coli O26:H11 (strain 11368 / EHEC)			IPR010534;	DNA binding; transcription antiterminator activity			Complete proteome	127		19815525			selected	null	5.84008e-72	ATGCGTGATATTCAGATGGTTCTTGAGCGTTGGGGAGCGTGGGCGGCTAATAATCATGAAGATGTGACCTGGTCGTCCATTGCCGCCGGTTTTAAGGGATTAATTACTTCAAAAGTAAAATCTCGCCCGCAATGTTGTGACGATGACGCGATGATCATTTGCGGGTGCATGGCCCGTCTGAAAAAGAACAACAGCGATTTGCACGATTTATTAGTAGATTATTATGTAGTCGGTATGACATTCATGTCACTGGCAGGTAAGCATTGCTGCTCTGATGGTTATATCGGGAAAAGGTTACAGAAGGCTGAGGGCATAATTGAAGGGATGTTAATGGCATTAGATATCCGGTTAGAGATGGATATCGTTGTTAATAACTCTAAT	MRDIQMVLERWGAWAANNHEDVTWSSIAAGFKGLITSKVKSRPQCCDDDAMIICGCMARLKKNNSDLHDLLVDYYVVGMTFMSLAGKHCCSDGYIGKRLQKAEGIIEGMLMALDIRLEMDIVVNNSN
husec41_c1071	67276	gene	true	2165	true	1962	-	husec41_c1071	C8TJE4	Crossover junction endodeoxyribonuclease rusA (EC 3.1.22.4)	Escherichia coli O26:H11 (strain 11368 / EHEC)	FUNCTION: Endonuclease that resolves Holliday junction intermediates made during homologous genetic recombination and DNA repair. Exhibits sequence and structure-selective cleavage of four-way DNA junctions, where it introduces symmetrical nicks in two strands of the same polarity at the 5' side of dinucleotides. Corrects the defects in genetic recombination and DNA repair associated with inactiv…	3.1.22.4	IPR016281; IPR008822;	DNA recombination; DNA repair; crossover junction endodeoxyribonuclease activity; magnesium ion binding		RusA family	Complete proteome; DNA damage; DNA repair; Endonuclease; Hydrolase; Nuclease	120		19815525			selected	null	4.13011e-36	ATGCCTGTGAAAATCCGCATTGAGTGCCACATGCCGGATCGCCGTCGCCGTGACCTGGATAATCTGCAAAAAGCCGCTTTTGACGCACTCACTAAAGCAGGTTTCTGGCTGGATGATGCTCAGGTCGTTGATTACCGCGTTGTGAAGATGCCTGTTACCAAAGGTGGGAGGCTGGAACTGACCATCACCGAAATGGGGAATGAA	MPVKIRIECHMPDRRRRDLDNLQKAAFDALTKAGFWLDDAQVVDYRVVKMPVTKGGRLELTITEMGNE
husec41_c1072	80976	gene	false	1535	true	83	-	husec41_c1072	C8TN14	Predicted transporter	Escherichia coli O26:H11 (strain 11368 / EHEC)			IPR005279; IPR020846; IPR016196; IPR000109; IPR018456;	integral to membrane; oligopeptide transport; peptide transporter activity		PTR2/POT transporter (TC 2.A.17) family	Complete proteome; Membrane; Transmembrane; Transport	485	Membrane; Multi-pass membrane protein.	19815525		<frameshift><position>1</position><reading_frame_from>-2</reading_frame_from><reading_frame_to>-3</reading_frame_to></frameshift>	selected	null	0	AAACACCCTCACAGCCCGCGCGCGATATACTATATCGTGGCGATCCAAATCTGGGAGTACTTCAGTTTTTACGGCATGCGTGCCTTACTCATTCTCTATCTCACCCATCAGCTTGGTTTTGATGATAACCATGCCATCAGCCTGTTCAGCGCATATGCTTCTCTGGTTTACGTTACCCCCTATTCTCGGCGGCTGGCTTGCCGACCGCCTGCTCGGCAACCGCACTGCAGTGATTGCCGGCGCGCTGTTAATGACCCTTGGCCATGTGGTGCTGGGCATTGATACAAATTCAACCTTTAGCCTGTATCTGGCGCTGGCAATCATTATTTGTGGCTACGGTTTATTCAAATCAAACATCAGCTGTTTGCTTGGCGAGCTCTACGACGAGAACGATCATCG…	null
husec41_c1072	96859	gene	false	3715	true	1601	-	husec41_c1072	C8TN15	Lysine decarboxylase 1	Escherichia coli O26:H11 (strain 11368 / EHEC)			IPR005308; IPR011193; IPR000310; IPR008286; IPR015424; IPR015421; IPR015422;	carboxy-lyase activity; cellular amino acid metabolic process; cytoplasm; pyridoxal phosphate binding			Complete proteome	715		19815525			selected	null	0	GGGTTTATTTTTAAAGAAGAACCCATCCGTGAACTTCATCGCGCGCTTGAACGTCTGAACTTCCAGATTGTTTACCCGAACGACCGTGACGACTTATTAAAACTGATCGAAAACAATGCGCGTCTGTGCGGCGTTATTTTTGACTGGGATAAATATAATCTCGAGCTGTGCGAAGAAATTAGCAAAATGAACGAGAACCTGCCGTTGTACGCGTTCGCTAATACGTATTCCACTCTCGATGTAAGCCTGAATGACCTGCGTTTACAGATTAGCTTCTTTGAATATGCGCTGGGTGCTGCTGAAGATATTGCTAATAAGATCAAGCAGACCACTGACGAATATATCAACACTATTCTGCCTCCGCTGACTAAAGCACTGTTTAAATATGTTCGTGAAGGT…	null
husec41_c1072	53876	gene	false	4875	true	3829	-	husec41_c1072	C8TN16	Predicted lysine/cadaverine transporter	Escherichia coli O26:H11 (strain 11368 / EHEC)			IPR004841; IPR002293; IPR004754;	amino acid transmembrane transporter activity; integral to membrane			Complete proteome; Membrane; Transmembrane	444		19815525			selected	null	0	GGTAACCTGGCGATTGGTATTACCGCTGTATCTTATCTTTCCACCTTCTTCCCAGTATTAAATGATCCTGTTCCGGCGGGTATCGCCTGTATTGCTATCGTCTGGGTATTTACCTTTGTAAATATGCTCGGCGGTACCTGGGTAAGCCGTTTAACCACTATTGGTCTGGTGCTGGTTCTTATTCCTGTGGTGATGACTGCTATTGTTGGCTGGCATTGGTTTGATGCGGCAACTTATGCAGCTAACTGGAATACTGCGGATACCACTGATGGTCATGCGATCATTAAAAGTATTCTGCTCTGCCTGTGGGCCTTCGTGGGTGTTGAATCCGCAGCAGTAAGTACTGGTATGGTTAAAAACCCGAAACGTACCGTTCCGCTGGCAACCATGCTGGGTACT…	null
husec41_c1073	89786	gene	true	1642	true	104	-	husec41_c1073	C8TQB4	Phosphoglycerol transferase I (EC 2.7.8.20) (Phosphatidylglycerol--membrane-oligosaccharide glycerophosphotransferase)	Escherichia coli O26:H11 (strain 11368 / EHEC)	FUNCTION: Transfers a phosphoglycerol residue from phosphatidylglycerol to the membrane-bound nascent glucan backbones (By similarity).	2.7.8.20	IPR017849; IPR017850; IPR020881; IPR000917;	glucan biosynthetic process; integral to membrane; phosphatidylglycerol-membrane-oligosaccharide glycerophosphotransferase activity; plasma membrane; sulfuric ester hydrolase activity	Glycan metabolism; osmoregulated periplasmic glucan (OPG) biosynthesis.	OpgB family	Cell inner membrane; Cell membrane; Complete proteome; Membrane; Transferase; Transmembrane; Transmembrane helix	763	Cell inner membrane; Multi-pass membrane protein.	19815525			selected	null	0	GTGAGGATCGCCCGTTGTCAGAAACTACTCTCTTTCGCCCTTTTTCTCGCCTCTGTGCTGATTTACGCATGGAAAGCGGGACGTAACACCTGGTGGTTTGCAGCCACATTAACGGTGCTGGGGCTATTTGTCGTTTTAAATATCACCCTGTTTGCCAGCGACTATTTTACTGGCGATGGTATTAACGACGCGGTTCTCTATACCTTAACCAATAGCCTGACCGGTGCTGGCGTCAGCAAATACATCCTGCCGGGTATCGGCATTGTGCTGGGGCTGACGGCGGTGTTCGGTGCGCTGGGCTGGATCCTGCGCCGTCGTCGTCATCATCCGCACCATTTTGGTTACAGCCTGCTGGCGCTCTTACTGGCGCTGGGTTCGGTGGACGCCAGCCCGGCATTT…	VRIARCQKLLSFALFLASVLIYAWKAGRNTWWFAATLTVLGLFVVLNITLFASDYFTGDGINDAVLYTLTNSLTGAGVSKYILPGIGIVLGLTAVFGALGWILRRRRHHPHHFGYSLLALLLALGSVDASPAFRQITELVKSQSRDGDPDFAAYYKEPSKTIPDPKLNLVYIYGESLERTYFDNEAFPDLTPELGALKNEGLDFSHTQQLPGTDYTIAGMVASQCGIPLFAPFEGNASASVSSFFPQNICLGDILKNSGYQNYFVQGANLRFAGKDVFLKSHGFDHLYGSEELKSVVADPHYRNDWGFYDDTVLDEAWKKFEELSRSSQRFSLFTLTVDTHHPDGFISRTCNRKKYDFDGKPNQSFSAVSCSQENIAAFINKIKASPWFKDTVIVVSSD…
husec41_c1073	63938	gene	true	2379	true	1885	-	husec41_c1073	C8UN70	Conserved predicted protein	Escherichia coli O111:H- (strain 11128 / EHEC)			IPR019637;				Complete proteome	165		19815525			selected	null	2.2305e-91	ATGATGATGAAAACTGTTAAACATCTTCTGTGCTGTGCCATTGCCGCCAGCGCATTAATTTCCACCGGGGTGCATGCTGCGTCCTGGAAAGATGCGCTCTCCAGCGCCGCCAGCGAACTTGGCAACCAAAACAGCACGACACAGGAAGGCGGTTGGTCGCTCGCGTCATTAACTAACTTGCTTAGCAGCGGGAACCAGGCCTTAAGCGCAGATAACATGAACAATGCCGCAGGCATTCTGCAATACTGCGCGAAGCAAAAGCTGGCGTCGGTAACCGATGCCGAAAACATCAAGAACCAGGTGCTGGAAAAGCTGGGCCTGAACAGTGAAGAACAAAAAGAAGACACCAACTATCTGGATGGCATTCAGGGTTTGCTGAAAACCAAAGATGGTCAGCAA…	MMMKTVKHLLCCAIAASALISTGVHAASWKDALSSAASELGNQNSTTQEGGWSLASLTNLLSSGNQALSADNMNNAAGILQYCAKQKLASVTDAENIKNQVLEKLGLNSEEQKEDTNYLDGIQGLLKTKDGQQLNLDNIGTTPLAEKVKTKACDLVLKQGLNFIS
husec41_c1073	71099	gene	true	2664	true	2428	-	husec41_c1073	B7LE12	DNA biosynthesis protein	Escherichia coli (strain 55989 / EAEC)			IPR003593; IPR002611;	ATP binding; nucleoside-triphosphatase activity			Complete proteome	245		19165319			selected	null	8.93553e-42	GTGATCGATGAGATCGGCGTGCAGACCGAATCGAAATACGAAAAAGTGATCATCAACCAGATCGTCGATCGCCGCTCTTCTTCCAAACGCCCAACCGGGATGCTGACCAACAGTAATATGGAAGAGATGACCAAGTTGCTGGGCGAACGCGTGATGGACCGTATGCGCCTGGGTAACAGTTTGTGGGTGATCTTCAACTGGGATAGCTACCGTAGCCGGGTAACAGGTAAAGAGTAT	VIDEIGVQTESKYEKVIINQIVDRRSSSKRPTGMLTNSNMEEMTKLLGERVMDRMRLGNSLWVIFNWDSYRSRVTGKEY
husec41_c1074	24462	gene	true	247	true	615	+	husec41_c1074	C8TS13	Putative uncharacterized protein	Escherichia coli O26:H11 (strain 11368 / EHEC)			IPR009387;				Complete proteome	123		19815525	<extra_stop_codons><codon><type>stop</type><position>487</position></codon><codon><type>stop</type><position>493</position></codon><codon><type>stop</type><position>511</position></codon></extra_stop_codons>		selected_minor_threshold	null	3.43002e-43	atgcgcatttttaaaaacgcctggtttgagcgacttgcacgcaaaaacaaaatatccgaccaatcactgcgcgaaattgttaaacaggctgataacgggcttatctcagcaaacctgggtaacggcgttatcaagcaacgtctgccacgagtcggtggcggcaaatctggcggttatcgcacaatcattttctatcgcgtcggcacaaggggcctttttcgtatatgcatacgcaaaaaatgaacgtgaaaatataaccgctactgaggaaagtgcatttcggaaggggctcctcacgtactcaatctaacagatgaacaactggcacaactgattctacagggtcagtttacggaggtacccaatgag	null
husec41_c1074	26812	gene	true	611	true	925	+	husec41_c1074	C8TS14	Predicted DNA-binding protein	Escherichia coli O26:H11 (strain 11368 / EHEC)			IPR001387; IPR010982;	sequence-specific DNA binding			Complete proteome; DNA-binding	105		19815525			selected_minor_threshold	null	9.26236e-59	atgagtaaaaattaccgcagtgatgcgcttgcatccgtacatgaaatgatggaatcgcttcatgatatcggcgcagtaacgaaacagactatgcgagaattcgatgaaacttgtctccagccagcgccggtaatgtctccggaaaggatccgtgcactgcgcgaacgagagcatctgtctcaacctgtttttgccagatacctcaacgtcagtaaaaacctgatatcagactgggaacgtggtgtaaaacggccgggaggtgccgctcttcgccttctttcagtcgtagagaaaaacggaatccaggtaatatca	MSKNYRSDALASVHEMMESLHDIGAVTKQTMREFDETCLQPAPVMSPERIRALREREHLSQPVFARYLNVSKNLISDWERGVKRPGGAALRLLSVVEKNGIQVIS
husec41_c1074	9697	gene	true	1361	true	981	-	husec41_c1074	D6I789	Death on curing protein	Escherichia coli B185			IPR006440; IPR003812;					161					selected	null	1.825e-70	GTGCTGAGTGTTGATAATTTAAGTTCTTCTCAGTCTCGTCCCAGCATGGTTCGATGGTATGAACAGACTAATGACATGTTTGTACTGGCATCAGTATTGATTGAAAGTCTGATTCAGAATCATCCATTTGCTAATGCAAACAAACGAACAGCTATGATGGCTGGTTATGTCTTCTTGTTGTTGAATGGCTATGAGTTAACAGCACCAGGCGATGAAATCGTGGAAATGGCAGAGGGACTGGCCTGCAAAACCTATACTCGAGAAGATCTCGAGAACTGGTTGTGTTATTGGTCTCGTGCGTATGACAGCCGGGAATTATGTAAAACAGGCGCAACTATTGTTTTGTATGAAACTATCAAGCTTAAAATAGAACAGCAAAAC	VLSVDNLSSSQSRPSMVRWYEQTNDMFVLASVLIESLIQNHPFANANKRTAMMAGYVFLLLNGYELTAPGDEIVEMAEGLACKTYTREDLENWLCYWSRAYDSRELCKTGATIVLYETIKLKIEQQN
husec41_c1075	58592	gene	true	734	false	3	-	husec41_c1075	C8TTP1	Sulfoxide reductase catalytic subunit yedY (EC 1.8.-.-)	Escherichia coli O26:H11 (strain 11368 / EHEC)	FUNCTION: The exact function is not known. Can catalyze the reduction of a variety of substrates like dimethyl sulfoxide, trimethylamine N-oxide, phenylmethyl sulfoxide and L-methionine sulfoxide. Cannot reduce cyclic N-oxides. Shows no activity as sulfite oxidase (By similarity).	1.8.-.-	IPR000572; IPR006311; IPR022867;	electron carrier activity; metal ion binding; molybdopterin cofactor binding; oxidation-reduction process; oxidoreductase activity, acting on a sulfur group of donors; periplasmic space		YedY family	Complete proteome; Metal-binding; Molybdenum; Oxidoreductase; Periplasm; Signal	334	Periplasm.	19815525			selected	null	2.43297e-143	ATGAAAAAGAATCAATTTTTAAAAGAATCAGATGTTACGGCCGAGTCGGTATTCTTTATGACGCGTCGGCAGGTGTTAAAAGCACTGGGCATCAGCGCGGCTGCACTTTCTTTGCCTCACGCTGCGCATGCCGATCTGCTTAGCTGGTTTAAAGGGAATGATCGCCCACCCGCCCCCGCCGGAAAACCGTTGGAGTTCAGCAAGCCTGCCGCCTGGCAAAATGACCTGCCACTGACGCCAGCAGATAAAGTCTCCGGTTATAACAACTTCTATGAATTCGGGCTGGATAAAGCCGATCCCGCCGCTAATGCTGGTAGCCTGAAAACCGATCCATGGACACTGAAAATCAGCGGCGAAGTGGCAAAACCATTGACCCTCGATCACGATGATTTAACCCGT…	null
husec41_c1075	88249	gene	true	1256	true	846	-	husec41_c1075	C8TTP0	5-hydroxyisourate hydrolase	Escherichia coli O26:H11 (strain 11368 / EHEC)			IPR014306; IPR023418; IPR000895; IPR023416; IPR023419;	transport		Transthyretin family	Complete proteome	137		19815525			selected	null	1.42616e-78	ATGTTAAAGCGTTATTTAGTACTCTCCGTAGTAACGGCTGCATTTTCATTACCTTCTTTGGTCTATGCTGCACAACAAAACATTCTTAGTGTGCACATTTTGAACCAGCAAACAGGAAAACCCGCTGCCGACGTGACAGTCACTCTTGAAAAGAAAGCGGACAACGGCTGGTTACAACTTAATACCGCCAAAACAGATAAGGATGGACGAATTAAGGCACTGTGGCCCGAGCAAACTGCAACTACGGGCGATTACCGTGTCGTATTTAAAACCGGGGACTATTTCAAGAAACAAAATCTTGAAAGTTTCTTCCCTGAGATCCCCGTTGAATTTCATATTAATAAAGTGAACGAGCATTATCATGTGCCTTTATTACTTAGCCAATATGGGTATTCAACC…	MLKRYLVLSVVTAAFSLPSLVYAAQQNILSVHILNQQTGKPAADVTVTLEKKADNGWLQLNTAKTDKDGRIKALWPEQTATTGDYRVVFKTGDYFKKQNLESFFPEIPVEFHINKVNEHYHVPLLLSQYGYSTYRGS
husec41_c1075	59290	gene	true	1341	true	2058	+	husec41_c1075	D3GXL6	Two-component response regulator	Escherichia coli O44:H18 (strain 042 / EAEC)			IPR011006; IPR001867; IPR016032; IPR006291; IPR001789; IPR011991;	DNA binding; intracellular; regulation of transcription, DNA-dependent; transcription, DNA-dependent; two-component response regulator activity			Complete proteome; DNA-binding; Transcription; Transcription regulation; Two-component regulatory system	239		20098708		<frameshift><position>1</position><reading_frame_from>3</reading_frame_from><reading_frame_to>1</reading_frame_to></frameshift>	selected	null	1.05972e-70	atgaaccaggctgtttctataacatatgatttatggcatattattttcatgaagattttacttattgaagataatcaaaggacccaggagtgggtaacgcaggggctttccgaagcgggttatgtcattgatgccgtttctgatggcagagatgggctttatcttgcgcttaaggatgattatgcattgatcattctggatattatgcttccgggtatggatggctggcagatcttacaaacgttaagaacagcaaagcaaactccggttatttgccttactgcaagagattctgtcgatgacagagtcagagggctggacagtggggcaaatgattatctggtaaaacctttttcattttctgagttgctggcaaggggttcgggcacaattaaggca…	null
husec41_c1075	91501	gene	true	2061	false	2597	+	husec41_c1075	B7L8Y5	Sensory kinase in two-component regulatory system with YedW	Escherichia coli (strain 55989 / EAEC)			IPR003594; IPR003660; IPR004358; IPR006290; IPR003661; IPR005467; IPR009082;	ATP binding; integral to membrane; peptidyl-histidine phosphorylation; two-component sensor activity			ATP-binding; Complete proteome; Kinase; Membrane; Nucleotide-binding; Phosphoprotein; Transferase; Transmembrane; Two-component regulatory system	452	Membrane; Multi-pass membrane protein.	19165319			selected	null	1.07079e-99	atgaaaagattatctataaccgtccgtttaaccttgctttttatattgctgctgtctgttgctggcgctggaattgtctggactctctataatggcctggcaagtgagttgaaatggcgcgatgatacaacactcattaaccggacagcacagatcaagcagttgttaattgatggggtaaatccagatacgttacctgtgtactttaaccggatgatggatgttagtcaggatatcttgatcattcatggtgatagcatcaataaaattgttaaccggacaaatgtcagtgatggcatgttaaataacatacctgctagtgagacaatcagcgcagctggcatttacagaagcattattaatgacacagagatagatgctttacgaattaatattgat…	null
husec41_c1076	8178	gene	true	68	false	361	+	husec41_c1076	P77306	Inner membrane protein yqiK	Escherichia coli (strain K12)			IPR001107;	integral to membrane; plasma membrane			Cell inner membrane; Cell membrane; Complete proteome; Membrane; Transmembrane; Transmembrane helix	553	Cell inner membrane; Single-pass membrane protein.	9205837; 9278503; 16738553; 15919996			selected	null	8.1422e-52	atggatgatattgttaattctgtgccctcctggatgtttaccgcgattattgccgtatgcattctgtttattattggaattattttcgccaggctctatcgtcgcgcttcggcagagcaagcttttgttcgtactggtttaggtgggcaaaaagtggtgatgagcggtggcgcaatcgtgatgccgatctttcatgaaataatccccatcaatatgaatactctgaagctggaagtcagccgctcaaccattgatagcctgattacgaaagatcgtatgcgtgttgatgtagta	null
husec41_c1077	65343	gene	true	20	true	508	+	husec41_c1077	B7LFE1	Putative uncharacterized protein	Escherichia coli (strain 55989 / EAEC)			IPR001227; IPR014043; IPR016035;	transferase activity			Complete proteome	163		19165319			selected_minor_threshold	null	1.06151e-95	atgattacggaatcaggcattgcgctggatattagctgtgataacacgccgcgccagcaggttattgggggaacgcaggctgcgttgaatgaatttgccacgctgctgatggccgctggatacgaaccggttaaactcggtgtgagcggtgcctggcacacgcgtttgatggaagacggcgttcaggcaatgcgcgattatcttgccggactggatatcgcttcgccagagcatcaggttctgatgaacgtaacagcaaaaagcgaggtcgctccgtcaattatcaaagaaaatctctcattacacttaactcatacggtgaaatggactgaatctttcgatacatttctgaatatgccaaccccggtagctttccttgaaataagtaataagccctat…	MITESGIALDISCDNTPRQQVIGGTQAALNEFATLLMAAGYEPVKLGVSGAWHTRLMEDGVQAMRDYLAGLDIASPEHQVLMNVTAKSEVAPSIIKENLSLHLTHTVKWTESFDTFLNMPTPVAFLEISNKPYLGNMLNDFAGVVQQRVMHCRKAFSDAKVFK
husec41_c1077	104272	gene	true	508	true	1491	+	husec41_c1077	B7LFE2	Putative uncharacterized protein ycdU	Escherichia coli (strain 55989 / EAEC)							Complete proteome	328		19165319			selected_minor_threshold	null	0	atgattcctgattatttaacttttattcgctttcaggataaacgaaatctgatatacatttatgctattggacttattctgataggcttttattggaagaatgcagggtttacttttccatcagaggatattggtgtagttagtgggattctggccctggtgctgtataattttatttttgatctcaaggcgtactgggcttataaatgcgtcacgaagaatatcgatttttcgtggtttaagaaaaagcagaaccacaaaatagaattatttcttacacaacctctggtggcaggatttctgtcgttaatcatgttgagtgcaatgagttgggggctataccagcttctaccctcgttatatgcgctgttcctgatttcgttacttgggccgttggtc…	MIPDYLTFIRFQDKRNLIYIYAIGLILIGFYWKNAGFTFPSEDIGVVSGILALVLYNFIFDLKAYWAYKCVTKNIDFSWFKKKQNHKIELFLTQPLVAGFLSLIMLSAMSWGLYQLLPSLYALFLISLLGPLVIFLLFRMIRTSYVKQVAISVAKKVKYKSLTRYVLLSVCISTVVNLLTISPLRNSDSFVTEGQWLTFKSIIALLILCGVVLAINLFFLRFSKRYAFLGRLFLQEIDLFFSSENALSTFFAKPLWLRLFILLVIEMMWITLVSVLATLVEWRIWFEAYFLLCYVPCLIYYFFHCRFLWHNDFMMACDMYFRWGHFNK
husec41_c1078	23883	gene	false	22	true	273	+	husec41_c1078	D3QTK9	Putative uncharacterized protein hofP	Escherichia coli O55:H7 (strain CB9615 / EPEC)			IPR019684;				Complete proteome	241		20090843			selected	null	3.91894e-96	gacaccactcccttcagcgaggaaaaaacgctgcccttttcgccactggattttcagttatccggcgcgcaactggtttcctggcatccatccgcgcagggaggcgagttggcgttgaaaacgctgtgggaagcagtgccgtcggcatttacacggctggcagagcgcaacgtcagcgtgagccgtttttcgttaagcgtggaaggtgatgatcttttgttcacgctacaactggagacgccgcatgagggt	null
husec41_c1078	23884	gene	true	287	true	667	+	husec41_c1078	D3QTK9	Putative uncharacterized protein hofP	Escherichia coli O55:H7 (strain CB9615 / EPEC)			IPR019684;				Complete proteome	241		20090843			selected_minor_threshold	null	3.91894e-96	ttggcaggtattgcattgtgccttttaaccggtatgcgtgacccttttaaaccgccggaagatctatgccggattagcgaacttagccagtggcgctatcaggggatggtagggcgaggcgagcgcatcatcggtgtaataaaagacgggcaaaagaaatggcgacgggtgcagcaaaacgatgtgctggaaaacggctggacaattttacagctgacgccagacgtactaacgctgggtaccgggacaaactgcgaaccgccacaatggttgtggcaacggcaaggagatacaaatgaagcaatggatagccgcactactgttgatgctgatacccggcgtacaggcggcaaagccgcaaaaagtgacgctgatggtgga	LAGIALCLLTGMRDPFKPPEDLCRISELSQWRYQGMVGRGERIIGVIKDGQKKWRRVQQNDVLENGWTILQLTPDVLTLGTGTNCEPPQWLWQRQGDTNEAMDSRTTVDADTRRTGGKAAKSDADGG
husec41_c1078	111792	gene	true	582	true	1818	+	husec41_c1078	B7L4R8	Fimbrial transporter	Escherichia coli (strain 55989 / EAEC)			IPR001775; IPR005644; IPR013355; IPR011662; IPR004846; IPR004845; IPR001814;	cell outer membrane; pilus assembly; protein secretion; protein transporter activity		GSP D family	Complete proteome; Transport	412	Cell outer membrane.	19165319		<frameshift><position>1</position><reading_frame_from>3</reading_frame_from><reading_frame_to>1</reading_frame_to></frameshift>	selected_minor_threshold	null	5.61157e-158	atgaagcaatggatagccgcactactgttgatgctgatacccggcgtacaggcggcaaagccgcaaaaagtgacgctgatggtggatgacgttccggtggctcaggtgttgcaggcgctggctgaacaggagaagttgaacctggtcgtgtcgccagacgtcagcggtacggtgtcgttacatctaacagatgttccctggaagcaggcactacaaactgtagtgaaaagcgccgggctgataacgcgccaggagggcaacattctctcagtgcattctattgcctggcagaatgacaatatcgcccgccaggaggcggagcaggcgcgggcgcaggcaaatctgccgctggaaaatcgcagtataaccctgcaatacgccgacgcgggagaactggcg…	null
husec41_c1079	68484	gene	true	172	true	873	+	husec41_c1079	C8TMM3	50S ribosomal protein L1	Escherichia coli O26:H11 (strain 11368 / EHEC)	FUNCTION: Binds directly to 23S rRNA. The L1 stalk is quite mobile in the ribosome, and is involved in E site tRNA release (By similarity).; FUNCTION: Protein L1 is also a translational repressor protein, it controls the translation of the L11 operon by binding to its mRNA (By similarity).		IPR005878; IPR002143; IPR016094; IPR016095; IPR023673; IPR023674;	RNA processing; large ribosomal subunit; rRNA binding; regulation of translation; structural constituent of ribosome; tRNA binding; translation		Ribosomal protein L1P family	Complete proteome; RNA-binding; Repressor; Ribonucleoprotein; Ribosomal protein; Translation regulation; rRNA-binding; tRNA-binding	234		19815525			selected_minor_threshold	null	1.55444e-132	atggctaaactgaccaagcgcatgcgtgttatccgcgagaaagttgatgcaaccaaacagtacgacatcaacgaagctatcgcactgctgaaagagctggcgactgctaaattcgtagaaagcgtggacgtagctgttaacctcggcatcgacgctcgtaaatctgaccagaacgtacgtggtgcaactgtactgccgcacggtactggccgttccgttcgcgtagccgtatttacccaaggtgcaaacgctgaagctgctaaagctgcaggcgcagaactggtaggtatggaagatctggctgaccagatcaagaaaggcgaaatgaactttgacgttgttattgcttctccggatgcaatgcgcgttgttggccagctgggccaggttctgggtccg…	MAKLTKRMRVIREKVDATKQYDINEAIALLKELATAKFVESVDVAVNLGIDARKSDQNVRGATVLPHGTGRSVRVAVFTQGANAEAAKAAGAELVGMEDLADQIKKGEMNFDVVIASPDAMRVVGQLGQVLGPRGLMPNPKVGTVTPNVAEAVKNAKAGQVRYRNDKNGIIHTTIGKVDFDADKLKENLEALLVALKKAKPTQAKGVYIKKVSISTTMGAGVAVDQAGLSASVN
husec41_c1079	15229	gene	true	999	false	808	-	husec41_c1079	D6JHU1	Putative uncharacterized protein (Fragment)	Escherichia coli B354								64					selected_minor_threshold	null	5.49753e-33	ATGCTCCTGGCGACTCACTCAGTTGCCGCCTTGCCACAACCCGAATATCTCGGATATACGTCTGCATTAAGCATTATACGTGGGGGTAAGATTGTAGACAAAATCACCGCCCACGTAAAGGCATTAGTTTACAGAAGCGCTCAGGCCAGCCTGGTCAACTGCAACACCTGCACCCATGGTGGTGGAGATGCT	null
husec41_c1079	77734	gene	true	1289	false	1693	+	husec41_c1079	C8TMM4	50S ribosomal protein L10	Escherichia coli O26:H11 (strain 11368 / EHEC)			IPR022973; IPR001790; IPR002363;	ribosome; ribosome biogenesis; structural constituent of ribosome; translation		Ribosomal protein L10P family	Acetylation; Complete proteome; Ribonucleoprotein; Ribosomal protein	165		19815525			selected	null	7.38919e-75	atggctttaaatcttcaagacaaacaagcgattgttgctgaagtcagcgaagtagccaaaggcgcgctgtctgcagtagttgcggattcccgtggcgtaactgtagataaaatgactgaactgcgtaaagcaggtcgcgaagctggcgtatacatgcgtgttgttcgtaacaccctgctgcgccgtgctgttgaaggtactccgttcgagtgcctgaaagacgcgtttgttggtccgaccctgattgcatactctatggaacacccgggtgctgctgctcgtctgttcaaagagttcgcgaaagcgaatgcaaaatttgaggtcaaagccgctgcctttgaaggtgagctgatcccggcgtctcagatcgaccgcctggcaactctgccgacctacgaa…	null
husec41_c108	58782	gene	true	1789	false	3	-	husec41_c108	C8TIB8	Hybrid sensory histidine kinase ArcB in two-component regulatory system with ArcA	Escherichia coli O26:H11 (strain 11368 / EHEC)			IPR003594; IPR011006; IPR000014; IPR000700; IPR013767; IPR004358; IPR008207; IPR014409; IPR003661; IPR005467; IPR009082; IPR001789;	ATP binding; integral to membrane; peptidyl-histidine phosphorylation; regulation of transcription, DNA-dependent; two-component response regulator activity; two-component sensor activity			ATP-binding; Complete proteome; Kinase; Nucleotide-binding; Transferase; Two-component regulatory system	778		19815525		<frameshift><position>1</position><reading_frame_from>-2</reading_frame_from><reading_frame_to>-1</reading_frame_to></frameshift>	selected	null	0	ATGAAGCAAATTCGTCTGCTGGCGCAGTATTATGTTGACCTGATGATGAAGTTAGGTCTGGTGCGCTTCTCAATGTTGCTGGCGCTGGCCCTCGTCGTTCTTGCCATTGTGGTACAAATGGCGGTAACCATGGTGCTGCATGGTCAGGTCGAAAGCATTGATGTTATTCGTTCTATCTTCTTTGGTTTGCTGATTACGCCGTGGGCGGTCTACTTTCTATCGGTGGTCGTCGAGCAACTGGAGGAGTCACGACAACGTCTGTCACGGCTGGTGCAAAAACTGGAGGAGATGCGCGAGCGCGATTTGAGCCTCAACGTTCAGTTAAAAGATAATATTGCCCAGCTAAATCAGGAAATCGCCGTTCGTGAAAAAGCGGAAGCAGAACTGCAGGGAAACCTT…	null
husec41_c108	26213	gene	true	2815	true	1888	-	husec41_c108	B5XSS8	Radical SAM protein, TIGR01212 family	Klebsiella pneumoniae (strain 342)			IPR005911; IPR006638; IPR007197; IPR023404;	catalytic activity; iron-sulfur cluster binding			Complete proteome	311		18654632		<frameshift><position>1</position><reading_frame_from>-2</reading_frame_from><reading_frame_to>-3</reading_frame_to></frameshift>	selected	null	1.97078e-163	ATGCAGTTACAGAAATTAGTCAATATGTTTGGTGGTGATCTCACCCGTCGTTATGGGCAAAAGGTGCATAAGCTGACGCTACACGGCGGTTTTAGCTGCCCTAACCGTGACGGTACCATCGGGCGTGGTGGCTGCACATTCTGTAATGTTGCCTCGTTTGCCGATGAAGCGCAGCAGCATCGTTCCATTGCCGAGCAACTGGCGCACCAGGCGAATTTAGTTAACCGCGCTAAACGCTATCTGGCCTACTTTCAGGCGTATACCAGCACCTTTGCGGAAGTTCAGGTGCTGCGTTCTATGTATCAGCAGGCGGTGAGCCAGGCCAATATTGTCGGTTTGTGTGTTGGTACCCGCCCGGACTGCGTGCCGGATGCGGTGCTGGATCTGCTTTGCGAATAT…	null
husec41_c108	15869	gene	true	2834	true	3022	+	husec41_c108	D6JFL7	Putative uncharacterized protein	Escherichia coli B354								63					selected	null	4.26397e-31	ttgaaaagaggccaaagcctgccatttttagctcaattcggcgatgacctggatcaatcgtcccggcctgcttttatcaactgcataatcaatcaaaattaccgaaatttcatgcataatcacataaatcacttttgcttatcttgtgtcagatttttttatctccttatggattttaggcaaaaacag	LKRGQSLPFLAQFGDDLDQSSRPAFINCIINQNYRNFMHNHINHFCLSCVRFFYLLMDFRQKQ
husec41_c108	111104	gene	true	3397	true	6683	+	husec41_c108	C8TIC0	Glutamate synthase, large subunit	Escherichia coli O26:H11 (strain 11368 / EHEC)			IPR013785; IPR000583; IPR017932; IPR002932; IPR006982; IPR002489;	glutamate biosynthetic process; glutamate synthase activity; oxidation-reduction process			Complete proteome	1517		19815525		<frameshift><position>1</position><reading_frame_from>1</reading_frame_from><reading_frame_to>2</reading_frame_to></frameshift><frameshift><position>2</position><reading_frame_from>2</reading_frame_from><reading_frame_to>3</reading_frame_to></frameshift><frameshift><position>3</position><reading_frame_from>3</reading_frame_from><reading_frame_to>1</reading_frame_to></frameshift><frameshift><posit…	selected_minor_threshold	null	0	atgacacgcaaaccccgtcgccacgctctttctgtgcccgtgcgcagcggttcggaagtggggttcccgcagagcctgggggaggttcacgatatgttgtacgataaatcccttgagagggataactgtggtttcggcctgatcgcccacatagaaggcgaacctagccacaaggtagtgcgtactgcaatacacgcactggcccgcatgcagcaccgtggcgcgattctcgccgatggtaaaaccggcgacggttgcggcttgctgttaacaaaaaccggatcgcttttttcgcatcgttgcgcaggagcgcggctggcgtttagcaaaaaactacgctgtcgggatgctcttcctgaataaagatcctgaactcgccgctgccgcacgccgcatcgt…	null
husec41_c108	20115	gene	true	3443	true	3210	-	husec41_c108	D7Z4E7	Conserved domain protein	Escherichia coli MS 45-1								78					selected_minor_threshold	null	3.16345e-39	CTGCGCACGGGCACAGAAAGAGCGTGGCGACGGGGTTTGCGTGTCATACGCGCGCCTCGCATTCGCCCCCTTGTTGTCCTTTTCGCATCGGTTAATACGGTGAAGAGGGGATCTCAATTACTGCATAAATATGATGAGCAGGCTGCTCATCCAGAAAGCTTCCAGCGGATTTCCAACTTATCGGGAAAGCTGATACAGGTCAAATGGCAAGCTTATTGGTACAGAAATGTGCTT	LRTGTERAWRRGLRVIRAPRIRPLVVLFASVNTVKRGSQLLHKYDEQAAHPESFQRISNLSGKLIQVKWQAYWYRNVL
husec41_c108	112166	gene	false	6616	true	7955	+	husec41_c108	C6UUN2	Glutamate synthase, large subunit	Escherichia coli O157:H7 (strain TW14359 / EHEC)			IPR013785; IPR000583; IPR017932; IPR002932; IPR006982; IPR002489;	glutamate biosynthetic process; glutamate synthase activity; oxidation-reduction process			Complete proteome	1517		19564389		<frameshift><position>1</position><reading_frame_from>1</reading_frame_from><reading_frame_to>2</reading_frame_to></frameshift><frameshift><position>2</position><reading_frame_from>2</reading_frame_from><reading_frame_to>3</reading_frame_to></frameshift>	selected_minor_threshold	null	0	gcaggttgcccgtgggagctggggcttgttgaaacccagcaggcgctggttgccaatggtctgcgtcataagatccgtttgcaggtcgatggcggcctgaaaaccggtgttgatatcatcaaagcggcgattctcggcgcagaaagcttcggcttcggcactggcccgatggtggcgctcggctgtaaatatctacgtatttggccatctgaacaactgcgcaacgggtgtagcaactcaggatgacaaactgcgtaagaaccactatcacggcctgccgttcaaggttaccaattactttgaatttattgcccgtgaaacccgcgagctgatggcacagctgggcgtaacgcgtctggtggatctgattggtcgcaccgacctgctgaaagaactgga…	null
husec41_c108	83233	gene	true	7971	true	9385	+	husec41_c108	C8TIC1	Glutamate synthase, 4Fe-4S protein, small subunit	Escherichia coli O26:H11 (strain 11368 / EHEC)			IPR017896; IPR012285; IPR006006; IPR009051; IPR023753; IPR001327;	flavin adenine dinucleotide binding; glutamate biosynthetic process; iron-sulfur cluster binding; oxidation-reduction process; oxidoreductase activity, acting on the CH-NH2 group of donors, NAD or NADP as acceptor			Complete proteome	472		19815525		<frameshift><position>1</position><reading_frame_from>3</reading_frame_from><reading_frame_to>1</reading_frame_to></frameshift><frameshift><position>2</position><reading_frame_from>1</reading_frame_from><reading_frame_to>2</reading_frame_to></frameshift>	selected	null	0	atgagtcagaatgtttatcaatttatcgacctgcagcgcgttgatccgccaaagaaaccgctgaagatccgcaaaattgagtttgttgaaatttacgagccgttttccgaaggccaggccaaagcgcaggctgaccgctgcctgtcgtgcggcaacccatactgcgagtggaaatgtccggtacacaactacatcccgaactggctgaagctcgccaacgaggggcgtatttttgaagcggcggaactgtcgcaccagaccaacaccctgccggaagtttgcggacgagtctgcccgcaagaccgtctgtgcgaaggttcctgcactctgaacgatgagtttggcgcggtgaccatcggcaacattgagcgttatatcaatgataaagcgttcgaaaat…	null
husec41_c108	17481	gene	true	9572	true	10048	+	husec41_c108	C5W9G1	Predicted protein	Escherichia coli (strain B / BL21)			IPR009362;					159					selected_minor_threshold	null	6.93369e-92	atggaatcgctctcagagagaacctcaacaggctaccagcaaatccacgacggtattattcatctggtcgatagcgcccggacggaaacggtacgtagcgttaacgcgctgatgaccgcgacatactgggaaattggccgacgaattgtcgaatttgaacaaggtggcgaggccagggctgcgtatggtgcgcagctaatcaagcgactatcaaaggatttaagtctaaggtataagcgtgggttctctgcaaaaaacttacgccaaatgaggcttttttacctcttttttcaacatgttgaaattcgccagacagtgtctggcgaattaacaccattgggaattccgcagacaccatctgcagaattcccatcggcaaagatttggcagacgctgtct…	MESLSERTSTGYQQIHDGIIHLVDSARTETVRSVNALMTATYWEIGRRIVEFEQGGEARAAYGAQLIKRLSKDLSLRYKRGFSAKNLRQMRLFYLFFQHVEIRQTVSGELTPLGIPQTPSAEFPSAKIWQTLSAKLRGCLIFPQLLYCISYFRFVYSCK
husec41_c108	95031	gene	true	10032	true	10370	+	husec41_c108	B7LHS7	Putative uncharacterized protein	Escherichia coli (strain 55989 / EAEC)							Complete proteome	113		19165319			selected_minor_threshold	null	1.20343e-61	ttgtatattcatgcaaataaacgaaggaaagttgccatgatttacattgaacagcttgaattaatccataaaagtggtgatgtgttgtatccagtaaaaataaccagaaaatcatcaggaaaaactgccttccaccttgttccattcggcttaaataagactcacgaccttctagaggtggaagatgcttcagaagcaattcggctggtgattgatgaacgtcattccattcgctgcagtacacttacagcaactattacgaataaaaagggcaagcgaattaagcggacaggtatatacagtatcaagggtgttaacataaaagaatacaacgtcagg	LYIHANKRRKVAMIYIEQLELIHKSGDVLYPVKITRKSSGKTAFHLVPFGLNKTHDLLEVEDASEAIRLVIDERHSIRCSTLTATITNKKGKRIKRTGIYSIKGVNIKEYNVR
husec41_c108	65527	gene	true	10914	true	10452	-	husec41_c108	B7LHS9	Putative uncharacterized protein yhcH	Escherichia coli (strain 55989 / EAEC)			IPR004375;				Complete proteome	154		19165319		<frameshift><position>1</position><reading_frame_from>-3</reading_frame_from><reading_frame_to>-1</reading_frame_to></frameshift>	selected_minor_threshold	null	6.15866e-48	ATGATGATGGGTGAAGTACAGTCATTACCGTCTGCTGGGTTACATCCTGCGTTACAGGACGCGTTAACGCTGGCCTTAGCTGCCAGACCGCAAGAAAAAGCGCCGGGTCGTTACGAATTACAGGGCGACAATATTTTTATGAATGTCATGACGTTTAACACTCAATCGCCCGTCGAGAAAAAAAGCGGAATTGCACGAGCAATACATTGATATCCAGCTGTTATTAAACGGTGAGGAACGGATTCTGTTTGGCATGGCAGGCACTGCGCGCCAATGTGAAGAGTTCCACCATGAAGATGATTACCAGCTTTGTAGCGCCATTGAAAACGAGCAAACCATCATCCTGAAACCGGGAATGTTCGCCGTGTTTATGCCAGGAGAGCCGCATAAGCCGGGATG…	null
husec41_c108	30836	gene	true	11788	true	10914	-	husec41_c108	B7LHT0	N-acetylmannosamine kinase (EC 2.7.1.60) (ManNAc kinase) (N-acetyl-D-mannosamine kinase)	Escherichia coli (strain 55989 / EAEC)	FUNCTION: Catalyzes the phosphorylation of N-acetylmannosamine (ManNAc) to ManNAc-6-P (By similarity).	2.7.1.60	IPR023945; IPR000600;	ATP binding; N-acylmannosamine kinase activity; metal ion binding	Amino-sugar metabolism; N-acetylneuraminate degradation; D-fructose 6-phosphate from N-acetylneuraminate: step 2/5.	ROK (nagC/xylR) family, NanK subfamily	ATP-binding; Carbohydrate metabolism; Complete proteome; Kinase; Metal-binding; Nucleotide-binding; Transferase; Zinc	291		19165319		<frameshift><position>1</position><reading_frame_from>-2</reading_frame_from><reading_frame_to>-3</reading_frame_to></frameshift><frameshift><position>2</position><reading_frame_from>-3</reading_frame_from><reading_frame_to>-1</reading_frame_to></frameshift>	selected_minor_threshold	null	3.5405e-149	ATGACCACGCTGGCGATTGATATCGGCGGTACTAAAACTTGCCGCCGCGCTGATTGGCGCTGACGGGCAGATCCGCGATCGTCGTGAACTTCCTACGCCAGCCAGCCAGACACCAGAAGCCTTGCGTGATGCCTTATCCGCATTAGTCTCTCCGTTGCAAGCTCATGCGCAGCGGGTTGCCATCGCTTCAACCGGAATTATTCGCGACGGCAGTTTGCTGGCGCTGAATCCGCATAATCTCGGTGGATTGCTACACTTTCCGTTAGTCAAAACGCTGGAACAACTTACCAATTTGCCGACCATTGCCATTAACGACGCGCAGGCTGCAGCATGGGCGGAGTATCAGGCGCTGGAAGGCGATATAACCGATATGGTCTTTATCACCGTTTCCACTGGCGT…	null
husec41_c108	92544	gene	true	12474	true	11788	-	husec41_c108	C8TIC4	Putative N-acetylmannosamine-6-phosphate 2-epimerase (EC 5.1.3.9) (ManNAc-6-P epimerase)	Escherichia coli O26:H11 (strain 11368 / EHEC)	FUNCTION: Converts N-acetylmannosamine-6-phosphate (ManNAc-6-P) to N-acetylglucosamine-6-phosphate (GlcNAc-6-P) (By similarity).	5.1.3.9	IPR013785; IPR007260; IPR011060;	N-acetylmannosamine metabolic process; N-acylglucosamine-6-phosphate 2-epimerase activity	Amino-sugar metabolism; N-acetylneuraminate degradation; D-fructose 6-phosphate from N-acetylneuraminate: step 3/5.	NanE family	Carbohydrate metabolism; Complete proteome; Isomerase	229		19815525			selected_minor_threshold	null	1.88339e-130	ATGTCGTTACTTGCACAACTGGATCAAAAAATCGCTGCTAACGGTGGCCTGATTGTCTCCTGCCAGCCGGTTCCGGACAGTCCGCTCGATAAACCCGAAATCGTCGCCGCCATGGCATTAGCGGCAGAGCAGGCGGGCGCGGTTGCCATTCGCATTGAAGGTGTGGCAAATCTGCAAGCCACGCGTGCGGTGGTGAGCGTGCCAATTATCGGGATTGTGAAACGCGATCTGGAGGATTCTCCGGTACGCATCACGGCCTATATTGAAGATGTCGATGCGCTGGCGCAGGCGGGCGCGGACATTATCGCCATTGACGGCACCGACCGCCCGCGTCCGGTGCCTGTTGAAACGCTGCTGGCACGTATTCACCATCACGGTTTACTGGCGATGACCGACTGC…	MSLLAQLDQKIAANGGLIVSCQPVPDSPLDKPEIVAAMALAAEQAGAVAIRIEGVANLQATRAVVSVPIIGIVKRDLEDSPVRITAYIEDVDALAQAGADIIAIDGTDRPRPVPVETLLARIHHHGLLAMTDCSTPEDGLACQKLGAEIIGTTLSGYTTPETPEEPDLALVKTLSDAGCRVIAEGRYNTPAQAADAMRHGAWAVTVGSAITRLEHICQWYNTAMKKAVL
husec41_c108	3497	gene	true	14043	true	12525	-	husec41_c108	Q8FDU9	Putative sialic acid transporter 2 (Sialic acid permease 2)	Escherichia coli O6	FUNCTION: May be a sugar-cation symporter involved in sialic acid uptake (By similarity).		IPR011701; IPR020846; IPR016196; IPR004742; IPR005829;	carbohydrate transmembrane transporter activity; integral to membrane; plasma membrane		Major facilitator superfamily, Sugar transporter (TC 2.A.1.1) family, Sialic acid transporter (TC 2.A.1.12.1) subfamily	Cell inner membrane; Cell membrane; Complete proteome; Membrane; Sugar transport; Transmembrane; Transmembrane helix; Transport	502	Cell inner membrane; Multi-pass membrane protein.	12471157		<frameshift><position>1</position><reading_frame_from>-3</reading_frame_from><reading_frame_to>-1</reading_frame_to></frameshift>	selected	null	0	GTGGGCATCGCCCACCGCGGGAGACTCACAATGAGTACTACAACCCAGAATATCCCGTGGTATCGCCATCTCAATCGTGCACAATGGCGGGCATTTTCCGCTGCCTGGTTGGGATATCTGCTTGACGGTTTTGATTTCGTTTTAATCGCCCTGGTACTCACCGAAGTACAGGGTGAATTCGGGCTGACGACGGTGCAGGCGGCAAGTCTGATCTCCGCAGCCTTTATCTCTCGCTGGTTCGGCGGCCTGATGCTCGGCGCTATGGGTGACCGCTACGGGCGTCGTCTGGCAATGGTCACCAGCATCGTTCTCTTCTCGGCCGGGACGCTGGCCTGCGGCTTTGCGCCAGGCTACATCACCATGTTTATCGCTCGTCTGGTCATCGGCATGGGGATGGCG…	null
husec41_c108	109394	gene	true	15017	true	14126	-	husec41_c108	C8TIC6	N-acetylneuraminate lyase (EC 4.1.3.3) (N-acetylneuraminate pyruvate-lyase) (N-acetylneuraminic acid aldolase) (Sialate lyase) (Sialic acid aldolase) (Sialic acid lyase)	Escherichia coli O26:H11 (strain 11368 / EHEC)	FUNCTION: Catalyzes the cleavage of N-acetylneuraminic acid (sialic acid) to form pyruvate and N-acetylmannosamine via a Schiff base intermediate (By similarity).	4.1.3.3	IPR013785; IPR002220; IPR020625; IPR020624; IPR005264;	N-acetylneuraminate lyase activity; carbohydrate metabolic process; cytoplasm	Amino-sugar metabolism; N-acetylneuraminate degradation; D-fructose 6-phosphate from N-acetylneuraminate: step 1/5.	DHDPS family, NanA subfamily	Carbohydrate metabolism; Complete proteome; Cytoplasm; Lyase; Schiff base	297	Cytoplasm.	19815525		<frameshift><position>1</position><reading_frame_from>-1</reading_frame_from><reading_frame_to>-2</reading_frame_to></frameshift>	selected	null	1.4816e-170	ATGGCAACGAATTTACGTGGCGTAATGGCTGCACTCCTGACTCCTTTTGACCAACAACAAGCACTGGATAAAGCGAGTCTGCGTCGCCTGGTTCAGTTCAATATTCAGCAGGGCATCGACGGTTTATACGTGGGTGGTTCGACCGGCGAGGCCTTTGTACAAAGCCTTTCCGAGCGTGAACAGGTACTGGAAATCGTCGCCGAAGAGGCGAAAGGTAAGATTAAACTCATCGCCCACGTCGGTTGCGTCAGCACCGCCGAAAGCCAACAACTTGCGGCATCGGCTAAACGTTATGGCTTCGATGCCGTCTCCGCCGTCACGCCGTTCTACTATCCTTTCAGCTTTGAAGAACACTGCGATCACTATCGGGCAATTATTGATTCGGCGGATGGTTTGCCG…	null
husec41_c108	55132	gene	true	15931	true	15311	-	husec41_c108	C8TIC7	Transcriptional regulator nanR	Escherichia coli O26:H11 (strain 11368 / EHEC)	FUNCTION: Transcriptional repressor of the nan operon that encodes proteins involved in sialic acid utilization (By similarity).		IPR011711; IPR000524; IPR023730; IPR011991;	DNA binding; intracellular; regulation of transcription, DNA-dependent; sequence-specific DNA binding transcription factor activity			Complete proteome; DNA-binding; Repressor; Transcription; Transcription regulation	263		19815525			selected	null	1.58346e-105	ATGGGCCTTATGAACGCATTTGATTCGCAAACCGAAGATTCTTCACCTGCAATTGGTCGCAACTTGCGTAGCCGCCCGCTGGCGCGTAAAAAACTCTCCGAAATGGTGGAAGAAGAGCTGGAACAGATGATCCGCCGTCGTGAATTTGGCGAAGGTGAACAATTACCGTCTGAACGCGAACTGATGGCGTTCTTTAACGTCGGGCGTCCTTCTGTGCGCGAAGCGCTGGCAGCGTTAAAACGCAAAGGTCTGGTGCAAATAAACAACGGCGAACGCGCTCGCGTCTCGCGTCCTTCTGCGGACACTATCATCGGTGAGCTTTCCGGCATGGCGAAAGATTTCCTTTCTCATCCTGGTGGGATTGCCCATTTCGAACAATTACGTCTGTTCTTTGAATCC…	MGLMNAFDSQTEDSSPAIGRNLRSRPLARKKLSEMVEEELEQMIRRREFGEGEQLPSERELMAFFNVGRPSVREALAALKRKGLVQINNGERARVSRPSADTIIGELSGMAKDFLSHPGGIAHFEQLRLFFESSLVRYAAEHATDEQIDLLAKALEINSQSLDNNAAFIRSDVDFHRVLAEIPGNPNLHGDPRCPARLANRRTSNRG
husec41_c108	64679	gene	true	16313	true	17678	+	husec41_c108	C8TIC8	Predicted transporter DcuD	Escherichia coli O26:H11 (strain 11368 / EHEC)			IPR004669; IPR018385;	C4-dicarboxylate transmembrane transporter activity; integral to membrane			Complete proteome	455		19815525		<frameshift><position>1</position><reading_frame_from>2</reading_frame_from><reading_frame_to>3</reading_frame_to></frameshift>	selected	null	0	atgttcggcataattatatctgtcatcgtattaattacgatgggctatttgatcctgaaaaactacaaacctcaggtggtgctggctgccgcaggtatcttcctgatgatgtgcggtgtctggttagggttcggtggtgtactcgatcccgccaaaagcagcggctacttgatcgtcgatatttataatgaaatcctgcgcatgctgtccaaccgcattgccggattggggctgtcgattatggcggtgggcggttatgcccgctacatggagcgcacaggagccagtcgcgcgatggtgagcttgctaagccgcccgttaaaactcattcgctcgccgtatattattctgtcggcaacttacgtcatcggccaaatcatggcgcagtttattaccagc…	null
husec41_c108	112662	gene	true	18221	true	17895	-	husec41_c108	C8TIC9	ClpXP protease specificity-enhancing factor	Escherichia coli O26:H11 (strain 11368 / EHEC)			IPR007481;	peptidase activity			Complete proteome; Hydrolase; Protease	165		19815525			selected	null	3.19612e-59	ATGGATTTGTCACAGCTAACACCACGTCGTCCCTATCTGCTGCGTGCATTCTATGAGTGGTTGCTGGATAACCAGCTCACGCCGCACTTGGTGGTGGATGTGACGCTCCCTGGCGTGCAGGTTCCTATGGAATATGCGCGTGACGGGCAAATCGTACTCAACATTGCGCCGCGTGCTGTCGGCAATCTGGAACTGGCGAATGATGAGGTACGCTTTAACGCGCGCTTTGGCGGCATTCCGCGTCAGGTTTCTGTGCCGCTGGCTGCCGTGCTGGCTATCTACGCCCGTGAAAATGGCGCAGGCACGATGTTTGAGCCTGAAGCTGCC	MDLSQLTPRRPYLLRAFYEWLLDNQLTPHLVVDVTLPGVQVPMEYARDGQIVLNIAPRAVGNLELANDEVRFNARFGGIPRQVSVPLAAVLAIYARENGAGTMFEPEAA
husec41_c108	25474	gene	true	18807	true	19013	+	husec41_c108	Q0TCN7	Putative uncharacterized protein	Escherichia coli O6:K15:H31 (strain 536 / UPEC)							Complete proteome	69		16879640			selected_minor_threshold	null	3.16497e-36	atgtcagtaggaccggaaaacagcgtcattaccgaacgtttgttggcagcgacagccatgaaaacctccaggtatagtcagaatttttactgctaccagccaccaggtggccagtcagaagttgtgttacccagtaaggaacgactctctttgttcgaaaatcaaacaaaaaatgagcaatacccgacatttgggcagaaaattgga	MSVGPENSVITERLLAATAMKTSRYSQNFYCYQPPGGQSEVVLPSKERLSLFENQTKNEQYPTFGQKIG
husec41_c108	70003	gene	true	18865	true	18230	-	husec41_c108	C8TID0	Regulator of transcription; stringent starvation protein A (SspA)	Escherichia coli O26:H11 (strain 11368 / EHEC)			IPR010987; IPR004045; IPR017933; IPR004046; IPR012336; IPR012335;			GST superfamily	Complete proteome	212		19815525			selected_minor_threshold	null	4.24604e-124	ATGGCTGTCGCTGCCAACAAACGTTCGGTAATGACGCTGTTTTCCGGTCCTACTGACATCTATAGCCATCAGGTCCGCATTGTGCTGGCTGAGAAAGGTGTAAGTTTCGAGATCGAACACGTGGAAAAGGACAATCCGCCTCAGGATCTGATTGACCTCAACCCGAATCAGAGCGTTCCGACCCTGGTGGATCGTGAGCTGACCCTGTGGGAATCTCGCATCATTATGGAATATCTGGATGAGCGTTTCCCGCATCCGCCACTGATGCCTGTTTACCCGGTAGCTCGCGGTGAAAGCCGTCTGTACATGCATCGCATCGAAAAAGACTGGTACACGCTGATGAACACCATCATCAACGGTTCAGCTTCTGAAGCAGATGCCGCACGTAAGCAACTGCGC…	MAVAANKRSVMTLFSGPTDIYSHQVRIVLAEKGVSFEIEHVEKDNPPQDLIDLNPNQSVPTLVDRELTLWESRIIMEYLDERFPHPPLMPVYPVARGESRLYMHRIEKDWYTLMNTIINGSASEADAARKQLREELLAIAPVFGQKPYFLSDEFSLVDCYLAPLLWRLPQLGIEFSGPGAKELKGYMTRVFERDSFLASLTEAEREMRLGRS
husec41_c108	65702	gene	true	19656	true	19264	-	husec41_c108	C8TID1	30S ribosomal protein S9	Escherichia coli O26:H11 (strain 11368 / EHEC)			IPR020568; IPR014721; IPR000754; IPR023035; IPR020574;	ribosome; structural constituent of ribosome; translation		Ribosomal protein S9P family	Complete proteome; Ribonucleoprotein; Ribosomal protein	130		19815525	<extra_stop_codons><codon><type>stop</type><position>19578</position></codon><codon><type>stop</type><position>19569</position></codon><codon><type>stop</type><position>19515</position></codon></extra_stop_codons>		selected	null	1.00172e-34	ATGGCTGAAAATCAATACTACGGCACTGGTCGCCGCAAAAAGTTCCGCAGCTCGCGTTTTCATCAAACCGGGCAACGGTAAAAATCGTAATCAACCAACGTTCTCTGGAACAGTACTTCGGTCGTGAAACTGCTCGCATGGTAGTTCGTCAGCCGCTGGAACTGGTCGACATGGTTGAGAAACTGGACCTGTACATCACCGTTTAAAGGTGGTGGTATCTCTGGTCAGGCTGGTGCGATCCGTCACGGTATCACCCGCGCTCTGATGGAATACGACGAGTCCCTGCGTTCTGAACTGCGTAAAGCTGGCTTCGTTACTCGTGACGCTCGTCAGGTTGAACGTAAGAAAGTCGGTCTGCGTAAAGCACGTCGTCGTCCGCAGTTCTCCAAACGT	null
husec41_c108	53190	gene	true	20101	true	19742	-	husec41_c108	C8TID2	50S ribosomal protein L13	Escherichia coli O26:H11 (strain 11368 / EHEC)	FUNCTION: This protein is one of the early assembly proteins of the 50S ribosomal subunit, although it is not seen to bind rRNA by itself. It is important during the early stages of 50S assembly (By similarity).		IPR005822; IPR005823; IPR023563; IPR023564;	ribosome; structural constituent of ribosome; translation		Ribosomal protein L13P family	Complete proteome; Ribonucleoprotein; Ribosomal protein	142		19815525			selected	null	5.51819e-59	ATGAAAACTTTTACAGCTAAACCAGAAACCGTAAAACGCGACTGGTATGTTGTTGACGCGACCGGTAAAACTCTGGGCCGTCTGGCTACTGAACTGGCTCGTCGCCTGCGCGGTAAGCACAAAGCGGAATACACTCCGCACGTAGATACCGGTGATTACATCATCGTTCTGAACGCTGACAAAGTTGCTGTAACCGGCAACAAGCGTACTGACAAAGTGTACTATCACCACACCGGCCACATCGGTGGTATCAAACAAGCGACCTTTGAAGAGATGATTGCTCGCCGTCCTGAGCGTGTGATTGAAATCGCGGTTAAAAGGCATGTTGCCAAAAGGCCCGCTGGGTCGTGCTATGTTCCG	MKTFTAKPETVKRDWYVVDATGKTLGRLATELARRLRGKHKAEYTPHVDTGDYIIVLNADKVAVTGNKRTDKVYYHHTGHIGGIKQATFEEMIARRPERVIEIAVKRHVAKRPAGSCYVP
husec41_c108	96126	gene	true	21449	true	20324	-	husec41_c108	C8TID3	Putative uncharacterized protein yhcM	Escherichia coli O26:H11 (strain 11368 / EHEC)			IPR005654;	ATP binding			Complete proteome	375		19815525		<frameshift><position>1</position><reading_frame_from>-1</reading_frame_from><reading_frame_to>-2</reading_frame_to></frameshift>	selected	null	0	ATGCAAAGCGTTACCCCAACATCGCAATACCTGAAGGCGCTCAATGAAGGCAGCCATCAACCCGACGACGTTCAAAAAGAGGCCGTCAGCCGCCTGGAAATTATTTATCAGGAACTCATCAATAGCACGCCACCAGCCCCCAGGACGAGTGGGCTAATGGCGCGGGTCGGTAAGCTGTGGGGTAAACGCGAAGACACAAAGCATACGCCAGTGCGTGGCTTATATATGTGGGGCGGTGTAGGACGCGGGAAAACCTGGCTGATGGACCTTTTCTATCAAAGCCTGCCGGGAGAGCGGAAACAGCGCCTGCACTTTCACCGTTTTATGCTGCGGGTGCATGAAGAGCTAACTGCCTTACAGGGGCAGACCGATCCGCTGGAAATTATTGCCGATCGCTTT…	null
husec41_c108	23987	gene	true	21689	true	22101	+	husec41_c108	Q1R6A6	Putative uncharacterized protein	Escherichia coli (strain UTI89 / UPEC)							Complete proteome	137		16585510		<frameshift><position>1</position><reading_frame_from>2</reading_frame_from><reading_frame_to>3</reading_frame_to></frameshift><frameshift><position>2</position><reading_frame_from>3</reading_frame_from><reading_frame_to>1</reading_frame_to></frameshift>	selected	null	1.27355e-63	ttggtgctgtggccatgcgttttggtaatcgtaaactacgccagcaacaggcgtttgcagtacgaactggaaaagaataaagctgaactggacgagtatcgcgaagagctggttagccactttgcccgcagcgcggaatttactggataccatggcgcacgactatcgccagctgtatcagcacatggcgaaaagctccagcagcctgctgccggaactgtctgctgaagcaaacccgttccgtaatcgtctggcagaatctgaagccagcaacgatcaggcaccggtgcagatgcctcgcgactattctgaaggcgcatccggcctgctgcgtactggcgcgaagcgcgactaatttatttttcgggcgcagccattgcgccctcctcttctctccct…	null
husec41_c108	66438	gene	true	22197	true	23562	+	husec41_c108	C8TID5	Serine endoprotease DegQ, periplasmic	Escherichia coli O26:H11 (strain 11368 / EHEC)			IPR001478; IPR009003; IPR011782; IPR001254; IPR001940;	proteolysis; serine-type endopeptidase activity			Complete proteome; Hydrolase; Protease	455		19815525		<frameshift><position>1</position><reading_frame_from>3</reading_frame_from><reading_frame_to>1</reading_frame_to></frameshift>	selected	null	0	atgaaaaaacaaacccagctgttgagtgcattagcgttaagtgtcgggttaactctctcggcgtcatttcaggccgtcgcgtcgattccaggccaggttgccgatcaggcccctctccccagtctggctccaatgctggaaaaagtgcttccggcagtggtgagcgtacgggtggaaggaacggccagtcagggacagaaaatcccggaagaattcaaaaagttttttggtgatgatttaccggatcaacctgcacaacccttcgaaggtttaggttccggtgtcatcatcaacgccagtaaaggctatgtgctgaccaacaaccatgtgattaatcaggcacagaaaatcagtattcagctcaatgatgggcgcgagtttgatgcaaaactgattggt…	null
husec41_c108	60523	gene	true	23656	false	24135	+	husec41_c108	B7LHU3	Serine endoprotease, periplasmic (EC 3.4.21.-)	Escherichia coli (strain 55989 / EAEC)		3.4.21.-	IPR001478; IPR009003; IPR011783; IPR001254; IPR001940;	proteolysis; serine-type endopeptidase activity			Complete proteome; Hydrolase; Protease	355		19165319			selected	null	2.25777e-87	atgtttgtgaagctcttacgttccgttgcgattggattaattgtcggcgctattctgctggttgccatgccttcgctgcgcagccttaacccgctttccactccgcaatttgacagtaccgatgagacgcctgccagttataatctggcggttcgccgcgccgcgccagcggtggttaacgtttacaaccgtggtttgaacaccaactctcacaaccagcttgagatccgcaccttgggatccggtgtaatcatggatcaacgcggttatatcatcaccaataaacacgtcatcaacgacgccgatcagatcatcgtcgccttacaggatggtcgtgtatttgaagcattgctggtgggatctgactctctaaccgatctggcggtacttaaaattaat…	null
husec41_c1080	63812	gene	false	1	true	594	+	husec41_c1080	C8TQX9	Conserved predicted protein	Escherichia coli O26:H11 (strain 11368 / EHEC)			IPR013026; IPR011990; IPR019734;	binding			Complete proteome	389		19815525			selected	null	5.36306e-117	gccagcgacgatctcgatcgtgccatgaccttgctaaaaaaaggggcggcggcagataaaaacagcgcccgcgtatccatcatgatgggacgcgtgtttatggcgaaaggagaatacgccaaagccgtcgaaagtttgcaacgcgtgatatcccaggacagagaactggtcagcgaaacgctggaaatgttgcaaacctgctatcagcagttgggtaaaactgccgaatgggcagaattcctgcaacgcgcggtggaagagaacaccggtgccgatgctgaattgatgcttgctgatatcatcgaagcgcgcgacggtagtgaggccgcacaggtctatattacgcgccagcttcagcgtcatccgaccatgcgtgtgttccataagttaatggattac…	null
husec41_c1080	106810	gene	true	729	true	1523	+	husec41_c1080	B5YZR3	Orotidine 5'-phosphate decarboxylase (EC 4.1.1.23) (OMP decarboxylase)	Escherichia coli O157:H7 (strain EC4115 / EHEC)	FUNCTION: Catalyzes the decarboxylation of orotidine 5'-monophosphate (OMP) to uridine 5'-monophosphate (UMP) (By similarity).	4.1.1.23	IPR013785; IPR014732; IPR018089; IPR001754; IPR011060;	'de novo' UMP biosynthetic process; 'de novo' pyrimidine base biosynthetic process; orotidine-5'-phosphate decarboxylase activity	Pyrimidine metabolism; UMP biosynthesis via de novo pathway; UMP from orotate: step 2/2.	OMP decarboxylase family; OMP decarboxylase family, Type 1 subfamily	Complete proteome; Decarboxylase; Lyase; Pyrimidine biosynthesis	265					selected	null	3.5474e-153	atgctcgccgtttacctgtttcgcgccacttccggtgcccatcatcaagaaggtctggtcatgacgttaactgcttcatcttcttcccgcgctgttacgaattctcctgtggttgttgcccttgattatcataatcgtgatgacgcgctgtcctttgtcgacaagatcgacccacgcgattgtcgtctgaaggtcggcaaagagatgtttacattgtttgggccacagtttgtgcgcgaacttcaacagcgtggttttgatatctttcttgacctgaaattccacgatattcctaacactgcagcgcacgctgtcgctgctgcagctgacttaggcgtgtggatggtgaatgttcatgcctctggtggggcgcgtatgatgaccgcagcgcgtgaggca…	MLAVYLFRATSGAHHQEGLVMTLTASSSSRAVTNSPVVVALDYHNRDDALSFVDKIDPRDCRLKVGKEMFTLFGPQFVRELQQRGFDIFLDLKFHDIPNTAAHAVAAAADLGVWMVNVHASGGARMMTAAREALVPFGKDAPLLIAVTVLTSMEASDLVDLGMTLSPADYAERLAALTQKCGLDGVVCSAQEAVRFKQVFGQEFKLVTPGIRPQGSEAGDQRRIMTPEQALSAGVDYMVIGRPVTQSVDPAQTLKAINASLQRSA
husec41_c1080	55850	gene	true	1526	true	1849	+	husec41_c1080	C8TQY1	Conserved predicted protein	Escherichia coli O26:H11 (strain 11368 / EHEC)			IPR005872; IPR001950;	translation initiation factor activity			Complete proteome	108		19815525			selected	null	1.94811e-56	atgagtgattccaacagccgtctggtctactcaacggaaaccggacgtattgatgagcccaaagcggcccctgtacgccctaaaggcgacggtgtggtgcgtattcagcgtcagaccagtggacgtaaaggtaagggcgtttgcctgattaccggtgtcgatctcgatgatgccgaactgacaaaacttgcagcggaactgaagaaaaaatgcggctgcggcggagcagttaaagatggagttattgaaatccagggcgataagcgtgatttattaaaatcactacttgaagcgaaagggatgaaggtaaaactcgcaggcggt	MSDSNSRLVYSTETGRIDEPKAAPVRPKGDGVVRIQRQTSGRKGKGVCLITGVDLDDAELTKLAAELKKKCGCGGAVKDGVIEIQGDKRDLLKSLLEAKGMKVKLAGG
husec41_c1080	103064	gene	true	2196	true	1981	-	husec41_c1080	C8TQY2	Lipoprotein OsmB	Escherichia coli O26:H11 (strain 11368 / EHEC)							Complete proteome; Lipoprotein	72		19815525			selected	null	1.75639e-34	ATGTTTGTAACGAGCAAAAAAATGACCGCGGCTGTTCTGGCAATTACTTTGGCAATGTCTCTGAGTGCCTGTTCTAACTGGTCTAAACGGGACCGCAACACCGCAATCGGCGCGGGTGCAGGGGCATTAGGCGGTGCAGTACTGACCGATGGCAGTACGTTGGGTACATTAGGTGGTGCAGCTGTCGGTGGTGTTATTGGTCACCAGGTCGGTAAA	MFVTSKKMTAAVLAITLAMSLSACSNWSKRDRNTAIGAGAGALGGAVLTDGSTLGTLGGAAVGGVIGHQVGK
husec41_c1080	62506	gene	false	2829	true	2468	-	husec41_c1080	C8TQY3	Predicted DNA-binding transcriptional regulator	Escherichia coli O26:H11 (strain 11368 / EHEC)			IPR014036; IPR018356; IPR001034; IPR011991;	DNA binding; intracellular; regulation of transcription, DNA-dependent; sequence-specific DNA binding transcription factor activity			Complete proteome; DNA-binding; Transcription; Transcription regulation	249		19815525		<frameshift><position>1</position><reading_frame_from>-1</reading_frame_from><reading_frame_to>-3</reading_frame_to></frameshift>	selected	null	1.35605e-65	CCTTGTGAAGTCATTTTGCTCGGTGGCGTGTACCAGAAAAAAGCGAAAGTATGGTTGGCCCTTTGACACGCCAGTGCATCCAGCAGGTACATTTCAGCAAAGCATTTATTGGTATTGATGGCTGGCAACCTGAAACTGGATTCACCGGTCGCGATATGATGCGTACCGATGTGGTCAATGCCGTGCTGGAAAAAGAGTGCGAAGCGATAGTCCTGACTGACAGCTCGAAATTTGGTGCTGTACATTCATACTCCATCGGTCCCGTTGAGCGATTCAATCGCGTGATTACCGATTCGAAAATACGCGCCAGCGATCTGATGCATCTTGAGCACAGTAAACTCACCGTTCACGTCGTTGACATT	null
husec41_c1081	81229	gene	true	1520	true	21	-	husec41_c1081	C8TP83	Predicted ATPase	Escherichia coli O26:H11 (strain 11368 / EHEC)			IPR008571;				Complete proteome	500		19815525			selected	null	0	ATGAGCGAACCCCTGTTAATTGCCCGCACGCCAGACACAGAACTGTTTTTACTGCCGGGAATGGCTAACCGTCACGGGCTGATTACTGGCGCAACGGGGACGGGTAAAACCGTTACGCTGCAAAAACTGGCAGAGTCATTGTCGGAAATCGGCGTGCCGGTGTTTATGGCTGATGTGAAAGGCGATCTGACCGGTATCGCGCAGGCAGGAACGGCGTCGGAAAAACTGCTCACAAGGCTTAAAAATATCGGCGTCAATGACTGGCAACCGCATGCCAATCCGGTGGTGGTGTGGGATATCTTTGGCGAGAAAGGCCATTCGGTACGGGCGACGGTTTCGGATCTGGGGCCGCTGTTGCTGGCGCGGCTGTTGAATCTCAACGATGTGCAATCTGGCGTG…	MSEPLLIARTPDTELFLLPGMANRHGLITGATGTGKTVTLQKLAESLSEIGVPVFMADVKGDLTGIAQAGTASEKLLTRLKNIGVNDWQPHANPVVVWDIFGEKGHSVRATVSDLGPLLLARLLNLNDVQSGVLNIIFRIADDQGLLLLDFKDLRAITQYIGDNAKSFQNQYGNISSTSVGAIQRGLLSLEQQGAAHFFGEPMLDIKDWMRTDTNGKGVINILSAEKLYQMPKLYAASLLWMLSELYEQLPEAGDLEKPKLVFFFDEAHLLFNDAPQVLLDKIEQVIRLIRSKGVGVWFVSQNPSDIPDNVLGQLGNRVQHALRAFTPKDQKAVKAAAQTMRANPAFDTEKAIQELGTGEALISFLDAKGSPSVVERAMVIAPCSRMGPVTEDERNGLI…
husec41_c1081	98763	gene	false	2365	true	1601	-	husec41_c1081	B7LCW9	DNA-binding transcriptional repressor, 5-gluconate-binding	Escherichia coli (strain 55989 / EAEC)			IPR010982; IPR001761; IPR000843;	DNA binding; intracellular; regulation of transcription, DNA-dependent; sequence-specific DNA binding transcription factor activity			Complete proteome; DNA-binding; Transcription; Transcription regulation	332		19165319			selected	null	9.85981e-152	TTCGCTGACATTCTCGCGGGAATAGAATCCGTCACCTCTGAGCATAATTATCAGACCCTTATTGCTAATTACAATTACGATCGCGATTCCGAAGAAGAGTCGGTGATTAACCTGCTCTCTTATAACATTGACGGGATTATACTTTCGGAAAAATATCACACCATCAGGACGGTGAAATTTCTGCGTTCAGCCACCATTCCGGTCGTGGAATTGATGGATGTACAGGGAGAACGGCTGGATATGGAGGTCGGTTTTGATAATCGGCAGGCCGCTTTTGACATGGTGTGTACCATGCTGGAGAAGCGAGTCAGGCACAAAATTCTGTATCTCGGTTCCAAAGATGACACCCGCGATGAACAGCGTTATCAGGGGTATTGCGATGCGATGATGCTGCATAAT…	null
husec41_c1082	90622	gene	false	3	true	1229	+	husec41_c1082	C8TQL0	Fused predicted dihydroxyacetone-specific PTS enzymes: HPr component/EI component	Escherichia coli O26:H11 (strain 11368 / EHEC)			IPR012844; IPR008279; IPR004701; IPR001020; IPR005698; IPR000032; IPR008731;	cytoplasm; integral to membrane; kinase activity; phosphoenolpyruvate-dependent sugar phosphotransferase system; phosphoenolpyruvate-protein phosphotransferase activity; sugar:hydrogen symporter activity			Complete proteome; Kinase; Phosphotransferase system; Transferase	472		19815525			selected	null	0	catgtgctggtcatgatggatatgggtagcgcattattgagtgctgaaactgcgctggaattgctggctcccaagatcgccgcaaaagtacgtttgtgtgctgcgccgttggtcgaaggtacactggcagcaacggtcagcgcggcctcgggagcggatatcgacaaagttatctttgacgctatgcatgcgctggaagccaaacgtgaacaactgggtttaccgtcctccgacactaaaatctctgacacatgtcctgcgtacgatgaagaagcccgttctctggcggtggtcataaaaaaccgtaacggcctgcatgtacgtccggcctcccggctggtttataccttatcgacatttaatgccgatatgttgctggaaaaaaacggcaaatgcgtc…	null
husec41_c1082	105433	gene	true	1552	true	3246	+	husec41_c1082	C8TQK9	Periplasmic trehalase (EC 3.2.1.28) (Alpha,alpha-trehalase) (Alpha,alpha-trehalose glucohydrolase)	Escherichia coli O26:H11 (strain 11368 / EHEC)	FUNCTION: Provides the cells with the ability to utilize trehalose at high osmolarity by splitting it into glucose molecules that can subsequently be taken up by the phosphotransferase-mediated uptake system (By similarity).	3.2.1.28	IPR008928; IPR001661; IPR018232; IPR023720;	alpha,alpha-trehalase activity; trehalose metabolic process		Glycosyl hydrolase 37 family	Complete proteome; Glycosidase; Hydrolase; Periplasm; Signal	565	Periplasm.	19815525			selected	null	0	atgaaatcccccgcaccttctcgcccgcaaaaaatggcgttaattccagcctgtatctttttgtgtttcgctgcgctatcggtgcaggcagaagaaacaccggtaacaccacagccgcctgatattttattagggccgctgtttaatgatgtgcaaaacgccaaactttttccggaccaaaaaacctttgccgatgccgtgccgaacagcgatccgctgatgatccttgctgattatcggatgcagcaaaaccagagcggatttgatctgcgccatttcgttaacgtcaatttcaccctgccgaaagaaggcgagaaatatgttccgccagaggggcagtcactgcgcgaacatattgacggactttggccggtattaacgcgttctaccgaaaacacc…	MKSPAPSRPQKMALIPACIFLCFAALSVQAEETPVTPQPPDILLGPLFNDVQNAKLFPDQKTFADAVPNSDPLMILADYRMQQNQSGFDLRHFVNVNFTLPKEGEKYVPPEGQSLREHIDGLWPVLTRSTENTEKWDSLLPLPEPYVVPGGRFREVYYWDSYFTMLGLAESGHWDKVADMVANFAHEIDTYGHIPNGNRSYYLSRSQPPFFALMVELLAQHEGDAALKQYLPQMQKEYAYWMDGVENLQAGQQEKRVVKLQDGTLLNRYWDDRDTPRPESWVEDIATAKSNPNRPATEIYRDLRSAAASGWDFSSRWMDNPQQLNTLRTTSIVPVDLNSLMFKMEKILARASKAAGDNAMANQYETLANARQKGIEKYLWNDQQGWYADYDLKSHKVRN…
husec41_c1083	93069	gene	true	98	true	742	+	husec41_c1083	C8TM42	Predicted metal-binding enzyme	Escherichia coli O26:H11 (strain 11368 / EHEC)			IPR001279;	hydrolase activity			Complete proteome	215		19815525			selected	null	8.67919e-126	atgaactatcgtattattccggtcaccgcattctcccagaactgttcattgatctggtgtgaacaaacccgcctggccgcactggtcgatcctggcggcgatgcggaaaaaatcaaacaggaagttgatgacagcggcctgacactgatgcagatcctgctgacgcatggtcatctggaccacgttggtgcagcggcggaactggcgcaacattacggcgtgccggtttttggtccggaaaaagaagatgagttctggctgcaaggcttgcctgcgcaaagtcgtatgtttggtctggaagagtgccagccgctgacgccagatcgttggctgaacgaaggcgataccatcagcatagggaatgtgactttacaggtgttacattgccctgggcatacg…	MNYRIIPVTAFSQNCSLIWCEQTRLAALVDPGGDAEKIKQEVDDSGLTLMQILLTHGHLDHVGAAAELAQHYGVPVFGPEKEDEFWLQGLPAQSRMFGLEECQPLTPDRWLNEGDTISIGNVTLQVLHCPGHTPGHVVFFDDRAKLLISGDVIFKGGVGRSDFPRGDHNQLISSIKDKLLPLGDDVTFIPGHGPLSTLGYERLHNPFLQDEMPVW
husec41_c1084	83109	gene	true	107	true	1337	+	husec41_c1084	C8TLV8	Multidrug efflux system protein Cmr	Escherichia coli O26:H11 (strain 11368 / EHEC)			IPR011701; IPR020846; IPR016196; IPR005829;	membrane; transmembrane transport; transporter activity			Complete proteome	410		19815525		<frameshift><position>1</position><reading_frame_from>2</reading_frame_from><reading_frame_to>3</reading_frame_to></frameshift>	selected	null	0	atgcaaaataaattagcttccggtgccaggcttggacgtcaggcgttacttttccctctctgtctggtgctttacgaattttcaacctatatcggcaacgatatgattcaacccggtatgttggccgtggtggaacaatatcaggcgggcattgattgggttcctacttcaatgaccgcatatctggcgggcgggatgtttttacaatggctcctggggccgctgtcggatcgtattggtcgccgtccggtgatgctggcgggggtggtgtggtttatcatcacctgtctggcaatattactggcgcaaaacattgaacaattcactctgttgcgcttcttgcagggcataagcctctgtttcattggcgctgtgggatacgccgcaattcaggaatcc…	null
husec41_c1084	70092	gene	true	1665	true	1384	-	husec41_c1084	C8TLV9	Conserved predicted protein	Escherichia coli O26:H11 (strain 11368 / EHEC)							Complete proteome	94		19815525			selected	null	1.59175e-49	ATGATTATGAAAAATTGTCTACTGTTGGGCGCGCTTTTAATGGGCTTTACTGGTGTGGCGATGGCGCAAAGTGTCACCGTCGATGTGCCGAGTGGATACAAAGTGGTTGTGGTTCCTGATTCAGTCAGCGTTCCACAAGCGGTCAGCGTCGCGACTGTGCCGCAAACCGTCTATGTGGCTCCTGCGCCAGCTCCGGCTTACCGCCCGCATCCTTATGTTCGCCATCTTGCCAGCGTAGGTGAAGGGATGGTTATCGAACACCAGATTGACGACCATCACCAT	MIMKNCLLLGALLMGFTGVAMAQSVTVDVPSGYKVVVVPDSVSVPQAVSVATVPQTVYVAPAPAPAYRPHPYVRHLASVGEGMVIEHQIDDHHH
husec41_c1084	112449	gene	true	2568	true	1754	-	husec41_c1084	B7LD37	Putative phosphatase (EC 3.1.3.-)	Escherichia coli (strain 55989 / EAEC)		3.1.3.-	IPR023214; IPR013200; IPR006379; IPR000150;	hydrolase activity			Complete proteome; Hydrolase	271		19165319		<frameshift><position>1</position><reading_frame_from>-2</reading_frame_from><reading_frame_to>-1</reading_frame_to></frameshift>	selected	null	7.12569e-151	ATGAGCATTAAATTAATTGCGGTAGACATGGATGGTACTTTCTTAAGCGATCAAAAAACCTATAACCGTGAGCGGTTTATGGCTCAGTATCAGCAAATGAAAGCACAAGGCATTCGCTTTGTGGTCGCCAGCGGGAATCAATATTATCAGTTGATCTCTTTCTTCCCTGAAATTGCGAATGAAATTGCCTTTGTGGCTGAAAACGGCGGCTGGGTAGTGAGTGAAGGCAAAGATGTTTTTAATGGCGAGCTGTCGAAGGATGCCTTTACTACTGTCGTGGAACATTTGCTGACGCGCCCGGAAGTGGAAATTATTGCCTGCGGAAAAAATAGCGCCTATACGCTCAAAAAATATGACGATGCCATGAAAACGGTGGCGGAAATGTATTATCACCGTCTG…	null
husec41_c1085	89190	gene	true	594	false	1	-	husec41_c1085	C8TUN5	Ribonucleoside-diphosphate reductase (EC 1.17.4.1)	Escherichia coli O26:H11 (strain 11368 / EHEC)	FUNCTION: Provides the precursors necessary for DNA synthesis. Catalyzes the biosynthesis of deoxyribonucleotides from the corresponding ribonucleotides (By similarity).	1.17.4.1	IPR005144; IPR013346; IPR013509; IPR000788; IPR008926;	ATP binding; DNA replication; oxidation-reduction process; ribonucleoside-diphosphate reductase activity; ribonucleoside-diphosphate reductase complex	Genetic information processing; DNA replication.	Ribonucleoside diphosphate reductase large chain family	Complete proteome; DNA replication; Oxidoreductase	761		19815525			selected	null	3.80587e-108	ATGAATCAGAATCTGCTGGTGACAAAGCGCGACGGTAGCACAGAGCGCATCAATCTCGACAAAATCCATCGCGTTCTGGATTGGGCGGCAGAAGGACTGCATAACGTTTCGATTTCCCAGGTCGAGCTGCGCTCCCACATTCAGTTTTATGACGGTATCAAGACCTCTGACATCCACGAAACCATTATCAAGGCGGCCGCAGACCTGATCTCCCGTGATGCGCCGGATTATCAGTATCTCGCCGCGCGCCTGGCGATCTTCCACCTGCGTAAAAAAGCCTACGGCCAGTTTGAGCCGCCTGCGCTGTACGACCACGTGGTGAAAATGGTCGAGATGGGCAAATACGATAATCATCTGCTGGAAGACTACACGGAAGAAGAGTTCAAGCAGATGGACACG…	null
husec41_c1086	109770	gene	false	18	true	1266	+	husec41_c1086	C8TSU4	Predicted diguanylate cyclase	Escherichia coli O26:H11 (strain 11368 / EHEC)			IPR001054; IPR000160;	cyclic nucleotide biosynthetic process; intracellular signal transduction; phosphorus-oxygen lyase activity			Complete proteome	496		19815525		<frameshift><position>1</position><reading_frame_from>3</reading_frame_from><reading_frame_to>1</reading_frame_to></frameshift>	selected	null	0	tgcgaggcttttcgagtttgcaagccccccccccctaatacccatggcttwaacctgactgccataatacccgggcttacgcggcacactacaaaccgcatccactgactgcgacacaattgtggaagctgcagcactattacccgcttttgatcaggcagtggaaggcaaccgccaccaggatgattacggttcaggtcttgggatggccgaagagaaatttcactattatctcgatctcaatgaccgctatgtctatttttatgagccggttaatgttgaatactttgcgatgaataactggtccttcctgcagtcaggaagtattggtatcgatcgcaaagatattgaaaaggtatttaccgggcgtaccgtattgtcgagcatttaccaggatca…	null
husec41_c1086	99791	gene	true	1312	true	1812	+	husec41_c1086	C8TSU5	Conserved predicted protein	Escherichia coli O26:H11 (strain 11368 / EHEC)			IPR007214;				Complete proteome	167		19815525			selected	null	3.73072e-95	atgactgaaatggctaaaggaagcgtgacgcatcagcggttaatcgctttattatcacaagaaggtgctaacttccgcgtcgttacccatgaagcggtaggtaaatgtgaagcggtgtcagaaattcgtggcaccgctctaggccagggtgctaaggcactggtatgtaaagtcaaaggcaatggcgtaaatcaacatgttctggcgatcctcgctgccgatcaacaggccgatctgagccaactcgccagccatataggcggattacgcgcttcgttggccagcccggcggaagtcgatgaactcacaggctgtgtcttcggcgcgatcccccctttcagcttccatccaaaactcaaactggttgccgaccctctactcttcgaacgatttgatgaa…	MTEMAKGSVTHQRLIALLSQEGANFRVVTHEAVGKCEAVSEIRGTALGQGAKALVCKVKGNGVNQHVLAILAADQQADLSQLASHIGGLRASLASPAEVDELTGCVFGAIPPFSFHPKLKLVADPLLFERFDEIAFNAGMLDKSVILKTTDYLRIAQPELLNFRRTA
husec41_c1086	20132	gene	true	1909	true	2094	+	husec41_c1086	D8B8Y4	Putative uncharacterized protein	Escherichia coli MS 175-1								62					selected_minor_threshold	null	3.40995e-31	ttgatcgttcatagcatgcccccgggagatagctgttttcacgttattgttagcgtgcacaaatggcagtttgatgacagttcgcctgattttttatgcaaaaaacgtaaagattttctacttccttcctgcagcaagcgtaaagtaagcaggcttattattttttggcaaggaaaccacgatgtt	LIVHSMPPGDSCFHVIVSVHKWQFDDSSPDFLCKKRKDFLLPSCSKRKVSRLIIFWQGNHDV
husec41_c1086	33181	gene	true	2090	false	2335	+	husec41_c1086	B7L6R4	UPF0756 membrane protein yeaL	Escherichia coli (strain 55989 / EAEC)			IPR007382;	integral to membrane; plasma membrane		UPF0756 family	Cell membrane; Complete proteome; Membrane; Transmembrane; Transmembrane helix	148	Cell membrane; Multi-pass membrane protein.	19165319			selected_minor_threshold	null	1.01844e-39	atgtttgatgtcactttgctgatcctgctcgggttagctgcgctgggctttatcagtcataacaccactgtcgccgcttcaattctggtgttgatcattgtccgcgtcacaccgttaagcacctttttcccgtggattgaaaaacaggggctaagtatcgggataatcattctgacgattggcgttatggcccccatcgccagcgggacgctaccgccctcaaccttgattcactcgtttctgaac	null
husec41_c1087	70025	gene	true	337	false	681	+	husec41_c1087	C8TK17	Ferrous-iron efflux pump FieF	Escherichia coli O26:H11 (strain 11368 / EHEC)	FUNCTION: Iron-efflux transporter responsible for iron detoxification. Also able to transport Zn(2+) in a proton-dependent manner (By similarity).		IPR002524; IPR023783;	cation transmembrane transporter activity; membrane		Cation diffusion facilitator (CDF) transporter (TC 2.A.4) family, FieF subfamily	Cell inner membrane; Cell membrane; Complete proteome; Ion transport; Iron; Iron transport; Membrane; Transmembrane; Transmembrane helix; Transport	300	Cell inner membrane; Multi-pass membrane protein.	19815525			selected	null	1.61556e-60	atgaatcaatcttatggacggctggtcagtcgggcggcgattgctgcgacggcgatggcttcgttgctattgctgattaaaatttttgcatggtggtataccgggtcggtgagtattctcgccgcgctggtggattcgctggtggatatcggcgcgtcgttgacgaatttactggtggtgcgatattccctgcaacctgccgacgataatcactcgtttggtcacggtaaagcagagtccctcgcggcgctggcgcaaagtatgtttatctccggttcggcactattcctgtttttgacgggtattcaacatctgatatctccaacaccgatgacagatccagcg	null
husec41_c1088	17906	gene	true	468	true	91	-	husec41_c1088	E2WZ07	Putative uncharacterized protein	Escherichia coli 1827-70								126			<extra_stop_codons><codon><type>stop</type><position>450</position></codon></extra_stop_codons>		selected	null	2.14281e-66	ATGTTTTATCAAAATTTTTGAAAGTTGGAGAAAAAATTACCGGCAATATCAGGTCCTGTAAATCTCTATATACCTACCAGATTCAAAGATAAGTATCTTGAAGTAGAGTCATATTTTGTCGACAAATCAATATGGAATGTCCATATTACATTTCATGATGATAAGCGTTTTGTGTTTTTTACCGATCAATTTATTGCTGAATTTAGTCCGCAGGAATTTGTGGATAATTGTGAGCAATATTTAATTAATAATCATTGTTTCTCTCCTGACAAGGTTAACGAAATCTGCGAACAAGCCAGACATTATTTAGTTGAAAAAATGTTTGAAACACATTCTTTGGATATGAATAATTCTGTTTTGGCAAGCCCTGAGGACTTA	null
husec41_c1089	67794	gene	false	699	true	281	-	husec41_c1089	D3H3G1	Putative uncharacterized protein	Escherichia coli O44:H18 (strain 042 / EAEC)			IPR010287; IPR012347; IPR009078;	oxidation-reduction process; oxidoreductase activity; transition metal ion binding			Complete proteome	168		20098708		<frameshift><position>1</position><reading_frame_from>-2</reading_frame_from><reading_frame_to>-1</reading_frame_to></frameshift>	selected	null	2.66164e-73	GCCAGTCGTATAGATAATTATCCTGAACTACGCGCTCGTATTGAACAACATCTTAGTGAAACCAAAAACCAGATTGTTCAACTGGAAACTATTCTTGATCGTAATGACATTTCACGTTCAGTCATTAAAGATTCCATGAGTAAAATGGCTGCGCTTGGGCAGTCAATCGGTGGTATATTCCCTTCTGATGAAATAGTTAAAGGCTCTATTAGCGGATATGTCTTCGAGCAATTTGAAATCGCCTGTTACACCTCACTATTAGCAGCAGCAAAAATGCCGGTGATACAGTCTCAATTCCGATCATCGAAGCGATTTTAAATGAGGAAAAGCAAATGGCCGACTGGCTGATTCAGCATATTCCGCAAACAACTGAGAAATTTTTAATTCGTTCTGAAACTG…	null
husec41_c109	60253	gene	false	1	true	333	+	husec41_c109	B7LEE8	Serine/threonine-specific protein phosphatase 2 (EC 3.1.3.16)	Escherichia coli (strain 55989 / EAEC)		3.1.3.16	IPR004843; IPR006186;	phosphoprotein phosphatase activity			Complete proteome; Hydrolase	218		19165319			selected	null	6.21382e-61	ttaaatgattcagagcaacaagaggcaatagatctgttgctgaaattccatcaccttccacatattattgaaatcactaacgacaacataaaatatgtcatcgcacatgcagattatccgggtgatgaatatctctttggcaaagaaatagcggagagcgaattactctggcctgtttatcgtgtgcagaaatcgcttaatggcgagttacaacaaataaacggcgctgattattttatatttggacatatgatgtttgataacattcagacgttcgctaaccagatttatattgataccggatcgccgaaaagtgggcggctgtcattttta	null
husec41_c109	69730	gene	true	1195	true	400	-	husec41_c109	C8TFX9	Predicted DNA-binding transcriptional regulator	Escherichia coli O26:H11 (strain 11368 / EHEC)			IPR014036; IPR018356; IPR001034; IPR011991;	DNA binding; intracellular; regulation of transcription, DNA-dependent; sequence-specific DNA binding transcription factor activity			Complete proteome; DNA-binding; Transcription; Transcription regulation	265		19815525		<frameshift><position>1</position><reading_frame_from>-1</reading_frame_from><reading_frame_to>-2</reading_frame_to></frameshift>	selected	null	1.38601e-150	ATGTCAGCAGGACAAAGGAAGGAGCAAAAAGTTGATACCCGTAGAGCGTCGCCAAATCATCCTTGAGATGGTAGCTGAAAAAGGCATTGTCAGTATTGCTGAACTAACGGACAGAATGAATGTGTCACATATGACCATTCGTCGGGATTTACAAAAACTGGAGCAGCAGGGAGCCGTTGTGCTGGTGTCCGGAGGCGTCCAGTCTCCGGGACGCGTGGCGCATGAACCTTCTCATCAGGTAAAAACTGCGCTGGCAATGACGCAAAAAGCGGCTATTGGCAAGCTGGCGGCAAGTCTTGTTCAGCCGGGAAGTTGTATCTATCTGGATGCGGGAACGACCACGTTAGCGATAGCACAGCATCTGATTCACATGGAGTCACTGACTGTGGTCACAAACGA…	null
husec41_c109	57538	gene	true	1361	true	2267	+	husec41_c109	C8TFY0	Predicted dehydrogenase	Escherichia coli O26:H11 (strain 11368 / EHEC)			IPR002204; IPR015815; IPR008927; IPR006115; IPR013328; IPR016040;	3-hydroxyisobutyrate dehydrogenase activity; coenzyme binding; pentose-phosphate shunt; phosphogluconate dehydrogenase (decarboxylating) activity; valine metabolic process			Complete proteome	302		19815525		<frameshift><position>1</position><reading_frame_from>2</reading_frame_from><reading_frame_to>3</reading_frame_to></frameshift>	selected	null	2.72966e-167	atgaaaacgggatctgagtttcatgtcggtatcgttggcttagggtcaatgggaatgggagcagcactgtcatgtgtccgcgcaggtctttctacctggggcgcagacctgaacagcaatgcctgcgctacgttgaaagaggcaggtgcttgcggggtttctgataacgccgcgacgtttgccgaaaaactggacgctctgctggtgctggtggtcaatgcggccccaggttaaacaggtgctgtttggtgaaacaggcgttgcacaacatctgaaacccggtacggcagtaatggtttcttccactatcgctagtgctgatgcgcaagaaattgctaccgctctggctggattcgatctggaaatgctggatgcgccagtttctggtggtgcagtaaa…	null
husec41_c109	107592	gene	true	2440	true	3654	+	husec41_c109	C8TFY1	Conserved predicted protein	Escherichia coli O26:H11 (strain 11368 / EHEC)			IPR010737;				Complete proteome	420		19815525			selected	null	0	ttgaaagccacacagcaatcgctggcggctctgagccccccysmsctggttgcaacagcaaggttgcaaaacagatctatttcaaaatactgctctactttcgacagtacggcgaaaggtaatatcggcccggttaccgatgcattaatggatgctctcgacacgccgtttacggtcttctctccggccctgccggtcaacggacgtacggtttatcaggggtatttgttcgtaatgaatcaactgctggccgaatccgggatgcgccatcacccggtaaatcccatgaccgacagctatcttccccgtctggttgaagcgcaatccacagggcgctgcggcgtcgtttcggcacatgttttcgaacaaggtgtggatgccgttcgtcaagagctggct…	LKATQQSLAALSPPXLVATARLQNRSISKYCSTFDSTAKGNIGPVTDALMDALDTPFTVFSPALPVNGRTVYQGYLFVMNQLLAESGMRHHPVNPMTDSYLPRLVEAQSTGRCGVVSAHVFEQGVDAVRQELARLQQEGYRYAVLDALTEHHLEIQGEALRDAPLVTGGSGLAIGLARQWAQENGNQAREAGHPLAGRGVVLSGSCSQMTNRQVAHYRQIAPAREVDVARCLSTETLAAYAHELAEWVLGQESVLAPLVFATASTDALAAIQQQYGAQKASQAVETLFSQLAARLAAEGVTRFIVAGGETSGVVTQSLGIKGFHIGPTISPGVPWVNALDKPVSLALKSGNFGDEAFSRAQREFYHERFRKSRAVFARGDDADCQFILSARLCNRFGWQ…
husec41_c1090	91463	gene	true	189	true	539	+	husec41_c1090	B7L8R4	Putative uncharacterized protein	Escherichia coli (strain 55989 / EAEC)							Complete proteome	117		19165319			selected	null	9.41787e-63	ttgattgagtgtttgttatacggtctaatggttttttcagcattaaatatttatcattcatatggtgtgggtagagtgaatattgatgaggcgtcggggtgtttcatccttaggcagcgtattgatatagtcaatgcagaacgagcaaaggccttcagccgtttgacagttttgttctgtactcctgatcgtctttcgggaagagacgttattattctgaatagtgatgctatacagagggtttgcgatgagttcatggtggctaattcagaattatttgctcttgttcaggagtacaacagaatagccaggacctgtggtatggatgaacttcggattactcatctgggg	LIECLLYGLMVFSALNIYHSYGVGRVNIDEASGCFILRQRIDIVNAERAKAFSRLTVLFCTPDRLSGRDVIILNSDAIQRVCDEFMVANSELFALVQEYNRIARTCGMDELRITHLG
husec41_c1090	11365	gene	false	640	false	855	+	husec41_c1090	D7X141	Conserved domain protein	Escherichia coli MS 198-1								98					selected	null	1.31983e-36	cggtgtgctggtggcgggtgtggtggttgctgctttcccgttgctgaaaaagaaaacgccagactgttagccgggtatcagttagcgggagaaatttttaaatacttcacaattcaggcggttgactgttgtctggtttgcggggagtttgttaaaagaaactggcatggtgaatccccctgtgcggaggggcaatcagcgagtaggtatatgggg	null
husec41_c1091	90523	gene	false	1512	true	298	-	husec41_c1091	D3H4R8	Alpha-amylase	Escherichia coli O44:H18 (strain 042 / EAEC)			IPR006048; IPR013780; IPR006047; IPR013781; IPR017853;	carbohydrate metabolic process; catalytic activity; cation binding			Complete proteome	750		20098708		<frameshift><position>1</position><reading_frame_from>-3</reading_frame_from><reading_frame_to>-1</reading_frame_to></frameshift><frameshift><position>2</position><reading_frame_from>-1</reading_frame_from><reading_frame_to>-2</reading_frame_to></frameshift><frameshift><position>3</position><reading_frame_from>-2</reading_frame_from><reading_frame_to>-3</reading_frame_to></frameshift>	selected	null	0	CAAGGTCAGGTTTTGATTCCATTCATTAAAGATCCAGTAACAAAAGAACGTAAACAAATCCATCCAGAAGATATACATCTCACTGCAAAAGACTTCGAAGCAAGTAAAGATAACATATCTAAGGATGAATGGGAAAACCTCCATGCATTAAAAGAAAAGCGTTTAAATGGAATGCCTAAAACAACACCCAAAAGTGACCAGGTTATTATGTTGCAAAATCAATACGTTCGTGAAATGCGAAAATATGGCGTACGAGGTTTACGTTACGATGCAGCAAAAACACTCAAAACATGAACAAATAGAAAGATCAATAACTCCACCGCTTAAAAATTATAATGAGCGGTTACACAATACTAATTTATTTAACCCAAAATATCAAAAAAAAGCCGTTATGAATTA…	null
husec41_c1092	9397	gene	false	90	true	474	+	husec41_c1092	B3Y1G8	Predicted protein	Escherichia coli O111:H-			IPR021723;					188		18757547		<frameshift><position>1</position><reading_frame_from>3</reading_frame_from><reading_frame_to>1</reading_frame_to></frameshift>	selected	null	7.46062e-61	ccctctctgatggctaattttactggtgaaatgcatagactcatttctgaatatttgcagtgtaagcgacgtaaagatcaatctgttgagcccccctttatattatctctggagcagggaggctgtggctaacgataccactccttatcttatggtgctgctacttaataacgatgtctggtgtaagagtcgtgaggtggtggttctcagaaatctgattgagcaggcgtggggaaaagtattggatgaagataactccattacatatctggttgtgtatcctgaagtgctgacgttggtatttgatgcagctaacacatacaacgctgagcctggtgtactggaacagacggcccgggcttacattgaaatcacatggtgccat	null
husec41_c1092	88833	gene	true	1537	true	946	-	husec41_c1092	D3GV33	Putative uncharacterized protein	Escherichia coli O44:H18 (strain 042 / EAEC)			IPR021326;				Complete proteome	197		20098708		<frameshift><position>1</position><reading_frame_from>-1</reading_frame_from><reading_frame_to>-2</reading_frame_to></frameshift>	selected_minor_threshold	null	6.50754e-111	ATGGGGGCAGAAGTTGCCTTACGACCACTGGGAATTCAATTTTTTTTACCCGAAAAATCTGCCGGCACTGGTGACAATGGTGTATCTGGAGGACGGGGATATCCGGGAGAGCTTTTTCCGGCGACTGGATCCGACTGAACCCAGTCAGAGCAGTGTGGGAAAATGGAGCCAGCACGTAGGCGGTTTTTAGCCTAGTTTTAATATTGGCAAGGCGCTGCCTGTCAGGATGACGGTATGCTGGGACTCAGTTATCGATAAAAAGGCGTATGAGACGGAGATCTGGTTCAGCCGGGATACGTGGCAGCAGATGCTGACTGCCTATCCTGATACTTATCGTCCGGGAAAAATATATTACCGAAACAAAATGATTATTGGCCTGCCCCCCGGTGGTAAAGTCAG…	null
husec41_c1092	84175	gene	true	1735	true	1467	-	husec41_c1092	B7LFM8	Putative uncharacterized protein	Escherichia coli (strain 55989 / EAEC)							Complete proteome	89		19165319		<frameshift><position>1</position><reading_frame_from>-1</reading_frame_from><reading_frame_to>-2</reading_frame_to></frameshift><frameshift><position>2</position><reading_frame_from>-2</reading_frame_from><reading_frame_to>-3</reading_frame_to></frameshift>	selected_minor_threshold	null	1.05569e-41	TTGTGCCGGTGCTCGGCTACACCTCAATGGCGGACCGGGCGGGGGCGTCGCAAAGGCGCGCTGGATGGACTGTTCTGAGGAGGCAGGAATGAGACGATTACCGCTGATGGTGGGCGTGATAGTGGGCGTAATGCTGGCTGTCGGCTGCCATGACCGTAGGGCTGGTGTGAGGACGCTGCTGGGCGATGGCGTGGAGCAATGGGGGCAGAAGTTGCCTTACGACCACTGGGAATTCAATTTTTTTTACCCGAAAAATCTGCCGGCACTGG	null
husec41_c1092	87763	gene	true	1931	false	2398	+	husec41_c1092	B7LFN4	Helicase	Escherichia coli (strain 55989 / EAEC)			IPR014001; IPR001650; IPR000330;	ATP binding; DNA binding; helicase activity			ATP-binding; Complete proteome; Helicase; Hydrolase; Nucleotide-binding	955		19165319			selected	null	9.48704e-90	ttgcacaaaggtatgaaaatgtattcagatcaccaacgtagttatctggcccactggttgacgttaagcggcaaagccgaggactcgctgacgcaaactattgccagcgcacgggttgatatgaatcctcatcaggtagaggctgcgatgtttgcgctggcatctcccctgtcgaatggcgtgatcctggccgatgaagtgggactggggaaaactattgaggccagcctgattttggcgcaaaaatgggctgaacgccgccgaaaactgttgctgattgcacccgcaacgctacgcaagcagtggagccaggagctggaagagaaattttcgctgccctcacaaattattgaagcgaagatcttcaatcaaatggttaaagaggggagcgataatccc…	null
husec41_c1093	62560	gene	true	700	true	362	-	husec41_c1093	C8TH20	Probable hydrogenase nickel incorporation protein hypA 2	Escherichia coli O26:H11 (strain 11368 / EHEC)	FUNCTION: Probably plays a role in an hydrogenase nickel cofactor insertion step (By similarity).		IPR000688; IPR020538;	nickel ion binding; protein modification process		HypA/hybF family	Complete proteome; Metal-binding; Nickel	113		19815525			selected	null	1.01847e-61	ATGCATGAGTTGTCGCTTTGCCAGAGCGCCGTTGAAATTATCCAACGGCAGGCGGAGCAGCACGATGTTAAGCGCGTCACCGCCGTGTGGCTGGAAATTGGCGCGCTCTCCTGCGTTGAGGAGAGTGCCGTCCGTTTTAGTTTTGAAATTGTCTGCCACGGAACGGTGGCGCAAGGGTGCGATTTACATATCGTCTATAAACCCGCCCAGGCTTGGTGCTGGGATTGCAGCCAGGTGGTGGAGATTCATCAGCACGATGCGCAGTGTCCGCTCTGTCACGGCGAGCGGTTGCGTGTCGATACCGGCGATTCGCTGATCGTCAAAAGTATTGAAGTTGAA	MHELSLCQSAVEIIQRQAEQHDVKRVTAVWLEIGALSCVEESAVRFSFEIVCHGTVAQGCDLHIVYKPAQAWCWDCSQVVEIHQHDAQCPLCHGERLRVDTGDSLIVKSIEVE
husec41_c1094	71485	gene	true	12	true	467	+	husec41_c1094	C8TSC2	Superoxide dismutase [Cu-Zn] (EC 1.15.1.1)	Escherichia coli O26:H11 (strain 11368 / EHEC)	FUNCTION: Destroys radicals which are normally produced within the cells and which are toxic to biological systems (By similarity).	1.15.1.1	IPR018152; IPR001424;	metal ion binding; oxidation-reduction process; superoxide dismutase activity; superoxide metabolic process		Cu-Zn superoxide dismutase family	Complete proteome; Copper; Metal-binding; Oxidoreductase; Zinc	173		19815525			selected	null	3.95698e-78	gtgaaaagtcgagatgaacctcgtcacgtcgcaagggtagggcagtcaattggtagcgtcaccattactgaaaccgataaaggtctggagttttcgcccgatctgaaagcattaccccccggtgaacatggcttccatattcatgccaaaggaagctgccagccagccaccaaagatggcaaagccagcgccgcggaatccgcaggcgggcatcttgatccacaaaataccggtaaacatgaagggccagaaggtgccgggcatttaggcgatctgcctgcactggtcgtcaataatgacggcaaagctaccgatgccgtcatcgcgcctcgtctgaaatcactggatgaaatcaaagacaaagcgctgatggtccacgttggcggcgataatatgtcc…	VKSRDEPRHVARVGQSIGSVTITETDKGLEFSPDLKALPPGEHGFHIHAKGSCQPATKDGKASAAESAGGHLDPQNTGKHEGPEGAGHLGDLPALVVNNDGKATDAVIAPRLKSLDEIKDKALMVHVGGDNMSDQPKPLGGGGERYACGVIK
husec41_c1094	99539	gene	true	2485	true	474	-	husec41_c1094	C8TSC1	Conserved predicted inner membrane protein	Escherichia coli O26:H11 (strain 11368 / EHEC)			IPR006726;	integral to membrane; plasma membrane			Cell membrane; Complete proteome; Membrane; Transmembrane; Transmembrane helix	670		19815525		<frameshift><position>1</position><reading_frame_from>-3</reading_frame_from><reading_frame_to>-2</reading_frame_to></frameshift>	selected	null	0	ATGAACGCATCGTCATGGTCCTTGCGCAATTTGCCCTGGTTCAAGGCCACGCTGGCGCAATGGCGTTATGCGTTACGCAATACCATTGCCATGTGTCTGGCGCTGACGGTTGCCTATTATTTGAATCTGGATGAACCCTATTGGGCGATGACCTCGGCTGCAGTGGTTAGCTTTCCCACCGTTGGCGGTGTCATCAGCAAAAGCCTCGGACGCATCGCTGGCAGTTTACTGGGAGCCATTGCGGCACTGCTTCTTGCCGGGCATACGCTCAATGAGCCGTGGTTTTTTCTATTGAGCATGTCGGCGTGGCTTGGCTTTTGTACCTGGGCCTGTGCGCACTTCACGAATAACGTCGCGTATGCATTTCAACTGGCGGGCTACACGGCTGCCATCATCGCC…	null
husec41_c1094	105275	gene	true	3285	true	2488	-	husec41_c1094	C8TSC0	Undecaprenyl pyrophosphate phosphatase	Escherichia coli O26:H11 (strain 11368 / EHEC)			IPR006143;	membrane; protein secretion; protein transporter activity			Complete proteome	285		19815525			selected	null	1.59515e-141	TTGCCGGATGGTGGCTGTGGAATTATTACATGCAATCTCCGTGGACACGCGACGGGAAAATACGCGCAGAAAAGGTTTTCTATCACCCCACAGGTGTCGGGACGTATTGTTGAGCTGAATATAAAAGACAACCAACTGGTTAACGCGGGGGATCTTCTGCTCACGATCGATAAAACGCCCTTTCAGATCGCCGAGCTGAACGCACAGGCTCAGCTGGCGAAAGCGCAATCTGACCTCGCAAAAGCCAATAACGAAGCGAATCGTCGTCGTCATCTCTCACAAAATTTTATTTCTGCCGAAGAACTCGATACCGCTAACCTCAATGTTAAAGCGATGCAGGCCAGTGTTAATGCCGCACAGGCCACGCTGAAACAGACACAATGGCAACTGGCGCAAACG…	LPDGGCGIITCNLRGHATGKYAQKRFSITPQVSGRIVELNIKDNQLVNAGDLLLTIDKTPFQIAELNAQAQLAKAQSDLAKANNEANRRRHLSQNFISAEELDTANLNVKAMQASVNAAQATLKQTQWQLAQTEIRAPVSGWVTNLTTRIGDYADTGKPLFALVDSHSFYVIGYFEETKLRHIREGAPAQITLYSDNKTLRGHVSSIGRAIYDQSVESDSSLIPDVKPNVPWVRLAQRVPVRFALDKVPGDVTLVSGTTCSIAVGQ
husec41_c1094	74297	gene	true	3582	true	3349	-	husec41_c1094	C8TSB9	Predicted inner membrane protein	Escherichia coli O26:H11 (strain 11368 / EHEC)			IPR012451;				Complete proteome	78		19815525			selected	null	2.95919e-39	GTGAAGTTTATGCTCAATGCAACAGGATTGCCCTTACAAGATCTGGTGTTCGGTGCGTCCGTCTATTTTCCTCCGTTTTTCAAAGCCTTCGCGTTTGGATTCGTCATCTGGCTTGTCGTACACCGCCTGCTTCGTGGCTGGATCTACGCCGGTGACATCTGGCATCCCTTGTTAATGGATTTATCGCTGTTTGCGATTTGCGTTTGCCTTGCTCTGGCAATACTGATTGCGTGG	VKFMLNATGLPLQDLVFGASVYFPPFFKAFAFGFVIWLVVHRLLRGWIYAGDIWHPLLMDLSLFAICVCLALAILIAW
husec41_c1094	17668	gene	true	4732	true	4019	-	husec41_c1094	E7URP8	Outer membrane lipoprotein pcp	Escherichia coli EC4100B							Lipoprotein	238			<extra_stop_codons><codon><type>stop</type><position>4267</position></codon><codon><type>stop</type><position>4195</position></codon></extra_stop_codons>		selected	null	1.32189e-91	ATGATTAAACGCGTATTGGTTGTTTCAATGGTAGGTCTGTCTCTTGTCGGTTGTGTTAATAACGACACCCTGTCAGGGGATGTTTATACCGCTTCTGAAGCGAAACAAGTACAGAATGTCAGCTATGGCACCATCGTTAACGTACGTCCGGTACAGATTCAGGGCGGTGATGATTCCAACGTTATCGGTGCAATTGGCGGTGCTGTTCTTGGTGGTTTCCTGGGGAATACTGTTGGTGGCGGAACCGGGCGTTCTCTGGCTACTGCAGCAGGCGCTGTTGCAGGTGGCGTAGCTGGTCAGGGCGTACAGAGTGCAATGAACAAAACGCAGGGTGTCGAGCTGGAAATTCGTAAAGACGATGGTAATACCATCATGGTGGTACAGAAACAAGGCAACACT…	null
husec41_c1094	105089	gene	true	5145	true	6114	+	husec41_c1094	C8TSB6	Anhydro-N-acetylmuramic acid kinase (EC 2.7.1.n1) (AnhMurNAc kinase)	Escherichia coli O26:H11 (strain 11368 / EHEC)	FUNCTION: Catalyzes the specific phosphorylation of 1,6-anhydro-N-acetylmuramic acid (anhMurNAc) with the simultaneous cleavage of the 1,6-anhydro ring, generating MurNAc-6-P. Is required for the utilization of anhMurNAc either imported from the medium or derived from its own cell wall murein, and thus plays a role in cell wall recycling (By similarity).	2.7.1.n1	IPR005338;	ATP binding; amino sugar metabolic process; kinase activity; peptidoglycan turnover; phosphotransferase activity, alcohol group as acceptor	Amino-sugar metabolism; 1,6-anhydro-N-acetylmuramate degradation. Cell wall biogenesis; peptidoglycan recycling.	Anhydro-N-acetylmuramic acid kinase family	ATP-binding; Carbohydrate metabolism; Complete proteome; Kinase; Nucleotide-binding; Transferase	369		19815525		<frameshift><position>1</position><reading_frame_from>3</reading_frame_from><reading_frame_to>1</reading_frame_to></frameshift>	selected	null	1.04865e-88	ctgtactggatatttgccagggccagcagcttacactttcgcagttttggacagcttgatactcaactcgggcgactttttgctgatgcggtcaatgccttgcttaaggaacaaaacctgcaggcgagagatatagttgcgatcggctgtcacggtcaaaccgtctggcatgaaccgacgggcgtggaaccacacactttacagattggcgataacaatcaaattgtggcacgcaccggaattacggttgtcggtgattttcgccgtcgcgatattgccttgggaggacaaggcgcaccgctggtacctgcgttccatcatgccttgctgggtcacccaaccgagcgacgaatggtgctcaatattggcggcatcgccaatctgtcactgctcattcct…	null
husec41_c1094	61772	gene	true	6216	true	6542	+	husec41_c1094	B7L5J2	Putative lipoprotein	Escherichia coli (strain 55989 / EAEC)			IPR018660;				Complete proteome; Lipoprotein	109		19165319			selected	null	5.77631e-62	atgtctatgaaaaaactgttactgatctgtttgccggtgcttctcaccggctgtagcgcgttcaatcaactggttgagcacatgcaaaccgctacgctggaataccagtgtgatgaaaaaccgttgacggtcaaactgaataatccgcgccaggaagtcagttttgtttacgataatcaactactgcatctcaaacagggcatttcagcgtctggtgcacgttacactgacggaatctatgttttctggtcgaaaggcgatgaagcgactgtctataaacgcgaccgcatcgtattgaataactgtcagttacaaaatccacagcgt	MSMKKLLLICLPVLLTGCSAFNQLVEHMQTATLEYQCDEKPLTVKLNNPRQEVSFVYDNQLLHLKQGISASGARYTDGIYVFWSKGDEATVYKRDRIVLNNCQLQNPQR
husec41_c1095	93133	gene	false	3	true	437	+	husec41_c1095	B7LBB0	Lysozyme (EC 3.2.1.17)	Escherichia coli (strain 55989 / EAEC)		3.2.1.17	IPR002196; IPR023346; IPR023347;	cell wall macromolecule catabolic process; cytolysis; defense response to bacterium; lysozyme activity; peptidoglycan catabolic process		Glycosyl hydrolase 24 family	Antimicrobial; Bacteriolytic enzyme; Complete proteome; Glycosidase; Hydrolase	165		19165319			selected_minor_threshold	null	8.78133e-84	gcatcagtgttaatcactggcccaagtggtaacgatggtctggaaggtgtcagctacataccatacaaagatattgttggtgtatggactgtatgtcacgggcatacaggaaaagacatcatgctcggtaaaacgtataccgaagcagagtgcaaagccctcctgaataaagaccttgccactgtcgccaggcaaattaacccgtatatcgaagtcgatataccggaaacaacgcgcggcgctctttactcattcgtttacaacgtgggtgctggcaatttcagaacatcgacgcttcttcgcaaaataaaccagggcgatatcaaaggcgcatgtgatcagctacgtcgctggacatatgctggcggtaagcaatggaaagggctgatgactcgccgt…	null
husec41_c1095	19212	gene	true	437	true	1096	+	husec41_c1095	D8ACV6	Bacteriophage lysis protein	Escherichia coli MS 21-1			IPR004929;	cytolysis				185			<extra_stop_codons><codon><type>stop</type><position>872</position></codon></extra_stop_codons>		selected_minor_threshold	null	3.11735e-86	atgagcagagtaactgcgattatcttcgctctggttatctgcatcatcgtctgcctgtcatgggctgttaatcattaccgtgataacgccatgacctacaaagaacagcgcgacaaagccacatccatcatcgctgacatgcagaagcgtcaacgtgacgtagcagaactcgatgccagatatacaaaggaacttgctgatgctaacgcgactatcgaaagtctccgtgatgatgtttctgctgggcgtaagcggctgcaagtcgccgcctcctgtgcaaagtcaaagaccggagccagcagcatgggcgatggagaaagcccaagacttacagcagatgctgaactcaattattaccgtctccgaagtggaatcgacaggataaccgcgcaggttaac…	null
husec41_c1095	81988	gene	true	1080	true	1598	+	husec41_c1095	B7LBB2	Putative uncharacterized protein	Escherichia coli (strain 55989 / EAEC)			IPR017880; IPR018004; IPR018877;				Complete proteome	173		19165319			selected_minor_threshold	null	6.21969e-101	atgaatatcgtgccacttaattacaaaggtgaaattgtcagtttcaacactgatggttggatcaacgtcacaggtgttgctgagagatttgggaaacgcattgataactggatgcgtttggcagaaacgcttgaatacgttcgtgctttagacgaagcgttgaccgggaaagaatctcaaattttacatccctcacaatcgaggtatgtaaaaaccagcaaggcacgaaaggacaggggtggtggtacgtggctacatccaaaactttcagttgcatttgcccgttggtgtgatgctcgttttgctgtgtggtgcgacctgcacattgatagtctgcttcgcggtgaactgactgagcagcagaaatatgagcaagcatgtcgcattcgcgatgaccgg…	MNIVPLNYKGEIVSFNTDGWINVTGVAERFGKRIDNWMRLAETLEYVRALDEALTGKESQILHPSQSRYVKTSKARKDRGGGTWLHPKLSVAFARWCDARFAVWCDLHIDSLLRGELTEQQKYEQACRIRDDRKSKASNGAREMARWRWDKPVIEANVEYWREQLQLTLDIAC
husec41_c1095	100632	gene	false	2208	true	1954	-	husec41_c1095	B7LBB3	Putative uncharacterized protein	Escherichia coli (strain 55989 / EAEC)			IPR009833;				Complete proteome	141		19165319			selected	null	6.44268e-46	AATACGGTTTTAATAAAAGGACAGGGTAAGGTTGTAAATGTAAGATTTTCAAAAAATAAATGCCTTATAGAAGCCACCTTAAAAGGATTCAAATCAGGAGAGTTATCATTTTACGAATACAGGAAAAATCTTGCTACAGCAGGGGTTTTCAGATGGATTACAAATATCCACGAAAACAAAAGGTATTACTATACCTTTGATAATTCATTACTCTTTACTGAGAACATTCAGAACACTACACAAATATTTCCGCAC	null
husec41_c1096	66953	gene	false	20	true	430	+	husec41_c1096	C8TKC5	Conserved predicted protein	Escherichia coli O26:H11 (strain 11368 / EHEC)			IPR003115;	DNA binding			Complete proteome	209		19815525			selected	null	6.82307e-76	cgaaaaactgctgaaaaatccattgaaatagatggttttacccaacccattgtggtcacgcatacggataaaaatgccctggaaatcgtggatggttttcaccgccatgaaattggtaaaggctcatcatcattaaaattacgcttaaaaggttatttgccggtgacctgtctggaaggtacgcgtaatcaacgcatcgccgcgactattcgtcataatcgcgctcgtggacgccatcaaatcaccgccatgtcggaaatcgtccgtgaacttagccagttgggatgggacgataataaaattggcaaagagctgggaatggacagcgacgaagtgctgcgcctgaagcaaattaacggtctgcaagagctgtttgccgaccgtcaatattcccgcgcc…	null
husec41_c1096	74490	gene	true	1593	true	437	-	husec41_c1096	C8TKC4	Methionine aminotransferase, PLP-dependent	Escherichia coli O26:H11 (strain 11368 / EHEC)			IPR004839; IPR015424; IPR015421; IPR015422;	biosynthetic process; pyridoxal phosphate binding; transaminase activity			Aminotransferase; Complete proteome; Transferase	386		19815525		<frameshift><position>1</position><reading_frame_from>-1</reading_frame_from><reading_frame_to>-3</reading_frame_to></frameshift>	selected	null	0	ATGACAAATAACCCTCTGATTCCACAAAGCAAACTTCCACAACTTGGCACCACTATTTTCACCCAGATGAGCGCGCTGGCGCAGCAACACCAGGCGATTAACCTGTCGCAAGGCTTTCCTGATTTTGATGGTCCGCGCTATTTACAGGAGCGGCTGGCGTACCACGTTGCCCAGGGGGCAAACCAATACGCGCCCATGACCGGCGTGCAGGCCTTGCGCGAGGCGATTGCTCAGAAAACGGAACGTTTGTATGGCTATCAACCAGATGCCGATAGCGATATCACCGTAACGGCAGGGGCGACGGAAGCGTTATACGCGGCGATTACCGCACTGGTGCGCAATGGCGATGAAGTGATTTGTTTTGATCCCAGCTATGACAGTTACTCCCCCGCCATCGCG…	null
husec41_c1096	74751	gene	true	1702	true	2791	+	husec41_c1096	C8TKC3	Predicted oxidoreductase	Escherichia coli O26:H11 (strain 11368 / EHEC)			IPR001670; IPR018211; IPR016205;	metal ion binding; oxidation-reduction process; oxidoreductase activity, acting on CH-OH group of donors			Complete proteome	362		19815525		<frameshift><position>1</position><reading_frame_from>1</reading_frame_from><reading_frame_to>2</reading_frame_to></frameshift>	selected	null	0	atgcctcacaatcctatccgcgtggtcgtcggcccggctaactacttttcacatccaggaagtttcaatcacctgcacgattttttcactgatgaacaactttctcgcgcggtgtggatctacggcaaacgcgccattgctgcggcgcaaaccaaacttccgccagcgtttggacttccaggggcaaagcatattttgtttcgtggtcattgcagcgaaagcgatgtacagcaactggcggctgagtccggtgacgatcgcagcgtggtgattggcgtcggcggcggcgcactgctcgacaccgcgaaagccctcgcccgccgtctcggtctgccatttgttgccgctccgacgatcgccgccacctgcgcagcctggacaccgctctccgtctggtat…	null
husec41_c1096	77647	gene	true	3001	true	2807	-	husec41_c1096	C8TKC2	Conserved predicted protein	Escherichia coli O26:H11 (strain 11368 / EHEC)			IPR007423;				Complete proteome	65		19815525			selected	null	5.34898e-35	ATGTTTGATTCACTGGCAAAAGCCGGAAAATATTTAGGTCAGGCGGCGAAGCTGATGATTGGTATGCCTGATTACGACAACTATGTCGAACATATGCGGGTTAACCATCCCGATCAAACGCCGATGACCTACGAAGAGTTTTTCCGTGAGCGGCAGGACGCGCGCTACGGTGGAAAAGGCGGCGCGCGCTGCTGC	MFDSLAKAGKYLGQAAKLMIGMPDYDNYVEHMRVNHPDQTPMTYEEFFRERQDARYGGKGGARCC
husec41_c1097	4917	gene	false	2	true	577	+	husec41_c1097	A1AFA2	Ribose-5-phosphate isomerase A (EC 5.3.1.6) (Phosphoriboisomerase A) (PRI)	Escherichia coli O1:K1 / APEC		5.3.1.6	IPR004788; IPR020672;	pentose-phosphate shunt, non-oxidative branch; ribose-5-phosphate isomerase activity	Carbohydrate degradation; pentose phosphate pathway; D-ribose 5-phosphate from D-ribulose 5-phosphate (non-oxidative stage): step 1/1.	Ribose 5-phosphate isomerase family	Complete proteome; Isomerase	231		17293413			selected	null	3.11767e-108	acaggttccaccgccgcacactttattgacgcgctcggtacaatgaaaggccagattgaaggggccgtttccagttcagatgcttccactgaaaaactgaaaagcctcggcattcacgtttttgatctcaacgaagtcgacagccttggcatctacgttgatggcgcagatgaaatcaacggccacatgcaaatgatcaaaggcggcggcgcggcgctgacccgtgaaaaaatcattgcttcggttgcagaaaaatttatctgtattgcagacgcttccaagcaggttgatattctgggtaaattcccgctgccagtagaagttatcccgatggcacgtagtgcagtggcgcgccagctggtgaaactgggcggtcgtccggaataccgtcagggcgtg…	null
husec41_c1097	93976	gene	true	836	true	2066	+	husec41_c1097	C8TGS4	D-3-phosphoglycerate dehydrogenase	Escherichia coli O26:H11 (strain 11368 / EHEC)			IPR002912; IPR006139; IPR006140; IPR016040;	NAD binding; amino acid binding; oxidation-reduction process; oxidoreductase activity, acting on the CH-OH group of donors, NAD or NADP as acceptor		D-isomer specific 2-hydroxyacid dehydrogenase family	Complete proteome; Oxidoreductase	410		19815525		<frameshift><position>1</position><reading_frame_from>2</reading_frame_from><reading_frame_to>3</reading_frame_to></frameshift>	selected	null	0	atggcaaaggtatcgctggagaaagacaagattaagtttctgctggtagaaggcgtgcaccaaaaggcgctggaaagccttcgtgcagctggttacaccaacatcgaatttcacaaaggcgcgctggatgatgaacaattaaaagaatccatccgcgatgcccacttcatcggcctgcgatcccgtacccatctgactgaagacgtgatcaacgccgcagaaaaactggtcgctattggctgtttctgtatcggaacaaaccaggttgatctggatgcggcggcaaagcgcggggatcccggtatttaacgcaccgttctcaaatacgcgctctgttgcggagctggtgattggcgaactgctgctgctattgcgcggcgtgccggaagccaatgctaa…	null
husec41_c1097	r146	rna	false	2387	false	2285	-	husec41_c1097	ref|NC_010473|:3148707-3148857|-| [gene=rygC] [locus_tag=ECDH10B_3087]																	7.22337e-44	GGAGGATGACTCCTCCCCTGAGACTGACTGTTAATAAGCTCCGAAACTTATCAGTAACAGTACAATCAGTATGATGACAAGTCGCATCATAACCCTTCTCCTT
husec41_c1098	105990	gene	true	1155	true	172	-	husec41_c1098	C8TRK4	D-ala-D-ala transporter subunit DdpD	Escherichia coli O26:H11 (strain 11368 / EHEC)			IPR003439; IPR017871; IPR003593; IPR010066; IPR013563;	ATP binding; ATPase activity; peptide transporter activity		ABC transporter superfamily	ATP-binding; Complete proteome; Nucleotide-binding; Transport	339		19815525			selected_minor_threshold	null	0	ATGACCCAACCCGTTCTGGACATTCAACAGCTGCATTTGAGTTTCCCCGGTTTTAACGGTGATGTTCACGCGCTCAACAATGTGTCCTTGCAGATTAACCGCGGTGAAATTGTCGGTCTGGTGGGAGAATCCGGCTCAGGTAAATCAGTCACCGCAATGCTGATTATGCGTCTGCTACCGACGGGCAGTTATTGCGTACATCGGGGGCAGATTTCACTACTGGGAGACGATGTTCTTAACGCTCGGGAAAAACAGCTTCGTCAATGGCGCGGCGCACGAGTGGCGATGATCTTTCAGGAACCGATGACCGCCCTCAATCCGACACTTCGAATAGGTCTTCAGATGATGGACGTGATCCGCCATCATCAACCAATAAGTCGTCGGGAAGCCAGAGCTAAA…	MTQPVLDIQQLHLSFPGFNGDVHALNNVSLQINRGEIVGLVGESGSGKSVTAMLIMRLLPTGSYCVHRGQISLLGDDVLNAREKQLRQWRGARVAMIFQEPMTALNPTLRIGLQMMDVIRHHQPISRREARAKAIALLEEMQIPDAVEVMSRYPFELSGGMRQRVMIALAFSCEPQLIIADEPTTALDVTVQLQVLRLLKHKARASGTAVLFISHDMVVVSQLCDSVYVMYAGSVIESGVTADIIHHPRHPYTIGLLQCAPEHGVPRQPLPAIPGTVPNLTHLPEGCAFRDRCYAAGAQCENVPALTACGDNNQRCACWYPQQEVISV
husec41_c1098	112597	gene	true	2049	true	1155	-	husec41_c1098	C8U8F8	D-ala-D-ala transporter subunit DdpC	Escherichia coli O103:H2 (strain 12009 / EHEC)	FUNCTION: Part of a binding-protein-dependent transport system. Probably responsible for the translocation of the substrate across the membrane (By similarity).		IPR000515;	integral to membrane; plasma membrane; transporter activity		Binding-protein-dependent transport system permease family	Cell membrane; Complete proteome; Membrane; Transmembrane; Transmembrane helix; Transport	298	Membrane; Multi-pass membrane protein.	19815525		<frameshift><position>1</position><reading_frame_from>-2</reading_frame_from><reading_frame_to>-3</reading_frame_to></frameshift>	selected_minor_threshold	null	2.62832e-165	ATGATGCTAAGCGAGGAAACGTCCGCCGTACGCCCACAAAAACAAACGCGATTTAACGGTGCAAAACTGGTATGGATGCTGAAAAGGCAGTCCGCTCACCGTGACCGGCGCAGTCATCATTGTATTAATGCTATTGATGATGATTTTTTCACCGTGGCTTGCGACGCATGATCCCAACGCCATTGATTTAACCGCCCGCCTTTTGCCGCCTTCTGCGGCGCACTGGTTTGGCACCGATGAAGTGGGACGCGATCTGTTCAGCCGCGTACTGGTCGGCAGTCAGCAATCAATTCTCGCCGGATTAGTCGTGGTTGCCATTGCGGGTATGATTGGTTCGCTACTCGGATGTCTATCCGGTGTGCTTGGCGGACGCGCAGACGCCATCATCATGCGCATCAT…	null
husec41_c1098	103066	gene	true	3026	true	2049	-	husec41_c1098	C8TRK6	D-ala-D-ala transporter subunit DdpB	Escherichia coli O26:H11 (strain 11368 / EHEC)	FUNCTION: Part of a binding-protein-dependent transport system. Probably responsible for the translocation of the substrate across the membrane (By similarity).		IPR000515;	integral to membrane; plasma membrane; transporter activity		Binding-protein-dependent transport system permease family	Cell membrane; Complete proteome; Membrane; Transmembrane; Transmembrane helix; Transport	326	Membrane; Multi-pass membrane protein.	19815525			selected_minor_threshold	null	0	GTGCTCGTGGTGGCGGGCGTCTGCGTGATTACGTTTATTATCTCGCATCTGATCCCTGGTGATCCGGCGCGGTTACTGGCGGGTGACCGCGCCAGCGATGCTATCGTGGAAAATATTCGCCAGCAACTGGGACTGGACCAGCCACTGTATGTACAGTTTTACCGCTACGTCAGCGACCTGTTTCATGGTGACCTGGGAACATCCATTCGTACCGGGCGTCCGGTGCTGGAAGAGTTGCGTATATTTTTCCCGGCGACGCTGGAGCTGGCTTTTTGTGCCCTGCTGCTGGCACTCTTGATTGGCATCCCGCTGGGCATACTCTCTGCAGTCTGGCGAAATCGCTGGCTGGATCATCTGGTGCGAATAATGGCCATTACCGGAATCTCCACACCTGCGTTC…	VLVVAGVCVITFIISHLIPGDPARLLAGDRASDAIVENIRQQLGLDQPLYVQFYRYVSDLFHGDLGTSIRTGRPVLEELRIFFPATLELAFCALLLALLIGIPLGILSAVWRNRWLDHLVRIMAITGISTPAFWLGLGVIVLFYGHLQILPGGGRLDDWLDPPTHVTGFYLLDALLEGNGEVFFNALQHLILPALTLAFVHLGIVARQIRSAMLEQLSEDYIRTARASGLPGWYIVLCYALPNALIPSITVLGLALGDLLYGAVLTETVFAWPGMGAWVVTSIQALDFPAVMGFAVVVSFAYVLVNLVVDLLYLWIDPRIGRGGGE
husec41_c1098	82949	gene	false	3507	true	3073	-	husec41_c1098	B7L7I6	D-ala-D-a la transporter subunit ; periplasmic-binding component of ABC superfamily	Escherichia coli (strain 55989 / EAEC)			IPR000914; IPR023765;	transporter activity			Complete proteome	516		19165319			selected	null	9.65419e-83	ATTGCTTTGGCGACACAATCCAGTCTCAACAAGCTGGGCATCAATGTGAAGCTGGAAAAGCTGGCGAACGCCACCATGCGCGACAGAGTGGGTAAAGGTGATTACGACATTGCGATTGGCAACTGGAGTCCGGATTTTGCCGACCCGTATATGTTTATGAATTACTGGTTTGAGTCAGACAAAAAAGGTCTGCCGGGTAACCGCTCGTTCTATGAAAACAGTGAGGTCGATAAGTTACTGCGCAATGCGCTTGCGACCACCGACCAGACGCAGCGTACCCGGGACTACCAGCAGGCACAGAAAATCGTCATTGATGACGCTGCTTATGTGTACCTGTTCCAGAAAAACTACCAACTGGCGATGAACAAAGAGGTGAAAGGCTTTGTGTTCAATCCCATG…	null
husec41_c1099	78392	gene	true	6	true	794	+	husec41_c1099	D3GR96	Penicillin-binding protein 1B [includes: penicillin-insensitive transglycosylase; penicillin sensitive transpeptidase] (EC 2.4.1.129) (EC 3.4.-.-)	Escherichia coli O44:H18 (strain 042 / EAEC)		2.4.1.129; 3.4.-.-	IPR012338; IPR001264; IPR011813; IPR001460;	cellular cell wall organization; penicillin binding; peptidase activity; peptidoglycan biosynthetic process; peptidoglycan glycosyltransferase activity; peptidoglycan-based cell wall; regulation of cell shape; response to antibiotic			Cell shape; Cell wall biogenesis/degradation; Complete proteome; Glycosyltransferase; Hydrolase; Peptidoglycan synthesis; Transferase	844		20098708			selected	null	3.36569e-148	ctgcgctgggctgctgcggttaccggtagacctgggatcaaactgggcgtaccgaaagatcagttgcatccggttccggcgatgctgctgggggcgttgaacttaacgccaatcgaagtggcgcaggcgttccagaccatcgccagcggcggtaaccgtgcaccgctttctgcactgcgttcggtaattgcggaagatggcaaggtgctgtatcagagcttcccgcaggcggaacgcgctgttccggcgcaggcggcgtatctgacactatggaccatgcagcaggtggtacaacgcggtacgggtcgtcagcttggggcgaaatacccgaacctgcatctggcagggaaaacagggactaccaacaataacgtagatacctggtttgcaggcattgac…	LRWAAAVTGRPGIKLGVPKDQLHPVPAMLLGALNLTPIEVAQAFQTIASGGNRAPLSALRSVIAEDGKVLYQSFPQAERAVPAQAAYLTLWTMQQVVQRGTGRQLGAKYPNLHLAGKTGTTNNNVDTWFAGIDGSTVTITWVGRDNNQPTKLYGASGAMSIYQRYLANQTPTPLNLVPPEDIADMGVDYDGNFVCSGGMRVLPVWTSDPQSLCQQSEMQQQPSGNPFDQSSQPQQQPQQQPAQQEQKDSDGVAGWIKDMFGSN
husec41_c1099	60214	gene	true	1017	false	2598	+	husec41_c1099	C8THH7	Ferrichrome outer membrane transporter FhuA	Escherichia coli O26:H11 (strain 11368 / EHEC)			IPR012910; IPR000531; IPR010917; IPR010105;	cell outer membrane; integral to membrane; iron ion binding; plasma membrane; receptor activity; siderophore transmembrane transporter activity		TonB-dependent receptor family	Cell membrane; Cell outer membrane; Complete proteome; Membrane; TonB box; Transmembrane; Transmembrane beta strand	747	Cell outer membrane.	19815525		<frameshift><position>1</position><reading_frame_from>3</reading_frame_from><reading_frame_to>1</reading_frame_to></frameshift>	selected	null	0	atggcgcgttccaaaactgctcagccaaaacactcactgcgtaaaatcgcagttgtagtagccacagcggtaagcggcatgtctgtttatgcacaggcagcggttgaaccgaaagaagacactatcaccgttaccgctgcacctgcgccgcaagaaagcgcatgggggcctgctgcaactattgcggcgcgacagtctgctaccggcactaaaaccgatacgccgattcaaaaagtgccacagtctatttctgttgtgaccgccgaagagatggcgctgcatcagccgaagtcggtaaaagaagcgcttagctacacgccgggtgtctctgttggtacgcgtggcgcatcccaacacctatgaccacctgatcattcgcggctttgcggcagaaggcca…	null
husec41_c11	101151	gene	false	236	true	761	+	husec41_c11	C8TTR4	Bifunctional cobinamide kinase and cobinamide phosphate guanylyltransferase	Escherichia coli O26:H11 (strain 11368 / EHEC)			IPR003203;	adenosylcobinamide kinase activity; cofactor biosynthetic process; nucleotide binding; nucleotidyltransferase activity			Complete proteome; Kinase; Nucleotidyltransferase; Transferase	181		19815525		<frameshift><position>1</position><reading_frame_from>2</reading_frame_from><reading_frame_to>3</reading_frame_to></frameshift>	selected_minor_threshold	null	7.42533e-88	ggggcgcacggagcgggaagagtcgccacgcagaggcgcttattgggggactcttcacaggttctgtatatcgctacctcgcaaatccttgatgatgagatggctgcacggatagaacatcatcggcaaggccgcccggagcactggcgcacagtggagcgctggcaacatcttgatgaattaattcatgcagacattaacccgaatgaggttgtgttgctggaatgcgttaccacaatggtgactaatctgttgtttgattatggcggcgataaagaccctgatgaatgggattatcaggcgatggaacaggcgattaatgctgagattcagtcgttgattgctgcctgccaacgttgccccgcaaaggttgtattagtgactaacgaagtgggaatg…	null
husec41_c11	79498	gene	true	761	true	1501	+	husec41_c11	C8UCM2	Cobalamin synthase (EC 2.-.-.-)	Escherichia coli O111:H- (strain 11128 / EHEC)	FUNCTION: Joins Ado-cobinamide-GDP and alpha-ribazole to generate adenosylcobalamin (Ado-cobalamin) (By similarity).	2.-.-.-	IPR003805;	cobalamin 5'-phosphate synthase activity; cobalamin biosynthetic process; cobalamin-transporting ATPase activity; integral to membrane; plasma membrane	Cofactor biosynthesis; adenosylcobalamin biosynthesis; adenosylcobalamin from cob(II)yrinate a,c-diamide: step 7/7.	CobS family	Cell inner membrane; Cell membrane; Cobalamin biosynthesis; Complete proteome; Membrane; Transferase; Transmembrane; Transmembrane helix	247	Cell inner membrane; Multi-pass membrane protein.	19815525			selected_minor_threshold	null	1.80314e-137	atgagtaaattattttgggcgatgctctcatttattacgcgtctgcctgtaccgcgtcgctggtcccagggactggatttcgagcattattctcgcggtattattacttttcctttaattggattattgcttggcgcgattagcgggctggtcttcatggtgctgcaggcatggtgtggcgtaccactggcggcactgtttagcgtacttgtgctggcgctgatgaccgggggattccatctggacggcctcgccgatacctgtgatggcgtattttctgcacgtagccgcgatcgcatgttggaaatcatgcgtgatagccgtttaggcacccatggcggtctggcattgatttttgttgtactggcaaagattctggtattaagcgagttggctctg…	MSKLFWAMLSFITRLPVPRRWSQGLDFEHYSRGIITFPLIGLLLGAISGLVFMVLQAWCGVPLAALFSVLVLALMTGGFHLDGLADTCDGVFSARSRDRMLEIMRDSRLGTHGGLALIFVVLAKILVLSELALRGEPILASLAAACAVSRGTAALLMYRHRYAREEGLGNVFIGKIDGRQTCVTLGLAAIFAAVLLPGMHGVAAMVVTMVAIFILGQLLKRTLGGQTGDTLGAAIELGELVFLLALL
husec41_c11	28588	gene	true	1516	false	2265	+	husec41_c11	B7L916	Nicotinate-nucleotide--dimethylbenzimidazole phosphoribosyltransferase (NN:DBI PRT) (EC 2.4.2.21) (N(1)-alpha-phosphoribosyltransferase)	Escherichia coli (strain 55989 / EAEC)	FUNCTION: Catalyzes the synthesis of alpha-ribazole-5'-phosphate from nicotinate mononucleotide (NAMN) and 5,6-dimethylbenzimidazole (DMB) (By similarity).	2.4.2.21	IPR003200; IPR023195; IPR017846;	cobalamin biosynthetic process; nicotinate-nucleotide-dimethylbenzimidazole phosphoribosyltransferase activity; nucleoside biosynthetic process	Nucleoside biosynthesis; alpha-ribazole biosynthesis; alpha-ribazole from 5,6-dimethylbenzimidazole: step 1/2.	CobT family	Cobalamin biosynthesis; Complete proteome; Glycosyltransferase; Transferase	359		19165319			selected	null	8.56781e-143	atgcaaacacttgccgatttactgaatacgatccctgctatcgatcctgccgctatgtcgcgtgcacaacggcatattgacgggttactcaaacctgttggtagcctgggaaggctggaggcgcttgccatacaactggcgggaatgccggggttgaatggcataccgcatgtgggcaaaaaagcggtactggttatgtgtgccgatcacggcgtctgggaggaaggggtcgctatttccccaaaagaagtgacagccattcaggctgaaaatatgacccgcggaacaaccggcgtgtgtgtgctggcaacacaagcgggcgctaacgtccacgtagttgatgttggtattgatagtgctgagcctatccccgggcttatcaacatgcgtgtcgcacga…	null
husec41_c110	30359	gene	true	908	true	1495	+	husec41_c110	B7L425	Probable HTH-type transcriptional regulator matA homolog	Escherichia coli (strain 55989 / EAEC)			IPR016032; IPR000792; IPR011991;	cytoplasm; regulation of transcription, DNA-dependent; sequence-specific DNA binding; sequence-specific DNA binding transcription factor activity; two-component response regulator activity		MatA family	Complete proteome; Cytoplasm; DNA-binding; Transcription; Transcription regulation	196	Cytoplasm.	19165319			selected	null	3.8996e-113	gtgacatggcaaagtgattacagcagggactatgaggttaaaaaccatatggaatgtcaaaaccgttctgataaatacatctggtctccccatgacgcctacttctataaaggactatctgaactgattgtggatatcgacagattaatttatctatcgttggagaaaattagaaaagatttcgtgtttatcaatctcaatacggattctttatctgaatttataaaccgtgataatgaatggttatccgcggtaaaggggaaacaggtcgtattgattgcggccagaaagtcagaagccttagcaaattattggtattacaacagcaatattaggggcgtggtatacgcaggactgagtcgtgatattagaaaagaactggcctatgtgattaatggc…	VTWQSDYSRDYEVKNHMECQNRSDKYIWSPHDAYFYKGLSELIVDIDRLIYLSLEKIRKDFVFINLNTDSLSEFINRDNEWLSAVKGKQVVLIAARKSEALANYWYYNSNIRGVVYAGLSRDIRKELAYVINGRFLRKDIKKDKITDREMEIIRMTAQGMQPKSIARIENCSVKTVYTHRRNAEAKLYSKIYKLVQ
husec41_c110	111590	gene	true	1573	true	2158	+	husec41_c110	C8U1Y5	Predicted fimbrillin	Escherichia coli O103:H2 (strain 12009 / EHEC)			IPR016514;				Complete proteome	195		19815525		<frameshift><position>1</position><reading_frame_from>1</reading_frame_from><reading_frame_to>2</reading_frame_to></frameshift>	selected	null	1.70865e-102	atgaaaaaaaaggttctggcaatagctctggtaacggtgtttaccggcatgggtgtggcgcaggctgctgacgtaacagctcaggctgtagcgacctggtcggcaacagccaaaaaaagacaccaccagtaagctggttgtgacgccactcggtagcctggcgttccagtatgccgaaggcattaaaggttttaactcacagaaaggtctatttgacgtggctatcgagggtgactcaacggctaccgcctttaaactgacctcacgtcttatcaccaacacattaacccagttggatacctcaggttccacactgaatgtgggcgtggattataacggcgcggcagtcgaaaaaactggcgataccgtgatgatcgataccgccaacggcgtactggg…	null
husec41_c110	88700	gene	true	2219	true	2885	+	husec41_c110	C8THY8	Predicted chaperone	Escherichia coli O26:H11 (strain 11368 / EHEC)							Complete proteome	222		19815525		<frameshift><position>1</position><reading_frame_from>2</reading_frame_from><reading_frame_to>3</reading_frame_to></frameshift>	selected	null	1.56123e-124	atgaaaaagcaccttctgcctctcgctctgctgttttccggaatatctccggcccaggcgctggatgtcggcgatatatcatcgtttatgaacagtgacagcagcacgctgagcaaaacgatcaaaaacagtaccgacagtggtcgccttatcaatatccgtctcgaacggctctcttcaccgcttgacgacgggcaggttatctcaatggacaagccggatgagttgctactcactcccgccagcttgctgctacccgcccaagccagcgaagtgatccgcttcttctataaggggacccgcagatgaaaaagagcgctactaccgcattgtctggtttgatcaggccctcagtgatgcgcagcgcgataatgccaaccgcagcgctgtggccactgc…	null
husec41_c110	100362	gene	true	2914	true	5409	+	husec41_c110	C8THY7	Predicted outer membrane usher protein	Escherichia coli O26:H11 (strain 11368 / EHEC)			IPR008969; IPR014766;	carboxypeptidase activity			Complete proteome	841		19815525			selected	null	0	atgcctttacgacggttctccccaggactgaaagcccagtttgccttcggcatggtctttttgttcgttcaacccgatgccagcgctgctgacataagtgcgcagcaaataggtggggtgattattccgcaggccttcagtcaggcgcttcaggacggcatgagcgtcccgctctatattcatctcgccggtagccagggtcgccaggacgatcagcgaatcggcagcgcttttatctggctggatgatggacagctacgcatccggaaaatacagctggaagagagtgaagataacgccagtgtcagcgaacaaactcgacagcagctgatggctctggcgaacgccccgttcaatgaggcccttaccatccccctgactgacaacgcgcagctggat…	MPLRRFSPGLKAQFAFGMVFLFVQPDASAADISAQQIGGVIIPQAFSQALQDGMSVPLYIHLAGSQGRQDDQRIGSAFIWLDDGQLRIRKIQLEESEDNASVSEQTRQQLMALANAPFNEALTIPLTDNAQLDLSLRQLLLQLVVKREALGTVLRSRSEDIGQSSVNTLSSNLSYNLGVYNNQLRNGGSNTSSYLSLNNVTALREHHVVLDGSLYGIGSGQQDSELYKAMYERDFAGHRFAGGMLDTWNLQSLGPMTAISAGKIYGLSWGNQASSTIFDSSQSATPVIAFLPAAGEVHLTRDGRLLSVQNFTMGNHEVDTRGLPYGIYDVEVEVIVNGRVISKRTQRVNKLFSRGRGVGAPLAWQVWGGSFHMDRWSENGKKTRPAKESWLAGASTSGS…
husec41_c110	104916	gene	true	5431	false	5940	+	husec41_c110	C8THY6	Putative uncharacterized protein ecpD	Escherichia coli O26:H11 (strain 11368 / EHEC)							Complete proteome	547		19815525			selected	null	7.80985e-93	atgagagttaacctactaataacgatgataattttcgcgctaatctggccagtaactgagctcagagcggcagtgagcaaaacaacctgggcggatgcaccggcacgcgagtttgtgtttgtcgaaaacaactcagacgacaactttttcgtcactcctggcggggcgctggatccgcgcctgaccggtgccaaccgctggaccggtttaaaatacactggttcaggaaccatctatcagcaaagcctcggctacattgataacggttacaacaccggcctttataccaactggaagtttgatatgtggctggaaaattcaccagtttcatctcctttaactggcttgcgctgcatcaactggtacgctgggtgtaatatgaccaccagtcttatcctg…	null
husec41_c1100	54209	gene	true	1008	true	57	-	husec41_c1100	B7LG17	Flagellar hook-filament junction protein	Escherichia coli (strain 55989 / EAEC)			IPR013384; IPR001029;	bacterial-type flagellum hook; ciliary or flagellar motility; structural molecule activity			Cell projection; Cilium; Complete proteome; Flagellum	317		19165319		<frameshift><position>1</position><reading_frame_from>-3</reading_frame_from><reading_frame_to>-1</reading_frame_to></frameshift>	selected	null	3.13358e-180	ATGCGTTTCAGTACCCAGATGATGTACCAGCAAAACATGCGCGGCATTACCAATTCTCAGGCAGAATGGATGAAGTACGGCGAACAGATGTCGACGGGTAAGCGAGTCGTTAACCCTTCAGATGATCCCATTGCTGCATCACAAGCGGTTGTTCTCTCCCAGGCGCAGGCGCAAAACAGCCAGTACACGCTGGCGCGTACTTTCGCCACTCAAAAAGTGTCACTGGAAGAGAGTGTACTTAGCCAGGTCACCACTGCTATCCAGAATGCTCAGGAAAAAATTGTCTACGCCAGCAATGGCACCTTGAGTGACGATGACCGGGCCTCGCTGGCTACGGATATTCAGGGGCTTCGTGACCAGTTGCTGAATCTGGCGAACACCACTGACGGTAACGGGCGC…	null
husec41_c1100	109008	gene	true	2664	true	1023	-	husec41_c1100	C8TPF2	Flagellar hook-filament junction protein FlgK	Escherichia coli O26:H11 (strain 11368 / EHEC)			IPR010930; IPR001444; IPR002371;	bacterial-type flagellum hook; ciliary or flagellar motility; flagellum assembly; motor activity; structural molecule activity			Cell projection; Cilium; Complete proteome; Flagellum	547		19815525		<frameshift><position>1</position><reading_frame_from>-3</reading_frame_from><reading_frame_to>-1</reading_frame_to></frameshift>	selected	null	0	ATGTCCAGCTTGATCAATAACGCCATGAGCGGACTGAACGCGGCCCAGGCGGCGTTAAATACGGCAAGTAATAATATCTCCAGCTATAACGTTGCCGGATATACCCGCCAAACCACTATTATGGCGCAGGCCAATAGCACGTTGGGCGCTGGCGGCTGGGTTGGCAATGGCGTCTACGTTTCTGGTGTGCAGCGTGAGTATGATGCGTTTATTACCAACCAGTTACGTGCTGCGCAGACGCAAAGTAGCGGCCTGACCGCCCGCTATGAGCAGATGTCGAAAATCGACAATATGCTCTCCACCAGTACCTCTTCGCTGGCAACACAGATGCAGGATTTCTTCACCAGCCTGCAAACGCTGGTGAGTAACGCGGAAGACCCGGCAGCGCGCCAGGCGCTG…	null
husec41_c1100	94938	gene	false	3324	true	2733	-	husec41_c1100	B5YVV1	Flagellar rod assembly protein/muramidase FlgJ	Escherichia coli O157:H7 (strain EC4115 / EHEC)			IPR013377; IPR000423; IPR019301; IPR013338; IPR002901;	amidase activity; bacterial-type flagellum; cellular cell wall macromolecule metabolic process; ciliary or flagellar motility; flagellum assembly; hydrolase activity, acting on glycosyl bonds; peptidoglycan catabolic process			Cell projection; Cilium; Complete proteome; Flagellum	313				<frameshift><position>1</position><reading_frame_from>-3</reading_frame_from><reading_frame_to>-1</reading_frame_to></frameshift>	selected	null	8.39504e-110	CCGCTCGAAACTGTGGTGCGTTATCAAAATCAGGCGCTTTTCGCAGCTGGTGCAAAAGGCCGTGCCACGTAACTACGATGATTCGCTGCCGGGTGACAGTAAAGCATTCCTCGCGCAACTCTCGCTGCCCGCCCAACTGGCAAGCCAGCAAAGCGGTGTGCCACATCATTTGATCCTCGCTCAGGCGGCACTGGAATCTGGTTGGGGGCAACGGCAAATCCGCCGCGAAAACGGCGAGCCGAGCTATAACCTGTTTGGTGTCAAAGCCTCTGGCAACTGGAAAGGGCCAGTTACTGAAATCACCACGACTGAATATGAAAACGGCGAAGCGAAGAAAGTAAAAGCGAAGTTTCGGGTCTACAGCTCGTATCTGGAAGCATTGTCGGATTACGTTGGGCT…	null
husec41_c1101	10453	gene	true	531	false	1	-	husec41_c1101	Q68JB9	TraE	Escherichia coli							Plasmid	274		16552039			selected	null	6.67617e-101	ATGAGACTGAATACGACCGGTATTGCGGCCCGAATGATGCTCTCGCTGGACAAAAAAGCAATCGGCGAAAAACTCATCAACGGTCGTCAGATAAACCCGACACCTCTGCAGGTCCGTTACCCACAAGGGGTAAGAGAAGTTCTGGGGATAATGAGCGAACAATTAGCCATATCCACCGCTGATTTAACCCGAATCCTGCTTGAGGATGCTCTTCATAATATGTTTATGCCTGCGGATAACACCACAGGAAACATAATAAGCAGAATTGAATACATCATGCTGTCGCATGATATAAATGCGCCATTACTGGCAACATTGCTGTCGCCATGGAATATCCGCTCCACGGTTATACAGGACCCGGCCAGACTTGCAGACTATCTTTCAGCTGACGCTCTCGAA…	null
husec41_c1101	4544	gene	true	1850	true	686	-	husec41_c1101	P10487	Shufflon-specific DNA recombinase	Escherichia coli	FUNCTION: Shufflon-specific DNA recombinase.		IPR011010; IPR013762; IPR002104;	DNA binding; DNA integration; DNA recombination		'phage' integrase family	DNA integration; DNA recombination; Plasmid	384		3065610; 3029698		<frameshift><position>1</position><reading_frame_from>-3</reading_frame_from><reading_frame_to>-1</reading_frame_to></frameshift>	selected	null	0	TTGAGGTTAGCATGCCGTCATCCACGCATCCGTAAAATGTCCCTGTCACGCGCACTGGATAAGTACCTGAAAACAGTTTCTGTTCACAAGAAAGGGCATCAACAGGAGTTTTTACCGGAGCAATGTTATCAAGCGATATCCCATTGCCCTTCGGAATATGGACGAAATAACAACCGTTGATATTGCTACATACAGAGACGTTCGTTTAGCAGAAATCAACCCCCGAACGGGTAAACCCATTACAGGTAATACTGTACGTCTTGAACTCGCCCTTCTGTCATCTCTGTTCAATATTGCTCGTGTTGAATGGGGAACCTGTCGTACTAACCCGGTTGAACTGGTTCGCAAGCCGAAAGTATCCTCGGGACGAGATCGCCGGCTAACGTCTTCAGAAGAACG…	null
husec41_c1102	97035	gene	true	63	false	848	+	husec41_c1102	C8THH1	Glutamyl-Q tRNA(Asp) synthetase (Glu-Q-RSs) (EC 6.1.1.-)	Escherichia coli O26:H11 (strain 11368 / EHEC)	FUNCTION: Catalyzes the tRNA-independent activation of glutamate in presence of ATP and the subsequent transfer of glutamate onto a tRNA(Asp). Glutamate is transferred on the 2-amino-5-(4,5-dihydroxy-2-cyclopenten-1-yl) moiety of the queuosine in the wobble position of the QUC anticodon (By similarity).	6.1.1.-	IPR022380; IPR000924; IPR020058; IPR014729;	ATP binding; aminoacyl-tRNA ligase activity; cytoplasm; metal ion binding; tRNA aminoacylation; tRNA modification; translation		Class-I aminoacyl-tRNA synthetase family, GluQ subfamily	ATP-binding; Aminoacyl-tRNA synthetase; Complete proteome; Ligase; Metal-binding; Nucleotide-binding; Zinc	308		19815525	<extra_stop_codons><codon><type>stop</type><position>93</position></codon></extra_stop_codons>		selected	null	2.21157e-146	atgctcccgccttatttttgttcaaagagatgacagacacacagtatatttggccgcttcgccccctctccttccggcgagcttcattttggctctctgatcgccgcgctcggcagctatttgcaggctcgcgcccggcaaggtcgctggctggtacgcatagaagatatcgacccgcctcgtgaagttcccggtgccgcagaaactatcctgcgccagctggaacattacggtctgcactgggacggcgatgttctctggcaatcgcaacgtcaccacgcctatcgtgaagcactcgcctggttacatgaacaaggactaagttattactgcacctgtacgcgtgcgcgtattcaaagcattggcggtatttacgacggtcattgccgggtgttgcat…	null
husec41_c1103	109472	gene	false	300	false	1	-	husec41_c1103	D3H0N2	Autotransporter	Escherichia coli O44:H18 (strain 042 / EAEC)			IPR005546; IPR006315; IPR012332; IPR011050; IPR004899; IPR003991;	cell adhesion; outer membrane			Complete proteome	863		20098708			selected	null	3.18278e-53	ATTCATCAATCTGGTTCTGTTTCTCTTTGTCGTTCCGCAATATCTGTTCTGGTGGCTACAGCGTTATATTCACCCATAGCATTGGCATCAACAGTTGAGTATGGTGAGACTGTTGATGGTGTTGTCCTGGAAAAAGATATCCAGCTGGTTTATGGGACCGCCAATAATACGAAAATCAATCCTGGCGGAGAACAGCATATAAAAGAATTTGGTGTAAGTAGTAATACTGAAATTAACGGAGGGTATCAGTACATTGAAATGAATGGTACCGCAGAATACTCAGTATTAAATGACGGTTAT	null
husec41_c1103	12591	gene	true	588	true	334	-	husec41_c1103	E2QP58	Putative uncharacterized protein	Escherichia coli								85					selected	null	1.38455e-41	ATGTTTGAGCGTAGCGTTGGTAACGCTACCAGGCGCGTGAATGTTACCCCATTTTATGTATGGACATGTAGTGAAAACTACAACCTTGTCGTTCGCTTTGGCATCATTTTCATTATAAAGACGGAATTTTGCATCAGCTTCTCATCAAGAAAAACAACTAAAAAATCAATCACAATACTTGTGCATTTCTTTAAACAGTTTTTAAAAACTGACTCCGGGTATGGAGCTATGGGTATTTTCCGTACCCAATGCTTT	MFERSVGNATRRVNVTPFYVWTCSENYNLVVRFGIIFIIKTEFCISFSSRKTTKKSITILVHFFKQFLKTDSGYGAMGIFRTQCF
husec41_c1103	69373	gene	true	620	true	1264	+	husec41_c1103	C8TUD1	DNA-binding response regulator NarP in two-component regulatory system with NarQ or NarX	Escherichia coli O26:H11 (strain 11368 / EHEC)			IPR011006; IPR016032; IPR001789; IPR000792; IPR011991;	intracellular; regulation of transcription, DNA-dependent; sequence-specific DNA binding; sequence-specific DNA binding transcription factor activity; two-component response regulator activity			Complete proteome; DNA-binding; Transcription; Transcription regulation	215		19815525			selected	null	2.17562e-121	atgcctgaagcaacgccttttcaggtgatgattgtggatgatcatccacttatgcgacgcggtgttcgtcagttactggagcttgatcctggctttgaagtggtcgccgaagcgggcgacggcgcgagcgcgatcgatctggcgaatagactggatatcgacgtgatcttgctggatctcaatatgaaaggtatgagtggcctggataccctcaatgccttgcgcagggatggcgttaccgcgcaaattattatcctgaccgtatcagatgcctccagcgatgtctttgcactgatagacgcaggcgcagacggttatctgttgaaagacagcgacccggaagtattgctggaagcaattcgtgctggagcgaaaggcagcaaagtctttagcgaacgc…	MPEATPFQVMIVDDHPLMRRGVRQLLELDPGFEVVAEAGDGASAIDLANRLDIDVILLDLNMKGMSGLDTLNALRRDGVTAQIIILTVSDASSDVFALIDAGADGYLLKDSDPEVLLEAIRAGAKGSKVFSERVNQYLREREMFGAEEDPFSVLTERELDVLHELAQGLSNKQIASVLNISEQTVKVHIRNLLRKLNVRSRVAATILFLQQRGAQ
husec41_c1103	111924	gene	false	1751	true	1305	-	husec41_c1103	C8U6D2	Heme lyase, CcmH subunit	Escherichia coli O103:H2 (strain 12009 / EHEC)			IPR005616; IPR013026; IPR011990; IPR019734;	binding; lyase activity			Complete proteome; Lyase	350		19815525			selected	null	2.51743e-78	AAGAAGGAGATGTCGCGTCTTGCGCTGGGATGCGTACTCAACTGCAAAAATCCGGGAGATATAGAAGGCTGGATTATGTTGGGCCGCGTTGGCATGGCGCTGGGTAACGCTAGTATCGCCACCGATGCATACGCTACTGCGTATCGCCTCGATCCGAAAAACAGCGATGCCGCACTGGGTTATGCTGAAGCGTTGACACGTTCATCTGATCCCAACGACAACCGCCTCGGTGGTGAACTGCTGCGCCAGTTGGTGAGAAGCGACCACAGCAATATCCGTGTGTTAAGCATGTATGCGTTTAATGCCTTTGAGCAGCAGCGATTTGGCGAAGCCGTTGCCGCGTGGGAGATGATGTTGAAACTCTTACCTGCCAACGATACTCGCCGTGCGGTGATTGAA…	null
husec41_c1104	71903	gene	true	6	false	581	+	husec41_c1104	B7L8I7	Putative DNA-binding transcriptional regulator, LysR-type	Escherichia coli (strain 55989 / EAEC)			IPR005119; IPR000847; IPR011991;	DNA binding; regulation of transcription, DNA-dependent; sequence-specific DNA binding transcription factor activity			Complete proteome; DNA-binding; Transcription; Transcription regulation	300		19165319	<extra_stop_codons><codon><type>stop</type><position>33</position></codon></extra_stop_codons>		selected	null	2.61039e-103	ttgagaaaaacctcaaaagggaccctttgaaacmaaacaattaatatagtcaataagtccgaactaaagaaaaactttattatctacggccctcagctcatttcttgctctaataatagtatgctgatccgctgcctacggcaagatgcctctgtcgagattgagtgccatgatatcctcatgtcagcagagaatgctgaagaactgttggttcaccgcaaagccgatctggtgatcacccaaatgccagtgatcagccgttccgtcatttgcatgccattgcatacaattcgcaatactctaatttgtagtaataagcatccgcgaattactgacaatagcacttatgaacaaattatggcagaagagttcacccaattaatatccaaatcagcagga…	null
husec41_c1105	92323	gene	true	321	false	1	-	husec41_c1105	C8TPH0	Predicted metallodependent hydrolase	Escherichia coli O26:H11 (strain 11368 / EHEC)			IPR015992; IPR001130; IPR018228; IPR012278; IPR015991;	endodeoxyribonuclease activity, producing 5'-phosphomonoesters			Complete proteome; Hydrolase	265		19815525			selected	null	5.00545e-59	ATGTTTTTAGTCGACTCACACTGCCATCTCGATGGTCTGGATTATGAATCTTTGCATAAGGACGTGGATGACGTTCTGGCGAAAGCCGCCGCACGCGATGTGAAATTTTGTCTGGCAGTCGCCACAACATTACCGGGTTATTTACATATGCGGGATCTGGTAGGCGAACGTGACAACGTCGTATTTTCTTGTGGCGTGCATCCACTCAACCAGAATGATCCCTACGATGTAGAAGATTTACGCCGTCTGGCGGCAGAAGAGGGTGTTGTAGCGCTGGGTGAAACCGGGCTGGATTATTATTACACACCGGAAACTAAAGTA	null
husec41_c1105	53594	gene	true	1336	true	335	-	husec41_c1105	C8TPG9	DNA polymerase III, delta prime subunit	Escherichia coli O26:H11 (strain 11368 / EHEC)			IPR008921; IPR004622; IPR015199;	3'-5' exonuclease activity; DNA binding; DNA polymerase III complex; DNA replication; DNA-directed DNA polymerase activity			Complete proteome	334		19815525			selected_minor_threshold	null	3.15461e-168	ATGAGATGGTATCCATGGTTACGATCTGATTTCGAAAAACTGGTAGCCAGCTATCAGGCCGGAAGAGGTCACCATGCGCTACTCATTCAGGCGTTACCGGGCATGGGCGATGATGCTTTAATCTACGCCCTGAGCCGTTATTTACTCTGCCAACAACCGCAGGGCCACAAAAGTTGCGGTCACTGTCGTGGATGTCAGTTTGATGCAGGCTGGCACGCATCCCGATTACTACACCCTGGCTCCCGAAAAGGGAAAAATATGCTGGGCATTGATGCGGTACGTGAGGTCACCGAAAAGCTGAATGAGCACGCACGCCTAGGTGGTGCGAAAGTTGTCTGGGTAACCGATGCTGCCTTACTGACCGACGCCGCGGCTAACGCATTGCTGAAAACGCTTGAA…	MRWYPWLRSDFEKLVASYQAGRGHHALLIQALPGMGDDALIYALSRYLLCQQPQGHKSCGHCRGCQFDAGWHASRLLHPGSRKGKNMLGIDAVREVTEKLNEHARLGGAKVVWVTDAALLTDAAANALLKTLEEPPAETWFFLATREPERLLATLRSRCRLHYLAPPPEQYAVTWLSREVTMSQDALLAALRLSAGSPGAALALFQGDNWQARETLCQALAYSVPSGDWYSLLAALNHEQAPARLHWLATLLMDALKRHHGAAQVTNVDVPGLVAELANHLSPSRLQAILGDVCHIREQLMSVTGINRELLITDLLLRIEHYLQPGVVLPVPHL
husec41_c1105	59665	gene	true	1974	true	1336	-	husec41_c1105	C8TPG8	Thymidylate kinase (EC 2.7.4.9) (dTMP kinase)	Escherichia coli O26:H11 (strain 11368 / EHEC)	FUNCTION: Phosphorylation of dTMP to form dTDP in both de novo and salvage pathways of dTTP synthesis (By similarity).	2.7.4.9	IPR018095; IPR018094;	ATP binding; dTDP biosynthetic process; dTTP biosynthetic process; thymidylate kinase activity		Thymidylate kinase family	ATP-binding; Complete proteome; Kinase; Nucleotide biosynthesis; Nucleotide-binding; Transferase	213		19815525			selected_minor_threshold	null	6.33725e-122	ATGCGCAGTAAGTATATCGTCATTGAGGGGCTGGAAGGCGCAGGCAAAACTACCGCGCGTAATGTGGTGGTTGAGACGCTTGAGCAACTGGGTATCCGCGACATGGTTTTCACTCGGGAACCTGGCGGTACGCAACTTGCCGAAAAGTTAAGAAGCCTGGTACTGGATATCAAATCGGTAGGCGATGAAGTCATTACCGATAAAGCCGAAGTTCTGATGTTTTATGCCGCGCGCGTTCAACTGGTAGAAACGGTCATCAAACCAGCTCTGGCTAACGGCACCTGGGTGATTGGCGATCGCCACGATCTCTCCACTCAGGCGTATCAGGGCGGAGGACGTGGTATTGACCAACATATGCTGGCAACACTGCGTGATGCTGTTCTCGGGGATTTTCGCCCC…	MRSKYIVIEGLEGAGKTTARNVVVETLEQLGIRDMVFTREPGGTQLAEKLRSLVLDIKSVGDEVITDKAEVLMFYAARVQLVETVIKPALANGTWVIGDRHDLSTQAYQGGGRGIDQHMLATLRDAVLGDFRPDLTLYLDVTPEVGLKRARARGELDRIEQESFDFFNRTRARYLELAAQDKSIHTIDATQPLEAVMDAIRTTVTHWVKELDA
husec41_c1106	111644	gene	true	170	true	1868	+	husec41_c1106	C8TGJ3	Ribulokinase (EC 2.7.1.16)	Escherichia coli O26:H11 (strain 11368 / EHEC)		2.7.1.16	IPR000577; IPR018485; IPR018484; IPR005929;	ATP binding; L-arabinose catabolic process; ribulokinase activity	Carbohydrate degradation; L-arabinose degradation via L-ribulose; D-xylulose 5-phosphate from L-arabinose (bacterial route): step 2/3.	Ribulokinase family	ATP-binding; Arabinose catabolism; Carbohydrate metabolism; Complete proteome; Kinase; Nucleotide-binding; Transferase	566		19815525		<frameshift><position>1</position><reading_frame_from>2</reading_frame_from><reading_frame_to>1</reading_frame_to></frameshift><frameshift><position>2</position><reading_frame_from>1</reading_frame_from><reading_frame_to>2</reading_frame_to></frameshift><frameshift><position>3</position><reading_frame_from>2</reading_frame_from><reading_frame_to>3</reading_frame_to></frameshift>	selected	null	0	atggcgattgcaattggcctcgattttggcagtgattctgtgcgagctttggcggtggactgcgccagcggtgaagagatcgccaccagcgtagagtggtatccccgttggcaaaaagggcaattttgtgatgccccgaataaccagttccgtcatcatccgcgtgactacattgagtcaatggaagcggcactgaaaaccgtgcttgcagagcttagcgtcgaacagcgcgcagctgtggtcgggattggcgttgacacaaccggctcgacgcccgcaccgattgatgccgacggtaacgtgctggcgctgcgcccggagtttgccgaaaacccgaacgcgatgttcgtattgtggaaagaccacactgcgttgaagaagcggaagagattacccgtt…	null
husec41_c1106	84729	gene	true	1882	true	3382	+	husec41_c1106	C8TGJ2	L-arabinose isomerase (EC 5.3.1.4)	Escherichia coli O26:H11 (strain 11368 / EHEC)	FUNCTION: Catalyzes the conversion of L-arabinose to L-ribulose (By similarity).	5.3.1.4	IPR004216; IPR009015; IPR003762;	L-arabinose isomerase activity; L-fucose isomerase activity; arabinose catabolic process; cytoplasm; fucose metabolic process; metal ion binding	Carbohydrate degradation; L-arabinose degradation via L-ribulose; D-xylulose 5-phosphate from L-arabinose (bacterial route): step 1/3.	Arabinose isomerase family	Arabinose catabolism; Carbohydrate metabolism; Complete proteome; Isomerase; Manganese; Metal-binding	500		19815525		<frameshift><position>1</position><reading_frame_from>1</reading_frame_from><reading_frame_to>2</reading_frame_to></frameshift>	selected	null	0	atgacgatttttgataattatgaagtgtggtttgtcattggcagccagcatctgtatggcccggaaaccctgcgtcaggtcacccaacatgccgagcacgttgttaatgcgctgaatacggaagcgaaactgccctgcaaactggtgttgaaaccgctgggcaccacgccggatgaaatcaccgctatttgccgcgacgcgaattacgacgatcgttgcgctggtctggtggtgtggctgcacaccttctccccggccaaaatgtggatcaacggcctgaccatgctcaacaaaccgttgctgcaattccacacccagtttaacgcggcgctgccgtgggacagtatcgatatggactttatgaacctgaaccagactgcacatggcggtcgcgagttc…	null
husec41_c1107	71737	gene	false	1	true	736	+	husec41_c1107	D3GU00	Fumarate hydratase class I, anaerobic (EC 4.2.1.2)	Escherichia coli O44:H18 (strain 042 / EAEC)		4.2.1.2	IPR004646; IPR004647; IPR011167; IPR020557;	fumarate hydratase activity; generation of precursor metabolites and energy			Complete proteome; Lyase	548		20098708		<frameshift><position>1</position><reading_frame_from>1</reading_frame_from><reading_frame_to>2</reading_frame_to></frameshift>	selected	null	2.15089e-141	ccacgtcacggcgcatcctgcccggtcggcatgggcgtctcctgctccgctgaccgtaacattaaagcgaaaatcaaccgcgaaggtatctggatcgaaaaactggaacacaacccaggccagtacattccacaagaactgcgccaggccggtgaaggcgaagcggtgaaagttgaccttaaccgcccgatgaaagagatcctcgcccagctttcgcaatacccggtatccactcgtttgtcgctcaccggcaccattatcgtgggccgagatattgcacacgccaagctgaaagagctgattgacgccggtaaagaacttccgcagtacatcaaagatcacccgatctactacgcgggtccggcgaaaacccctgccggttatccatcaggttcactt…	null
husec41_c1107	102717	gene	true	862	true	1489	+	husec41_c1107	B7LB63	Putative uncharacterized protein yjdF	Escherichia coli (strain 55989 / EAEC)			IPR014509;				Complete proteome	209		19165319		<frameshift><position>1</position><reading_frame_from>1</reading_frame_from><reading_frame_to>2</reading_frame_to></frameshift>	selected	null	2.66544e-70	atgacccgcacactcaagccgttaattcttaacaccggcgcactggcgctaacgttaatcctgatttataccggcatttcggcccatgacaaactcacctggctgatggaagtgacaccggtgattattgtcgtgccgctactgcttgccaccgccagacgttatccgttaacgccgctgctctatacgctcatttttctttcacgccatcatcctgatggtcggcgggcaatacacctacgcgaaagtccccgttggttttgaggtgcaggaatggctggggttgagtcgtaatccgtatgacaagctggggcacctttttccaggggctggtgcctgcactggtggcacgagaaattctcgttcgcgggatgtacgtgcgcggacgtaaaatggtgg…	null
husec41_c1107	109298	gene	true	3041	true	1634	-	husec41_c1107	C8TN04	Melibiose:sodium symporter MelB	Escherichia coli O26:H11 (strain 11368 / EHEC)			IPR016196; IPR001927; IPR018043;	membrane; sodium ion transport; transporter activity			Complete proteome	469		19815525		<frameshift><position>1</position><reading_frame_from>-1</reading_frame_from><reading_frame_to>-3</reading_frame_to></frameshift><frameshift><position>2</position><reading_frame_from>-3</reading_frame_from><reading_frame_to>-1</reading_frame_to></frameshift><frameshift><position>3</position><reading_frame_from>-1</reading_frame_from><reading_frame_to>-2</reading_frame_to></frameshift>	selected	null	0	ATGACTACAAAACTCAGTTATGGATTTGGAGCGTTCGGGAAGGATTTTGCGATCGGCATTGTGTATATGTACCTCATGTATTACTACACCGATGTCGTCGGGCTGTCTGTGGGTTTGGTCGGTACTTTGTTTCTGGTGGCGAGGATCTGGGATGCTATTAACGATCCGATTATGGGATGGATTGTAAATGCTACGCGATCGCGATGGGGTAAGTTCAAACCCTGGATCCTGATCGGTACGTTGGCAAACTCTGTAATCTTATTTCTCCTCTTTAGTGCGCATCTGTTTGAAGGTACTACTCAGATTGTCTTTGTTTGCGTGATCTACATCCTCTGGGGCATGACTTACACCATTATGGATATTCCCTTCTGGTCGCTGGTTCCAACCATCACGCTCGAT…	null
husec41_c1107	92550	gene	true	4511	true	3159	-	husec41_c1107	C8TN03	Alpha-galactosidase MelA, NAD(P)-binding	Escherichia coli O26:H11 (strain 11368 / EHEC)			IPR019802; IPR001088; IPR022616; IPR015955; IPR016040;	binding; carbohydrate metabolic process; hydrolase activity, hydrolyzing O-glycosyl compounds			Complete proteome	451		19815525			selected	null	0	ATGATGACTGCACCCAAAATTACATTTATCGGCGCTGGTTCGACGATTTTCGTTAAAAATATTCTTGGTGATGTGTTCCATCGCGAGGCGCTGAAAACGGCGCATATTGCCCTGATGGACATTGATCCTACCCGCCTGGAAGAGTCGCATATTGTGGTGCGTAAGCTTATGGATTCAGCAGGGGCCAGCGGCAAAATCACCTGCCACACCCAACAGAAAGAAGCCTTACAGGATGCCGATTTTGTCGTGGTGGCATTTCAGATTGGCGGTTATGAACCTTGCACGGTGACTGATTTCGAGGTCTGTAAGCGGCATGGTCTGGAACAAACCATTGCCGATACGTTGGGGCCGGGCGGTATTATGCGCGCGCTACGTACCATTCCGCATCTGTGGCAAATT…	MMTAPKITFIGAGSTIFVKNILGDVFHREALKTAHIALMDIDPTRLEESHIVVRKLMDSAGASGKITCHTQQKEALQDADFVVVAFQIGGYEPCTVTDFEVCKRHGLEQTIADTLGPGGIMRALRTIPHLWQICEDMTEVCPDATMLNYVNPMAMNTWAMYARYPHIKQVGLCHSVQGTAEELARDLNIDPATLRYRCAGINHMAFYLELERKTADGSYVNLYPELLAAYEAGQAPKPNIHGNTRCQNIVRYEMFKKLGYFVTESSEHFAEYTPWFIKPGREDLIERYKVPLDEYPKRCVEQLANWHKELEEYKNASRIDIKPSREYASTIMNAIWTGEPSVIYGNVRNDGLIDNLPQGCCVEVACLVDANGIQPTKVGTLPSHLAALMQTNINVQTLL…
husec41_c1107	57518	gene	true	4794	true	5078	+	husec41_c1107	C8U045	DNA-binding transcriptional dual regulator MelR	Escherichia coli O103:H2 (strain 12009 / EHEC)			IPR008917; IPR009057; IPR012287; IPR018062; IPR018060; IPR014710; IPR020449;	intracellular; regulation of transcription, DNA-dependent; sequence-specific DNA binding; sequence-specific DNA binding transcription factor activity			Complete proteome; DNA-binding; Transcription; Transcription regulation	302		19815525			selected_minor_threshold	null	3.26404e-55	atgaatacagatacgtttatgtgcagcagcgacgaaaaacagacccgcagcccgctgtcgctgtattcggaataccagcggatggagattgagtttcgcgcaccgcatatcatgcccaccagccactggcatggtcaggtcgaagtgaatgtgcctttcgatggcgatgtggaatacctgatcaacaatgaaaaagtgaatatcaatcagggtcatatcacgctgttctgggcctgtacaccgcaccaactaacagataccggaacctgtcagagcatggcgatt	MNTDTFMCSSDEKQTRSPLSLYSEYQRMEIEFRAPHIMPTSHWHGQVEVNVPFDGDVEYLINNEKVNINQGHITLFWACTPHQLTDTGTCQSMAI
husec41_c1107	12571	gene	true	4795	true	4604	-	husec41_c1107	D7YA75	Putative uncharacterized protein	Escherichia coli MS 115-1								64					selected_minor_threshold	null	3.4168e-33	ATGGATGGCTCTCTTTCCTGGAATATCAGAATTATGGCAGGAGTGAGGGAGGATGACTGCGAGTGGGAGCACGGTTTTCACCCTCTTCCCAGAGAGGCGAGGGGAGAGTCCGAGCATCATGAGGCCGAAAACTCTGCTTTTCAGGTAACTTATTACCATAAACTCAGATTTACTGCTGCTTCACGCAGGATC	MDGSLSWNIRIMAGVREDDCEWEHGFHPLPREARGESEHHEAENSAFQVTYYHKLRFTAASRRI
husec41_c1108	109937	gene	false	1	true	252	+	husec41_c1108	B7LHB4	Putative DNA-binding transcriptional regulator	Escherichia coli (strain 55989 / EAEC)			IPR005119; IPR000847; IPR011991;	DNA binding; regulation of transcription, DNA-dependent; sequence-specific DNA binding transcription factor activity			Complete proteome; DNA-binding; Transcription; Transcription regulation	304		19165319			selected	null	2.12688e-45	aatagtggggaaacactgaaacagctttgcctgagtggcaacgggattgcgtgtttgtccgactacatgatcgacaaagaaatcgctcgcggagaattggtggagttaatggcagataaagtgttgccagtggaaatgccattcagtgcagtctattacagcgaccgtgcggtaagtacgcgcatccgggcttttatcgatttccttagcgagcatgtaaaaacagctcccggaggagctgtcagagaggct	null
husec41_c1108	83983	gene	true	1054	true	255	-	husec41_c1108	B7LHB2	2,5-diketo-D-gluconate reductase B (EC 1.1.1.274)	Escherichia coli (strain 55989 / EAEC)		1.1.1.274	IPR001395; IPR018170; IPR020471; IPR023210;	2,5-didehydrogluconate reductase activity; oxidation-reduction process			Complete proteome; Oxidoreductase	267		19165319		<frameshift><position>1</position><reading_frame_from>-3</reading_frame_from><reading_frame_to>-2</reading_frame_to></frameshift>	selected	null	8.67303e-151	ATGGCTATCCCTGCATTTGGTTTAGGTACTTTCCGTCTGAAAGACGACGTTGTTATTTCATCTGTGAAAACGGCGCTTGAACTTGGTTATCGCGCAATTGATACCGCACAAATCTATGATAACGAAGCCGCAGTAGGTCAGGCGATTGCAGAAAGTGGCGTGCCACGTCATGAACTCTACATCACCACTAAATCTGGATTGAAAATCTCAGCAAAGACAAATTGATCCCAAGTCTGAAAGAGAGCCTGCAAAAATTGCGTACCGATTATGTTGATCTGACGCTAATCCACTGGCCGTCACCAAACGATGAAGTCTCTGTTGAAGAGTTTATGCAGGCGCTGCTGGAAGCCAAAAAACAAGGTCTGACACGTGAGATCGGTATTTCCAACTTCACGATCC…	null
husec41_c1108	r147	rna	false	1294	false	1215	-	husec41_c1108	ref|NC_010473|:4043815-4043891|Asp tRNA| [gene=aspT] [locus_tag=ECDH10B_3949]																	1.58703e-25	GGAGCGGTAGTTCAGTCGGTTAGAATACCTGCCTGTCAGCGCAGGGGGTCGCGGGTTCCGACGTCCCGTCCGTTCCGCCA
husec41_c1109	103966	gene	false	399	false	16	-	husec41_c1109	D3GZE6	Putative uncharacterized protein	Escherichia coli O44:H18 (strain 042 / EAEC)			IPR016501;				Complete proteome	127		20098708	<extra_stop_codons><codon><type>stop</type><position>381</position></codon><codon><type>stop</type><position>354</position></codon><codon><type>stop</type><position>21</position></codon></extra_stop_codons>		selected	null	6.37039e-60	TCATGCCATTATTATATTTAAACACTAGAGAGTGTCGTTGGTATTTAATGGGGGGAAGGTGAGATGAAAAAGATAGCTGCTATATCATTAATTAGTATTTTTATTATGTCTGGTTGTGCTGTGCATAATGATGAGACAAGTATCGGTAAATTTGGTCTTGCATATAAAAGTAATATTCAGCGTAAACTCGATAACCAATACTACACCGAAGCCGAAGCTTCTTTAGCCAGGGGCAGAATATCTGGTGCAGAAAATATAGTAAAAAATGATGCAGCCCATTTCTGTGTTACTCAGGGCAAAAAAATGCAGATAGTTGACCTGAAGACAGAAGGTGCAGGATTACATGGCGTCGCTCGTCTGACATTCAAATGTGGAGAGTGAGAA	null
husec41_c1109	64525	gene	true	752	true	1650	+	husec41_c1109	C8TU16	Probable lipid kinase YegS (EC 2.7.1.-)	Escherichia coli O26:H11 (strain 11368 / EHEC)	FUNCTION: Probably phosphorylates lipids; the in vivo substrate is unknown (By similarity).	2.7.1.-	IPR005218; IPR001206; IPR022433; IPR022862;	ATP binding; activation of protein kinase C activity by G-protein coupled receptor protein signaling pathway; cytoplasm; diacylglycerol kinase activity; lipid kinase activity; magnesium ion binding; phospholipid biosynthetic process		Diacylglycerol/lipid kinase family, YegS lipid kinase subfamily	ATP-binding; Complete proteome; Cytoplasm; Kinase; Magnesium; Metal-binding; Nucleotide-binding; Phospholipid biosynthesis; Transferase	299	Cytoplasm.	19815525		<frameshift><position>1</position><reading_frame_from>2</reading_frame_from><reading_frame_to>3</reading_frame_to></frameshift><frameshift><position>2</position><reading_frame_from>3</reading_frame_from><reading_frame_to>1</reading_frame_to></frameshift>	selected	null	2.5138e-165	atggcagaatttcccgccagcttactgattcttaatggcaaaagtactgacaatctacccttgcgcgaagcaattatgctgttgcgtgaggaaggaatgacgatccatgtgcgggtcacctgggagaaaggcgatgccgcacgatatgtagaggaggcccggaagttgggcgtcgcaacggtgattgccggtggtggcgatggcaccattaatgaagtttctacggcgttgattcagtgtgagggggatgacatacccgcgctgggaattttgccattaggaaccgccaatgattttgccaccagtgtagggattcctgaggcactggataaggcgctgaaactggcaattgccggtaacgccattgcgatagatatggcgcaggtcaacaaacaaacc…	null
husec41_c1109	54546	gene	true	2515	true	1738	-	husec41_c1109	C8TU17	DNA-binding transcriptional repressor GatR of galactitol utilization	Escherichia coli O26:H11 (strain 11368 / EHEC)			IPR014036; IPR018356; IPR001034; IPR011991;	DNA binding; intracellular; regulation of transcription, DNA-dependent; sequence-specific DNA binding transcription factor activity			Complete proteome; DNA-binding; Transcription; Transcription regulation	259		19815525		<frameshift><position>1</position><reading_frame_from>-1</reading_frame_from><reading_frame_to>-2</reading_frame_to></frameshift>	selected	null	4.28005e-144	ATGACGATGAATTCATTCGAGCGAAGGAATAAGATCATCCAATTAGTGAATGAACAGGGAACCGTGCTTGTTCAGGATCTGGCGGGAGTATTTGCTGCCTCGGAAGCGACAATCCGTGCCGATTTGCGCTTTCTCGAACAAAAAGGCGTGGTTACGCGCTTTCATGGCGGTGCGGCGAAAATAATGTCCGGTAATAGTGAAACCGAGACCCAGGAAGTCGGGTTTAAAGAGCGATTTCAGCTCGCCAGCGCGCCAAAAAACAGAATAGCGCAGGCGGCAGTCAAAATGATCCACGAAGGGATGACCGTTATTCTCGACAGCGGAAGTACGACGATGCTTATCGCCGAAGGATTAATGACCGCCAAAAAATATCACGGTGATTACCAACAGTCTCCCGGC…	null
husec41_c1109	98942	gene	false	2969	true	2619	-	husec41_c1109	B7L9W1	Galactitol-1-phosphate dehydrogenase, Zn-dependent and NAD(P)-binding (EC 1.1.1.251)	Escherichia coli (strain 55989 / EAEC)		1.1.1.251	IPR013149; IPR013154; IPR002085; IPR002328; IPR011032; IPR016040;	galactitol-1-phosphate 5-dehydrogenase activity; oxidation-reduction process; zinc ion binding		Zinc-containing alcohol dehydrogenase family	Complete proteome; Metal-binding; Oxidoreductase; Zinc	346		19165319			selected	null	4.69147e-65	AATCAGCTTATCCTCGAGACGGCTGGCGTACCGCAAACTGTCGAACTGGCGGTAGAGATTGCCGGTCCTCATGCCCAACTGGCGCTGGTGGGCACGTTGCATCAGGATCTGCATTTAACATCGGCAACGTTTGGCAAAATATTGCGTAAAGAGCTGACGGTTATCGGCAGTTGGATGAACTATTCCAGCCCTTGGCCGGGGCAGGAGTGGGAAACGGCGAGCCGGTTGCTGACAGAACGTAAGTTAAGCCTGGAGCCATTAATCGCTCACCGTGGAAGCTTTGAAAGCTTCACCCAGGCGGTGCGTGACATCGCTCGTAATGCCATGCCGGGCAAAGTGTTGCTCATTCCA	null
husec41_c111	6581	gene	false	3	true	371	+	husec41_c111	Q31ZU9	UPF0259 membrane protein yciC	Shigella boydii serotype 4 (strain Sb227)			IPR009627;	integral to membrane; plasma membrane		UPF0259 family	Cell inner membrane; Cell membrane; Complete proteome; Membrane; Transmembrane; Transmembrane helix	247	Cell inner membrane; Multi-pass membrane protein.	16275786			selected	null	2.94033e-62	atattgcccaagttatttattctgatttttctgactacccttttagtacagattggcatcatgctggtggtcgttccgggaattatcatggccattttactggccctggcaccggtgatgctggtacaggacaaaatgggcatttttgcctcgatgcgtagcagtatgcggctgacttgggcgaatatgcgtctggtggcacccgcagtactgagctggttgctggcaaaaacactgttgctgctttttgcctcttcttttgccgcattaaccccggaaattggtgccgtactggcgaacaccttgagcaacctgatttctgccatattgctcatctatctgttccgcctgtatatgttgattcgccaa	null
husec41_c111	99554	gene	true	404	true	941	+	husec41_c111	C8TQR4	Probable intracellular septation protein	Escherichia coli O26:H11 (strain 11368 / EHEC)	FUNCTION: Involved in cell division; probably involved in intracellular septation (By similarity).		IPR006008;	barrier septum formation; cell cycle; integral to membrane; plasma membrane		IspZ family	Cell cycle; Cell division; Cell inner membrane; Cell membrane; Complete proteome; Membrane; Septation; Transmembrane; Transmembrane helix	179	Cell inner membrane; Multi-pass membrane protein.	19815525		<frameshift><position>1</position><reading_frame_from>2</reading_frame_from><reading_frame_to>3</reading_frame_to></frameshift>	selected	null	3.1942e-94	atgaagcagtttcttgattttttaccgctggttgtctttttcgcgttttacaagatttatgacatctatgcggctactgcggcgctgatcgtcgccacggcgatttgtgcttatctatagctgggttcgctttcgtaaggttgagaagatggccctgatcacttttgttctggtggtcgtcttcggtggcttgacgctgttcttccacaatgatgagtttattaaatggaaggttacagtcatttatgctctgtttgcgggagccctgttagtcagccaatgggtgatgaaaaagccgctaattcagcggatgctgggtaaagaactcacgctgccgcaaccggtatggtcgaagctaaatctggcttgggctgttttctttatcctttgcggtctggc…	null
husec41_c111	73723	gene	true	1049	true	1441	+	husec41_c111	C8TQR3	Predicted hydrolase	Escherichia coli O26:H11 (strain 11368 / EHEC)			IPR006683;	hydrolase activity			Complete proteome; Hydrolase	132		19815525			selected_minor_threshold	null	3.7172e-71	atgtctacaacacataacgtccctcagggcgatcttgttttacgtactttagccatgcccgccgataccaatgccaatggtgacatctttggtggttggttaatgtcacaaatggatattggcggcgctattctggcgaaagaaattgcccacggtcgcgtagtgactgtgcgggttgaaggaatgactttcttacggccggttgcggtcggcgatgtggtgtgctgctatgcacgctgtgtccagaaagggacgacatcggtcagcattaatattgaagtgtgggtgaaaaaagtagcgtctgaaccaatcgggcaacgctataaagcgacagaagcattatttaagtatgtcgcggttgatcctgaaggaaaaacctcgcgccttacctgt	MSTTHNVPQGDLVLRTLAMPADTNANGDIFGGWLMSQMDIGGAILAKEIAHGRVVTVRVEGMTFLRPVAVGDVVCCYARCVQKGTTSVSINIEVWVKKVASEPIGQRYKATEALFKYVAVDPEGKTSRLTC
husec41_c111	101986	gene	false	2200	true	1391	-	husec41_c111	C8U713	Membrane spanning protein TonB	Escherichia coli O103:H2 (strain 12009 / EHEC)			IPR003538; IPR006260;	iron ion transmembrane transporter activity; membrane; outer membrane-bounded periplasmic space; protein transporter activity			Complete proteome	239		19815525			selected_minor_threshold	null	4.95456e-132	CTTGATTTACCTCGCCGCTTCCCCTGGCCGACGTTACTTTCGGTCTGCATTCATGGTGCTGTTGTGGCGGGTCTGCTCTATACCTCGGTACATCAGGTTATTGAACTACCTGCGCCTGCGCAGCCAATTTCTGTCACGATGGTTGCGCCTGCTGATCTCGAACCGCCACAAGCCGTTCAGCCGCCACCGGAGCCGGTGGTAGAGCCAGAACCGGAACCTGAGCCGATCCCCGAACCACCAAAAGAAGCACCGGCGGTCATTGAAAAGCCGAAGCCGAAACCTAAGCCAAAACCGAAGCCGGTGAAAAAGGTACAGGAGCAGCCAAAACGCGATGTCAAACCCGTAGAGTCGCGTCCGGCATCACCGTTTGAAAATACGGCACCCGCACGCCTGACATCA…	null
husec41_c111	78090	gene	true	2425	true	2724	+	husec41_c111	D3H2N2	Putative uncharacterized protein	Escherichia coli O44:H18 (strain 042 / EAEC)			IPR011008; IPR005545;				Complete proteome	100		20098708			selected	null	7.29587e-54	gtgcccgtgttgtatgttatttacgctcaagacaaagctgatagcctcgaaaaacgcctttccgttcgtccggcacatttagcacgtttacagttactgcatgatgaaggtcgtttgttgacagctggtccaatgccagcggtagacagtaacgatccaggggctgcgggatttactggctcaaccgttattgctgaatttgaatcgctggaagcagctcaggcctgggccgatgctgacccgtacgtagcggcaggagtctatgaacacgtttcagtgaaaccatttaagaaagtgttc	VPVLYVIYAQDKADSLEKRLSVRPAHLARLQLLHDEGRLLTAGPMPAVDSNDPGAAGFTGSTVIAEFESLEAAQAWADADPYVAAGVYEHVSVKPFKKVF
husec41_c111	89388	gene	true	3027	true	4279	+	husec41_c111	C8TQR0	Voltage-gated potassium channel protein Kch	Escherichia coli O26:H11 (strain 11368 / EHEC)			IPR013099; IPR016040; IPR003148;	binding; catalytic activity; integral to membrane; ion channel activity; potassium ion transport			Complete proteome; Ion transport; Ionic channel; Membrane; Transmembrane; Transmembrane helix; Transport	417		19815525		<frameshift><position>1</position><reading_frame_from>3</reading_frame_from><reading_frame_to>1</reading_frame_to></frameshift><frameshift><position>2</position><reading_frame_from>1</reading_frame_from><reading_frame_to>2</reading_frame_to></frameshift>	selected	null	0	gtgagtcactgggctacattcaaacaaacagcaacaaatttatgggtgacccttcggcacgacattctcgcgctggccgtctttttaaatggattgcttattttttaaaacaatctatggtatgtcggtcaatttgcttgatattttccatatcaaagcattttcagagttggatctctccttgctggcaaacgccccactatttatgctcggcgtctttcttgtcctgaactccattggcttactgttccgggcaaagctcgcatgggcaatcagtatcattttgttgttgatagcgctaaatttacaccctgcatttttatccctggctgaaatttagtattggattttgcatttttacgctggtgtttttgctgatactgcgcaaagacttctccc…	null
husec41_c1110	58315	gene	true	2	true	244	+	husec41_c1110	C8U0F5	L-ascorbate-specific enzyme IIC component UlaA of PTS	Escherichia coli O103:H2 (strain 12009 / EHEC)			IPR004703;	integral to membrane; phosphoenolpyruvate-dependent sugar phosphotransferase system			Complete proteome	465		19815525	<extra_stop_codons><codon><type>stop</type><position>14</position></codon></extra_stop_codons>		selected	null	8.72729e-35	ctggtgatgggatgattgaaatctttggctgcgtctagggcggtgaaactcaccggtatgagcgcctggatgggcatggcggactggtcgattctggcaccgccgatgatgcagggcttcttctccatcggtatcgcctttatggccgtcatcattgtaattgcactggcttatatgttcttcgctggccgcgcactgcgcgcagaagaagatgcagaaaaacaactggcagaacagtctgct	null
husec41_c1110	93136	gene	true	578	true	1039	+	husec41_c1110	B7LC51	L-ascorbate-specific enzyme IIA component of PTS (EC 2.7.1.69)	Escherichia coli (strain 55989 / EAEC)		2.7.1.69	IPR016152; IPR002178;	phosphoenolpyruvate-dependent sugar phosphotransferase system; protein-N(PI)-phosphohistidine-sugar phosphotransferase activity; sugar:hydrogen symporter activity			Complete proteome; Transferase	154		19165319			selected_minor_threshold	null	6.40017e-88	atgaaattacgtgattcgctggcggagaataaatctatccgtctgcaggctgaagctgagacatggcaggacgcagtgaaaatcggcgttgacctgctggtggcggcagatgtggtagagccgcgttactaccaggcgattctggatgcggttgaacaacacggcccgtactttgtgctcgcacctggcctggcaatgccgcatggtcgcccggaagagggcgttaagaaaaccggttttgcactggtgacgctgaaaaagccgctggagttcaaccacgaagataacgacccggtggatatcctcatcacgatggcggcggtcgatgccaacacgcatcaggaagtgggcatcatgcagatcgtcaacctgtttgaagatgaggaaaatttcgaccgt…	MKLRDSLAENKSIRLQAEAETWQDAVKIGVDLLVAADVVEPRYYQAILDAVEQHGPYFVLAPGLAMPHGRPEEGVKKTGFALVTLKKPLEFNHEDNDPVDILITMAAVDANTHQEVGIMQIVNLFEDEENFDRLRACRTEQEVLDLIDRTNAAA
husec41_c1110	23089	gene	false	579	true	247	-	husec41_c1110	A1AJ99	Putative uncharacterized protein	Escherichia coli O1:K1 / APEC							Complete proteome	111		17293413			selected_minor_threshold	null	1.27363e-58	ATAGCGCGCCCTTACTTCACGTCCTGCGGGAAATGTTCTTTGATCACTTCCAGCAGTTTCGGGCCAAAGTCAGCAGGAGAGAGCATGTTGCGCACGCCAACGACATATTTGTTGCCGGTCACGGTGATTTCGCCCGCGATGTGCGTAGAAGCGATGATGATATCCGCGCCGCTCAACTCGCTTTTGTATTCACCAACCGCGCAGCTGTTTACCGTGTGGTCGATGTTCGACTGGGTTAAAAACTGGTCCACTTTCATTTTCATGATCATGGAACTGCCTTGTCCGTTACCACACACAGCCAGAATACGTACGGTCATAATCAAAACTCCATAT	null
husec41_c1110	32803	gene	true	1716	true	2568	+	husec41_c1110	B7LCQ7	L-ribulose-5-phosphate 3-epimerase ulaE (EC 5.1.3.22) (L-ascorbate utilization protein E) (L-xylulose-5-phosphate 3-epimerase)	Escherichia coli (strain 55989 / EAEC)	FUNCTION: Catalyzes the isomerization of L-xylulose-5-phosphate to L-ribulose-5-phosphate. Is involved in the anaerobic L-ascorbate utilization (By similarity).	5.1.3.22	IPR004560; IPR023492; IPR013022; IPR012307;	L-ribulose-5-phosphate 3-epimerase activity; carbohydrate metabolic process; intramolecular oxidoreductase activity, interconverting aldoses and ketoses	Cofactor degradation; L-ascorbate degradation; D-xylulose 5-phosphate from L-ascorbate: step 3/4.	HUMPI family	Complete proteome; Isomerase	284		19165319		<frameshift><position>1</position><reading_frame_from>3</reading_frame_from><reading_frame_to>1</reading_frame_to></frameshift>	selected_minor_threshold	null	2.83314e-164	atgttgtccaaacaaatcccgcttggcatctatgaaaaagcgctccccgccggggagtgctggctggaacgcctgcgactggcaaaaacgttgggcttcgattttgtcgagatgtcggtagatgaaactgacgagcgcctgtcgcgcctcgactggagccgcgagcagcgtctggcgctggtgaatgcgattgttgaaaccggcgtgcgtgtgccgtccatgtgcctttctgcccatcgtcgtttcccgttgggcagcgaagatgacgcggtgcgggcgcaggggctggagattatgcgtaaagccatccagttcgcccaggacgttggcattcgcgtgatccagctggcgggctatgacgtttactatcaggaagccaataacgaaacgcgtcgtcgt…	null
husec41_c1110	25312	gene	true	1730	true	1065	-	husec41_c1110	A7ZV67	Putative uncharacterized protein	Escherichia coli O139:H28 (strain E24377A / ETEC)							Complete proteome	222		18676672	<extra_stop_codons><codon><type>stop</type><position>1217</position></codon></extra_stop_codons>		selected_minor_threshold	null	3.35142e-104	TTGTTTGGACAACATATCCGCTCCTTAGCCCCACAGTTCGGCGATGGAACGTTTGAACTGACGCGCGGCTTCAACCGGAGAAGCGGCATCACGGATGCTGCGACCGGCGATAAACACATGAATTGGAATGCCTTTGAACAGCGGCAGATCTTCCAGCGCCAGGCCACCGGTAACGGTGACTTTGAAGCCCATATCGGAAAGACGTTTGATCGCAGTGATATCGGCTTCACCCCACGCCACGCCAGCGGCCTGCGCGTCACGGCTGCGGTGATAAACCACCTGCTGAATACCTGCGTCGCGCCACTGTTGCGCCTGTTCCCAGGTCCAGTAACCGGTCAGTTCGATCTGCACGTCGCCGTTAAACTCTTTTGCTACGTCCAGCGCACCTTTGGCGGTGTT…	null
husec41_c1110	101350	gene	true	2571	true	3254	+	husec41_c1110	C8TP18	L-ribulose-5-phosphate 4-epimerase UlaF (EC 5.1.3.4) (L-ascorbate utilization protein F) (Phosphoribulose isomerase)	Escherichia coli O26:H11 (strain 11368 / EHEC)	FUNCTION: Catalyzes the isomerization of L-ribulose 5-phosphate to D-xylulose 5-phosphate. Is involved in the anaerobic L-ascorbate utilization (By similarity).	5.1.3.4	IPR001303; IPR023499;	L-ascorbic acid metabolic process; L-ribulose-phosphate 4-epimerase activity; metal ion binding	Cofactor degradation; L-ascorbate degradation; D-xylulose 5-phosphate from L-ascorbate: step 4/4.	Aldolase class II family, AraD/FucA subfamily	Complete proteome; Isomerase; Metal-binding; Zinc	228		19815525			selected	null	1.26144e-136	atgcaaaagctaaaacagcaggtatttgaagccaacatggatctgccgcgctatgggctggtgacctttacctggggcaacgtcagcgctatcgaccgcgaacgcgggctggtggtgatcaagcccagcggcgtcgcctacgaaaccatgaaagcagacgatatggtggtggtcgatatgagcggtaaggtggtggaaggggagtatcgcccatcttccgacaccgcgacgcatcttgaactctaccgtcgttatccgtcgcttggcggcattgtccatacccactccactcatgctaccgcatgggcgcaggcggggctggcgatcccggcgttaggcaccacgcacgctgactacttctttggtgacatcccgtgtacgcgtggattaagcgaagaa…	MQKLKQQVFEANMDLPRYGLVTFTWGNVSAIDRERGLVVIKPSGVAYETMKADDMVVVDMSGKVVEGEYRPSSDTATHLELYRRYPSLGGIVHTHSTHATAWAQAGLAIPALGTTHADYFFGDIPCTRGLSEEEVQGEYELNTGKVIIETLGNAEPLHTPGIVVYQHGPFAWGKDAHDAVHNAVVMEEVAKMAWIARSINPQLNHIDSFLMNKHFMRKHGPNAYYGQK
husec41_c1110	102617	gene	true	3355	true	3904	+	husec41_c1110	B7LCQ9	Putative Inner membrane protein yagU	Escherichia coli (strain 55989 / EAEC)			IPR009898;				Complete proteome	183		19165319		<frameshift><position>1</position><reading_frame_from>1</reading_frame_from><reading_frame_to>2</reading_frame_to></frameshift>	selected	null	5.32723e-100	atggctatcaatggattgtttgtcagaacggatccgcaacgtcgccgctatggcgttgcgttacttgtgggtgtactttcaggaattatttcagcatttgttaaatggggagcggaagtccccttgccaccgcgcacattttcccggtggtcgcgatgaatttaacccgccgtatatctttctacgagattatttaggtatcgacccaacccaaactgtgtacacattctcggaacatattatcaacccggtgatggtgacgcatatcatcttctcactggtttttgcgatagggtattgtgttgtcgcggaaatttttccgaaagtgaaattatggcaggggatattagcagggcttattgtgacagtggcagtccacggtatattttgcccggcgct…	null
husec41_c1110	59083	gene	true	4258	true	3986	-	husec41_c1110	C8TP19	Conserved predicted protein	Escherichia coli O26:H11 (strain 11368 / EHEC)			IPR009923; IPR010854;				Complete proteome	91		19815525			selected	null	5.41053e-50	ATGTTCAGTCGAGTTTTAGCCCTTCTGGCTGTGCTTTTGCTAAGTGCAAATACATGGGCAGCCATTGAAATTAATAACCACCAGGCCAGAAATATGGACGACGTACAGAGCTTAGGCGTGATTTATATCAATCATAATTTCGCCACTGAAAGCGAAGCACGTCAGGCATTAAATGAAGAGACAGATGCGCAGGGCGCAACGTACTACCACGTAATTCTGATGCGGGAACCGGGGAGTAACGGCAATATGCACGCCAGCGCGGATATTTATCGC	MFSRVLALLAVLLLSANTWAAIEINNHQARNMDDVQSLGVIYINHNFATESEARQALNEETDAQGATYYHVILMREPGSNGNMHASADIYR
husec41_c1110	86314	gene	true	4584	true	4977	+	husec41_c1110	C8TP20	30S ribosomal protein S6	Escherichia coli O26:H11 (strain 11368 / EHEC)	FUNCTION: Binds together with S18 to 16S ribosomal RNA (By similarity).		IPR000529; IPR020815; IPR020814; IPR014717;	rRNA binding; ribosome; structural constituent of ribosome; translation		Ribosomal protein S6P family	Acetylation; Complete proteome; RNA-binding; Ribonucleoprotein; Ribosomal protein; rRNA-binding	131		19815525		<frameshift><position>1</position><reading_frame_from>3</reading_frame_from><reading_frame_to>1</reading_frame_to></frameshift>	selected	null	1.91698e-69	atgcgtcattacgaaatcgtttttatggtccatcctgaccagagcgaacaggttccgggcatgatcgagcgctacactgctgccatcactggtgcagaaggcaagatccaccgtctggaagactggggccgccgtcagctggcttacccgatcaacaaactgcacaaagcacactacgttctgatgaacgttgaagctccgcaggaagtgatcgatgagctggaaactaccttccgcttcaacgatgccgttatccgcagcatggttatgcgtaccaagcacgctgttaccgaagcatctccgatggttaaagcgaaagacgagcgccgtgagcgtcgcgatgatttcgcaaacgaaaaccgctgatgatgctgaagctggggattctgaagag	null
husec41_c1111	69933	gene	true	313	false	690	+	husec41_c1111	C8TH50	NADPH quinone reductase	Escherichia coli O26:H11 (strain 11368 / EHEC)			IPR003680;	coenzyme binding; electron carrier activity; oxidoreductase activity			Complete proteome	193		19815525			selected	null	9.00198e-71	atgagcaacatcctgattatcaacggcgcgaaaaaattcgcccactccaatggtcaactgaacgacaccctgaccgaagtcgcggatggcacactgcgcgacctcgggcatgatgtccgcatcgttcgcgccgacagcgactacgatgtcaaagcggaagtacaaaactttctctgggctgatgtggtgatctggcagatgccaggctggtggatgggcgcgccgtggacagtgaaaaaatatattgatgatgtattcaccgaaggtcatggaacgctgtatgccagcgatggccgtacccgcaaagatccgtcaaaaaaatacggttccggcggcctggtacaggcaaaaaaatatatgctttctctgacctggaac	null
husec41_c1112	70653	gene	true	33	true	300	+	husec41_c1112	C8TSQ5	DNA-binding transcriptional activator OsmE	Escherichia coli O26:H11 (strain 11368 / EHEC)			IPR007450;	DNA binding; outer membrane			Complete proteome; DNA-binding	112		19815525		<frameshift><position>1</position><reading_frame_from>3</reading_frame_from><reading_frame_to>1</reading_frame_to></frameshift>	selected	null	3.53273e-39	atgatcgtactaaagaccagttttgtacagcctgtggtgaaagacgtcaaaaaaaggcatgagccgggcgcaggttgcacaaattgcggggtaaacctcgtctgaagtgagcatgatccatgctcgtggtacttgccagacctacatcctgggtcaacgtgatggtaaagcagaaacctactttgtcgcgttagatgataccggacatgtcatcaactccggttatcagacctgtgctgaatacgacactgatccacaggctgcgaag	null
husec41_c1112	23211	gene	true	321	true	578	+	husec41_c1112	Q1RB56	Putative uncharacterized protein	Escherichia coli (strain UTI89 / UPEC)							Complete proteome	86		16585510	<extra_stop_codons><codon><type>stop</type><position>366</position></codon></extra_stop_codons>		selected	null	1.78942e-42	ttgagtaacaacggaaaccggccattgtgccggttttttttggcctgagttcttaattatcttcgcgaattatttgcccgaaatgtgaagagggtcataaccgcaggtcaaggagagacaatttataaggtcaaagaaatactattgctcaggtctataccgtatactcctttcagccacaaaaaaagtcatgttggtttcgcaagttacccagagcatggaagcaggttaaggcttgcggagtgtctggctgacaga	null
husec41_c1112	105817	gene	true	602	true	919	+	husec41_c1112	C8TSQ4	N,N'-diacetylchitobiose-specific enzyme IIB component of PTS	Escherichia coli O26:H11 (strain 11368 / EHEC)			IPR014350; IPR003501; IPR013012;	phosphoenolpyruvate-dependent sugar phosphotransferase system; protein-N(PI)-phosphohistidine-sugar phosphotransferase activity; sugar binding			Complete proteome	106		19815525			selected	null	4.2901e-57	atggaaaagaaacacatttatctgttttgttctgcgggcatgtctacctctttactggtatcaaaaatgcgcgcacaggcagaaaaatatgaagttccggtcattattgaagcatttccggaaacactggctggtgaaaaaggtcagaatgccgatgtcgtgttattagggccgcagattgcttatatgttgcccgaaatccagcgtttgttacccaacaaaccggttgaagtaattgactcgctgctttatggcaaagtcgatggtttaggcgtgcttaaggctgcggttgcagcgattaaaaaagccgcagcaaat	MEKKHIYLFCSAGMSTSLLVSKMRAQAEKYEVPVIIEAFPETLAGEKGQNADVVLLGPQIAYMLPEIQRLLPNKPVEVIDSLLYGKVDGLGVLKAAVAAIKKAAAN
husec41_c1112	13844	gene	true	1007	false	1537	+	husec41_c1112	D7ZKW3	PTS system, lactose/cellobiose family IIC component	Escherichia coli MS 69-1			IPR003352; IPR004501;	integral to membrane; phosphoenolpyruvate-dependent sugar phosphotransferase system; plasma membrane; protein-N(PI)-phosphohistidine-sugar phosphotransferase activity; sugar:hydrogen symporter activity			Cell membrane; Membrane; Phosphotransferase system; Sugar transport; Transmembrane; Transmembrane helix; Transport	214					selected	null	1.72124e-97	atgagtaatgttattgcatcgcttgaaaaggtactcctcccttttgcagttaaaataggaaagcagccacacgttaatgcaatcaaaaatggctttattcgcttaatgccgttaacccttgcgggggccatgtttgtattaattaacaacgtttttctaagctttggggaggggtcgtttttttattccttaggtattcgcctcgacgcctcaaccattgaaacacttaatggcctgaaaggtattggcggcaacgtatataacggaacattagggataatgtctttaatggcaccgttctttattggcatggcgctggcagaagagcgtaaagtcgatgcgctggcggcggggttgttatccgttgcagcatttatgaccgtcaccccatatagtgtc…	null
husec41_c1113	71749	gene	true	277	true	1020	+	husec41_c1113	C8TSU0	Scaffolding protein MipA	Escherichia coli O26:H11 (strain 11368 / EHEC)			IPR010583; IPR017690;				Complete proteome	248		19815525			selected	null	5.35797e-144	gtgaccaaactcaaacttctggcacttggagtgcttatcgcaacgtctgcaggcgtagcgcacgctgaaggtaaattttccctgggcgcaggcgtaggtgtcgttgaacacccatataaagattacgataccgatgtttacccagtaccggtaatcaactatgaaggcgataacttctggttccgtggcttaggtggtggttactacctgtggaatgacgcaacggataaactttcaattaccgcttactggtcgccgctttacttcaaagcgaaagacagtggcgatcaccaaatgcgtcacctggatgaccgtaagagcaccatgatggctggtctgtcttatgctcactttacccagtacggttacctgcgtaccaccctggctggcgataccctg…	VTKLKLLALGVLIATSAGVAHAEGKFSLGAGVGVVEHPYKDYDTDVYPVPVINYEGDNFWFRGLGGGYYLWNDATDKLSITAYWSPLYFKAKDSGDHQMRHLDDRKSTMMAGLSYAHFTQYGYLRTTLAGDTLDNSNGIVWDMAWLYRYTNGGLTVTPGIGVQWNSENQNEYYYGVSRKESARSGLRGYNPNDSWSPYLELSASYNFLGDWSVYGTARYTRLSDEVTDSPMVDKSWTGLISTGITYKF
husec41_c1113	68275	gene	true	1114	false	1959	+	husec41_c1113	C8TST9	Predicted oxidoreductase	Escherichia coli O26:H11 (strain 11368 / EHEC)			IPR001395; IPR020471; IPR023210;	oxidation-reduction process; oxidoreductase activity			Complete proteome	284		19815525	<extra_stop_codons><codon><type>stop</type><position>1540</position></codon><codon><type>stop</type><position>1546</position></codon><codon><type>stop</type><position>1555</position></codon><codon><type>stop</type><position>1603</position></codon><codon><type>stop</type><position>1639</position></codon></extra_stop_codons>		selected	null	5.67941e-118	atgcaacaaaaaatgattcaatttagtggcgatgtctcactgccagccatagggcagggaacatggtatatgggcgaagatgccagtcagcgcaaaacagaagttgctgcactacgcgcgggcattgagctcggtttaaccctcattgataccgccgaaatgtatgccgatggcggtgccgaaaaggtggttggggaagcattaaccggtctgcgcgataacgtctttctcgtctctaaagtctatccgtggaatgctggcgggcaaaaagcgataaatgcatgcgaagccagtttacgccgtctcaatactgattatctcgatctctacttattacactggtctggcagtttcgcttttgaagagactgtggcagcgatggaaaaattgatcgcccag…	null
husec41_c1114	90116	gene	false	751	false	17	-	husec41_c1114	C8TLE6	Adenine deaminase (Adenase) (Adenine aminase) (EC 3.5.4.2)	Escherichia coli O26:H11 (strain 11368 / EHEC)		3.5.4.2	IPR006679; IPR006680; IPR011059;	adenine catabolic process; adenine deaminase activity		Adenine deaminase family	Complete proteome; Hydrolase; Manganese	588		19815525			selected	null	1.25134e-145	ACTTCTATTAACCATAAATTTCATCACATTAGCCGGGCTGAATACCAGGAATTGTTAGCCGTTTCCCGTGGCGACGCTGTTGCCGATTATATTATTGATAATGTCTCTATTCTCGACCTGATCAATGGCGGAGAAATTTCCGGCCCAATTGTGATTAAAGGACGTTACATTGCCGGTGTTGGCGCAGAATACGCTGATGCTCCGGCTTTGCAGCGGATTGATGCTCGCGGCGCAACGGCGGTGCCAGGGTTTATTGATGCTCACCTGCATATTGAATCCAGCATGATGACGCCGGTCACTTTTGAAACCGCTACCCTGCCGCGCGGCCTGACGACCGTTATTTGCGACCCTCATGAAATCGTCAACGTGATGGGAGAAGCCGGATTCGCCTGGTTTGCC…	null
husec41_c1115	105488	gene	true	151	true	970	+	husec41_c1115	C8TSU8	Predicted DNA-binding transcriptional regulator, ARAC-type	Escherichia coli O26:H11 (strain 11368 / EHEC)			IPR011051; IPR009057; IPR012287; IPR018062; IPR018060; IPR014710; IPR003313;	cytoplasm; regulation of transcription, DNA-dependent; sequence-specific DNA binding; sequence-specific DNA binding transcription factor activity			Activator; Complete proteome; Cytoplasm; DNA-binding; Transcription; Transcription regulation	273		19815525		<frameshift><position>1</position><reading_frame_from>1</reading_frame_from><reading_frame_to>2</reading_frame_to></frameshift>	selected	null	3.51389e-157	atgatgcacaggttgaatctcaatggctatgaacccgaccgacaccatgaagccgcggtcgcattttgtattcacgccggaacggatgagttaaccagtcctgtacatcagcaccgcaaaggacagctgatactagcattacatggtgcaattacctgtacggtggaaaatgctttgtggatggtgccgccgcaatatgcggtttggataccgggcggggtggaacatagcaatcaagtgacagctaacgctgaactctgttttctgtttatcgaacccagcgcagtgacaatgccgacaacatgttgcacattgaaaatatcgcccttatgccgggaattgattttaaccctggcaaacaggacgacgactcagcgtgctgagccgatgacccgcaga…	null
husec41_c1116	19981	gene	true	194	true	478	+	husec41_c1116	P77130	Putative uncharacterized protein	Escherichia coli								95					selected_minor_threshold	null	5.98366e-51	gtgctctattcttgccggatgcggcgtaaacgccttatccggcctaccgatccggtacccattgtaggcctgataagatgcgtcaagcatcgcatcaggcattgtgcaccaattgccggatgcggcaccggttgtaggcctgataagacgcgtcaagcgtcgcatcaggcacaaatgtctaatgcctacgactacagcgaaatacaggtccccgcttcgcccgccagcgtctcttcaattcgcgataacgccccaatccacgcgggtttaccacggcttctgaca	VLYSCRMRRKRLIRPTDPVPIVGLIRCVKHRIRHCAPIAGCGTGCRPDKTRQASHQAQMSNAYDYSEIQVPASPASVSSIRDNAPIHAGLPRLLT
husec41_c1116	87593	gene	true	1278	true	388	-	husec41_c1116	B7L7E8	Putative carbamate kinase	Escherichia coli (strain 55989 / EAEC)			IPR001048; IPR003964;	arginine metabolic process; carbamate kinase activity; cellular amino acid biosynthetic process			Complete proteome; Kinase; Transferase	297		19165319			selected_minor_threshold	null	1.20055e-172	ATGAAAACACTGGTTGTAGCTCTTGGGGGCAACGCCTTACTCCAGCGCGGTGAGGCGCTGACGGCGGAAAATCAATATCGCAATATCGCCAGTGCTGTACCCGCGCTGGCACGCCTGGCCCGTTCTTATCGGCTGGCGATTGTTCACGGCAACGGGCCGCAGGTGGGGCTGCTGGCATTGCAGAATCTGGCGTGGAAAGAGGTAGAACCGTATCCGCTGGATGTGCTGGTGGCAGAAAGTCAGGGGATGATTGGCTATATGCTGGCGCAGAGTTTGAGCGCACAGCCGCAGATGCCGCCCGTGACGACGGTGCTGACGCGCATTGAGGTTTCGCCTGATGATCCGGCGTTTTTGCAGCCAGAGAAATTTATTGGTCCGGTTTATCAGCCAGAAGAACAA…	MKTLVVALGGNALLQRGEALTAENQYRNIASAVPALARLARSYRLAIVHGNGPQVGLLALQNLAWKEVEPYPLDVLVAESQGMIGYMLAQSLSAQPQMPPVTTVLTRIEVSPDDPAFLQPEKFIGPVYQPEEQEALEAAYGWQMKRDGKYLRRVVASPQPRKILDSEAIELLLKEGHVVICSGGGGVPVTEDGAGSEAVIDKDLAAALLAEQINADGLVILTDADAVYENWGTPQQRAIRHATPDELAPFAKADGSMGPKVTAVSGYVRSRGKPAWIGALSRIEETLAGEAGTCISL
husec41_c1116	89768	gene	true	2090	true	1278	-	husec41_c1116	B7L7E7	Putative uncharacterized protein ylbF	Escherichia coli (strain 55989 / EAEC)			IPR021530;				Complete proteome	271		19165319			selected_minor_threshold	null	1.02148e-157	ATGACGATCATCCATCCTCTGCTTGCCAGCCGTAGTGCACCGAATTATCGCCAGTCCTGGCGGTTAGCGGGAGTGTGGCGACGGGCGATTAACCTGATGACGGAAAGCGGCGAACTGTTAACGCTGCATCGTCAGGGTAGTGGTTTCGGCCCCGGAGGATGGATGCTTCGCCGTGCGCAATTCGATGCGTTATGCGGTGGATTATGCGGCAATGAACGACCACAGGTTGTGGCTCAAGGGATTCGCCTCGGGCGTTTCACGGTTAAACAGCCACAGCGTTATTGTTTGCTGCGTATTACGCCGCCTGCGCATCCTCAACCACTTGCAGCTGCATGGATGCAACGCGCGGAGGAAACCGGGCTTTTCGGGCCACTGGCGTTGGCGGCAAGCGATCCGCTG…	MTIIHPLLASRSAPNYRQSWRLAGVWRRAINLMTESGELLTLHRQGSGFGPGGWMLRRAQFDALCGGLCGNERPQVVAQGIRLGRFTVKQPQRYCLLRITPPAHPQPLAAAWMQRAEETGLFGPLALAASDPLPAELRQFRHCFQAALNGVKTDWRHWLGKGPGLTPSHDDTLSGMLLAAWYYGALDARSGRQFFACSDNLQLVTTAVSVSYLRYAAQGYFASPLLHFVHALSCPKRTAVAIDSLLALGHTSGADTLLGFWLGQQLLQGKP
husec41_c1116	98868	gene	false	3052	true	2104	-	husec41_c1116	B7L7E6	Putative uncharacterized protein ylbE	Escherichia coli (strain 55989 / EAEC)			IPR009499;				Complete proteome	419		19165319		<frameshift><position>1</position><reading_frame_from>-2</reading_frame_from><reading_frame_to>-3</reading_frame_to></frameshift>	selected	null	5.11335e-180	ATTACTTCTGCCAGTATGCCGATGCTGGTGGTCGAGAACGTGACCGACGGCAACCGGGCGTACTGCAACCTCAACGAAGGTATCGGCAAAGTGATGCGTTTTGGCGCTTACGGCGAAGATGTCCTGACTCGCCATCGCTGGATGCGCGATGTGTTAATGCCAGTATTAAGCGCGGCGCTGGGGCGCATGGAGCACGGTATCGATCTCACGGCGATGATGGCGCAGGGCATTACCATGGGCGATGAGTTCCATCAACGCAATATTGCTTCCTCAGCACTGTTAATGCGTGCGCTGGCCCCACAAATTGCTCGCCTCGATCATGATAAACAGCACATCGCGGAAGTGATGGATTTCCTCAGCGTGACCGATCAGTTCTTCCTCAACCTTGCGATGGCTTAC…	null
husec41_c1117	83036	gene	true	143	true	466	+	husec41_c1117	B7L4P4	Nitrite reductase, NAD(P)H-binding, small subunit (EC 1.7.1.4)	Escherichia coli (strain 55989 / EAEC)		1.7.1.4	IPR012748; IPR017881; IPR017941;	2 iron, 2 sulfur cluster binding; nitrate assimilation; nitrite reductase [NAD(P)H] activity; oxidation-reduction process			Complete proteome; Oxidoreductase	108		19165319			selected	null	8.73455e-61	atgaaccagtggaaagacatctgcaaaatcgatgacatcctgcctgaaaccggcgtctgcgcgctgttaggtgacgagcaggtagcaattttccgcccgtatcacagcgaccaggtgtttgcgatcagcaacattgatccgttcttcgagtccagcgtgctgtcacgcgggctgattgcggaacaccagggcgagctgtgggtcgccagcccgctgaaaaaacagcgttttcgcttaagtgatggcttgtgcatggaagacgaacagttttccgtcaaacattacgaagcacgagtgaaagacggcgtggtgcagctgcgcggt	MNQWKDICKIDDILPETGVCALLGDEQVAIFRPYHSDQVFAISNIDPFFESSVLSRGLIAEHQGELWVASPLKKQRFRLSDGLCMEDEQFSVKHYEARVKDGVVQLRG
husec41_c1118	89108	gene	true	388	false	16	-	husec41_c1118	B7LCI5	Ethanolamine ammonia-lyase, large subunit, heavy chain (EC 4.3.1.7)	Escherichia coli (strain 55989 / EAEC)		4.3.1.7	IPR013785; IPR010628;	cellular amino acid metabolic process; ethanolamine ammonia-lyase activity			Complete proteome; Lyase	453		19165319		<frameshift><position>1</position><reading_frame_from>-3</reading_frame_from><reading_frame_to>-1</reading_frame_to></frameshift>	selected	null	2.44021e-62	ATGAAACTAAAGACCACATTGTTCGGCAATGTATATCAGTTTAAGGATGTAAAAAGAGGTGCTGGCTAAAGCCAACGAACTGTGTTCGGGGGATGTGCTGGCAGGCGTTGCAGCGGCAAGTTCACAGGAGCGCGTGGCGGCAAAGCAGGTGTTGTCGGAAATGACCGTAGCGGACATCCGCAATAATCCGGTGATTGCCTATGAAGATGACTGCGTGACGCGGCTGATTCAGGACGATGTTAACGAAACGGCCTACAACCAGATTAAAAACTGGAGCATCAGCGAACTGCGTGAGTATGTGCTGAGCGATGAAACCAGCGTGGACGACATTGCCTTTACCCGCAAAGGGCTGACCTCGGAAGTGGTCGCGGCG	null
husec41_c1118	70401	gene	true	1805	true	403	-	husec41_c1118	D3H2U2	Ethanolamine utilization protein	Escherichia coli O44:H18 (strain 042 / EAEC)			IPR009377;				Complete proteome	467		20098708		<frameshift><position>1</position><reading_frame_from>-2</reading_frame_from><reading_frame_to>-3</reading_frame_to></frameshift><frameshift><position>2</position><reading_frame_from>-3</reading_frame_from><reading_frame_to>-1</reading_frame_to></frameshift>	selected_minor_threshold	null	0	GTGAACACTCGCCAGCTATTGAGCGTCGGTATCGATATCGGCACCACCACCACCCAGGTGATTTTCTCCCACCTGGAGCTGGTTAACCGTGCGGCGGTGTCGCAGGTGCCGCGCTACGAATTCATTAAACGCGAAATTAGCTGGCAAAGTCCGGTGTTCTTTACCCCTGTCGATAAACAGGGCGGTTTAAAAGAAGCGGAACTGAAAACCTTAATACTCGAGCAATATCAGGCTGCGGGTATTGCGCCGGAAAGCGTTGATTCTGGTGCCATCATCATCACCGGTGAAAGCGCGAAAACCCGCAATGCTCGCCCGGCGGTGATGGCGCTCTCTCAATCGCTGGGGGATTTTGTCGTTGCCAGCGCCGGGCCGCACCTCGAATCCGTGATCGCCGGTCAC…	null
husec41_c1118	60018	gene	true	3029	true	1805	-	husec41_c1118	C8TVE5	Predicted inner membrane protein	Escherichia coli O26:H11 (strain 11368 / EHEC)			IPR007441;	integral to membrane; transport			Complete proteome	408		19815525		<frameshift><position>1</position><reading_frame_from>-2</reading_frame_from><reading_frame_to>-3</reading_frame_to></frameshift>	selected_minor_threshold	null	0	ATGGGAATTAACGAAATCATCATGTACATCATGATGTTCTTTATGCTGATAGCTGCCGTAGACAGGATCCTGTCGCAGTTCGGCGGTTCTGCTCGTTTCCTCGGTAAGTTCGGTAAAAGTATCGAAGGATCAGGCGGTCAGTTCGAAGAAGGCTTTATGGCAATGGGCGCTCTGGGTCTGGCGATGGTCGGTATGACCGCGCTGGCACCGGTACTGGCTCACGTACTCGGGCCGGTAATTATCCCGGTTTACGAAATGCTCGGCGCAAACCCGTCAATGTTCGCCGGAACGCTGCTGGCGTGCGATATGGGCGGTTTCTTCCTCGCCAAAGAGCTGGCGGGCGGCGACGTAGCAGCGTGGCTATACTCTGGGTTAATTCTTGGGTCGATGATGGGGCCA…	null
husec41_c1119	9417	gene	true	319	false	2	-	husec41_c1119	B3IDN1	Putative uncharacterized protein	Escherichia coli E22								182					selected_minor_threshold	null	1.73108e-57	ATGCCTTTATATGAATGGCTAATAAATAAAAGATTGAGGTATCAGTACCTTACACTGCTTGCATTCTCGATCCTGGCATTGCTTGCACTTTACCTATTGTACAGAAACACACCTAAAGTAAGTGTTAACTTTTTTGATTTTTATCATAAAAACTTACGAGGCTATCTCTTCTCCGGTTTTATTTCCGTGGGCTCATTTTTATTGAGCCTGCATACCTTTGTTATAATAAATTTACGCGATAAGGTTTTTGCAACTCAGGAATATAAGGAAATTTATAGCATTGCCACTGGTATACCTATTGACAAAATCAATGATAGT	null
husec41_c1119	10846	gene	false	674	true	301	-	husec41_c1119	B3HVA3	Putative uncharacterized protein	Escherichia coli F11								308				<frameshift><position>1</position><reading_frame_from>-2</reading_frame_from><reading_frame_to>-1</reading_frame_to></frameshift>	selected_minor_threshold	null	3.17429e-62	AAATTTAATTATATAGATTTTAAAGGTGGACCAATGACTGCGCTTGAACAATTTGTTAACACCACCACAATAGATATGAATTTTAATTCTAGCGACAGAACAAAAGTGCAACAACTATCTCAGAATCTTTCAAATATTTATAATTCTATGAGTGGAGTTGCTAAAGCACAGGTTATTGCAGTAAACCATGCAGGAATAGAAAAAACCATTGATTTTATGAACTGCCCTGTTTTTTTGAAACATACGATTTCGATATAATTGCCGATAAAGTCAATGGATTGACAAACGATAATTATACAACAAACCCTGTTTTTGATATGATAAAAGAAGAAATGCTGAACGGGACGAATAAAAAATGCCTTTATATGAATGGC	null
husec41_c112	84840	gene	true	96	true	537	+	husec41_c112	C8TUT3	NADH-quinone oxidoreductase subunit (EC 1.6.99.5)	Escherichia coli O26:H11 (strain 11368 / EHEC)	FUNCTION: NDH-1 shuttles electrons from NADH, via FMN and iron-sulfur (Fe-S) centers, to quinones in the respiratory chain (By similarity).	1.6.99.5	IPR023043; IPR000440;	NADH dehydrogenase (ubiquinone) activity; integral to membrane; oxidation-reduction process; photosynthesis, light reaction; quinone binding		Complex I subunit 3 family	Complete proteome; Membrane; NAD; Oxidoreductase; Quinone; Transmembrane; Ubiquinone	147	Membrane; Multi-pass membrane protein.	19815525		<frameshift><position>1</position><reading_frame_from>3</reading_frame_from><reading_frame_to>1</reading_frame_to></frameshift>	selected	null	4.76724e-76	atgagtatgtcaacatccactgaagtcatcgctcatcactgggcattcgctatctttcttatcgttgccattggcctgtgttgcctgatgctggtaggcggttggtttttaggcggtcgcgcacgcgcgaggtcgaaaaacgtgccgtttgaatccggtatcgactcggtcggctccgcccgcttacgccctgtccgccaagttttatctggtggccatgttcttcgttatcttcgacgttgaagcgctgtatctgttcgcatggtcaacctctatccgcgaaagcggctgggtaggctttgtggaagctgcaatttttatttttgtgttactggcaggtctggtttatctggtgcgtattggcgcgctggactggacgcccgcgcgttcacgccgcga…	null
husec41_c112	106090	gene	true	556	true	1216	+	husec41_c112	C8TUT2	NADH-quinone oxidoreductase subunit B (EC 1.6.99.5) (NADH dehydrogenase I subunit B) (NDH-1 subunit B)	Escherichia coli O26:H11 (strain 11368 / EHEC)	FUNCTION: NDH-1 shuttles electrons from NADH, via FMN and iron-sulfur (Fe-S) centers, to quinones in the respiratory chain. The immediate electron acceptor for the enzyme in this species is believed to be ubiquinone. Couples the redox reaction to proton translocation (for every two electrons transferred, four hydrogen ions are translocated across the cytoplasmic membrane), and thus conserves the …	1.6.99.5	IPR006137; IPR006138; IPR014406;	4 iron, 4 sulfur cluster binding; NADH dehydrogenase (ubiquinone) activity; iron ion binding; oxidation-reduction process; photosynthesis, light reaction; plasma membrane; quinone binding; transport		Complex I 20 kDa subunit family	4Fe-4S; Cell inner membrane; Cell membrane; Complete proteome; Iron; Iron-sulfur; Membrane; Metal-binding; NAD; Oxidoreductase; Quinone; Transport; Ubiquinone	220	Cell inner membrane; Peripheral membrane protein; Cytoplasmic side.	19815525		<frameshift><position>1</position><reading_frame_from>1</reading_frame_from><reading_frame_to>2</reading_frame_to></frameshift>	selected	null	2.16391e-125	atggattatacgctcacccgcatagatcccaacggtgagaacgaccgttaccccctgcaaaagcaggagatcgtaaccgaccctctggagcaagaagttaacaaaaacgtgtttatgggcaagctcaatgacatggttaactggggtcgtaaaaaactcaatttggccgtataacttcggtctttcctgctgttacgttgagatggtgacttcgtttaccgcggtgcatgacgtggcgcgttttggcgcagaagtattgcgtgcttcgccgcgtcaggctgacctgatggtggttgcaggaacctgctttaccaaaatggcaccggttattcagcgtctgtatgaccagatgctggaaccaaaatgggttatctcaatgggtgcctgtgccaactctgg…	null
husec41_c112	61066	gene	false	1344	true	3113	+	husec41_c112	C8TUT1	NADH-quinone oxidoreductase subunit C/D (EC 1.6.99.5) (NADH dehydrogenase I subunit C/D) (NDH-1 subunit C/D)	Escherichia coli O26:H11 (strain 11368 / EHEC)	FUNCTION: NDH-1 shuttles electrons from NADH, via FMN and iron-sulfur (Fe-S) centers, to quinones in the respiratory chain. The immediate electron acceptor for the enzyme in this species is believed to be ubiquinone. Couples the redox reaction to proton translocation (for every two electrons transferred, four hydrogen ions are translocated across the cytoplasmic membrane), and thus conserves the …	1.6.99.5	IPR010219; IPR010218; IPR023062; IPR001135; IPR001268; IPR014029; IPR020396; IPR022885;	NAD binding; NADH dehydrogenase (ubiquinone) activity; oxidation-reduction process; photosynthesis, light reaction; plasma membrane; quinone binding; transport		Complex I 49 kDa subunit family; Complex I 30 kDa subunit family	Cell inner membrane; Cell membrane; Complete proteome; Membrane; Multifunctional enzyme; NAD; Oxidoreductase; Quinone; Transport; Ubiquinone	600	Cell inner membrane; Peripheral membrane protein; Cytoplasmic side.	19815525			selected	null	0	aagaacccgcctgggcagacccgcgatcatcttgatgatccggtgattggcgaactgcgcaaccgttttgggccggatgcctttactgttcaggcgactcgcaccggggttcccgttgtgtggatcaagcgtgaacaattactggaagttggcgatttcttaaagaaactgccgaaaccttacgtcatgctgtttgacttacacggcatggacgaacgtctgcgcacacaccgcgaagggttacctgccgcggatttttccgttttctaccatctgatttctatcgatcgtaaccgcgacatcatgctgaaggtggcgctggcagaaaacgacctgcacgtaccgaccttcaccaaactgttcccgaacgctaactggtatgagcgtgaaacctgggat…	null
husec41_c112	99778	gene	true	3119	true	3617	+	husec41_c112	C8TUT0	NADH:ubiquinone oxidoreductase, chain E	Escherichia coli O26:H11 (strain 11368 / EHEC)			IPR002023; IPR012336; IPR012335;	NAD binding; oxidation-reduction process; oxidoreductase activity			Complete proteome; Ubiquinone	166		19815525		<frameshift><position>1</position><reading_frame_from>2</reading_frame_from><reading_frame_to>3</reading_frame_to></frameshift>	selected_minor_threshold	null	2.55224e-91	atgcacgagaatcaacaaccacaaaccgaggcttttgagctgagtgcggcagagcgtgaagcgattgagcacgagatgcaccactacgaagacccgcgtgcggcgtccattgaagcgctgaaaatcgttcagaagcagcgtggctgggtgccggatggtgcgatccacgcgatcgccgatgtgctgggtattccggcaagcgaccgtcgaaggtgtggcaacgttctacagccagatcttccgccagccggttggccgccatgtgatccgttattgcgacagcgtggtctgtcatatcaacggttaccagggtattcaggcggcgctcgagaaaaagctaaacatcaaaccagggcaaacgacatttgacggtcgctttacgctgctgccaacttgctg…	null
husec41_c112	90424	gene	true	3617	false	4588	+	husec41_c112	B5YXS4	NADH-quinone oxidoreductase, F subunit (EC 1.6.99.5)	Escherichia coli O157:H7 (strain EC4115 / EHEC)		1.6.99.5	IPR001949; IPR019575; IPR011537; IPR011538; IPR019554;	4 iron, 4 sulfur cluster binding; FMN binding; NAD binding; NADH dehydrogenase (ubiquinone) activity; metal ion binding; oxidation-reduction process			4Fe-4S; Complete proteome; Iron; Iron-sulfur; Metal-binding; Oxidoreductase	445			<extra_stop_codons><codon><type>stop</type><position>4202</position></codon></extra_stop_codons>		selected_minor_threshold	null	2.41144e-167	atgaaaaacattatccgtactcccgaaacgcatccgctgacctggcgtctgcgcgatgacaaacagccagtgtggctggacgaatatcgcagcaaaaacggttacgaaggcgcgcgtaaggcgctgaccgggctgtctccggacgaaatcgttaatcaggtaaaagacgctggtctgaaagggcgcggtggcgcgggcttttctaccggcctgaaatggagcctgatgccgaaagacgaatccatgaacatccgttacctgctgtgtaacgccgatgaaatggagccaggcacctataaagaccgcctgctgatggagcaactgccgcacctgctggtggaaggtatgctcatctccgcgtttgcgctgaaagcttaccgtggctacatcttcctgcgt…	null
husec41_c1120	62476	gene	true	431	true	219	-	husec41_c1120	C8TSA1	Predicted regulator	Escherichia coli O26:H11 (strain 11368 / EHEC)			IPR007985;				Complete proteome	71		19815525			selected_minor_threshold	null	1.24869e-37	ATGACTGTTCAGGACTACTTATTAAAATTTCGCAAAATCAGTTCACTCGAAAGTCTGGAAAAACTCTACGACCATCTTAATTACACCCTGACGGACGATCAGGAACTGATCAATATGTATCGTGCTGCCGATCACCGTCGCGCAGAGCTGGTTTCTGGCGGGCGTTTGTTTGACCTCGGCCAGGTACCGAAGTCCGTCTGGCACTATGTCCAA	MTVQDYLLKFRKISSLESLEKLYDHLNYTLTDDQELINMYRAADHRRAELVSGGRLFDLGQVPKSVWHYVQ
husec41_c1120	17086	gene	true	614	true	355	-	husec41_c1120	D6JA38	Predicted protein	Escherichia coli B354								87				<frameshift><position>1</position><reading_frame_from>-3</reading_frame_from><reading_frame_to>-2</reading_frame_to></frameshift>	selected_minor_threshold	null	4.06115e-39	ATGTTGTTGGTGATTGTCAGGGATAGTAAAGCGCGTTACTCTTTCAGAGCAGTTTTTCATCCCTGAATATTTGCCATCAGCGCATTCTTATTATTGTAATAACACAAGCGTTCACTTTTGGTGAAATTTTATCATCACTAATAATACCTACCCCTTTGGTATTAATTATTTTATGGACCTTTTATGACTGTTCAGGACTACTTATTAAAATTTCGCAAAATCAGTTCACTCGAAAGTCTGGAAAAACTCTACGACCATCT	null
husec41_c1120	93622	gene	true	903	true	706	-	husec41_c1120	B7L5H7	Beta-lactam resistance membrane protein	Escherichia coli (strain 55989 / EAEC)							Complete proteome	66		19165319			selected	null	1.38307e-32	TTGCTGGAGCTATTATTGCTAAGTAACATTTACCCCCTGAAGTTAATGGATCAATCAAGAGAGATGTGGGCTGTAATGAATCGTCTTATTGAATTAACAGGTTGGATCGTTCTTGTCGTTTCAGTCATTCTTCTTGGCGTGGCGAGTCACATTGACAACTATCAGCCACCTGAACAGAGTGCTTCGGTACAACACAAG	LLELLLLSNIYPLKLMDQSREMWAVMNRLIELTGWIVLVVSVILLGVASHIDNYQPPEQSASVQHK
husec41_c1120	25501	gene	true	1032	false	1452	+	husec41_c1120	A7ZM84	Oxidoreductase, NAD-binding (EC 1.-.-.-)	Escherichia coli O139:H28 (strain E24377A / ETEC)		1.-.-.-	IPR016040; IPR000683; IPR004104;	binding; oxidation-reduction process; oxidoreductase activity			Complete proteome; Oxidoreductase	359		18676672		<frameshift><position>1</position><reading_frame_from>3</reading_frame_from><reading_frame_to>1</reading_frame_to></frameshift>	selected	null	3.70278e-74	gtgtcaaatagccatcatacttcaatgagaggcaatgacatgagcgacaacatccgtgttgggttgattgggtatggttatgcgagcaaaaccttccatgcgcccctgattgcgggcacgcccgggctggaactggcggtaatctccagcagtgatgaaacaaaagtaaaagccgactggccaacggttacggttgtctctgagccgaagcatctgtttaacgatcccaacatagacctgattgtcattcctacacccaacgatacccatttcccgttagccaaagcggcgcttgaggcgggtaaacatgtggtcgttgataaaccctttaccgtgacactgtcacaagcgcgagagctggatgcgctggcaaaaagcctggggcgttgtgctgtctgt…	null
husec41_c1121	24783	gene	false	1266	true	20	-	husec41_c1121	C8TPU2	Conserved predicted protein	Escherichia coli O26:H11 (strain 11368 / EHEC)							Complete proteome	419		19815525		<frameshift><position>1</position><reading_frame_from>-1</reading_frame_from><reading_frame_to>-2</reading_frame_to></frameshift><frameshift><position>2</position><reading_frame_from>-2</reading_frame_from><reading_frame_to>-3</reading_frame_to></frameshift>	selected	null	0	ATACATGGAATTAGTTGCACTGCAAATAATTATTTGAAACAAGCCTGGAACAATATAAAAAATGAGCACGAAAAAAAATCAAAAATATTCAATCACGCTTTTTGAAAACACACTGGTGTGTTTTATGCGGTTGTATAAAGAAATCAGACGTCAAAAAAGCTGAAGACTACATTCCATGCCTGGAATGCGATTCACTAGAAAAAGAATTTGAGGAAATGCAGAATGATAATGATTTATCATTATTTTTGAGAACATTGCGTACTAATGATACAGAAACTTATTCAGGGGTTTCAGAAGGTATTACATATACTATACAATATGTTCGAGATATTGATATTGTTAGAGTGTCCTTGCCGGGCAGAGGTTCAGAGTCTATCACAGATTTTAAAGGTTATTATT…	null
husec41_c1123	65704	gene	true	391	false	14	-	husec41_c1123	C8TIE2	p-hydroxybenzoic acid efflux pump subunit AaeA (pHBA efflux pump protein A)	Escherichia coli O26:H11 (strain 11368 / EHEC)			IPR022871; IPR006143;	integral to membrane; plasma membrane; protein secretion; protein transporter activity		Membrane fusion protein (MFP) (TC 8.A.1) family	Cell inner membrane; Cell membrane; Complete proteome; Membrane; Transmembrane; Transmembrane helix; Transport	310	Cell inner membrane; Single-pass membrane protein.	19815525			selected_minor_threshold	null	2.81207e-68	GTGAAAACACTAATAAGAAAATTCTCCCGTACGGCCATCACGGTCGTATTAGTCATTCTGGCCTTCATCGCAATTTTTAATGCCTGGGTCTATTACACCGAATCCCCCTGGACGCGTGACGCGCGCTTTAGCGCTGACGTCGTTGCGATCGCGCCGGACGTTTCTGGACTCATTACCCAGGTGAATGTTCATGATAACCAGCTGGTGAAAAAAGGACAGATACTGTTCACCATCGACCAGCCGCGCTATCAAAAGGCGCTTGAGGAAGCGCAAGCCGATGTTGCTTATTATCAGGTACTGGCACAGGAGAAACGCCAGGAGGCCGGACGTCGTAACCGTCTCGGTGTGCAGGCGATGTCTCGCGAAGAGATCGAAAAA	null
husec41_c1123	74499	gene	true	672	true	391	-	husec41_c1123	B5YSW8	Protein AaeX	Escherichia coli O157:H7 (strain EC4115 / EHEC)			IPR012451;	integral to membrane; plasma membrane			Cell membrane; Complete proteome; Membrane; Transmembrane; Transmembrane helix	90	Cell membrane; Multi-pass membrane protein.				selected_minor_threshold	null	2.23144e-32	ATGCCCTTCTCTGCGGCGACAGATGCTGAAAATAATAACGCCTGCTCTCTCTATACAACCAAGGTCAACATGAGTTTGTTTCCCGTTATCGTGGTGTTTGGGCTGTCCTTCCCACCGATATTTTTTGAATTGCTTTTATCACTGGCGATTTTCTGGCTGGTGCGCCGGGTACTTGTGCCAACAGGTATCTACGACTTTTGTCTGGCATCCGGCGTTGTTCAACACCGCGCTCTATTGCTGCTTGTTTTATTTGATATCGCGACTGTTCGTTTGAGGTTGAAG	MPFSAATDAENNNACSLYTTKVNMSLFPVIVVFGLSFPPIFFELLLSLAIFWLVRRVLVPTGIYDFCLASGVVQHRALLLLVLFDIATVRLRLK
husec41_c1123	85135	gene	true	786	true	1713	+	husec41_c1123	C8TIE4	Predicted DNA-binding transcriptional regulator AaeR, efflux system	Escherichia coli O26:H11 (strain 11368 / EHEC)			IPR005119; IPR000847; IPR011991;	DNA binding; regulation of transcription, DNA-dependent; sequence-specific DNA binding transcription factor activity			Complete proteome; DNA-binding; Transcription; Transcription regulation	309		19815525		<frameshift><position>1</position><reading_frame_from>3</reading_frame_from><reading_frame_to>1</reading_frame_to></frameshift>	selected	null	9.70501e-180	atggaacgactaaaacgcatgtcggtgtttgccaaagtagttgaatttggctcttttaccgccgccgccagacagctacagatgagcgtttcgtccatcagtcagacggtgtcaaaactggaagatgagttgcaggtaaagctgttaaaccgtagcacacgcagcattggcctgaccgaagccggtagaatttactaccagggctgccgtcgtatgcttcatgaagtgcaggatgttcatgagcaactgtatgccttcaataacacccccatcgggacgctacgcattggctgttcttcaactatggcacaaaatgttctcgccgggctgacagccaaaatgctgaaagaatacccaggtttgagcgtcaatctggttaccggaattccagcccccgac…	null
husec41_c1123	100276	gene	true	2830	true	1847	-	husec41_c1123	D3GYN7	TldD protein	Escherichia coli O44:H18 (strain 042 / EAEC)			IPR002510;				Complete proteome	481		20098708		<frameshift><position>1</position><reading_frame_from>-1</reading_frame_from><reading_frame_to>-2</reading_frame_to></frameshift><frameshift><position>2</position><reading_frame_from>-2</reading_frame_from><reading_frame_to>-1</reading_frame_to></frameshift>	selected	null	7.60125e-178	GTGTGCCTTGGCAGTCTCAGCGGCGTTTATGAATTAATTCTGGTTGCGGCCACCGACGGCACGCTGGCGGCGGATGTTCGTCCGCTGGTGCGTCTTTCCGTGAGCGTTCTGGTCGAAGAAGATGGCAAACGCGAACGCGGTGCCAGTGGCGGCGGCGGTCGTTTTTGGTTATGAGTTCTTCCTTGCCGATCTTGACGGCGAAGTCCGTGCGGATGCATGGGCAAAAGAAGCAGTGCGTATGGCGCTGGTCAATCTTTCTGCCGTTGCTGCACCAGCGGGCACCATGCCGGTAGTACTTGGCGCAGGTTGGCCGGGCGTGCTGTTGCATGAAGCGGTAGGTCACGGTCTGGAAGGCGACTTCAACCGCCGCGGCACTTCAGTATTTAGTGGGCAGGTCGG…	null
husec41_c1124	75867	gene	true	625	false	2	-	husec41_c1124	C8TQE1	3-phosphoserine phosphatase SerB	Escherichia coli O26:H11 (strain 11368 / EHEC)			IPR005834; IPR023214; IPR006383; IPR023190; IPR004469;	L-serine biosynthetic process; phosphoserine phosphatase activity			Complete proteome	322		19815525			selected	null	1.40075e-120	ATGCCTAACATTACCTGGTGCGACCTGCCTGAAGATGTCTCTTTATGGCCTGGTCTGCCTCTTTCATTAAGTGGTGATGAAGTGATGCCACTGGATTACCACGCAGGTCGTAGCGGCTGGCTGCTGTATGGTCGTGGGCTGGATAAACAGCGTCTGACCCAATACCAGAGCAAACTGGGTGCGGCGATGGTGATTGTTGCCGCCTGGTGCGTGGAAGATTATCAGGTGATTCGTCTGGCAGGTTCACTCACCGCACGGGCTACGCGCCTGGCCCATGAAGCGCAACTGGATGTCGCCCCGCTGGGGAAAATCCCGCACCTGCGCACGCCGGGTTTGCTGGTGATGGACATGGATTCCACCGCCATCCAGATTGAATGTATTGATGAAATTGCCAAACTG…	null
husec41_c1124	68564	gene	true	731	true	2357	+	husec41_c1124	C6UQ75	Putative lipoate-protein ligase A	Escherichia coli O157:H7 (strain TW14359 / EHEC)			IPR004143; IPR005107; IPR023741; IPR019491; IPR004562; IPR019305;	ATP binding; cytoplasm; ligase activity; protein lipoylation; transferase activity	Protein modification; protein lipoylation via exogenous pathway; protein N(6)-(lipoyl)lysine from lipoate: step 1/2. Protein modification; protein lipoylation via exogenous pathway; protein N(6)-(lipoyl)lysine from lipoate: step 2/2.		ATP-binding; Complete proteome; Cytoplasm; Ligase; Nucleotide-binding; Transferase	562		19564389		<frameshift><position>1</position><reading_frame_from>2</reading_frame_from><reading_frame_to>3</reading_frame_to></frameshift>	selected	null	0	atggctcgcacaaaactgaaattccggctgcatcgggcagtgattgtcctgttctgtcttgccttgttagtggcgctgatgcagggagcgtcatggtttagtcaaaaccaccagcgacaacgtaatccacagctggaagaactggcccgcaccctggcgcgtcaggtaacgctgaacgttgcaccgctgatgcgtaccgactcaccggatgaaaaacgcattcaggcgatcctcgatcagttaacggatgaaagccgtatcctcgacgcgggtgtgtatgacgaacaaggcgatcttatcgcacgttctggcgaaagcgtcgaagtgcgcgaccggctggcgctcgacggtaaaaaagcgggcggctattttaaccagcagattgtcgaaccaattgcc…	null
husec41_c1124	58941	gene	true	2456	true	2716	+	husec41_c1124	C8TQD8	Conserved predicted protein	Escherichia coli O26:H11 (strain 11368 / EHEC)			IPR001387; IPR010982;	sequence-specific DNA binding			Complete proteome	87		19815525	<extra_stop_codons><codon><type>stop</type><position>2603</position></codon></extra_stop_codons>		selected	null	6.56064e-44	atgatcgatctggaaaaccaggagcgggagattatcaatataatgttaagccagcgtatttcctggctagccgccgtgcgtatcaggcataaattatcgcttgctgaagtaagtaaaatgttaggtatctcgattaattctctaaaatagatcgaaaagacggaacggtttagctcaaacatcaaaagcaaaatggcagaaatttatggttgtccaccagagttgctgatatgcccttcctggatgacggctgaacataaa	null
husec41_c1124	61903	gene	false	3080	true	2883	-	husec41_c1124	C8TQD7	Purine nucleoside phosphorylase deoD-type (PNP) (EC 2.4.2.1)	Escherichia coli O26:H11 (strain 11368 / EHEC)		2.4.2.1	IPR004402; IPR018017; IPR018016; IPR000845;	purine nucleoside metabolic process; purine-nucleoside phosphorylase activity		PNP/UDP phosphorylase family	Acetylation; Complete proteome; Glycosyltransferase; Transferase	239		19815525			selected	null	6.17751e-33	TACGGCATCCTCGGCGTGGAAATGGAAGCGGCTGGTATCTACGGCGTCGCTGCAGAATTTGGCGCGAAAGCCCTGACCATCTGTACCGTGTCTGACCACATCCGCACTCACGAGCAGACCACTGCCGCTGAGCGTCAGACCACCTTCAACGACATGATCAAAATCGCACTGGAATCCGTTCTGCTGGGCGATAAAGAG	null
husec41_c1125	89885	gene	true	1360	true	252	-	husec41_c1125	C8TSM4	Putative late gene regulatory protein	Escherichia coli O26:H11 (strain 11368 / EHEC)			IPR010277;				Complete proteome	367		19815525		<frameshift><position>1</position><reading_frame_from>-1</reading_frame_from><reading_frame_to>-3</reading_frame_to></frameshift>	selected	null	0	ATGACCGACACCACCATGCAATTGCTCAGTCAGGGCACAGACCCCGTGAAAATGCCGGATTTTGATATTCTCGCGGAGGGTAAAACGCTGTCAGGCGTGGCAGAGCGCCTGATGAGCCTGTCACTGACCGACAACCGGGGATTTGAGGCGGACCAGCTCACCATCACGCTGGATGATGCTGATGGTCAGTTGCAGCTACCGCCACGGGGCGCGCGCCTGACGGTTCTCATTGGCTGGAAAGGAGAACCGCTGACAGAAAAAGGCACTTACATTGTTGATGAAATCGCTCACGAAGGACCGCCGGACAGGCTGACTGTTTCAGCCAGAAGCGCAGATTTTCGGGATGAATTTAACGTTAAACGTGAGGTGTCCTGGCATGATGTGACCGTTGAGCGCGTG…	null
husec41_c1125	56609	gene	true	1518	true	2699	+	husec41_c1125	C8TTI8	Putative tail sheath protein	Escherichia coli O26:H11 (strain 11368 / EHEC)			IPR007067;				Complete proteome	394		19815525		<frameshift><position>1</position><reading_frame_from>3</reading_frame_from><reading_frame_to>1</reading_frame_to></frameshift><frameshift><position>2</position><reading_frame_from>1</reading_frame_from><reading_frame_to>3</reading_frame_to></frameshift>	selected	null	0	atgagtgaaactcgttttcatggtgcccgtgttacggaaaataccgacctggtaacagcgattaacgatgttgattccagcgttatcggtatcgtggcaacggcggatgatgcggacgcgaagctgttcccgctgaacaagcccacactgctgacccgcgttaatgacgtgctgggaaaatgcggaacaacggggacgctttatcgtgcgcttaaggccatcgcagaccaggtgagcacaaaggtgatcgtcgttcgcgtggctgaacacaaagaagaagacggaaagacgcaggatcaactggttatcggtggttctgaatctgacggcagctatacggggatgtatgcgctgcttgttgcagagcaggatgaaagcatcggataccgtccgcgtatt…	null
husec41_c1125	55014	gene	true	2702	true	3211	+	husec41_c1125	C8UBG3	Putative tail tube protein	Escherichia coli O111:H- (strain 11128 / EHEC)			IPR006498;				Complete proteome	170		19815525			selected	null	1.5414e-95	atggctgtaccaaaacatcttcgcttttttacgctgtttgtggatggtgaaaacgaagtgggtaaggtgacgtccgttaccctgcctaaactgacgcgcaaaaccgacagctatcgtggtggtggcatgatgggggcggtaagtattgatctcggtctggacgactccgcgcttgatgcgagttttgttatggggggagctgttcgtgcgctgttccttaaatatggcggcacgattgacggcacgctgctgcgttttgcgggtgaatactacaccgatgcagaaagcgatctgtatgaaatcgagatgcgcggacgtgtgacggaaattgatatgggggaagccaaacagggcgaagccacatcacacacttacgccattaaaaacacctactacaag…	MAVPKHLRFFTLFVDGENEVGKVTSVTLPKLTRKTDSYRGGGMMGAVSIDLGLDDSALDASFVMGGAVRALFLKYGGTIDGTLLRFAGEYYTDAESDLYEIEMRGRVTEIDMGEAKQGEATSHTYAIKNTYYKLSVNDRPLWEIDLLNFIYRKDGKDIVPDRIRSALGLG
husec41_c1126	96176	gene	true	2700	true	207	-	husec41_c1126	C8TV93	Fused predicted PTS enzymes: Hpr component/enzyme I component/enzyme IIA component	Escherichia coli O26:H11 (strain 11368 / EHEC)			IPR008279; IPR006318; IPR023151; IPR000121; IPR016152; IPR002178; IPR005698; IPR000032; IPR004715; IPR008731; IPR015813;	cytoplasm; integral to membrane; kinase activity; phosphoenolpyruvate-dependent sugar phosphotransferase system; phosphoenolpyruvate-protein phosphotransferase activity; protein-N(PI)-phosphohistidine-sugar phosphotransferase activity; sugar:hydrogen symporter activity			Complete proteome; Kinase; Transferase	831		19815525		<frameshift><position>1</position><reading_frame_from>-2</reading_frame_from><reading_frame_to>-3</reading_frame_to></frameshift>	selected	null	0	CTGATTGTGGAATTTATTTGTGAGCTACCTAACGGCGTACATGCACGTCCGGCAAGCCACGTTGAAACGCTGTGTAATACTTTTTCATCACAAATTGAGTGGCATAACCTGCGCACTGACCGCAAGGGCAACGCCAAAAGCGCCCTTGCGCTGATTGGCACCGATACGCTGGCGGGCGATAACTGCCAGTTACTGATTTCCGGGGCCGACGAACAGGAAGCGCACCAGCGTTTAAGCCAATGGCTGCGCGATGAATTCCCCCACTGCGATGCGCCGCTGGCGGAAGTTAAATCTGACGAACTGGAACCACTGCCGGTTTCACTGACCAATCTGAATCCGCAAATTATCCGCGCCCGCACCGTGTGCAGCGGTAGTGCAGGCGGCATTCTGACGCCGATC…	null
husec41_c1126	99234	gene	true	3015	false	3775	+	husec41_c1126	C8TMJ7	Predicted enzyme IIC component of PTS	Escherichia coli O26:H11 (strain 11368 / EHEC)			IPR013014; IPR006327;	integral to membrane; phosphoenolpyruvate-dependent sugar phosphotransferase system; protein-N(PI)-phosphohistidine-sugar phosphotransferase activity; sugar:hydrogen symporter activity			Complete proteome	359		19815525		<frameshift><position>1</position><reading_frame_from>3</reading_frame_from><reading_frame_to>2</reading_frame_to></frameshift>	selected	null	1.08705e-98	atgaatgagttggtgcagatcctgaaaaatacccgtcagcatttaatgacggcgttttcacacatgattcccttcgtgatatcgggcggtattttgctggcggtttccgtcatgttgtatggcaaaggcgcagtgccggatgccgtagccgatccaaatctgaaaaaactgtttgatatcggcgttgcgggcttgacgctgatggtgcctttcctcgcagcgtacatcggttattccattgcagagcgttctgcgctggctccgtgcgctatcggtgcctgggttggtaacagctttggtgcgggcttctttggtgcactgatcgccgggattatcggcggcatcgtggtgcattacctgaagaaaattccggtgcataaagttctgcgctcggtgatg…	null
husec41_c1127	96304	gene	true	1	true	1026	+	husec41_c1127	C8TVR4	Elongation factor 4 (EF-4) (EC 3.6.5.n1) (Ribosomal back-translocase LepA)	Escherichia coli O26:H11 (strain 11368 / EHEC)	FUNCTION: Required for accurate and efficient protein synthesis under certain stress conditions. May act as a fidelity factor of the translation reaction, by catalyzing a one-codon backward translocation of tRNAs on improperly translocated ribosomes. Back-translocation proceeds from a post-translocation (POST) complex to a pre-translocation (PRE) complex, thus giving elongation factor G a second …	3.6.5.n1	IPR009022; IPR006297; IPR013842; IPR000795; IPR005225; IPR000640; IPR004161; IPR009000;	GTP binding; GTPase activity; plasma membrane; positive regulation of translation; ribosome binding; translation elongation factor activity		GTP-binding elongation factor family, LepA subfamily	Cell inner membrane; Cell membrane; Complete proteome; GTP-binding; Hydrolase; Membrane; Nucleotide-binding; Protein biosynthesis	599	Cell inner membrane; Peripheral membrane protein; Cytoplasmic side.	19815525			selected	null	0	ctggtatgtgcgattaaagatatccacggcgctccagtcggcgataccttaacgctggcgcgtaatccggcagaaaaggcgctgcctggctttaagaaagtcaaaccgcaggtatacgccggtctgttcccggtaagttccgacgactatgaagccttccgtgacgcgctgggtaaactcagcctgaacgatgcttcactgttctatgagccggaaagctccagcgcgctgggctttggtttccgctgcggcttcctcggcctgctgcacatggagatcatccaggaacgtctggaacgtgaatacgatctggatctgatcaccactgcgccgaccgtagtgtatgaagttgaaaccacgtcaagagaagttatttacgtcgacagtccatccaagctg…	LVCAIKDIHGAPVGDTLTLARNPAEKALPGFKKVKPQVYAGLFPVSSDDYEAFRDALGKLSLNDASLFYEPESSSALGFGFRCGFLGLLHMEIIQERLEREYDLDLITTAPTVVYEVETTSREVIYVDSPSKLPAVNNIYELREPIAECHMLLPQAYLGNVITLCVEKRGVQTNMVYHGNQVALTYEIPMAEVVLDFFDRLKSTSRGYASLDYNFKRFQASDMVRVDVLINGERVDALALITHRDNSQNRGRELVEKMKDLIPRQQFDIAIQAAIGTHIIARSTVKQLRKNVLAKCYGGDISRKKKLLQKQKEGKKRMKQIGNVELPQEAFLAILHVGKDNK
husec41_c1127	53407	gene	true	1045	false	1442	+	husec41_c1127	C8TVR3	Signal peptidase I (EC 3.4.21.89)	Escherichia coli O26:H11 (strain 11368 / EHEC)		3.4.21.89	IPR000223; IPR019758; IPR019757; IPR019756; IPR019759; IPR015927; IPR011056; IPR019533; IPR019766;	integral to membrane; proteolysis; serine-type peptidase activity		Peptidase S26 family	Complete proteome; Hydrolase; Protease	324		19815525		<frameshift><position>1</position><reading_frame_from>1</reading_frame_from><reading_frame_to>3</reading_frame_to></frameshift>	selected	null	9.29689e-68	atggcgaatatgtttgccctgattctggtgattgccacactggtgacgggcattttatggtgcgtggataaattcttttcgcacctaaacggcgggaacgtcaggcagcggcgcaggcggctgccggtgactcactggataaagcaacgttgaaaaaggttgcgccgaagcctggctggctggaaaccggtgcttctgtttttccggtactggctatcgtattgattgtgcgttcgtttatttatgaaccgttccagatcccgtcaggttcgatgatgccgactctgttaatcggtgattttattctggtagaaaagtttgcttatggcattaaagatcctatctaccagaaaacgctgatcgaaaccggtcatccgaaacgcggagatatcgtggtc	null
husec41_c1128	8122	gene	true	444	false	1	-	husec41_c1128	P76613	Putative uncharacterized protein ypjC	Escherichia coli (strain K12)			IPR020227;				Complete proteome	160		9278503; 16738553			selected	null	1.07107e-81	ATGTTAGTTAGTAAAAGCAACGGATTTAACGCTAGCGCAGTTTTGGGTAGTGGAAGTTATAATGAAAATAAATCTTCTAAACACATGGAGCTACTAGCTCATAGTATTTTAAAATTAATTTGTAAGGAAGCTGCATCAGAGACGTATCGCGGTGCTCTTGAAACTTTACAAAAAATGATGTCTGAATGTATATATCAAGAAGGCAACGCCTTTGTCATTATGGGAGCTGGAGAACAATTAAAACGTATTAAATATGAAGTTGGTGAAAATAACTTAAAGGTATTCAACGTACACTTTAATAATAATCACGAGTTAGTTAGTTCTGGTGAGCCTGACGTAATATGTTTAAGCAAGCAGGTCTGGGAAAATCTTCTCATTAAACTAAAGCTGGAAAACAAT…	null
husec41_c1129	80156	gene	true	650	false	3	-	husec41_c1129	B7L9S2	Phosphomannomutase (EC 5.4.2.8)	Escherichia coli (strain 55989 / EAEC)		5.4.2.8	IPR005844; IPR016055; IPR005845; IPR005846; IPR005843; IPR016066; IPR005841;	carbohydrate metabolic process; magnesium ion binding; phosphomannomutase activity		Phosphohexose mutase family	Complete proteome; Isomerase; Magnesium; Metal-binding	456		19165319			selected	null	9.56313e-125	ATGAAAAAATTAACCTGCTTTAAAGCCTATGATATTCGCGGGAAATTAGGCGAAGAACTGAATGAAGATATTGCCTGGCGTATTGGGCGTGCCTATGGCGAATTTCTCAAACCGAAAACCATTGTGTTAGGCGGTGATGTCCGCCTCACCAGCGAAACCTTAAAACTGGCGCTGGCAAAAGGTTTGCAGGATGCGGGCGTCGATGTGCTGGATATTGGCATGTCCGGCACCGAAGAGATCTATTTCGCCACGTTCCATCTCGGTGTGGATGGCGGCATTGAAGTTACTGCCAGCCATAATCCGATGGATTACAACGGCATGAAACTGGTGCGCGAAGGGGCTCGCCCGATCAGCGGTGATACCGGACTGCGCGATGTCCAGCGTCTGGCAGAAGCCAAC…	null
husec41_c113	60858	gene	false	2	true	1662	+	husec41_c113	C8TWG4	Conjugal transfer protein TraI	Escherichia coli O26:H11 (strain 11368 / EHEC)			IPR014059; IPR014129; IPR009767; IPR014862;	ATP binding; DNA binding; DNA helicase activity; conjugation			Complete proteome; Plasmid	1755		19815525		<frameshift><position>1</position><reading_frame_from>2</reading_frame_from><reading_frame_to>1</reading_frame_to></frameshift>	selected	null	0	gatgtccccatgacactgtatgaagccattgtccgcgactataccggcaggacaccggaagcacgggagcagacgctgattgtcacgcacctgaatgaggaccggcgcgtactgaacagcatgattcatgatgcacgggaaaaggccggtgagctgggcaaagagcaggtcatggtgcctgtcctgaacacagcgaatatacgtgacggagaactgcgtcgtctctccacctgggagaaaaacccggatgcccttgccctggtggatagtgtgtatcaccggattgccggtatcagcaaggatgacgggctgataaccctgcaggatgcggaaggtaacacgcggctgatttcgccccgggaggcggtggctgaaggtgtcacactgtacacaccagac…	null
[truncated: 5,889 more rows]
